# Supplementary material for: A Multi-Method Approach for Proteomic Network Inference in 11 Human Cancers
Source: PLoS Comput Biol. 2016 Feb 29;12(2):e1004765. doi: 10.1371/journal.pcbi.1004765 (PMC4771175; doi:10.1371/journal.pcbi.1004765)
Supplement: S2 Table — A) 186 x 186 matrix of frequency values for the Fig 6 heatmap. B) The assigned modules for 186 antibodies. (XLSX) [file pcbi.1004765.s011.xlsx]

## Sheet: A) Consensus matrix
ANTIBODY	14.3.3_beta	14.3.3_epsilon	14.3.3_zeta	4E.BP1	4E.BP1_pS65	4E.BP1_pT37T46	4E.BP1_pT70	53BP1	A.Raf_pS299	ACC_pS79	ACC1	Acetyl.a.Tubulin.Lys40	ACVRL1	Akt	Akt_pS473	Akt_pT308	AMPK_alpha	AMPK_pT172	Annexin_VII	Annexin.1	AR	ARHI	ARID1A	ASNS	ATM	B.Raf	Bad_pS112	Bak	Bap1.c.4	Bax	Bcl.2	Bcl.xL	Beclin	beta.Catenin	Bid	Bim	BRCA2	c.Jun_pS73	c.Kit	c.Met_pY1235	c.Myc	C.Raf	C.Raf_pS338	Caspase.7_cleavedD198	Caveolin.1	CD20	CD31	CD49b	CDK1
14.3.3_beta	0	1	0	0	0	0	0	0	1	0	0	0.2	1	0	0	0	0	0	0.2	0	0.2	1	0	0	0	0	0	0.2	0	0	0	0	0.2	0	0	0	0.2	0	0	0	0	0	0	0	0	0	1	0.2	0
14.3.3_epsilon	1	0	0	0	0	0	0	0	1	0	0	0.2	1	0	0	0	0	0	0.2	0	0.2	1	0	0	0	0	0	0.2	0	0	0	0	0.2	0	0	0	0.2	0	0	0	0	0	0	0	0	0	1	0.2	0
14.3.3_zeta	0	0	0	0.6	0.2	0	0.6	0.4	0	0.2	0.2	0.2	0	0.4	0	0	0.4	0.4	0.2	0.2	0	0	0.2	0.2	0.4	0.4	0	0	0.4	0.6	0.2	0	0	0.4	0	0.4	0	0	0.2	0	0	0.2	0	0.2	0.2	0	0	0.2	0.2
4E.BP1	0	0	0.6	0	0.4	0	0.8	0	0	0.2	0.2	0	0	0	0	0	0	0	0.4	0.4	0	0	0	0.2	0	0	0	0	0	0.8	0.4	0	0	0	0	0.6	0	0	0.4	0	0	0.4	0	0	0.4	0	0	0.4	0.2
4E.BP1_pS65	0	0	0.2	0.4	0	0	0.4	0	0	0.2	0.2	0	0	0	0	0	0	0	0.2	0.2	0	0	0	0.2	0	0	0	0	0	0.2	0	0	0	0	0	0	0	0	0	0	0	0.6	0	0	1	0	0	0.4	0.2
4E.BP1_pT37T46	0	0	0	0	0	0	0	0	0	0	0	0	0	0	1	1	0	0	0	0	0	0	0	0	0	0	1	0	0	0.2	0	0	0	0	0	0	0	1	0	0	0	0	0	0	0	0	0	0	0
4E.BP1_pT70	0	0	0.6	0.8	0.4	0	0	0	0	0.2	0.2	0	0	0	0	0	0	0	0.2	0.2	0.2	0	0.2	0.2	0	0	0	0	0	0.6	0.2	0.2	0.2	0	0.2	0.4	0.2	0	0.2	0.2	0.2	0.6	0.2	0	0.4	0.2	0	0.4	0.2
53BP1	0	0	0.4	0	0	0	0	0	0	0.2	0.2	0.6	0	1	0	0	0.8	0.8	0	0	0	0	0.4	0.2	1	1	0	0	0.8	0	0	0	0	1	0	0	0	0	0	0	0	0	0	0.2	0	0	0	0	0.2
A.Raf_pS299	1	1	0	0	0	0	0	0	0	0	0	0.2	1	0	0	0	0	0	0.2	0	0.2	1	0	0	0	0	0	0.2	0	0	0	0	0.2	0	0	0	0.2	0	0	0	0	0	0	0	0	0	1	0.2	0
ACC_pS79	0	0	0.2	0.2	0.2	0	0.2	0.2	0	0	1	0.2	0	0.2	0	0	0.2	0.2	0	0	0	0	0	0.8	0.2	0.2	0	0	0.2	0	0	0	0	0.2	0	0	0	0	0	0	0	0.2	0	0.2	0.2	0	0	0.2	0.8
ACC1	0	0	0.2	0.2	0.2	0	0.2	0.2	0	1	0	0.2	0	0.2	0	0	0.2	0.2	0	0	0	0	0	0.8	0.2	0.2	0	0	0.2	0	0	0	0	0.2	0	0	0	0	0	0	0	0.2	0	0.2	0.2	0	0	0.2	0.8
Acetyl.a.Tubulin.Lys40	0.2	0.2	0.2	0	0	0	0	0.6	0.2	0.2	0.2	0	0.2	0.6	0	0	0.6	0.6	0.2	0	0	0.2	0.2	0.2	0.6	0.6	0	0	0.6	0	0	0	0	0.6	0	0	0.2	0	0	0	0	0	0	0.2	0	0	0.2	0	0.2
ACVRL1	1	1	0	0	0	0	0	0	1	0	0	0.2	0	0	0	0	0	0	0.2	0	0.2	1	0	0	0	0	0	0.2	0	0	0	0	0.2	0	0	0	0.2	0	0	0	0	0	0	0	0	0	1	0.2	0
Akt	0	0	0.4	0	0	0	0	1	0	0.2	0.2	0.6	0	0	0	0	0.8	0.8	0	0	0	0	0.4	0.2	1	1	0	0	0.8	0	0	0	0	1	0	0	0	0	0	0	0	0	0	0.2	0	0	0	0	0.2
Akt_pS473	0	0	0	0	0	1	0	0	0	0	0	0	0	0	0	1	0	0	0	0	0	0	0	0	0	0	1	0	0	0.2	0	0	0	0	0	0	0	1	0	0	0	0	0	0	0	0	0	0	0
Akt_pT308	0	0	0	0	0	1	0	0	0	0	0	0	0	0	1	0	0	0	0	0	0	0	0	0	0	0	1	0	0	0.2	0	0	0	0	0	0	0	1	0	0	0	0	0	0	0	0	0	0	0
AMPK_alpha	0	0	0.4	0	0	0	0	0.8	0	0.2	0.2	0.6	0	0.8	0	0	0	1	0	0	0	0	0.4	0.2	0.8	0.8	0	0	0.8	0	0	0	0	0.8	0	0	0	0	0	0	0	0	0	0.4	0	0	0	0	0.2
AMPK_pT172	0	0	0.4	0	0	0	0	0.8	0	0.2	0.2	0.6	0	0.8	0	0	1	0	0	0	0	0	0.4	0.2	0.8	0.8	0	0	0.8	0	0	0	0	0.8	0	0	0	0	0	0	0	0	0	0.4	0	0	0	0	0.2
Annexin_VII	0.2	0.2	0.2	0.4	0.2	0	0.2	0	0.2	0	0	0.2	0.2	0	0	0	0	0	0	0.8	0	0.2	0	0	0	0	0	0	0	0.4	0.2	0	0	0	0	0.2	0.2	0	0.2	0	0	0.2	0	0	0.2	0	0.2	0.2	0
Annexin.1	0	0	0.2	0.4	0.2	0	0.2	0	0	0	0	0	0	0	0	0	0	0	0.8	0	0.2	0	0	0	0	0	0	0.2	0	0.4	0.4	0.2	0	0	0	0.4	0	0	0.4	0	0	0.2	0	0.2	0.2	0	0	0.2	0
AR	0.2	0.2	0	0	0	0	0.2	0	0.2	0	0	0	0.2	0	0	0	0	0	0	0.2	0	0.2	0.6	0	0	0	0	0.6	0	0	0.2	0.8	0.8	0	0.6	0.2	0.6	0	0.2	0.6	0.6	0.4	0.6	0.2	0	0.6	0.2	0	0
ARHI	1	1	0	0	0	0	0	0	1	0	0	0.2	1	0	0	0	0	0	0.2	0	0.2	0	0	0	0	0	0	0.2	0	0	0	0	0.2	0	0	0	0.2	0	0	0	0	0	0	0	0	0	1	0.2	0
ARID1A	0	0	0.2	0	0	0	0.2	0.4	0	0	0	0.2	0	0.4	0	0	0.4	0.4	0	0	0.6	0	0	0	0.4	0.4	0	0.4	0.4	0	0	0.6	0.6	0.4	0.6	0	0.6	0	0	0.6	0.6	0.4	0.6	0	0	0.6	0	0	0
ASNS	0	0	0.2	0.2	0.2	0	0.2	0.2	0	0.8	0.8	0.2	0	0.2	0	0	0.2	0.2	0	0	0	0	0	0	0.2	0.2	0	0	0.2	0	0	0	0	0.2	0	0	0	0	0	0	0	0.2	0	0.2	0.2	0	0	0.2	0.8
ATM	0	0	0.4	0	0	0	0	1	0	0.2	0.2	0.6	0	1	0	0	0.8	0.8	0	0	0	0	0.4	0.2	0	1	0	0	0.8	0	0	0	0	1	0	0	0	0	0	0	0	0	0	0.2	0	0	0	0	0.2
B.Raf	0	0	0.4	0	0	0	0	1	0	0.2	0.2	0.6	0	1	0	0	0.8	0.8	0	0	0	0	0.4	0.2	1	0	0	0	0.8	0	0	0	0	1	0	0	0	0	0	0	0	0	0	0.2	0	0	0	0	0.2
Bad_pS112	0	0	0	0	0	1	0	0	0	0	0	0	0	0	1	1	0	0	0	0	0	0	0	0	0	0	0	0	0	0.2	0	0	0	0	0	0	0	1	0	0	0	0	0	0	0	0	0	0	0
Bak	0.2	0.2	0	0	0	0	0	0	0.2	0	0	0	0.2	0	0	0	0	0	0	0.2	0.6	0.2	0.4	0	0	0	0	0	0	0	0.2	0.6	0.4	0	0.6	0.2	0.6	0	0.2	0.6	0.4	0.2	0.6	0.2	0	0.6	0.2	0.2	0
Bap1.c.4	0	0	0.4	0	0	0	0	0.8	0	0.2	0.2	0.6	0	0.8	0	0	0.8	0.8	0	0	0	0	0.4	0.2	0.8	0.8	0	0	0	0	0	0	0	0.8	0	0	0	0	0	0	0	0	0	0.2	0	0	0	0	0.4
Bax	0	0	0.6	0.8	0.2	0.2	0.6	0	0	0	0	0	0	0	0.2	0.2	0	0	0.4	0.4	0	0	0	0	0	0	0.2	0	0	0	0.4	0	0	0	0	0.6	0	0.2	0.4	0	0	0.2	0	0	0.2	0	0	0.2	0
Bcl.2	0	0	0.2	0.4	0	0	0.2	0	0	0	0	0	0	0	0	0	0	0	0.2	0.4	0.2	0	0	0	0	0	0	0.2	0	0.4	0	0.2	0	0	0	0.8	0	0	0.8	0	0	0	0	0.4	0	0	0	0	0
Bcl.xL	0	0	0	0	0	0	0.2	0	0	0	0	0	0	0	0	0	0	0	0	0.2	0.8	0	0.6	0	0	0	0	0.6	0	0	0.2	0	0.6	0	0.6	0.2	0.6	0	0.2	0.6	0.8	0.4	0.6	0.2	0	0.6	0	0	0
Beclin	0.2	0.2	0	0	0	0	0.2	0	0.2	0	0	0	0.2	0	0	0	0	0	0	0	0.8	0.2	0.6	0	0	0	0	0.4	0	0	0	0.6	0	0	0.8	0	0.6	0	0	0.8	0.8	0.4	0.8	0	0	0.8	0.2	0	0
beta.Catenin	0	0	0.4	0	0	0	0	1	0	0.2	0.2	0.6	0	1	0	0	0.8	0.8	0	0	0	0	0.4	0.2	1	1	0	0	0.8	0	0	0	0	0	0	0	0	0	0	0	0	0	0	0.2	0	0	0	0	0.2
Bid	0	0	0	0	0	0	0.2	0	0	0	0	0	0	0	0	0	0	0	0	0	0.6	0	0.6	0	0	0	0	0.6	0	0	0	0.6	0.8	0	0	0	0.8	0	0	1	0.8	0.4	1	0	0	1	0	0	0
Bim	0	0	0.4	0.6	0	0	0.4	0	0	0	0	0	0	0	0	0	0	0	0.2	0.4	0.2	0	0	0	0	0	0	0.2	0	0.6	0.8	0.2	0	0	0	0	0	0	0.8	0	0	0	0	0.4	0	0	0	0	0
BRCA2	0.2	0.2	0	0	0	0	0.2	0	0.2	0	0	0.2	0.2	0	0	0	0	0	0.2	0	0.6	0.2	0.6	0	0	0	0	0.6	0	0	0	0.6	0.6	0	0.8	0	0	0	0	0.8	0.6	0.4	0.8	0	0	0.8	0.2	0	0
c.Jun_pS73	0	0	0	0	0	1	0	0	0	0	0	0	0	0	1	1	0	0	0	0	0	0	0	0	0	0	1	0	0	0.2	0	0	0	0	0	0	0	0	0	0	0	0	0	0	0	0	0	0	0
c.Kit	0	0	0.2	0.4	0	0	0.2	0	0	0	0	0	0	0	0	0	0	0	0.2	0.4	0.2	0	0	0	0	0	0	0.2	0	0.4	0.8	0.2	0	0	0	0.8	0	0	0	0	0	0	0	0.4	0	0	0	0	0
c.Met_pY1235	0	0	0	0	0	0	0.2	0	0	0	0	0	0	0	0	0	0	0	0	0	0.6	0	0.6	0	0	0	0	0.6	0	0	0	0.6	0.8	0	1	0	0.8	0	0	0	0.8	0.4	1	0	0	1	0	0	0
c.Myc	0	0	0	0	0	0	0.2	0	0	0	0	0	0	0	0	0	0	0	0	0	0.6	0	0.6	0	0	0	0	0.4	0	0	0	0.8	0.8	0	0.8	0	0.6	0	0	0.8	0	0.4	0.8	0	0	0.8	0	0	0
C.Raf	0	0	0.2	0.4	0.6	0	0.6	0	0	0.2	0.2	0	0	0	0	0	0	0	0.2	0.2	0.4	0	0.4	0.2	0	0	0	0.2	0	0.2	0	0.4	0.4	0	0.4	0	0.4	0	0	0.4	0.4	0	0.4	0	0.6	0.4	0	0.4	0.2
C.Raf_pS338	0	0	0	0	0	0	0.2	0	0	0	0	0	0	0	0	0	0	0	0	0	0.6	0	0.6	0	0	0	0	0.6	0	0	0	0.6	0.8	0	1	0	0.8	0	0	1	0.8	0.4	0	0	0	1	0	0	0
Caspase.7_cleavedD198	0	0	0.2	0	0	0	0	0.2	0	0.2	0.2	0.2	0	0.2	0	0	0.4	0.4	0	0.2	0.2	0	0	0.2	0.2	0.2	0	0.2	0.2	0	0.4	0.2	0	0.2	0	0.4	0	0	0.4	0	0	0	0	0	0	0	0	0	0.2
Caveolin.1	0	0	0.2	0.4	1	0	0.4	0	0	0.2	0.2	0	0	0	0	0	0	0	0.2	0.2	0	0	0	0.2	0	0	0	0	0	0.2	0	0	0	0	0	0	0	0	0	0	0	0.6	0	0	0	0	0	0.4	0.2
CD20	0	0	0	0	0	0	0.2	0	0	0	0	0	0	0	0	0	0	0	0	0	0.6	0	0.6	0	0	0	0	0.6	0	0	0	0.6	0.8	0	1	0	0.8	0	0	1	0.8	0.4	1	0	0	0	0	0	0
CD31	1	1	0	0	0	0	0	0	1	0	0	0.2	1	0	0	0	0	0	0.2	0	0.2	1	0	0	0	0	0	0.2	0	0	0	0	0.2	0	0	0	0.2	0	0	0	0	0	0	0	0	0	0	0.2	0
CD49b	0.2	0.2	0.2	0.4	0.4	0	0.4	0	0.2	0.2	0.2	0	0.2	0	0	0	0	0	0.2	0.2	0	0.2	0	0.2	0	0	0	0.2	0	0.2	0	0	0	0	0	0	0	0	0	0	0	0.4	0	0	0.4	0	0.2	0	0.2
CDK1	0	0	0.2	0.2	0.2	0	0.2	0.2	0	0.8	0.8	0.2	0	0.2	0	0	0.2	0.2	0	0	0	0	0	0.8	0.2	0.2	0	0	0.4	0	0	0	0	0.2	0	0	0	0	0	0	0	0.2	0	0.2	0.2	0	0	0.2	0
Chk1	0	0	0.4	0	0	0	0	1	0	0.2	0.2	0.6	0	1	0	0	0.8	0.8	0	0	0	0	0.4	0.2	1	1	0	0	0.8	0	0	0	0	1	0	0	0	0	0	0	0	0	0	0.2	0	0	0	0	0.2
Chk1_pS345	0	0	0	0	0	0	0.2	0	0	0	0	0	0	0	0	0	0	0	0	0	0.6	0	0.6	0	0	0	0	0.6	0	0	0	0.6	0.8	0	1	0	0.8	0	0	1	0.8	0.4	1	0	0	1	0	0	0
Chk2	0	0	0.2	0.2	0.2	0	0.2	0.2	0	0.8	0.8	0.2	0	0.2	0	0	0.2	0.2	0	0	0	0	0	0.8	0.2	0.2	0	0	0.4	0	0	0	0	0.2	0	0	0	0	0	0	0	0.2	0	0.2	0.2	0	0	0.2	1
Chk2_pT68	0	0	0	0	0	0	0.2	0	0	0	0	0	0	0	0	0	0	0	0	0	0.6	0	0.6	0	0	0	0	0.6	0	0	0	0.6	0.8	0	1	0	0.8	0	0	1	0.8	0.4	1	0	0	1	0	0	0
cIAP	0	0	0	0	0	0	0.2	0	0	0	0	0	0	0	0	0	0	0	0	0	0.4	0	0.4	0	0	0	0	0.4	0	0	0	0.4	0.6	0	0.8	0	0.6	0	0	0.8	0.6	0.2	0.8	0	0	0.8	0	0	0
Claudin.7	0	0	0.2	0	0	0	0	0.2	0	0.2	0.2	0.2	0	0.2	0	0	0.4	0.4	0	0.2	0.2	0	0	0.2	0.2	0.2	0	0.2	0.2	0	0.4	0.2	0	0.2	0	0.4	0	0	0.4	0	0	0	0	1	0	0	0	0	0.2
Collagen_VI	0	0	0.2	0.4	0.6	0	0.6	0	0	0.2	0.2	0	0	0	0	0	0	0	0.2	0.2	0.4	0	0.4	0.2	0	0	0	0.2	0	0.2	0	0.4	0.4	0	0.4	0	0.4	0	0	0.4	0.4	1	0.4	0	0.6	0.4	0	0.4	0.2
Cyclin_B1	0	0	0.2	0.2	0.2	0	0.2	0.2	0	0.8	0.8	0.2	0	0.2	0	0	0.2	0.2	0	0	0	0	0	0.8	0.2	0.2	0	0	0.4	0	0	0	0	0.2	0	0	0	0	0	0	0	0.2	0	0.2	0.2	0	0	0.2	1
Cyclin_D1	0	0	0	0	0	0	0.2	0	0	0	0	0	0	0	0	0	0	0	0	0	0.6	0	0.6	0	0	0	0	0.6	0	0	0	0.6	0.8	0	1	0	0.8	0	0	1	0.8	0.4	1	0	0	1	0	0	0
Cyclin_E1	0	0	0.2	0.2	0.2	0	0.2	0.2	0	0.8	0.8	0.2	0	0.2	0	0	0.2	0.2	0	0	0	0	0	0.8	0.2	0.2	0	0	0.4	0	0	0	0	0.2	0	0	0	0	0	0	0	0.2	0	0.2	0.2	0	0	0.2	1
Cyclin_E2	0	0	0.2	0	0	0	0	0.2	0	0.2	0.2	0.2	0	0.2	0	0	0.2	0.2	0	0.2	0.6	0	0.4	0.2	0.2	0.2	0	0.8	0.2	0	0.2	0.6	0.4	0.2	0.6	0.2	0.6	0	0.2	0.6	0.4	0.2	0.6	0.4	0	0.6	0	0	0.2
DJ.1	0	0	0.6	0.8	0.2	0.2	0.6	0	0	0	0	0	0	0	0.2	0.2	0	0	0.4	0.4	0	0	0	0	0	0	0.2	0	0	1	0.4	0	0	0	0	0.6	0	0.2	0.4	0	0	0.2	0	0	0.2	0	0	0.2	0
Dvl3	0	0	0.4	0	0	0	0	1	0	0.2	0.2	0.6	0	1	0	0	0.8	0.8	0	0	0	0	0.4	0.2	1	1	0	0	0.8	0	0	0	0	1	0	0	0	0	0	0	0	0	0	0.2	0	0	0	0	0.2
E.Cadherin	0	0	0.4	0	0	0	0	1	0	0.2	0.2	0.6	0	1	0	0	0.8	0.8	0	0	0	0	0.4	0.2	1	1	0	0	0.8	0	0	0	0	1	0	0	0	0	0	0	0	0	0	0.2	0	0	0	0	0.2
eEF2	0	0	0.2	0	0	0	0	0.2	0	0.6	0.6	0.2	0	0.2	0	0	0.2	0.2	0	0.2	0.4	0	0.2	0.6	0.2	0.2	0	0.4	0.2	0	0.2	0.4	0.2	0.2	0.2	0.2	0.2	0	0.2	0.2	0.2	0.2	0.2	0.4	0	0.2	0	0	0.6
eEF2K	0	0	0.4	0	0	0	0	1	0	0.2	0.2	0.6	0	1	0	0	0.8	0.8	0	0	0	0	0.4	0.2	1	1	0	0	0.8	0	0	0	0	1	0	0	0	0	0	0	0	0	0	0.2	0	0	0	0	0.2
EGFR	0	0	0	0	0	0	0.2	0	0	0	0	0	0	0	0	0	0	0	0	0	0.6	0	0.6	0	0	0	0	0.6	0	0	0	0.6	0.8	0	1	0	0.8	0	0	1	0.8	0.4	1	0	0	1	0	0	0
EGFR_pY1068	0	0	0	0	0	0.6	0.2	0	0	0	0	0	0	0	0.6	0.6	0	0	0	0	0.2	0	0.2	0	0	0	0.6	0	0	0	0	0.2	0.4	0	0.4	0	0.2	0.6	0	0.4	0.4	0.2	0.4	0	0	0.4	0	0	0
EGFR_pY1173	0	0	0	0	0	0	0.2	0	0	0	0	0	0	0	0	0	0	0	0	0	0.6	0	0.6	0	0	0	0	0.6	0	0	0	0.6	0.8	0	1	0	0.8	0	0	1	0.8	0.4	1	0	0	1	0	0	0
eIF4E	0	0	0.6	1	0.4	0	0.8	0	0	0.2	0.2	0	0	0	0	0	0	0	0.4	0.4	0	0	0	0.2	0	0	0	0	0	0.8	0.4	0	0	0	0	0.6	0	0	0.4	0	0	0.4	0	0	0.4	0	0	0.4	0.2
eIF4G	0	0	0.4	0	0	0	0	1	0	0.2	0.2	0.6	0	1	0	0	0.8	0.8	0	0	0	0	0.4	0.2	1	1	0	0	0.8	0	0	0	0	1	0	0	0	0	0	0	0	0	0	0.2	0	0	0	0	0.2
ER.alpha	0.2	0.2	0	0	0	0	0.2	0	0.2	0	0	0	0.2	0	0	0	0	0	0	0.2	1	0.2	0.6	0	0	0	0	0.6	0	0	0.2	0.8	0.8	0	0.6	0.2	0.6	0	0.2	0.6	0.6	0.4	0.6	0.2	0	0.6	0.2	0	0
ER.alpha_pS118	0.4	0.4	0	0	0	0	0	0	0.4	0	0	0	0.4	0	0	0	0	0	0	0.2	0.8	0.4	0.4	0	0	0	0	0.8	0	0	0.2	0.6	0.6	0	0.4	0.2	0.4	0	0.2	0.4	0.4	0.2	0.4	0.2	0	0.4	0.4	0.2	0
ERK2	0	0	0.4	0	0	0	0	1	0	0.2	0.2	0.6	0	1	0	0	0.8	0.8	0	0	0	0	0.4	0.2	1	1	0	0	0.8	0	0	0	0	1	0	0	0	0	0	0	0	0	0	0.2	0	0	0	0	0.2
ETS.1	0	0	0	0	0	0	0.2	0	0	0	0	0	0	0	0	0	0	0	0	0.2	0.8	0	0.6	0	0	0	0	0.6	0	0	0.2	1	0.6	0	0.6	0.2	0.6	0	0.2	0.6	0.8	0.4	0.6	0.2	0	0.6	0	0	0
FASN	0	0	0.2	0.2	0.2	0	0.2	0.2	0	1	1	0.2	0	0.2	0	0	0.2	0.2	0	0	0	0	0	0.8	0.2	0.2	0	0	0.2	0	0	0	0	0.2	0	0	0	0	0	0	0	0.2	0	0.2	0.2	0	0	0.2	0.8
Fibronectin	0	0	0.2	0.2	0.2	0	0.4	0	0	0	0	0	0	0	0	0	0	0	0.2	0.4	0.8	0	0.6	0	0	0	0	0.6	0	0.2	0.2	0.8	0.6	0	0.6	0.2	0.6	0	0.2	0.6	0.6	0.6	0.6	0.2	0.2	0.6	0	0.2	0
FoxM1	0	0	0.2	0.2	0.2	0	0.2	0.2	0	0.8	0.8	0.2	0	0.2	0	0	0.2	0.2	0	0	0	0	0	0.8	0.2	0.2	0	0	0.4	0	0	0	0	0.2	0	0	0	0	0	0	0	0.2	0	0.2	0.2	0	0	0.2	1
FOXO3a	1	1	0	0	0	0	0	0	1	0	0	0.2	1	0	0	0	0	0	0.2	0	0.2	1	0	0	0	0	0	0.2	0	0	0	0	0.2	0	0	0	0.2	0	0	0	0	0	0	0	0	0	1	0.2	0
FOXO3a_pS318_S321	0	0	0.2	0.4	1	0	0.4	0	0	0.2	0.2	0	0	0	0	0	0	0	0.2	0.2	0	0	0	0.2	0	0	0	0	0	0.2	0	0	0	0	0	0	0	0	0	0	0	0.6	0	0	1	0	0	0.4	0.2
G6PD	0.2	0.2	0.2	0.4	0.2	0	0.2	0	0.2	0	0	0.2	0.2	0	0	0	0	0	1	0.8	0	0.2	0	0	0	0	0	0	0	0.4	0.2	0	0	0	0	0.2	0.2	0	0.2	0	0	0.2	0	0	0.2	0	0.2	0.2	0
GAB2	0	0	0.4	0	0	0	0	1	0	0.2	0.2	0.6	0	1	0	0	0.8	0.8	0	0	0	0	0.4	0.2	1	1	0	0	0.8	0	0	0	0	1	0	0	0	0	0	0	0	0	0	0.2	0	0	0	0	0.2
GAPDH	0	0	0.2	0	0	0	0	0.2	0	0.6	0.6	0.2	0	0.2	0	0	0.2	0.2	0	0.2	0.2	0	0	0.6	0.2	0.2	0	0.2	0.4	0	0.2	0.2	0	0.2	0	0.2	0	0	0.2	0	0	0	0	0.4	0	0	0	0	0.8
GATA3	0	0	0	0	0	0	0.2	0	0	0	0	0	0	0	0	0	0	0	0	0.2	0.8	0	0.6	0	0	0	0	0.6	0	0	0.2	1	0.6	0	0.6	0.2	0.6	0	0.2	0.6	0.8	0.4	0.6	0.2	0	0.6	0	0	0
GSK3_pS9	0	0	0	0	0	1	0	0	0	0	0	0	0	0	1	1	0	0	0	0	0	0	0	0	0	0	1	0	0	0.2	0	0	0	0	0	0	0	1	0	0	0	0	0	0	0	0	0	0	0
GSK3.alpha.beta	0	0	0.4	0	0	0	0	1	0	0.2	0.2	0.6	0	1	0	0	0.8	0.8	0	0	0	0	0.4	0.2	1	1	0	0	0.8	0	0	0	0	1	0	0	0	0	0	0	0	0	0	0.2	0	0	0	0	0.2
GSK3.alpha.beta_pS21_S9	0	0	0	0	0	1	0	0	0	0	0	0	0	0	1	1	0	0	0	0	0	0	0	0	0	0	1	0	0	0.2	0	0	0	0	0	0	0	1	0	0	0	0	0	0	0	0	0	0	0
HER2	0	0	0	0	0	0	0.2	0.2	0	0	0	0	0	0.2	0	0	0	0	0	0.2	0.6	0	0.4	0	0.2	0.2	0	0.4	0	0	0.2	0.8	0.4	0.2	0.4	0.2	0.4	0	0.2	0.4	0.6	0.2	0.4	0.2	0	0.4	0	0	0
HER2_pY1248	0	0	0	0	0	0.6	0.2	0	0	0	0	0	0	0	0.6	0.6	0	0	0	0	0.2	0	0.2	0	0	0	0.6	0	0	0	0	0.2	0.4	0	0.4	0	0.2	0.6	0	0.4	0.4	0.2	0.4	0	0	0.4	0	0	0
HER3	0	0	0.2	0	0	0	0.2	0.4	0	0	0	0	0	0.4	0	0	0.2	0.2	0	0	0.4	0	0.6	0	0.4	0.4	0	0.2	0.2	0	0	0.6	0.4	0.4	0.4	0	0.4	0	0	0.4	0.6	0.2	0.4	0	0	0.4	0	0	0
HER3_pY1289	0	0	0	0	0	0	0.2	0	0	0	0	0	0	0	0	0	0	0	0	0	0.6	0	0.6	0	0	0	0	0.6	0	0	0	0.6	0.8	0	1	0	0.8	0	0	1	0.8	0.4	1	0	0	1	0	0	0
Heregulin	1	1	0	0	0	0	0	0	1	0	0	0.2	1	0	0	0	0	0	0.2	0	0.2	1	0	0	0	0	0	0.2	0	0	0	0	0.2	0	0	0	0.2	0	0	0	0	0	0	0	0	0	1	0.2	0
HSP70	0	0	0	0	0	0	0.2	0	0	0	0	0	0	0	0	0	0	0	0	0	0.6	0	0.6	0	0	0	0	0.6	0	0	0	0.6	0.8	0	1	0	0.8	0	0	1	0.8	0.4	1	0	0	1	0	0	0
IGFBP2	0.4	0.2	0.2	0.4	0.4	0	0.4	0	0.2	0.2	0.2	0	0.2	0	0	0	0	0	0.2	0.2	0	0.2	0	0.2	0	0	0	0.2	0	0.2	0	0	0	0	0	0	0	0	0	0	0	0.4	0	0	0.4	0	0.2	0.8	0.2
INPP4B	0	0	0	0	0	0	0.2	0	0	0	0	0	0	0	0	0	0	0	0	0.2	0.8	0	0.6	0	0	0	0	0.6	0	0	0.2	1	0.6	0	0.6	0.2	0.6	0	0.2	0.6	0.8	0.4	0.6	0.2	0	0.6	0	0	0
IRS1	0	0	0	0	0	0	0.2	0.2	0	0	0	0	0	0.2	0	0	0	0	0	0	0.4	0	0.4	0	0.2	0.2	0	0.4	0	0	0	0.4	0.6	0.2	0.8	0	0.6	0	0	0.8	0.6	0.2	0.8	0	0	0.8	0	0	0
JNK_pT183_Y185	0	0	0	0	0	1	0	0	0	0	0	0	0	0	1	1	0	0	0	0	0	0	0	0	0	0	1	0	0	0.2	0	0	0	0	0	0	0	1	0	0	0	0	0	0	0	0	0	0	0
JNK2	0	0	0.4	0	0	0	0	1	0	0.2	0.2	0.6	0	1	0	0	0.8	0.8	0	0	0	0	0.4	0.2	1	1	0	0	0.8	0	0	0	0	1	0	0	0	0	0	0	0	0	0	0.2	0	0	0	0	0.2
Ku80	0	0	0.4	0	0	0	0	1	0	0.2	0.2	0.6	0	1	0	0	0.8	0.8	0	0	0	0	0.4	0.2	1	1	0	0	0.8	0	0	0	0	1	0	0	0	0	0	0	0	0	0	0.2	0	0	0	0	0.2
Lck	0	0	0.2	0	0	0	0	0.2	0	0.2	0.2	0.2	0	0.2	0	0	0.4	0.4	0	0.2	0.2	0	0	0.2	0.2	0.2	0	0.2	0.2	0	0.4	0.2	0	0.2	0	0.4	0	0	0.4	0	0	0	0	1	0	0	0	0	0.2
LKB1	0.2	0.2	0	0	0	0	0.2	0	0.2	0	0	0	0.2	0	0	0	0	0	0	0	0.8	0.2	0.6	0	0	0	0	0.4	0	0	0	0.6	1	0	0.8	0	0.6	0	0	0.8	0.8	0.4	0.8	0	0	0.8	0.2	0	0
MAPK_pT202_Y204	0	0	0	0	0	1	0	0	0	0	0	0	0	0	1	1	0	0	0	0	0	0	0	0	0	0	1	0	0	0.2	0	0	0	0	0	0	0	1	0	0	0	0	0	0	0	0	0	0	0
MEK1	0	0	0.2	0.2	0	0.8	0.2	0	0	0	0	0	0	0	0.8	0.8	0	0	0	0	0	0	0	0	0	0	0.8	0	0	0.4	0	0	0	0	0	0.2	0	0.8	0	0	0	0	0	0	0	0	0	0	0
MEK1_pS217_S221	0	0	0	0	0	1	0	0	0	0	0	0	0	0	1	1	0	0	0	0	0	0	0	0	0	0	1	0	0	0.2	0	0	0	0	0	0	0	1	0	0	0	0	0	0	0	0	0	0	0
MIG.6	0	0	0	0	0	0	0.2	0	0	0	0	0	0	0	0	0	0	0	0	0	0.6	0	0.6	0	0	0	0	0.6	0	0	0	0.6	0.8	0	1	0	0.8	0	0	1	0.8	0.4	1	0	0	1	0	0	0
Mre11	0	0	0	0	0	0	0.2	0	0	0	0	0	0	0	0	0	0	0	0	0	0.6	0	0.6	0	0	0	0	0.6	0	0	0	0.6	0.8	0	1	0	0.8	0	0	1	0.8	0.4	1	0	0	1	0	0	0
mTOR	0	0	0.4	0	0	0	0	1	0	0.2	0.2	0.6	0	1	0	0	0.8	0.8	0	0	0	0	0.4	0.2	1	1	0	0	0.8	0	0	0	0	1	0	0	0	0	0	0	0	0	0	0.2	0	0	0	0	0.2
mTOR_pS2448	0	0	0	0	0	1	0	0	0	0	0	0	0	0	1	1	0	0	0	0	0	0	0	0	0	0	1	0	0	0.2	0	0	0	0	0	0	0	1	0	0	0	0	0	0	0	0	0	0	0
MYH11	0	0	0.2	0.4	1	0	0.4	0	0	0.2	0.2	0	0	0	0	0	0	0	0.2	0.2	0	0	0	0.2	0	0	0	0	0	0.2	0	0	0	0	0	0	0	0	0	0	0	0.6	0	0	1	0	0	0.4	0.2
Myosin.IIa_pS1943	0	0	0.2	0.4	1	0	0.4	0	0	0.2	0.2	0	0	0	0	0	0	0	0.2	0.2	0	0	0	0.2	0	0	0	0	0	0.2	0	0	0	0	0	0	0	0	0	0	0	0.6	0	0	1	0	0	0.4	0.2
N.Cadherin	0	0	0	0	0	0	0.2	0	0	0	0	0	0	0	0	0	0	0	0	0	0.6	0	0.6	0	0	0	0	0.6	0	0	0	0.6	0.8	0	1	0	0.8	0	0	1	0.8	0.4	1	0	0	1	0	0	0
N.Ras	1	1	0	0	0	0	0	0	1	0	0	0.2	1	0	0	0	0	0	0.2	0	0.2	1	0	0	0	0	0	0.2	0	0	0	0	0.2	0	0	0	0.2	0	0	0	0	0	0	0	0	0	1	0.2	0
NDRG1_pT346	0	0	0	0	0	1	0	0	0	0	0	0	0	0	1	1	0	0	0	0	0	0	0	0	0	0	1	0	0	0.2	0	0	0	0	0	0	0	1	0	0	0	0	0	0	0	0	0	0	0
NF.kB.p65_pS536	0	0	0	0	0	1	0	0	0	0	0	0	0	0	1	1	0	0	0	0	0	0	0	0	0	0	1	0	0	0.2	0	0	0	0	0	0	0	1	0	0	0	0	0	0	0	0	0	0	0
NF2	0	0	0.2	0	0.2	0	0	0.6	0	0.2	0.2	0.6	0	0.6	0	0	0.6	0.6	0	0.2	0.2	0	0.2	0.2	0.6	0.6	0	0.2	0.6	0	0.2	0.2	0	0.6	0	0.2	0	0	0.2	0	0	0	0	0.4	0.2	0	0	0	0.2
Notch1	0.2	0.2	0	0	0	0	0	0.2	0.2	0	0	0	0.2	0.2	0	0	0	0	0	0	0.2	0.2	0.2	0	0.2	0.2	0	0.6	0	0	0	0.2	0.4	0.2	0.6	0	0.4	0	0	0.6	0.4	0	0.6	0	0	0.6	0.2	0.2	0
P.Cadherin	1	1	0	0	0	0	0	0	1	0	0	0.2	1	0	0	0	0	0	0.2	0	0.2	1	0	0	0	0	0	0.2	0	0	0	0	0.2	0	0	0	0.2	0	0	0	0	0	0	0	0	0	1	0.2	0
p21	0	0	0	0	0	0	0.2	0	0	0	0	0	0	0	0	0	0	0	0	0	0.6	0	0.6	0	0	0	0	0.6	0	0	0	0.6	0.8	0	1	0	0.8	0	0	1	0.8	0.4	1	0	0	1	0	0	0
p27	0	0	0.2	0.4	0	0	0.2	0	0	0	0	0	0	0	0	0	0	0	0.2	0.4	0.2	0	0	0	0	0	0	0.2	0	0.4	0.8	0.2	0	0	0	0.8	0	0	0.8	0	0	0	0	0.4	0	0	0	0	0
p27_pT157	0	0	0	0	0	0	0.2	0	0	0	0	0	0	0	0	0	0	0	0	0	0.6	0	0.6	0	0	0	0	0.6	0	0	0	0.6	0.8	0	1	0	0.8	0	0	1	0.8	0.4	1	0	0	1	0	0	0
p27_pT198	0.2	0.2	0	0	0	0	0	0	0.2	0	0	0	0.2	0	0	0	0	0	0	0.2	0.4	0.2	0.2	0	0	0	0	0.8	0	0	0.2	0.4	0.2	0	0.4	0.2	0.4	0	0.2	0.4	0.2	0	0.4	0.2	0	0.4	0.2	0.2	0
p38_MAPK	0	0	0.2	0	0	0	0	0.2	0	0.2	0.2	0.2	0	0.2	0	0	0.4	0.4	0	0.2	0.2	0	0	0.2	0.2	0.2	0	0.2	0.2	0	0.4	0.2	0	0.2	0	0.4	0	0	0.4	0	0	0	0	1	0	0	0	0	0.2
p38_pT180_Y182	0	0	0	0	0	1	0	0	0	0	0	0	0	0	1	1	0	0	0	0	0	0	0	0	0	0	1	0	0	0.2	0	0	0	0	0	0	0	1	0	0	0	0	0	0	0	0	0	0	0
p53	0.2	0.2	0	0	0	0	0.2	0	0.2	0	0	0	0.2	0	0	0	0	0	0	0	0.8	0.2	0.6	0	0	0	0	0.4	0	0	0	0.6	1	0	0.8	0	0.6	0	0	0.8	0.8	0.4	0.8	0	0	0.8	0.2	0	0
p62.LCK.ligand	0	0	0.4	0	0	0	0	0.8	0	0.2	0.2	0.6	0	0.8	0	0	0.8	0.8	0	0	0	0	0.4	0.2	0.8	0.8	0	0	1	0	0	0	0	0.8	0	0	0	0	0	0	0	0	0	0.2	0	0	0	0	0.4
p70S6K	0	0	0.4	0	0	0	0	0.8	0	0.2	0.2	0.6	0	0.8	0	0	0.8	0.8	0	0	0	0	0.4	0.2	0.8	0.8	0	0	1	0	0	0	0	0.8	0	0	0	0	0	0	0	0	0	0.2	0	0	0	0	0.4
p70S6K_pT389	0	0	0	0	0	1	0	0	0	0	0	0	0	0	1	1	0	0	0	0	0	0	0	0	0	0	1	0	0	0.2	0	0	0	0	0	0	0	1	0	0	0	0	0	0	0	0	0	0	0
p90RSK	0	0	0.4	0	0	0	0	1	0	0.2	0.2	0.6	0	1	0	0	0.8	0.8	0	0	0	0	0.4	0.2	1	1	0	0	0.8	0	0	0	0	1	0	0	0	0	0	0	0	0	0	0.2	0	0	0	0	0.2
p90RSK_pT359_S363	0	0	0	0	0	1	0	0	0	0	0	0	0	0	1	1	0	0	0	0	0	0	0	0	0	0	1	0	0	0.2	0	0	0	0	0	0	0	1	0	0	0	0	0	0	0	0	0	0	0
PAI.1	0.4	0.2	0.2	0.4	0.4	0	0.4	0	0.2	0.2	0.2	0	0.2	0	0	0	0	0	0.2	0.2	0	0.2	0	0.2	0	0	0	0.2	0	0.2	0	0	0	0	0	0	0	0	0	0	0	0.4	0	0	0.4	0	0.2	0.8	0.2
Paxillin	0	0	0.4	0	0	0	0	1	0	0.2	0.2	0.6	0	1	0	0	0.8	0.8	0	0	0	0	0.4	0.2	1	1	0	0	0.8	0	0	0	0	1	0	0	0	0	0	0	0	0	0	0.2	0	0	0	0	0.2
PCNA	0	0	0.2	0.2	0.2	0	0.2	0.2	0	0.8	0.8	0.2	0	0.2	0	0	0.2	0.2	0	0	0	0	0	0.8	0.2	0.2	0	0	0.4	0	0	0	0	0.2	0	0	0	0	0	0	0	0.2	0	0.2	0.2	0	0	0.2	1
PDCD4	0	0	0	0	0	1	0	0	0	0	0	0	0	0	1	1	0	0	0	0	0	0	0	0	0	0	1	0	0	0.2	0	0	0	0	0	0	0	1	0	0	0	0	0	0	0	0	0	0	0
PDK1	0.2	0.2	0.2	0	0	0	0	0.8	0.2	0.2	0.2	0.8	0.2	0.8	0	0	0.6	0.6	0.2	0	0	0.2	0.2	0.2	0.8	0.8	0	0	0.6	0	0	0	0	0.8	0	0	0.2	0	0	0	0	0	0	0.2	0	0	0.2	0	0.2
PDK1_pS241	0	0	0.4	0	0	0	0	1	0	0.2	0.2	0.6	0	1	0	0	0.8	0.8	0	0	0	0	0.4	0.2	1	1	0	0	0.8	0	0	0	0	1	0	0	0	0	0	0	0	0	0	0.2	0	0	0	0	0.2
PEA.15	0	0	0.2	0.4	0.2	0.2	0.2	0	0	0	0	0	0	0	0.2	0.2	0	0	0.8	0.8	0	0	0	0	0	0	0.2	0	0	0.6	0.2	0	0	0	0	0.2	0	0.2	0.2	0	0	0.2	0	0	0.2	0	0	0.2	0
PEA15_pS116	0	0	0	0	0	0	0.2	0	0	0	0	0	0	0	0	0	0	0	0	0.2	0.8	0	0.6	0	0	0	0	0.6	0	0	0.2	1	0.6	0	0.6	0.2	0.6	0	0.2	0.6	0.8	0.4	0.6	0.2	0	0.6	0	0	0
PI3K.p110.alpha	0	0	0	0	0	0	0.2	0	0	0	0	0	0	0	0	0	0	0	0	0.2	0.8	0	0.6	0	0	0	0	0.6	0	0	0.2	1	0.6	0	0.6	0.2	0.6	0	0.2	0.6	0.8	0.4	0.6	0.2	0	0.6	0	0	0
PI3K.p85	0	0	0.2	0	0	0	0	0.2	0	0.2	0.2	0.2	0	0.2	0	0	0.4	0.4	0	0.2	0.2	0	0	0.2	0.2	0.2	0	0.2	0.2	0	0.4	0.2	0	0.2	0	0.4	0	0	0.4	0	0	0	0	1	0	0	0	0	0.2
PKC.alpha	0	0	0	0	0	0.6	0	0	0	0	0	0	0	0	0.6	0.6	0	0	0	0	0	0	0	0	0	0	0.6	0	0	0.2	0	0	0	0	0	0	0	0.6	0	0	0	0	0	0	0	0	0	0	0
PKC.alpha_pS657	0	0	0	0	0	0.6	0	0	0	0	0	0	0	0	0.6	0.6	0	0	0	0	0	0	0	0	0	0	0.6	0	0	0.2	0	0	0	0	0	0	0	0.6	0	0	0	0	0	0	0	0	0	0	0
PKC.delta_pS664	0	0	0	0	0	0.6	0	0	0	0	0	0	0	0	0.6	0.6	0	0	0	0	0	0	0	0	0	0	0.6	0	0	0.2	0	0	0	0	0	0	0	0.6	0	0	0	0	0	0	0	0	0	0	0
PKC.pan_BetaII_pS660	0	0	0	0	0	1	0	0	0	0	0	0	0	0	1	1	0	0	0	0	0	0	0	0	0	0	1	0	0	0.2	0	0	0	0	0	0	0	1	0	0	0	0	0	0	0	0	0	0	0
PR	1	1	0	0	0	0	0	0	1	0	0	0.2	1	0	0	0	0	0	0.2	0	0.2	1	0	0	0	0	0	0.2	0	0	0	0	0.2	0	0	0	0.2	0	0	0	0	0	0	0	0	0	1	0.2	0
PRAS40_pT246	0	0	0	0	0	1	0	0	0	0	0	0	0	0	1	1	0	0	0	0	0	0	0	0	0	0	1	0	0	0.2	0	0	0	0	0	0	0	1	0	0	0	0	0	0	0	0	0	0	0
PRDX1	0.2	0.2	0.2	0.4	0.2	0	0.2	0	0.2	0	0	0.2	0.2	0	0	0	0	0	1	0.8	0	0.2	0	0	0	0	0	0	0	0.4	0.2	0	0	0	0	0.2	0.2	0	0.2	0	0	0.2	0	0	0.2	0	0.2	0.2	0
PREX1	0	0	0.2	0	0	0	0	0.2	0	0.2	0.2	0.2	0	0.2	0	0	0.4	0.4	0	0.2	0.2	0	0	0.2	0.2	0.2	0	0.2	0.2	0	0.4	0.2	0	0.2	0	0.4	0	0	0.4	0	0	0	0	1	0	0	0	0	0.2
PTEN	0	0	0.2	0	0	0	0	0.2	0	0.2	0.2	0.2	0	0.2	0	0	0.4	0.4	0	0.2	0.2	0	0	0.2	0.2	0.2	0	0.2	0.2	0	0.4	0.2	0	0.2	0	0.4	0	0	0.4	0	0	0	0	1	0	0	0	0	0.2
Rab.25	1	1	0	0	0	0	0	0	1	0	0	0.2	1	0	0	0	0	0	0.2	0	0.2	1	0	0	0	0	0	0.2	0	0	0	0	0.2	0	0	0	0.2	0	0	0	0	0	0	0	0	0	1	0.2	0
Rab11	0	0	0	0	0	0	0.2	0	0	0	0	0	0	0	0	0	0	0	0	0	0.6	0	0.6	0	0	0	0	0.6	0	0	0	0.6	0.8	0	1	0	0.8	0	0	1	0.8	0.4	1	0	0	1	0	0	0
Rad50	0	0	0.4	0	0	0	0	1	0	0.2	0.2	0.6	0	1	0	0	0.8	0.8	0	0	0	0	0.4	0.2	1	1	0	0	0.8	0	0	0	0	1	0	0	0	0	0	0	0	0	0	0.2	0	0	0	0	0.2
Rad51	0	0	0	0	0	0	0.2	0	0	0	0	0	0	0	0	0	0	0	0	0	0.6	0	0.6	0	0	0	0	0.6	0	0	0	0.6	0.8	0	1	0	0.8	0	0	1	0.8	0.4	1	0	0	1	0	0	0
Raptor	0	0	0.4	0	0	0	0	1	0	0.2	0.2	0.6	0	1	0	0	0.8	0.8	0	0	0	0	0.4	0.2	1	1	0	0	0.8	0	0	0	0	1	0	0	0	0	0	0	0	0	0	0.2	0	0	0	0	0.2
Rb_pS807_S811	0	0	0.2	0	0	0.8	0	0.2	0	0.2	0.2	0.2	0	0.2	0.8	0.8	0.2	0.2	0	0	0	0	0	0.2	0.2	0.2	0.8	0	0.2	0.2	0	0	0	0.2	0	0	0	0.8	0	0	0	0	0	0.2	0	0	0	0	0.2
RBM15	0	0	0.4	0	0	0	0	1	0	0.2	0.2	0.6	0	1	0	0	0.8	0.8	0	0	0	0	0.4	0.2	1	1	0	0	0.8	0	0	0	0	1	0	0	0	0	0	0	0	0	0	0.2	0	0	0	0	0.2
Rictor	0	0	0.2	0.4	1	0	0.4	0	0	0.2	0.2	0	0	0	0	0	0	0	0.2	0.2	0	0	0	0.2	0	0	0	0	0	0.2	0	0	0	0	0	0	0	0	0	0	0	0.6	0	0	1	0	0	0.4	0.2
Rictor_pT1135	0	0	0.2	0	0	0	0	0.2	0	0.6	0.6	0.2	0	0.2	0	0	0.2	0.2	0	0.2	0.2	0	0	0.6	0.2	0.2	0	0.2	0.4	0	0.2	0.2	0	0.2	0	0.2	0	0	0.2	0	0	0	0	0.4	0	0	0	0	0.8
S6	0	0	0.2	0.2	0.2	0	0.2	0.2	0	0.8	0.8	0.2	0	0.2	0	0	0.2	0.2	0	0	0	0	0	0.8	0.2	0.2	0	0	0.4	0	0	0	0	0.2	0	0	0	0	0	0	0	0.2	0	0.2	0.2	0	0	0.2	1
S6_pS235_S236	0	0	0	0	0	1	0	0	0	0	0	0	0	0	1	1	0	0	0	0	0	0	0	0	0	0	1	0	0	0.2	0	0	0	0	0	0	0	1	0	0	0	0	0	0	0	0	0	0	0
S6_pS240_S244	0	0	0	0	0	1	0	0	0	0	0	0	0	0	1	1	0	0	0	0	0	0	0	0	0	0	1	0	0	0.2	0	0	0	0	0	0	0	1	0	0	0	0	0	0	0	0	0	0	0
SCD1	1	1	0	0	0	0	0	0	1	0	0	0.2	1	0	0	0	0	0	0.2	0	0.2	1	0	0	0	0	0	0.2	0	0	0	0	0.2	0	0	0	0.2	0	0	0	0	0	0	0	0	0	1	0.2	0
SF2	1	1	0	0	0	0	0	0	1	0	0	0.2	1	0	0	0	0	0	0.2	0	0.2	1	0	0	0	0	0	0.2	0	0	0	0	0.2	0	0	0	0.2	0	0	0	0	0	0	0	0	0	1	0.2	0
Shc_pY317	0	0	0	0	0	0.6	0.2	0	0	0	0	0	0	0	0.6	0.6	0	0	0	0	0.2	0	0.2	0	0	0	0.6	0	0	0	0	0.2	0.4	0	0.4	0	0.2	0.6	0	0.4	0.4	0.2	0.4	0	0	0.4	0	0	0
Smad1	0	0	0	0.2	0.2	0	0.4	0	0	0.2	0.2	0	0	0	0	0	0	0	0	0	0.6	0	0.6	0.2	0	0	0	0.4	0	0	0	0.8	0.6	0	0.6	0	0.6	0	0	0.6	0.8	0.6	0.6	0	0.2	0.6	0	0.2	0.2
Smad3	0.2	0.2	0	0	0	0	0	0	0.2	0	0	0	0.2	0	0	0	0	0	0	0.2	0.6	0.2	0.4	0	0	0	0	1	0	0	0.2	0.6	0.4	0	0.6	0.2	0.6	0	0.2	0.6	0.4	0.2	0.6	0.2	0	0.6	0.2	0.2	0
Smad4	1	1	0	0	0	0	0	0	1	0	0	0.2	1	0	0	0	0	0	0.2	0	0.2	1	0	0	0	0	0	0.2	0	0	0	0	0.2	0	0	0	0.2	0	0	0	0	0	0	0	0	0	1	0.2	0
Src	0	0	0	0	0	0	0.2	0	0	0	0	0	0	0	0	0	0	0	0	0.2	0.8	0	0.6	0	0	0	0	0.6	0	0	0.2	1	0.6	0	0.6	0.2	0.6	0	0.2	0.6	0.8	0.4	0.6	0.2	0	0.6	0	0	0
Src_pY416	0	0	0	0	0	0.6	0.2	0	0	0	0	0	0	0	0.6	0.6	0	0	0	0	0.2	0	0.2	0	0	0	0.6	0	0	0	0	0.2	0.4	0	0.4	0	0.2	0.6	0	0.4	0.4	0.2	0.4	0	0	0.4	0	0	0
Src_pY527	0	0	0	0	0	1	0	0	0	0	0	0	0	0	1	1	0	0	0	0	0	0	0	0	0	0	1	0	0	0.2	0	0	0	0	0	0	0	1	0	0	0	0	0	0	0	0	0	0	0
STAT5.alpha	0	0	0.4	0	0	0	0	1	0	0.2	0.2	0.6	0	1	0	0	0.8	0.8	0	0	0	0	0.4	0.2	1	1	0	0	0.8	0	0	0	0	1	0	0	0	0	0	0	0	0	0	0.2	0	0	0	0	0.2
Stathmin	0	0	0	0	0	0	0.2	0	0	0	0	0	0	0	0	0	0	0	0	0	0.6	0	0.6	0	0	0	0	0.6	0	0	0	0.6	0.8	0	1	0	0.8	0	0	1	0.8	0.4	1	0	0	1	0	0	0
Syk	0	0	0.2	0	0	0	0	0.2	0	0.2	0.2	0.2	0	0.2	0	0	0.4	0.4	0	0.2	0.2	0	0	0.2	0.2	0.2	0	0.2	0.2	0	0.4	0.2	0	0.2	0	0.4	0	0	0.4	0	0	0	0	1	0	0	0	0	0.2
TAZ	0	0	0	0	0	0	0.2	0	0	0	0	0	0	0	0	0	0	0	0	0	0.6	0	0.6	0	0	0	0	0.6	0	0	0	0.6	0.8	0	1	0	0.8	0	0	1	0.8	0.4	1	0	0	1	0	0	0
TIGAR	0	0	0	0	0	0	0.2	0	0	0	0	0	0	0	0	0	0	0	0	0.2	0.6	0	0.4	0	0	0	0	0.4	0	0	0.2	0.8	0.4	0	0.4	0.2	0.4	0	0.2	0.4	0.6	0.2	0.4	0.2	0	0.4	0	0	0
Transglutaminase	0	0	0.2	0.4	0.2	0.2	0.2	0	0	0	0	0	0	0	0.2	0.2	0	0	0.6	0.6	0	0	0	0	0	0	0.2	0	0	0.6	0.2	0	0	0	0	0.2	0	0.2	0.2	0	0	0.2	0	0	0.2	0	0	0.2	0
TRFC	0	0	0.2	0	0	0	0	0.2	0	0.6	0.6	0.2	0	0.2	0	0	0.2	0.2	0	0.2	0.2	0	0	0.6	0.2	0.2	0	0.2	0.4	0	0.2	0.2	0	0.2	0	0.2	0	0	0.2	0	0	0	0	0.4	0	0	0	0	0.8
TSC1	0	0	0.4	0	0	0	0	1	0	0.2	0.2	0.6	0	1	0	0	0.8	0.8	0	0	0	0	0.4	0.2	1	1	0	0	0.8	0	0	0	0	1	0	0	0	0	0	0	0	0	0	0.2	0	0	0	0	0.2
Tuberin	0	0	0.4	0	0	0	0	1	0	0.2	0.2	0.6	0	1	0	0	0.8	0.8	0	0	0	0	0.4	0.2	1	1	0	0	0.8	0	0	0	0	1	0	0	0	0	0	0	0	0	0	0.2	0	0	0	0	0.2
Tuberin_pT1462	0	0	0	0	0	1	0	0	0	0	0	0	0	0	1	1	0	0	0	0	0	0	0	0	0	0	1	0	0	0.2	0	0	0	0	0	0	0	1	0	0	0	0	0	0	0	0	0	0	0
VEGFR2	0	0	0.2	0.4	1	0	0.4	0	0	0.2	0.2	0	0	0	0	0	0	0	0.2	0.2	0	0	0	0.2	0	0	0	0	0	0.2	0	0	0	0	0	0	0	0	0	0	0	0.6	0	0	1	0	0	0.4	0.2
VHL	0	0	0.4	0	0	0	0	1	0	0.2	0.2	0.6	0	1	0	0	0.8	0.8	0	0	0	0	0.4	0.2	1	1	0	0	0.8	0	0	0	0	1	0	0	0	0	0	0	0	0	0	0.2	0	0	0	0	0.2
XBP1	0	0	0	0	0	0	0.2	0	0	0	0	0	0	0	0	0	0	0	0	0	0.6	0	0.6	0	0	0	0	0.4	0	0	0	0.8	0.8	0	0.8	0	0.6	0	0	0.8	1	0.4	0.8	0	0	0.8	0	0	0
XRCC1	1	1	0	0	0	0	0	0	1	0	0	0.2	1	0	0	0	0	0	0.2	0	0.2	1	0	0	0	0	0	0.2	0	0	0	0	0.2	0	0	0	0.2	0	0	0	0	0	0	0	0	0	1	0.2	0
YAP	0	0	0	0.2	0.2	0	0.4	0.2	0	0.6	0.6	0	0	0.2	0	0	0	0	0	0	0.2	0	0.2	0.6	0.2	0.2	0	0	0	0	0	0.2	0.2	0.2	0.2	0	0.2	0	0	0.2	0.2	0.4	0.2	0	0.2	0.2	0	0.2	0.6
YAP_pS127	0	0	0.2	0.6	0.4	0	0.4	0	0	0.2	0.2	0	0	0	0	0	0	0	0.8	0.8	0	0	0	0.2	0	0	0	0	0	0.4	0.2	0	0	0	0	0.2	0	0	0.2	0	0	0.4	0	0	0.4	0	0	0.4	0.2
YB.1	0	0	0	0	0	0	0.2	0	0	0	0	0	0	0	0	0	0	0	0	0.2	0.8	0	0.6	0	0	0	0	0.6	0	0	0.2	1	0.6	0	0.6	0.2	0.6	0	0.2	0.6	0.8	0.4	0.6	0.2	0	0.6	0	0	0
YB.1_pS102	0	0	0	0	0	1	0	0	0	0	0	0	0	0	1	1	0	0	0	0	0	0	0	0	0	0	1	0	0	0.2	0	0	0	0	0	0	0	1	0	0	0	0	0	0	0	0	0	0	0
[truncated: 137 more columns]

## Sheet: B) Module assignment
ANTIBODY	Module
AR	1
ARID1A	1
Bak	1
Bcl.xL	1
Beclin	1
Bid	1
BRCA2	1
c.Met_pY1235	1
c.Myc	1
C.Raf_pS338	1
CD20	1
Chk1_pS345	1
Chk2_pT68	1
cIAP	1
Cyclin_D1	1
Cyclin_E2	1
EGFR	1
EGFR_pY1173	1
ER.alpha	1
ER.alpha_pS118	1
ETS.1	1
Fibronectin	1
GATA3	1
HER2	1
HER3	1
HER3_pY1289	1
HSP70	1
INPP4B	1
IRS1	1
LKB1	1
MIG.6	1
Mre11	1
N.Cadherin	1
Notch1	1
p21	1
p27_pT157	1
p27_pT198	1
p53	1
PEA15_pS116	1
PI3K.p110.alpha	1
Rab11	1
Rad51	1
Smad1	1
Smad3	1
Src	1
Stathmin	1
TAZ	1
TIGAR	1
XBP1	1
YB.1	1
4E.BP1_pT37T46	2
Akt_pS473	2
Akt_pT308	2
Bad_pS112	2
c.Jun_pS73	2
EGFR_pY1068	2
GSK3_pS9	2
GSK3.alpha.beta_pS21_S9	2
HER2_pY1248	2
JNK_pT183_Y185	2
MAPK_pT202_Y204	2
MEK1	2
MEK1_pS217_S221	2
mTOR_pS2448	2
NDRG1_pT346	2
NF.kB.p65_pS536	2
p38_pT180_Y182	2
p70S6K_pT389	2
p90RSK_pT359_S363	2
PDCD4	2
PKC.alpha	2
PKC.alpha_pS657	2
PKC.delta_pS664	2
PKC.pan_BetaII_pS660	2
PRAS40_pT246	2
Rb_pS807_S811	2
S6_pS235_S236	2
S6_pS240_S244	2
Shc_pY317	2
Src_pY416	2
Src_pY527	2
Tuberin_pT1462	2
YB.1_pS102	2
53BP1	3
Acetyl.a.Tubulin.Lys40	3
Akt	3
AMPK_alpha	3
AMPK_pT172	3
ATM	3
B.Raf	3
Bap1.c.4	3
beta.Catenin	3
Chk1	3
Dvl3	3
E.Cadherin	3
eEF2K	3
eIF4G	3
ERK2	3
GAB2	3
GSK3.alpha.beta	3
JNK2	3
Ku80	3
mTOR	3
NF2	3
p62.LCK.ligand	3
p70S6K	3
p90RSK	3
Paxillin	3
PDK1	3
PDK1_pS241	3
Rad50	3
Raptor	3
RBM15	3
STAT5.alpha	3
TSC1	3
Tuberin	3
VHL	3
14.3.3_beta	4
14.3.3_epsilon	4
A.Raf_pS299	4
ACVRL1	4
ARHI	4
CD31	4
FOXO3a	4
Heregulin	4
N.Ras	4
P.Cadherin	4
PR	4
Rab.25	4
SCD1	4
SF2	4
Smad4	4
XRCC1	4
4E.BP1	5
4E.BP1_pS65	5
4E.BP1_pT70	5
Annexin_VII	5
Annexin.1	5
Bax	5
Bcl.2	5
Bim	5
c.Kit	5
C.Raf	5
Caveolin.1	5
CD49b	5
Collagen_VI	5
DJ.1	5
eIF4E	5
FOXO3a_pS318_S321	5
G6PD	5
IGFBP2	5
MYH11	5
Myosin.IIa_pS1943	5
p27	5
PAI.1	5
PEA.15	5
PRDX1	5
Rictor	5
Transglutaminase	5
VEGFR2	5
YAP_pS127	5
14.3.3_zeta	6
ACC_pS79	6
ACC1	6
ASNS	6
Caspase.7_cleavedD198	6
CDK1	6
Chk2	6
Claudin.7	6
Cyclin_B1	6
Cyclin_E1	6
eEF2	6
FASN	6
FoxM1	6
GAPDH	6
Lck	6
p38_MAPK	6
PCNA	6
PI3K.p85	6
PREX1	6
PTEN	6
Rictor_pT1135	6
S6	6
Syk	6
TRFC	6
YAP	6
