# Supplementary material for: A Multi-Method Approach for Proteomic Network Inference in 11 Human Cancers
Source: PLoS Comput Biol. 2016 Feb 29;12(2):e1004765. doi: 10.1371/journal.pcbi.1004765 (PMC4771175; doi:10.1371/journal.pcbi.1004765)
Supplement: S3 Table — Only 14 out of 64 interactions are between two phosphospecific antibodies. (XLSX) [file pcbi.1004765.s012.xlsx]

## Sheet: Module1 phospho-ab interactions
ANTIBODY.1	ANTIBODY.2	CLUSTER	MODULE	Between phosphospecific antibodies
AR	c.Met_pY1235	Heterogeneous	1	NO
AR	ER.alpha_pS118	Heterogeneous	1	NO
Bak	c.Met_pY1235	Heterogeneous	1	NO
Bak	EGFR_pY1173	Heterogeneous	1	NO
Bak	ER.alpha_pS118	Heterogeneous	1	NO
Bak	p27_pT198	Heterogeneous	1	NO
Bcl.xL	PEA15_pS116	Heterogeneous	1	NO
Bid	c.Met_pY1235	Heterogeneous	1	NO
Bid	EGFR_pY1173	Heterogeneous	1	NO
BRCA2	HER3_pY1289	Heterogeneous	1	NO
BRCA2	PEA15_pS116	Negative dominant	1	NO
c.Met_pY1235	CD20	Heterogeneous	1	NO
c.Met_pY1235	Mre11	Positive dominant	1	NO
c.Met_pY1235	Rad51	Heterogeneous	1	NO
c.Met_pY1235	Stathmin	Positive dominant	1	NO
c.Myc	p27_pT157	Heterogeneous	1	NO
C.Raf_pS338	GATA3	Heterogeneous	1	NO
C.Raf_pS338	Mre11	Heterogeneous	1	NO
CD20	EGFR_pY1173	Heterogeneous	1	NO
Chk1_pS345	Mre11	Negative dominant	1	NO
Chk2_pT68	Cyclin_D1	Heterogeneous	1	NO
Chk2_pT68	Mre11	Heterogeneous	1	NO
Chk2_pT68	N.Cadherin	Heterogeneous	1	NO
Chk2_pT68	p53	Heterogeneous	1	NO
Chk2_pT68	Rab11	Heterogeneous	1	NO
Chk2_pT68	Stathmin	Heterogeneous	1	NO
Cyclin_D1	EGFR_pY1173	Heterogeneous	1	NO
Cyclin_E2	EGFR_pY1173	Heterogeneous	1	NO
Cyclin_E2	ER.alpha_pS118	Heterogeneous	1	NO
Cyclin_E2	p27_pT157	Heterogeneous	1	NO
Cyclin_E2	PEA15_pS116	Heterogeneous	1	NO
EGFR	EGFR_pY1173	Heterogeneous	1	NO
EGFR_pY1173	Mre11	Heterogeneous	1	NO
EGFR_pY1173	Rab11	Heterogeneous	1	NO
EGFR_pY1173	TAZ	Heterogeneous	1	NO
ER.alpha	ER.alpha_pS118	Heterogeneous	1	NO
ER.alpha_pS118	Smad3	Heterogeneous	1	NO
ETS.1	PEA15_pS116	Positive dominant	1	NO
GATA3	PEA15_pS116	Heterogeneous	1	NO
HER2	PEA15_pS116	Heterogeneous	1	NO
HER3_pY1289	IRS1	Heterogeneous	1	NO
HER3_pY1289	Mre11	Heterogeneous	1	NO
HER3_pY1289	N.Cadherin	Heterogeneous	1	NO
MIG.6	p27_pT157	Heterogeneous	1	NO
Mre11	p27_pT157	Heterogeneous	1	NO
N.Cadherin	p27_pT157	Heterogeneous	1	NO
N.Cadherin	PEA15_pS116	Heterogeneous	1	NO
p27_pT157	XBP1	Heterogeneous	1	NO
PEA15_pS116	PI3K.p110.alpha	Negative dominant	1	NO
PEA15_pS116	YB.1	Heterogeneous	1	NO
c.Met_pY1235	C.Raf_pS338	Heterogeneous	1	YES
c.Met_pY1235	Chk1_pS345	Heterogeneous	1	YES
c.Met_pY1235	Chk2_pT68	Heterogeneous	1	YES
c.Met_pY1235	EGFR_pY1173	Positive dominant	1	YES
c.Met_pY1235	HER3_pY1289	Heterogeneous	1	YES
c.Met_pY1235	p27_pT157	Heterogeneous	1	YES
C.Raf_pS338	Chk1_pS345	Heterogeneous	1	YES
C.Raf_pS338	EGFR_pY1173	Heterogeneous	1	YES
C.Raf_pS338	HER3_pY1289	Heterogeneous	1	YES
Chk1_pS345	Chk2_pT68	Heterogeneous	1	YES
Chk1_pS345	p27_pT157	Heterogeneous	1	YES
Chk2_pT68	HER3_pY1289	Heterogeneous	1	YES
Chk2_pT68	p27_pT157	Heterogeneous	1	YES
EGFR_pY1173	HER3_pY1289	Positive dominant	1	YES
