# Supplementary material for: A Multi-Method Approach for Proteomic Network Inference in 11 Human Cancers
Source: PLoS Comput Biol. 2016 Feb 29;12(2):e1004765. doi: 10.1371/journal.pcbi.1004765 (PMC4771175; doi:10.1371/journal.pcbi.1004765)
Supplement: S4 Table — (XLSX) [file pcbi.1004765.s013.xlsx]

## Sheet: Ave interaction strength
Gene List	BRCA	OV	UCEC	BLCA	KIRC	READ	COAD	GBM	LUAD	LUSC	HNSC
ADP signalling through P2Y purinoceptor 1	0	0	0.100504	0	0	0	0.0725626	0	0	0	0
AKT phosphorylates targets in the cytosol	0.0942232	0.0946227	0.133452	0.101676	0.0887815	0.110253	0.118966	0.11713	0.10494	0.115802	0.111821
APC/C-mediated degradation of cell cycle proteins	0.0454644	0.123874	0.0487458	0	0	0	0.0297929	0	0	0	0
APC/C:Cdc20 mediated degradation of Cyclin B	0.0659874	0.179792	0.07075	0	0	0	0.0432416	0	0	0	0
APC/C:Cdc20 mediated degradation of mitotic proteins	0.0469758	0.127992	0.0503663	0	0	0	0.0307833	0	0	0	0
ARMS-mediated activation	0.0500743	0.0481657	0.0568901	0.0554172	0.053675	0.0572951	0.0546838	0.0621998	0.0667117	0.0539422	0.0515281
Activated TLR4 signalling	0.107914	0.0597525	0.071835	0.0680841	0.0547998	0.0635556	0.0575998	0.0520213	0.0994312	0.0607709	0.0714951
Activation and oligomerization of BAK protein	0	0	0	0	0	0	0.338586	0.496763	0.434872	0	0
Activation of APC/C and APC/C:Cdc20 mediated degradation of mitotic proteins	0.0468248	0.127581	0.0502044	0	0	0	0.0306844	0	0	0	0
Activation of BH3-only proteins	0.0808201	0	0	0	0	0	0.0629909	0	0.0755341	0.096891	0.0923242
Activation of NF-kappaB in B cells	0	0	0	0	0	0.0674805	0	0	0	0	0
Activation of NIMA Kinases NEK9, NEK6, NEK7	0.103242	0.281298	0.110694	0	0	0	0.0676547	0	0	0	0
Activation of NMDA receptor upon glutamate binding and postsynaptic events	0	0	0.0670632	0	0.0649013	0.0741291	0	0	0	0	0
Activation of gene expression by SREBF (SREBP)	0.083116	0.0568777	0.0784473	0.0802505	0	0.0764942	0.0682658	0.0701774	0.0844992	0.0604842	0.119248
Activation of the AP-1 family of transcription factors	0	0.110979	0.126879	0.0907415	0	0.109084	0.10913	0	0	0.0899554	0
Activation of the mRNA upon binding of the cap-binding complex and eIFs, and subsequent binding to 43S	0	0	0.0608618	0	0.047648	0.0611015	0	0	0	0.0352168	0
Adaptive Immune System	0.0382008	0.0346684	0.0462198	0.0415138	0.0433294	0.0429661	0.0451345	0.0527152	0.0455164	0.0420963	0.0455731
Adherens junctions interactions	0.176308	0.0844179	0.0722076	0.12818	0	0.0902479	0.122403	0.105437	0.105018	0.0997354	0.137464
Apoptosis	0.0850687	0.0483224	0.0493828	0.0865183	0	0.0609148	0.0562007	0.0632263	0.0564279	0.0645734	0.0755986
Apoptotic cleavage of cell adhesion proteins	0.252488	0.120894	0.103407	0.183565	0	0.129243	0.175291	0	0.150394	0.142829	0.19686
Apoptotic cleavage of cellular proteins	0.16644	0.079693	0.0681661	0.121006	0	0.0851966	0.115552	0	0.0991399	0.0941531	0.12977
Apoptotic execution phase	0.153228	0.0733668	0.0627549	0.1114	0	0.0784335	0.106379	0	0.09127	0.086679	0.119469
Axon guidance	0.0421792	0.0409689	0.0444824	0.048306	0.0428963	0.0486439	0.0484472	0.0531228	0.0564817	0.0457476	0.0440511
BH3-only proteins associate with and inactivate anti-apoptotic BCL-2 members	0.125106	0.0970453	0.122398	0	0	0	0	0	0.0761839	0	0.142913
Beta-catenin independent WNT signaling	0	0	0	0	0	0	0	0.0997683	0	0	0
CD28 co-stimulation	0	0.0405715	0.0729975	0.0532441	0	0.0829679	0.0971395	0.0607923	0.0738573	0.0723127	0.102495
CD28 dependent PI3K/Akt signaling	0	0.0461846	0	0.0606105	0	0.0965636	0	0.069203	0.0840756	0.0854469	0.116675
CDO in myogenesis	0	0	0	0	0	0	0	0.107525	0	0	0
CREB phosphorylation through the activation of Ras	0	0	0.0745456	0	0.0721425	0.0823999	0	0	0	0	0
CTLA4 inhibitory signaling	0	0	0	0	0	0.0909402	0.108915	0	0	0	0
Ca-dependent events	0	0	0.0644348	0.0543424	0.064942	0.0926174	0.0837674	0.153029	0	0	0
CaM pathway	0	0	0.0659004	0.0555785	0.0664191	0.094724	0.0856727	0.15651	0	0	0
Calmodulin induced events	0	0	0.0659004	0.0555785	0.0664191	0.094724	0.0856727	0.15651	0	0	0
Cap-dependent Translation Initiation	0	0	0.0519212	0	0.0406485	0.0521257	0	0	0	0.0300435	0
Cell Cycle	0.0410681	0.0426558	0.0413601	0.0432331	0.0398661	0.0387027	0.0379147	0.0550549	0.0500924	0.0468496	0.0389081
Cell Cycle Checkpoints	0.0475552	0.0561145	0.0395107	0.0588201	0.0455656	0	0.0258454	0.0660692	0.0658352	0.0557872	0.0433865
Cell Cycle, Mitotic	0.0420942	0.0487772	0.0423289	0.0415929	0.0368833	0.0388176	0.0389816	0.0763151	0.0528362	0.0445893	0.0401397
Cell junction organization	0.0900491	0.0622673	0.055667	0.0786108	0	0.0695747	0.067974	0.0812846	0.0653384	0.0768889	0.105975
Cell surface interactions at the vascular wall	0.0390784	0.0305999	0.0909552	0	0	0	0.0538006	0	0.0432807	0.0451153	0
Cell-Cell communication	0.0665368	0.0528977	0.0586099	0.0718248	0	0.0635687	0.0553772	0.0742678	0.0596981	0.0553906	0.0968269
Cell-cell junction organization	0.0975729	0.0674698	0.0603181	0.085179	0	0.0753879	0.0736534	0.0880762	0.0707976	0.0833132	0.11483
Cellular Senescence	0.0500338	0.0449113	0.0468365	0.041169	0.0510446	0.0557613	0.0495569	0	0.0492666	0.0393924	0.0435453
Cellular response to heat stress	0.0629728	0.0597479	0.078859	0.0447687	0.0534578	0.0600844	0.0811682	0.0645021	0.0537097	0.0471473	0.0513414
Cellular responses to stress	0.0446671	0.0418155	0.0522094	0.0332056	0.042073	0.0494272	0.0497798	0.0499332	0.0480253	0.0447654	0.0532145
Centrosome maturation	0.0469758	0.127992	0.0503663	0	0	0	0.0307833	0	0	0	0
ChREBP activates metabolic gene expression	0.149396	0.102234	0.141004	0.144245	0	0.137494	0.122704	0.12614	0.151882	0.108717	0.214341
Chk1/Chk2(Cds1) mediated inactivation of Cyclin B:Cdk1 complex	0.0808481	0.220282	0.0866833	0	0	0	0.0529799	0	0.131937	0.105992	0
Condensation of Prometaphase Chromosomes	0.0837818	0.228275	0.0898288	0	0	0	0.0549023	0	0	0	0
Condensation of Prophase Chromosomes	0.0540989	0.1474	0.0580035	0	0	0	0.0444734	0	0	0	0
Constitutive Signaling by AKT1 E17K in Cancer	0.0757362	0.0728859	0.105129	0.0779557	0.0660131	0.0921788	0.0981186	0.0925469	0.0886187	0.0924835	0.0988649
Constitutive Signaling by Aberrant PI3K in Cancer	0.0636799	0.0584645	0.0644194	0.0798042	0.095082	0	0.0587095	0.12295	0.0846024	0.0712014	0.0918223
Constitutive Signaling by EGFRvIII	0.0975056	0.103403	0.13078	0.0770554	0.1006	0	0.0974096	0	0	0.0740016	0
Constitutive Signaling by Ligand-Responsive EGFR Cancer Variants	0.0896775	0.0951013	0.120281	0.0708692	0.0925236	0	0.0895892	0	0	0.0680605	0
Costimulation by the CD28 family	0	0.0327727	0.0589657	0.0430094	0	0.0670196	0.0784671	0.0491066	0.0596603	0.0584125	0.082793
Cyclin A/B1 associated events during G2/M transition	0.112422	0.142588	0.118484	0.0911796	0	0.0817653	0.0832632	0.131017	0.179283	0.150784	0.0869383
Cyclin A:Cdk2-associated events at S phase entry	0	0	0	0.0603081	0	0	0	0	0.0628691	0.0515484	0.052749
Cytokine Signaling in Immune system	0.0419955	0.0365734	0.0478184	0.0477981	0.046421	0.0484349	0.0482768	0.0537938	0.0515426	0.045648	0.0454709
DAG and IP3 signaling	0	0	0.0619522	0.0522486	0.0624398	0.0890489	0.0805399	0.147133	0	0	0
DAP12 interactions	0.0435409	0.0423745	0.0531003	0.0472767	0.0453761	0.050957	0.0521913	0.0570704	0.053359	0.0479479	0.0545669
DAP12 signaling	0.0438806	0.0427051	0.0535146	0.0476455	0.0457301	0.0513545	0.0525984	0.0575156	0.0537753	0.0483219	0.0549926
DNA Damage/Telomere Stress Induced Senescence	0.0622753	0.0478377	0	0	0	0	0	0	0.059986	0.0529658	0.0541994
DNA Double Strand Break Response	0.0756253	0.0478377	0.0588468	0	0	0	0	0.103278	0.0553741	0	0
DNA Double-Strand Break Repair	0.0531463	0.0425153	0.0470921	0.0649449	0.0572886	0.0603237	0.0492599	0.063014	0.0689418	0.0707043	0.0541902
DNA Repair	0.0467061	0.0373634	0.0413856	0.057075	0.0503465	0.0530138	0.0432907	0.0553781	0.0605876	0.0621364	0.0476235
DSCAM interactions	0	0.0913051	0	0	0	0	0.100409	0	0	0	0
Deactivation of the beta-catenin transactivating complex	0	0	0	0	0	0	0	0	0	0.0939195	0
Depolymerisation of the Nuclear Lamina	0.0741862	0.202131	0.0795406	0	0	0	0.0486143	0.183095	0	0	0
Developmental Biology	0.0384782	0.0395672	0.0433323	0.0446991	0.0400112	0.0467331	0.0452777	0.0510234	0.0484386	0.0448192	0.0448001
Disease	0.0373309	0.0360552	0.0474029	0.0373544	0.0436004	0.0444265	0.0445315	0.0496172	0.0444236	0.0442239	0.0488717
Diseases of signal transduction	0.0437423	0.0411873	0.0580218	0.0442815	0.0486221	0.05327	0.0528549	0.0592018	0.0525684	0.0522003	0.0590302
Disinhibition of SNARE formation	0	0	0	0	0	0	0	0.308077	0	0	0
Downregulation of ERBB2:ERBB3 signaling	0	0	0	0.103624	0	0	0.088185	0	0	0.131032	0.16304
Downstream TCR signaling	0	0.0304672	0	0	0	0.0728345	0.0622519	0.088132	0.0430931	0.041351	0
Downstream signal transduction	0.0434438	0.0428264	0.0529833	0.047722	0.0458035	0.0519916	0.0529481	0.057608	0.0555734	0.049533	0.0565413
Downstream signaling events of B Cell Receptor (BCR)	0.0477797	0.0447238	0.061234	0.0512837	0.0586091	0.0550137	0.057202	0.0690036	0.0569257	0.0555248	0.0613355
Downstream signaling of activated FGFR1	0.0442421	0.0436429	0.0539554	0.048038	0.0461067	0.0522498	0.0530317	0.0579894	0.0547338	0.0490048	0.0554456
Downstream signaling of activated FGFR2	0.0442421	0.0436429	0.0539554	0.048038	0.0461067	0.0522498	0.0530317	0.0579894	0.0547338	0.0490048	0.0554456
Downstream signaling of activated FGFR3	0.0442421	0.0436429	0.0539554	0.048038	0.0461067	0.0522498	0.0530317	0.0579894	0.0547338	0.0490048	0.0554456
Downstream signaling of activated FGFR4	0.0442421	0.0436429	0.0539554	0.048038	0.0461067	0.0522498	0.0530317	0.0579894	0.0547338	0.0490048	0.0554456
E2F mediated regulation of DNA replication	0.0537517	0.15655	0.0616491	0.0648304	0	0.0631659	0.0472343	0	0.0796795	0.0657356	0
E2F-enabled inhibition of pre-replication complex formation	0.0872498	0.237724	0.093547	0	0	0	0.0571749	0	0	0	0
ECM proteoglycans	0	0	0	0.0449177	0	0	0	0	0	0	0
EGFR interacts with phospholipase C-gamma	0	0	0.0608871	0.0513504	0.0613664	0.087518	0.0791553	0.144604	0	0	0
ERK/MAPK targets	0	0.115243	0.0883291	0	0	0.0883751	0	0	0	0	0
Energy dependent regulation of mTOR by LKB1-AMPK	0.0966327	0.0718293	0.133959	0.0603257	0	0.121127	0.107622	0.100975	0.0911109	0.0880258	0.113084
Eukaryotic Translation Elongation	0	0.032081	0	0	0	0	0	0	0	0	0
Eukaryotic Translation Initiation	0	0	0.0519212	0	0.0406485	0.0521257	0	0	0	0.0300435	0
Extracellular matrix organization	0.0337017	0.0515424	0.0429406	0.0322162	0	0.0494429	0.0504291	0.0442329	0.0482223	0.0449756	0
FCERI mediated MAPK activation	0.0482349	0.0451298	0.0548004	0.0513352	0.0497642	0.0543094	0.0521903	0.0588362	0.0642613	0.0516495	0.0478262
FGFR1 mutant receptor activation	0	0	0	0	0	0.106091	0.0927955	0	0	0.107056	0.0923976
FRS-mediated FGFR1 signaling	0.0501954	0.0482822	0.0570278	0.0555513	0.0538049	0.0574338	0.0548162	0.0623503	0.0668732	0.0540727	0.0516528
FRS-mediated FGFR2 signaling	0.0501954	0.0482822	0.0570278	0.0555513	0.0538049	0.0574338	0.0548162	0.0623503	0.0668732	0.0540727	0.0516528
FRS-mediated FGFR3 signaling	0.0501954	0.0482822	0.0570278	0.0555513	0.0538049	0.0574338	0.0548162	0.0623503	0.0668732	0.0540727	0.0516528
FRS-mediated FGFR4 signaling	0.0501954	0.0482822	0.0570278	0.0555513	0.0538049	0.0574338	0.0548162	0.0623503	0.0668732	0.0540727	0.0516528
Fatty Acyl-CoA Biosynthesis	0.0811411	0.0555262	0.0765833	0.0621369	0	0.0746766	0.0666437	0.0685099	0.0824914	0.0590471	0.116415
Fatty acid, triacylglycerol, and ketone body metabolism	0.04877	0.0396528	0.0546902	0.0443736	0	0.0533286	0.0475921	0.0489248	0.0589093	0.0421671	0.0831348
Fc epsilon receptor (FCERI) signaling	0.0423564	0.0406943	0.0513831	0.0458326	0.0456572	0.0491454	0.0501558	0.0530344	0.0520242	0.0465772	0.0522964
Fcgamma receptor (FCGR) dependent phagocytosis	0.0486153	0	0.0433402	0	0.0513906	0.0450054	0.0683862	0	0	0.0435411	0
Frs2-mediated activation	0.0500343	0.0481273	0.0568448	0.055373	0.0536322	0.0572494	0.0546402	0.0621502	0.0666586	0.0538992	0.051487
G alpha (z) signalling events	0	0	0.072288	0.0570398	0.0569471	0.0806082	0.0729058	0.123762	0	0	0
G beta:gamma signalling through PI3Kgamma	0	0	0	0.0476674	0	0	0	0	0	0.0854154	0.0788205
G-protein beta:gamma signalling	0	0	0	0.0469324	0	0	0	0	0	0.0840983	0.0776052
G-protein mediated events	0	0	0.0564037	0.0475692	0.0568477	0.0810736	0.0733267	0.133956	0	0	0
G0 and Early G1	0.070214	0.0455221	0	0	0	0	0	0	0.0599899	0.0636433	0
G1/S DNA Damage Checkpoints	0.0742927	0.061449	0.0586052	0	0.058422	0	0	0.0615385	0.0749143	0.0527484	0.0539769
G1/S Transition	0.0420902	0.0739564	0.0437667	0.0510887	0	0.0470782	0.0352042	0	0.0522309	0.0479761	0.047108
G1/S-Specific Transcription	0	0	0	0	0	0	0	0	0	0.0653286	0
G2/M Checkpoints	0.0491931	0.069574	0.0479878	0.069197	0	0	0.0293296	0.0938191	0.0787177	0.0728737	0
G2/M DNA damage checkpoint	0.0553549	0.0782887	0.0539987	0.0778644	0	0	0.0330034	0.105571	0.0885777	0.0820017	0
G2/M DNA replication checkpoint	0.124826	0.340106	0.133836	0	0	0	0.0817987	0	0	0	0
G2/M Transition	0.0733711	0.0930592	0.0773278	0.0595076	0	0.0533635	0.0543411	0.0855074	0.117007	0.098408	0.0567396
GAB1 signalosome	0.0529968	0.050153	0.0661741	0.0574523	0.0578784	0.062843	0.0625285	0.0723679	0.0664575	0.0610825	0.0676191
GPCR downstream signaling	0.0404306	0	0.0402554	0.0301226	0.0317124	0.0448887	0.0405994	0.0689201	0	0.0504361	0.044381
GPVI-mediated activation cascade	0	0.0352496	0	0.0462599	0	0	0	0	0.0557586	0.0614718	0.0764932
GRB2 events in EGFR signaling	0.0502363	0.0483216	0.0570743	0.0555965	0.0538487	0.0574806	0.0548608	0.0624011	0.0669277	0.0541168	0.0516949
GRB2 events in ERBB2 signaling	0.0502363	0.0483216	0.0570743	0.0555965	0.0538487	0.0574806	0.0548608	0.0624011	0.0669277	0.0541168	0.0516949
GRB7 events in ERBB2 signaling	0	0	0	0.165145	0	0	0.14054	0	0	0	0
GTP hydrolysis and joining of the 60S ribosomal subunit	0	0	0	0	0	0.0617753	0	0	0	0	0
Gastrin-CREB signalling pathway via PKC and MAPK	0.0451227	0.0422209	0.0488245	0.046896	0.0451131	0.0499711	0.0472826	0.0599885	0.0599903	0.0485073	0.0463364
Gene Expression	0.0340562	0.0315666	0.0377926	0.0331056	0.0303206	0.0391601	0.0394013	0.0487694	0.0419195	0.0388505	0.0481464
Generic Transcription Pathway	0.0387094	0.0313812	0.0459285	0.038945	0.0343164	0.0436128	0.0462021	0.0501565	0.0499314	0.0476827	0.0591645
Glutamate Binding, Activation of AMPA Receptors and Synaptic Plasticity	0	0	0	0	0	0	0	0.145781	0	0	0
Golgi Cisternae Pericentriolar Stack Reorganization	0.0761257	0.207415	0.0816201	0	0	0	0.0498852	0	0	0	0
Growth hormone receptor signaling	0	0	0	0	0	0	0	0	0	0.0982079	0.1134
HDR through Homologous Recombination (HR) or Single Strand Annealing (SSA)	0	0.043747	0.0621172	0.065826	0.0604239	0.0598856	0.0471771	0.0617336	0.0722242	0.0793425	0
HDR through Homologous Recombination (HRR)	0	0.0496335	0.0704757	0.0746835	0.0685545	0.0679437	0.0535252	0.0700404	0.0819427	0.0930041	0
HDR through Single Strand Annealing (SSA)	0	0.0540195	0	0	0	0	0	0.0880552	0.0625298	0	0
HSF1-dependent transactivation	0.101599	0.0881855	0.125552	0.057474	0	0	0	0.117814	0.0689525	0.0603204	0
Hemostasis	0.032004	0.0395054	0.0473712	0.0358335	0.0422292	0.0436268	0.045292	0.05975	0.041433	0.0425768	0.0527
Homologous DNA Pairing and Strand Exchange	0	0.0552269	0	0.0830999	0.0762802	0	0.0681949	0.0779336	0.0911771	0.103485	0
Homology Directed Repair	0	0.0432684	0.0521131	0.065106	0.0597629	0.0592305	0.046661	0.0610583	0.0714342	0.0784746	0
HuR (ELAVL1) binds and stabilizes mRNA	0	0	0.103254	0.0870811	0.104066	0.148415	0.134233	0.245222	0	0	0
IGF1R signaling cascade	0.0462906	0.041565	0.0537261	0.0435472	0.0486399	0.053629	0.0523271	0.0561742	0.0566892	0.0519709	0.0578323
IRF3-mediated induction of type I IFN	0	0	0	0	0	0	0	0	0	0.102743	0
IRS-mediated signalling	0.0464096	0.0416719	0.0538643	0.0436592	0.048765	0.0537668	0.0524616	0.0563186	0.0568349	0.0521045	0.057981
IRS-related events triggered by IGF1R	0.0462906	0.041565	0.0537261	0.0435472	0.0486399	0.053629	0.0523271	0.0561742	0.0566892	0.0519709	0.0578323
Immune System	0.0350845	0.0331353	0.0402774	0.0370699	0.03527	0.0400685	0.0404371	0.045596	0.041708	0.038929	0.0431328
Infectious disease	0	0.0240242	0	0	0	0	0	0	0	0.0494414	0
Inhibition of TSC complex formation by PKB	0.170524	0.202478	0.348531	0.204431	0	0.230709	0.247758	0.212536	0.334415	0.327253	0.359636
Innate Immune System	0.0372591	0.0368245	0.0447301	0.0387988	0.0387984	0.0437132	0.0432447	0.0481131	0.0450613	0.0416605	0.046239
Insulin receptor signalling cascade	0.0463202	0.0415916	0.0537604	0.043575	0.048671	0.0536632	0.0523605	0.05621	0.0567254	0.052004	0.0578692
Integration of energy metabolism	0.0664822	0.0454949	0.0627479	0.0641902	0	0.0611856	0.054604	0.056133	0.0675886	0.0483797	0.0953833
Integrin alphaIIb beta3 signaling	0	0	0	0	0	0.0852894	0.102147	0	0	0	0
Integrin cell surface interactions	0	0	0	0	0	0.0699556	0.0663205	0	0	0	0
Interleukin receptor SHC signaling	0.0498382	0.0456885	0.056204	0.055156	0.053422	0.0559108	0.054372	0.0619066	0.0663973	0.0536879	0.0512852
Interleukin-2 signaling	0.049573	0.0434606	0.0559049	0.0548625	0.0531377	0.0560583	0.0545544	0.0615772	0.0609334	0.0522396	0.0530347
Interleukin-3, 5 and GM-CSF signaling	0.049247	0.0451465	0.0555372	0.0545016	0.0527883	0.0556896	0.0541956	0.0611722	0.0656096	0.0538098	0.0526859
Intrinsic Pathway for Apoptosis	0.0715172	0.0554763	0.0699695	0	0	0	0.0601292	0.0884295	0.0721816	0.0852149	0.081697
L13a-mediated translational silencing of Ceruloplasmin expression	0	0	0	0	0	0.0619026	0	0	0	0	0
L1CAM interactions	0.064764	0.0690404	0.0749561	0.0752561	0.0542395	0.0663539	0.0819877	0.0554782	0.10275	0.0676403	0.0738812
M Phase	0.035981	0.0980353	0.038578	0	0	0	0.0295791	0.0888028	0	0.0472374	0
MAP kinase activation in TLR cascade	0.124599	0.0689911	0.0829417	0.0786109	0.0632726	0.0733822	0.0665056	0.0600646	0.114805	0.0701669	0.0825492
MAP2K and MAPK activation	0.0836949	0.0743909	0.0904494	0.102477	0.0667888	0.0874253	0.0976465	0.0810345	0.109811	0.0885569	0.0773549
MAPK family signaling cascades	0.0484499	0.0455924	0.0550447	0.0536195	0.0519338	0.0560252	0.0540984	0.0605641	0.063483	0.0498216	0.0480393
MAPK targets/ Nuclear events mediated by MAP kinases	0	0.0751316	0.0790663	0.0614313	0	0.0764486	0.0744081	0	0	0.0564213	0
MAPK1/MAPK3 signaling	0.0499947	0.0480891	0.0567997	0.0553291	0.0535897	0.057204	0.0545969	0.0621009	0.0666057	0.0538564	0.0514462
MAPK3 (ERK1) activation	0.221555	0.178	0.296575	0.188823	0	0.180515	0.182382	0.101095	0.20414	0.17747	0.15338
MASTL Facilitates Mitotic Progression	0.0872498	0.237724	0.093547	0	0	0	0.0571749	0	0	0	0
Macroautophagy	0.0765811	0.0569245	0.106162	0.0478079	0	0.0959927	0.0852904	0.080022	0.072205	0.0697602	0.0896189
Meiosis	0	0.0439062	0	0	0	0	0	0.0715699	0.0577043	0.10186	0
Meiotic recombination	0	0.0488997	0	0	0	0	0	0.0797095	0.064267	0.113445	0
Membrane Trafficking	0	0	0	0	0	0.0507645	0.0607982	0	0.0592072	0.0563231	0
Metabolism	0.0351598	0.0285869	0.0394279	0.0350949	0.0240338	0.0363209	0.0357515	0.0449828	0.0424696	0.0407484	0.0397795
Metabolism of lipids and lipoproteins	0.040595	0.033006	0.0455228	0.0369356	0	0.046989	0.0412781	0.0519365	0.0490347	0.0350989	0.0459288
Metabolism of proteins	0	0.0211109	0.0359165	0	0.0281186	0.0360579	0	0	0	0.0294417	0.0401211
Metabolism of vitamins and cofactors	0.0690385	0.0472442	0.0651605	0.0666584	0	0.0635382	0.0567035	0.0582914	0.0701874	0.0502399	0.0990509
Metabolism of water-soluble vitamins and cofactors	0.0690385	0.0472442	0.0651605	0.0666584	0	0.0635382	0.0567035	0.0582914	0.0701874	0.0502399	0.0990509
Mitotic G1-G1/S phases	0.0402546	0.070731	0.041858	0.0488607	0	0.045025	0.0336689	0	0.049953	0.0458838	0.0450535
Mitotic G2-G2/M phases	0.0731026	0.0927187	0.0770449	0.0592899	0	0.0531682	0.0541422	0.0851946	0.116579	0.098048	0.056532
Mitotic Prometaphase	0.0429078	0.116908	0.0460047	0	0	0	0.0281175	0	0	0	0
Mitotic Prophase	0.0430798	0.117377	0.0461891	0	0	0	0.0354149	0.106323	0	0.056557	0
MyD88 cascade initiated on plasma membrane	0.115449	0.0639248	0.0768509	0.0728381	0.0586262	0.0679934	0.0616217	0.0556537	0.106374	0.0650142	0.0764873
MyD88 dependent cascade initiated on endosome	0.11483	0.0635822	0.076439	0.0724477	0.058312	0.067629	0.0612915	0.0553555	0.105804	0.0646658	0.0760773
MyD88:Mal cascade initiated on plasma membrane	0.112551	0.0623204	0.0749221	0.07101	0.0571548	0.0662869	0.0600752	0.0542569	0.103704	0.0633825	0.0745676
Myogenesis	0	0	0	0	0	0	0	0.107525	0	0	0
NCAM signaling for neurite out-growth	0.0488361	0.044961	0.053099	0.0540469	0.0523478	0.0550264	0.0533571	0.0606619	0.0650622	0.0526084	0.050254
NGF signalling via TRKA from the plasma membrane	0.0421686	0.0438139	0.0518416	0.0464123	0.0434129	0.0512194	0.0510043	0.0561246	0.052067	0.0476905	0.0541658
Negative feedback regulation of MAPK pathway	0.28472	0.228747	0.24565	0.242655	0.132702	0.177234	0.234379	0.139472	0.233564	0.228066	0.170032
Negative regulation of FGFR1 signaling	0.0677288	0	0.0603797	0	0.0715952	0.0626995	0.0952727	0	0	0.0606596	0
Negative regulation of FGFR2 signaling	0.0665644	0	0.0593416	0	0.0703643	0.0616216	0.0936348	0	0	0.0596167	0
Negative regulation of FGFR3 signaling	0.0697088	0	0.0621448	0	0.0736882	0.0645325	0.0980579	0	0	0.0624329	0
Negative regulation of FGFR4 signaling	0.0683549	0	0.0609379	0	0.0722571	0.0632792	0.0961535	0	0	0.0612204	0
Negative regulation of MAPK pathway	0.113735	0.0733565	0.100013	0.101052	0.0644559	0.0907602	0.0985484	0.0799077	0.108284	0.102493	0.0762793
Neuronal System	0	0	0.0434121	0	0.0388419	0.0479861	0	0.0876105	0.0447673	0.0466032	0
Neurotransmitter Receptor Binding And Downstream Transmission In The Postsynaptic Cell	0	0	0.0497183	0	0.0444842	0.0549568	0	0.100337	0.0512704	0.0533729	0
Nonhomologous End-Joining (NHEJ)	0	0.0429763	0.0506878	0.0923102	0	0.0804456	0.0734579	0.0861754	0.057144	0.0764409	0.0682545
Nonsense Mediated Decay (NMD) enhanced by the Exon Junction Complex (EJC)	0	0	0	0	0	0.0616498	0	0	0	0	0
Nonsense Mediated Decay (NMD) independent of the Exon Junction Complex (EJC)	0	0	0	0	0	0.0640506	0	0	0	0	0
Nonsense-Mediated Decay (NMD)	0	0	0	0	0	0.0616498	0	0	0	0	0
Nuclear Envelope Breakdown	0.0513545	0.139922	0.055061	0	0	0	0.0336527	0.126745	0	0	0
Nuclear Events (kinase and transcription factor activation)	0	0.110401	0.0846178	0	0	0.0846619	0	0	0	0	0
Nuclear Pore Complex (NPC) Disassembly	0.0574573	0.15655	0.0616043	0	0	0	0.0376519	0	0	0	0
Nuclear Receptor transcription pathway	0.0632709	0.0434823	0.051028	0	0	0.0634489	0.0701799	0	0	0.0569557	0
Nuclear signaling by ERBB4	0	0.0427862	0.0498927	0	0	0.0640988	0.0705215	0	0	0	0
Oncogene Induced Senescence	0	0	0	0	0	0.10362	0.085321	0	0	0	0
Opioid Signalling	0	0	0.0488594	0.0412065	0.0492439	0.0702295	0.0635188	0.116038	0	0	0
Oxidative Stress Induced Senescence	0	0.0566494	0.0647659	0.0463193	0	0.0556823	0.0557056	0	0	0.0459181	0
PCP/CE pathway	0	0	0	0	0	0	0	0.109919	0	0	0
PI Metabolism	0	0	0	0	0	0.0854921	0.0730704	0.103448	0	0	0
PI-3K cascade:FGFR1	0.0534482	0.0505898	0.0706695	0.0568197	0.0612842	0.064283	0.0623805	0.0755277	0.064719	0.062828	0.071254
PI-3K cascade:FGFR2	0.0534482	0.0505898	0.0706695	0.0568197	0.0612842	0.064283	0.0623805	0.0755277	0.064719	0.062828	0.071254
PI-3K cascade:FGFR3	0.0534482	0.0505898	0.0706695	0.0568197	0.0612842	0.064283	0.0623805	0.0755277	0.064719	0.062828	0.071254
PI-3K cascade:FGFR4	0.0534482	0.0505898	0.0706695	0.0568197	0.0612842	0.064283	0.0623805	0.0755277	0.064719	0.062828	0.071254
PI3K Cascade	0.0568718	0.0478303	0.0721346	0.0471543	0.0438957	0.0669378	0.0687936	0.06753	0.0690087	0.0673521	0.0768972
PI3K events in ERBB2 signaling	0.0534482	0.0505898	0.0706695	0.0568197	0.0612842	0.064283	0.0623805	0.0755277	0.064719	0.062828	0.071254
PI3K events in ERBB4 signaling	0.0534482	0.0505898	0.0706695	0.0568197	0.0612842	0.064283	0.0623805	0.0755277	0.064719	0.062828	0.071254
PI3K/AKT Signaling in Cancer	0.0554034	0.0524404	0.0732547	0.0588982	0.063526	0.0659402	0.064662	0.076396	0.0670865	0.0651263	0.0738606
PI3K/AKT activation	0.0531073	0.0502671	0.0702188	0.0564573	0.0608933	0.0638731	0.0619826	0.0750461	0.0643062	0.0624273	0.0707995
PIP3 activates AKT signaling	0.0534482	0.0505898	0.0706695	0.0568197	0.0612842	0.064283	0.0623805	0.0755277	0.064719	0.062828	0.071254
PKB-mediated events	0.0673642	0.0566546	0.0854429	0.0564369	0.0519941	0.0792873	0.0814854	0.0799888	0.0817403	0.0797781	0.0910841
PLC beta mediated events	0	0	0.0567387	0.0478517	0.0571853	0.0815551	0.0737622	0.134751	0	0	0
PLC-gamma1 signalling	0	0	0.0608871	0.0513504	0.0613664	0.087518	0.0791553	0.144604	0	0	0
PLCG1 events in ERBB2 signaling	0.0883036	0.0956503	0.0818527	0.0803606	0.0935811	0.0868044	0.0776923	0.142667	0.139705	0.127729	0.10617
PPARA activates gene expression	0.0449889	0	0	0	0	0	0	0	0	0	0
Peptide chain elongation	0	0.0324997	0	0	0	0	0	0	0	0	0
Phospholipase C-mediated cascade: FGFR1	0	0	0.0557667	0.047032	0.0562056	0.080158	0.0724985	0.132443	0	0	0
Phospholipase C-mediated cascade; FGFR2	0	0	0.0551696	0.0465284	0.0556038	0.0792997	0.0717222	0.131025	0	0	0
Phospholipase C-mediated cascade; FGFR3	0	0	0.0567387	0.0478517	0.0571853	0.0815551	0.0737622	0.134751	0	0	0
Phospholipase C-mediated cascade; FGFR4	0	0	0.0560799	0.0472962	0.0565214	0.0806082	0.0729058	0.133187	0	0	0
Phospholipid metabolism	0	0	0	0	0	0.0674491	0.057649	0.0816156	0	0	0
Phosphorylation of Emi1	0.112124	0.305499	0.120217	0	0	0	0.0734753	0	0	0	0
Phosphorylation of the APC/C	0.0709089	0.193201	0.0760267	0	0	0	0.0464667	0	0	0	0
Platelet Aggregation (Plug Formation)	0	0	0	0	0	0.0778472	0.0932339	0	0	0	0
Platelet activation, signaling and aggregation	0.037557	0.0452482	0.0510114	0.0413162	0.048368	0.0499687	0.052933	0.0747446	0.047456	0.0496049	0.0681629
Polo-like kinase mediated events	0.178209	0.182216	0.186497	0.101652	0	0.0911567	0.138171	0.146066	0.199875	0.168103	0.0969239
Post NMDA receptor activation events	0	0	0.0691043	0	0.0668767	0.0763854	0	0	0	0	0
Presynaptic phase of homologous DNA pairing and strand exchange	0	0.0563441	0	0.0847809	0.0778232	0	0.0695744	0.0795101	0.0930215	0.105578	0
Processing of DNA double-strand break ends	0	0.0469729	0	0.0706801	0	0	0	0	0.0836783	0.081686	0
Programmed Cell Death	0.0845634	0.0480354	0.0490895	0.0860044	0	0.060553	0.0558669	0.0628508	0.0560928	0.0641899	0.0751496
Prolonged ERK activation events	0.0499552	0.0480512	0.0567549	0.0552854	0.0535474	0.0571589	0.0545538	0.0620519	0.0665531	0.0538139	0.0514056
RAF activation	0.0734589	0.0624364	0.0658491	0.096543	0	0.106515	0.104175	0.0979949	0.113128	0.107966	0.0698334
RAF-independent MAPK1/3 activation	0.107436	0.099584	0.151077	0.138664	0.0687675	0.106578	0.133934	0.0970963	0.149913	0.130327	0.107793
RAF/MAP kinase cascade	0.0502363	0.0483216	0.0570743	0.0555965	0.0538487	0.0574806	0.0548608	0.0624011	0.0669277	0.0541168	0.0516949
RHO GTPase Effectors	0.0617289	0.0411927	0.0403622	0.0658548	0.0448423	0.0447104	0.0678174	0.0409152	0.0622114	0.047898	0.0853094
RHO GTPases activate IQGAPs	0.252488	0.120894	0.103407	0.183565	0	0.129243	0.175291	0	0.150394	0.142829	0.19686
RHO GTPases activate PAKs	0	0	0	0	0	0	0	0.0743631	0	0	0
RHO GTPases activate PKNs	0	0	0	0	0	0	0	0	0.0800739	0.0643278	0
RSK activation	0	0	0.137122	0	0	0.154987	0	0	0	0	0
Recruitment and ATM-mediated phosphorylation of repair and signaling proteins at DNA double strand breaks	0.0759437	0.0480391	0.0590945	0	0	0	0	0.103713	0.0556072	0	0
Recruitment of NuMA to mitotic centrosomes	0.0837818	0.228275	0.0898288	0	0	0	0.0549023	0	0	0	0
Recruitment of mitotic centrosome proteins and complexes	0.0469758	0.127992	0.0503663	0	0	0	0.0307833	0	0	0	0
Recycling pathway of L1	0.0712202	0	0.0690189	0	0.0752859	0.0750947	0.100184	0	0	0.0637865	0
Regulation of APC/C activators between G1/S and early anaphase	0.0462498	0.126014	0.0495879	0	0	0	0.0303075	0	0	0	0
Regulation of HSF1-mediated heat shock response	0	0	0	0	0.055682	0.0735858	0.0913618	0	0	0	0
Regulation of PLK1 Activity at G2/M Transition	0.0458464	0.124915	0.0491553	0	0	0	0.0300432	0	0	0	0
Regulation of cholesterol biosynthesis by SREBP (SREBF)	0.0775229	0.0530502	0.0731684	0.0748503	0	0.0713467	0.063672	0.065455	0.078813	0.0564141	0.111224
Regulation of lipid metabolism by Peroxisome proliferator-activated receptor alpha (PPARalpha)	0.0447383	0	0	0	0	0	0	0	0	0	0
Regulation of mRNA stability by proteins that bind AU-rich elements	0	0	0.0482023	0.0406524	0.0485818	0.0692851	0.0626646	0.114478	0	0.0639308	0
Regulation of mitotic cell cycle	0.0454644	0.123874	0.0487458	0	0	0	0.0297929	0	0	0	0
Resolution of D-Loop Structures	0	0.0557871	0	0	0	0	0	0.0909365	0.0733189	0.129423	0
Resolution of D-loop Structures through Holliday Junction Intermediates	0	0.0562824	0	0	0	0	0	0.0917439	0.0739699	0.130573	0
Resolution of D-loop Structures through Synthesis-Dependent Strand Annealing (SDSA)	0	0.0598693	0	0	0	0	0	0.0975907	0.078684	0.138894	0
Resolution of Sister Chromatid Cohesion	0.0436249	0.118862	0.0467735	0	0	0	0.0285874	0	0	0	0
Response to elevated platelet cytosolic Ca2+	0.0424978	0.0649948	0.054148	0	0	0.058452	0.0599596	0.0931958	0.0608082	0.0567141	0
Ribosomal scanning and start codon recognition	0	0	0	0	0	0.0717435	0	0	0	0	0
Role of LAT2/NTAL/LAB on calcium mobilization	0.0498367	0.0464995	0.0659167	0.0496888	0.0561337	0.0582288	0.0577192	0.0684511	0.0583513	0.0562366	0.0646868
S Phase	0.0468093	0.0303481	0	0.0523309	0	0	0	0	0.0472732	0.0431959	0.0457717
SCF(Skp2)-mediated degradation of p27/p21	0	0	0	0	0	0	0	0	0.0654353	0.0536525	0.054902
SHC1 events in EGFR signaling	0.0502363	0.0483216	0.0570743	0.0555965	0.0538487	0.0574806	0.0548608	0.0624011	0.0669277	0.0541168	0.0516949
SHC1 events in ERBB2 signaling	0.0502363	0.0483216	0.0570743	0.0555965	0.0538487	0.0574806	0.0548608	0.0624011	0.0669277	0.0541168	0.0516949
SHC1 events in ERBB4 signaling	0.0502363	0.0483216	0.0570743	0.0555965	0.0538487	0.0574806	0.0548608	0.0624011	0.0669277	0.0541168	0.0516949
SOS-mediated signalling	0.0502363	0.0483216	0.0570743	0.0555965	0.0538487	0.0574806	0.0548608	0.0624011	0.0669277	0.0541168	0.0516949
STING mediated induction of host immune responses	0	0	0	0	0	0	0	0	0	0.0950484	0
Senescence-Associated Secretory Phenotype (SASP)	0	0	0.0567317	0	0.059819	0.0641231	0.0530268	0	0	0.0443112	0
Sensing of DNA Double Strand Breaks	0	0.108865	0	0	0	0	0	0	0.126016	0	0
Signal Transduction	0.0320443	0.0292935	0.0356985	0.0343833	0.0333557	0.0367893	0.0364445	0.0406075	0.0387297	0.0382148	0.0392576
Signal amplification	0	0	0.0933453	0	0	0	0.0673941	0	0	0	0
Signal attenuation	0	0	0	0	0.175038	0	0	0	0	0	0
Signal transduction by L1	0.167563	0.134622	0.224301	0.142807	0	0.136524	0.137936	0.0764586	0.154392	0.134221	0.111014
Signaling by EGFR	0.0436295	0.0430387	0.0532084	0.0473729	0.0454684	0.0515264	0.052184	0.0571865	0.053976	0.0483263	0.0544387
Signaling by EGFR in Cancer	0.0896775	0.0951013	0.120281	0.0708692	0.0925236	0	0.0895892	0	0	0.0680605	0
Signaling by EGFRvIII in Cancer	0.0975056	0.103403	0.13078	0.0770554	0.1006	0	0.0974096	0	0	0.0740016	0
Signaling by ERBB2	0.0439986	0.0434027	0.0536584	0.0477736	0.045853	0.0519622	0.0527398	0.0576702	0.0544326	0.0487351	0.0551404
Signaling by ERBB4	0.0437069	0.0428109	0.0516534	0.048831	0.0469716	0.0521447	0.0530849	0.055827	0.0559099	0.049833	0.0568837
Signaling by FGFR	0.0440705	0.0434737	0.0537462	0.0478517	0.045928	0.0520472	0.052826	0.0577645	0.0545216	0.0488148	0.0552306
Signaling by FGFR in disease	0	0	0	0	0	0.093846	0.082085	0	0	0.0946998	0.081733
Signaling by FGFR1	0.0441434	0.0435456	0.0538351	0.0479309	0.0460039	0.0521333	0.0529134	0.0578601	0.0546118	0.0488955	0.055322
Signaling by FGFR1 fusion mutants	0	0	0	0	0	0.123597	0.108107	0	0	0.124721	0.107644
Signaling by FGFR1 in disease	0	0	0	0	0	0.0996897	0.0871964	0	0	0.100597	0.0868225
Signaling by FGFR2	0.0440947	0.0434976	0.0537757	0.047878	0.0459532	0.0520758	0.052855	0.0577963	0.0545515	0.0488416	0.0552609
Signaling by FGFR3	0.0441679	0.0435698	0.053865	0.0479575	0.0460295	0.0521622	0.0529428	0.0578922	0.0546421	0.0489227	0.0553527
Signaling by FGFR4	0.0441679	0.0435698	0.053865	0.0479575	0.0460295	0.0521622	0.0529428	0.0578922	0.0546421	0.0489227	0.0553527
Signaling by GPCR	0.0375428	0.0345692	0.0417629	0.0376317	0.0367235	0.0414918	0.0400634	0.0529265	0.0474469	0.0434057	0.0432641
Signaling by Hippo	0.0708608	0	0	0	0	0	0	0	0.109439	0.0879184	0
Signaling by Insulin receptor	0.0456485	0.0409884	0.0529808	0.0429431	0.0479652	0.052885	0.0516012	0.0553949	0.0559028	0.0512499	0.05703
Signaling by Interleukins	0.0474955	0.0416392	0.053562	0.0525632	0.0509108	0.0534325	0.0516126	0.0589966	0.0571975	0.0495134	0.0493604
Signaling by Leptin	0.049916	0.0480134	0.0567103	0.055242	0.0535054	0.0569008	0.054911	0.0620032	0.0665009	0.0540584	0.0529982
Signaling by Ligand-Responsive EGFR Variants in Cancer	0.0896775	0.0951013	0.120281	0.0708692	0.0925236	0	0.0895892	0	0	0.0680605	0
Signaling by PDGF	0.0429309	0.0418277	0.0515693	0.0471586	0.0452627	0.0511844	0.0515205	0.0565247	0.0549172	0.0489482	0.0558738
Signaling by Rho GTPases	0.0578674	0.0386158	0.0378373	0.0617352	0.0420372	0.0419135	0.063575	0.0383558	0.0583197	0.0449017	0.0799728
Signaling by SCF-KIT	0.0438307	0.0424235	0.0532808	0.0481274	0.0468116	0.0521025	0.0537764	0.055342	0.0558976	0.0514273	0.0561604
Signaling by Type 1 Insulin-like Growth Factor 1 Receptor (IGF1R)	0.0462906	0.041565	0.0537261	0.0435472	0.0486399	0.053629	0.0523271	0.0561742	0.0566892	0.0519709	0.0578323
Signaling by VEGF	0.0437192	0.0444138	0.0515205	0.0467302	0.0479242	0.0524304	0.050532	0.0640095	0.0595604	0.0527656	0.0539156
Signaling by Wnt	0.0350643	0.0367524	0.0588898	0.05859	0	0.0567518	0.0565573	0.0681891	0.0496116	0.0582735	0.0442529
Signaling by the B Cell Receptor (BCR)	0.0459347	0.0425309	0.0589434	0.0479509	0.0547895	0.0518548	0.0545053	0.0660437	0.0539752	0.0516758	0.0580101
Signalling by NGF	0.0405084	0.0419294	0.0487605	0.0447079	0.0433542	0.0489694	0.0484895	0.0539775	0.0506953	0.0460765	0.0520645
Signalling to ERKs	0.049536	0.0492821	0.0561317	0.0548215	0.053098	0.055998	0.0526771	0.0615312	0.0659947	0.0533624	0.0509742
Signalling to RAS	0.0497997	0.0495444	0.0564305	0.0551133	0.0533807	0.0562961	0.0529575	0.0618588	0.066346	0.0536464	0.0512456
Signalling to p38 via RIT and RIN	0.0500743	0.0481657	0.0568901	0.0554172	0.053675	0.0572951	0.0546838	0.0621998	0.0667117	0.0539422	0.0515281
Spry regulation of FGF signaling	0.084661	0	0.0754746	0	0.089494	0.0783744	0.119091	0	0	0.0758244	0
Synthesis of PIPs at the plasma membrane	0	0	0	0	0	0.0961359	0.0821677	0.116328	0	0	0
TCF dependent signaling in response to WNT	0.0376721	0	0.0632695	0.0629474	0	0.0647781	0.066449	0.0630551	0.0510475	0.0627308	0.0447905
TCR signaling	0	0.0293703	0	0	0	0.0702121	0.0600105	0.0849589	0.0415416	0.0398622	0
TP53 Regulates Metabolic Genes	0.0567806	0.0531556	0.0824795	0.0480857	0.0512247	0.0671296	0.0692941	0.0730872	0.0741472	0.0706777	0.0862136
TRAF6 mediated induction of NFkB and MAP kinases upon TLR7/8 or 9 activation	0.115449	0.0639248	0.0768509	0.0728381	0.0586262	0.0679934	0.0616217	0.0556537	0.106374	0.0650142	0.0764873
Thrombin signalling through proteinase activated receptors (PARs)	0.0677288	0	0.0603797	0	0.0715952	0.0626995	0.0952727	0	0	0.0606596	0
Toll Like Receptor 10 (TLR10) Cascade	0.115449	0.0639248	0.0768509	0.0728381	0.0586262	0.0679934	0.0616217	0.0556537	0.106374	0.0650142	0.0764873
Toll Like Receptor 2 (TLR2) Cascade	0.112551	0.0623204	0.0749221	0.07101	0.0571548	0.0662869	0.0600752	0.0542569	0.103704	0.0633825	0.0745676
Toll Like Receptor 3 (TLR3) Cascade	0.111515	0.0617467	0.0742324	0.0703564	0.0566287	0.0656767	0.0595222	0.0537575	0.10275	0.062799	0.0738812
Toll Like Receptor 4 (TLR4) Cascade	0.106192	0.0587994	0.0706891	0.066998	0.0539257	0.0625418	0.056681	0.0511915	0.0978451	0.0598015	0.0703546
Toll Like Receptor 5 (TLR5) Cascade	0.115449	0.0639248	0.0768509	0.0728381	0.0586262	0.0679934	0.0616217	0.0556537	0.106374	0.0650142	0.0764873
Toll Like Receptor 7/8 (TLR7/8) Cascade	0.11483	0.0635822	0.076439	0.0724477	0.058312	0.067629	0.0612915	0.0553555	0.105804	0.0646658	0.0760773
Toll Like Receptor 9 (TLR9) Cascade	0.113654	0.0629308	0.0756559	0.0717055	0.0577146	0.0669361	0.0606636	0.0547884	0.10472	0.0640033	0.0752979
Toll Like Receptor TLR1:TLR2 Cascade	0.112551	0.0623204	0.0749221	0.07101	0.0571548	0.0662869	0.0600752	0.0542569	0.103704	0.0633825	0.0745676
Toll Like Receptor TLR6:TLR2 Cascade	0.112551	0.0623204	0.0749221	0.07101	0.0571548	0.0662869	0.0600752	0.0542569	0.103704	0.0633825	0.0745676
Toll-Like Receptors Cascades	0.102939	0.0569982	0.0685238	0.0649458	0.0522738	0.060626	0.0549447	0.0496234	0.0948479	0.0579696	0.0681995
Trafficking of AMPA receptors	0	0	0	0	0	0	0	0.145781	0	0	0
Trafficking of GluR2-containing AMPA receptors	0	0	0	0	0	0	0	0.178833	0	0	0
Transcriptional Regulation by TP53	0.0567806	0.0531556	0.0824795	0.0480857	0.0512247	0.0671296	0.0692941	0.0730872	0.0741472	0.0706777	0.0862136
Translation	0	0.0287773	0.0489594	0	0.0383297	0.0491522	0	0	0	0.0283296	0
Translation initiation complex formation	0	0	0	0	0	0.0717435	0	0	0	0	0
Translocation of GLUT4 to the plasma membrane	0	0	0	0	0	0	0	0	0.0800739	0.0761734	0
Transmission across Chemical Synapses	0	0	0.0460306	0	0.0411847	0.0508805	0	0.0928949	0.0474676	0.0494142	0
Triglyceride Biosynthesis	0.0733709	0.0502089	0.0692496	0.0561866	0	0.0675255	0.0602618	0.0619493	0.0745919	0.0533926	0.105267
Ubiquitin Mediated Degradation of Phosphorylated Cdc25A	0.0617476	0.0731289	0	0	0	0	0	0	0.0885924	0	0
VEGFA-VEGFR2 Pathway	0.0439134	0.0446111	0.0517493	0.0469377	0.048137	0.0526633	0.0507564	0.0642938	0.0598249	0.0529999	0.054155
VEGFR2 mediated cell proliferation	0.0497233	0.0464199	0.055499	0.0516617	0.0508467	0.0568216	0.0538246	0.0690461	0.0662442	0.0531138	0.0511669
VEGFR2 mediated vascular permeability	0	0.0718119	0.0668949	0	0	0.100393	0.121488	0.0646666	0.0960868	0.104431	0.109027
Vesicle-mediated transport	0	0	0	0	0	0.0484731	0.0580539	0	0.0565347	0.0537808	0
WNT5A-dependent internalization of FZD4	0	0	0	0	0	0	0	0.183095	0	0	0
YAP1- and WWTR1 (TAZ)-stimulated gene expression	0.0630417	0	0	0	0	0	0	0	0	0	0
mTOR signalling	0.0678297	0.0570461	0.0860334	0.0568269	0.0523534	0.0798352	0.0820486	0.0805415	0.0823052	0.0803294	0.0917136
mTORC1-mediated signalling	0.11686	0.0702266	0.0900667	0.0680952	0.0620503	0.0872726	0.103599	0.105448	0.0793098	0.0662074	0
p38MAPK events	0	0	0.126127	0	0	0	0.0910622	0	0	0	0
p53-Dependent G1 DNA Damage Response	0	0	0	0	0	0	0	0	0.0651488	0.0534176	0.0546617
p53-Dependent G1/S DNA damage checkpoint	0	0	0	0	0	0	0	0	0.0651488	0.0534176	0.0546617
p53-Independent DNA Damage Response	0.0617476	0.0731289	0	0	0	0	0	0	0.0885924	0	0
p53-Independent G1/S DNA damage checkpoint	0.0617476	0.0731289	0	0	0	0	0	0	0.0885924	0	0
p75 NTR receptor-mediated signalling	0	0	0.0549601	0.0623263	0	0.0467295	0.0643811	0	0	0.0443827	0
