# Supplementary material for: A Multi-Method Approach for Proteomic Network Inference in 11 Human Cancers
Source: PLoS Comput Biol. 2016 Feb 29;12(2):e1004765. doi: 10.1371/journal.pcbi.1004765 (PMC4771175; doi:10.1371/journal.pcbi.1004765)
Supplement: S5 Table — (XLSX) [file pcbi.1004765.s014.xlsx]

## Sheet: Parent gene lists in Reactome
Gene List ID	CHILD	PARENT1	PARENT2	PARENT3	PARENT4	PARENT5	PARENT6	PARENT7	PARENT8
R-HSA-418592	ADP signalling through P2Y purinoceptor 1	Signal amplification	Platelet activation, signaling and aggregation	Hemostasis	NA	NA	NA	NA	NA
R-HSA-198323	AKT phosphorylates targets in the cytosol	PIP3 activates AKT signaling	Downstream signaling events of B Cell Receptor (BCR)	Signaling by the B Cell Receptor (BCR)	Adaptive Immune System	Immune System	NA	NA	NA
R-HSA-174143	APC/C-mediated degradation of cell cycle proteins	Regulation of mitotic cell cycle	Cell Cycle, Mitotic	Cell Cycle	NA	NA	NA	NA	NA
R-HSA-174048	APC/C:Cdc20 mediated degradation of Cyclin B	APC/C:Cdc20 mediated degradation of mitotic proteins	Activation of APC/C and APC/C:Cdc20 mediated degradation of mitotic proteins	APC/C-mediated degradation of cell cycle proteins	Regulation of mitotic cell cycle	Cell Cycle, Mitotic	Cell Cycle	NA	NA
R-HSA-176409	APC/C:Cdc20 mediated degradation of mitotic proteins	Activation of APC/C and APC/C:Cdc20 mediated degradation of mitotic proteins	APC/C-mediated degradation of cell cycle proteins	Regulation of mitotic cell cycle	Cell Cycle, Mitotic	Cell Cycle	NA	NA	NA
R-HSA-170984	ARMS-mediated activation	Prolonged ERK activation events	Signalling to ERKs	NGF signalling via TRKA from the plasma membrane	Signalling by NGF	Signal Transduction	NA	NA	NA
R-HSA-166054	Activated TLR4 signalling	Toll Like Receptor 4 (TLR4) Cascade	Toll-Like Receptors Cascades	Innate Immune System	Immune System	NA	NA	NA	NA
R-HSA-111452	Activation and oligomerization of BAK protein	Intrinsic Pathway for Apoptosis	Apoptosis	Programmed Cell Death	NA	NA	NA	NA	NA
R-HSA-176814	Activation of APC/C and APC/C:Cdc20 mediated degradation of mitotic proteins	APC/C-mediated degradation of cell cycle proteins	Regulation of mitotic cell cycle	Cell Cycle, Mitotic	Cell Cycle	NA	NA	NA	NA
R-HSA-114452	Activation of BH3-only proteins	Intrinsic Pathway for Apoptosis	Apoptosis	Programmed Cell Death	NA	NA	NA	NA	NA
R-HSA-1169091	Activation of NF-kappaB in B cells	Downstream signaling events of B Cell Receptor (BCR)	Signaling by the B Cell Receptor (BCR)	Adaptive Immune System	Immune System	NA	NA	NA	NA
R-HSA-2980767	Activation of NIMA Kinases NEK9, NEK6, NEK7	Nuclear Envelope Breakdown	Mitotic Prophase	M Phase	Cell Cycle, Mitotic	Cell Cycle	NA	NA	NA
R-HSA-442755	Activation of NMDA receptor upon glutamate binding and postsynaptic events	Neurotransmitter Receptor Binding And Downstream Transmission In The Postsynaptic Cell	Transmission across Chemical Synapses	Neuronal System	NA	NA	NA	NA	NA
R-HSA-2426168	Activation of gene expression by SREBF (SREBP)	Regulation of cholesterol biosynthesis by SREBP (SREBF)	Metabolism of lipids and lipoproteins	Metabolism	NA	NA	NA	NA	NA
R-HSA-450341	Activation of the AP-1 family of transcription factors	MAPK targets/ Nuclear events mediated by MAP kinases	MAP kinase activation in TLR cascade	MyD88:Mal cascade initiated on plasma membrane	Activated TLR4 signalling	Toll Like Receptor 4 (TLR4) Cascade	Toll-Like Receptors Cascades	Innate Immune System	Immune System
R-HSA-72662	Activation of the mRNA upon binding of the cap-binding complex and eIFs, and subsequent binding to 43S	Cap-dependent Translation Initiation	Eukaryotic Translation Initiation	Translation	Metabolism of proteins	NA	NA	NA	NA
R-HSA-1280218	Adaptive Immune System	Immune System	NA	NA	NA	NA	NA	NA	NA
R-HSA-418990	Adherens junctions interactions	Cell-cell junction organization	Cell junction organization	Cell-Cell communication	NA	NA	NA	NA	NA
R-HSA-109581	Apoptosis	Programmed Cell Death	NA	NA	NA	NA	NA	NA	NA
R-HSA-351906	Apoptotic cleavage of cell adhesion proteins	Apoptotic cleavage of cellular proteins	Apoptotic execution phase	Apoptosis	Programmed Cell Death	NA	NA	NA	NA
R-HSA-111465	Apoptotic cleavage of cellular proteins	Apoptotic execution phase	Apoptosis	Programmed Cell Death	NA	NA	NA	NA	NA
R-HSA-75153	Apoptotic execution phase	Apoptosis	Programmed Cell Death	NA	NA	NA	NA	NA	NA
R-HSA-422475	Axon guidance	Developmental Biology	NA	NA	NA	NA	NA	NA	NA
R-HSA-111453	BH3-only proteins associate with and inactivate anti-apoptotic BCL-2 members	Intrinsic Pathway for Apoptosis	Apoptosis	Programmed Cell Death	NA	NA	NA	NA	NA
R-HSA-3858494	Beta-catenin independent WNT signaling	Signaling by Wnt	Signal Transduction	NA	NA	NA	NA	NA	NA
R-HSA-389356	CD28 co-stimulation	Costimulation by the CD28 family	Adaptive Immune System	Immune System	NA	NA	NA	NA	NA
R-HSA-389357	CD28 dependent PI3K/Akt signaling	CD28 co-stimulation	Costimulation by the CD28 family	Adaptive Immune System	Immune System	NA	NA	NA	NA
R-HSA-375170	CDO in myogenesis	Myogenesis	Developmental Biology	NA	NA	NA	NA	NA	NA
R-HSA-442742	CREB phosphorylation through the activation of Ras	Post NMDA receptor activation events	Activation of NMDA receptor upon glutamate binding and postsynaptic events	Neurotransmitter Receptor Binding And Downstream Transmission In The Postsynaptic Cell	Transmission across Chemical Synapses	Neuronal System	NA	NA	NA
R-HSA-389513	CTLA4 inhibitory signaling	Costimulation by the CD28 family	Adaptive Immune System	Immune System	NA	NA	NA	NA	NA
R-HSA-111996	Ca-dependent events	PLC beta mediated events	G-protein mediated events	Opioid Signalling	Signaling by GPCR	Signal Transduction	NA	NA	NA
R-HSA-111997	CaM pathway	Ca-dependent events	PLC beta mediated events	G-protein mediated events	Opioid Signalling	Signaling by GPCR	Signal Transduction	NA	NA
R-HSA-111933	Calmodulin induced events	CaM pathway	Ca-dependent events	PLC beta mediated events	G-protein mediated events	Opioid Signalling	Signaling by GPCR	Signal Transduction	NA
R-HSA-72737	Cap-dependent Translation Initiation	Eukaryotic Translation Initiation	Translation	Metabolism of proteins	NA	NA	NA	NA	NA
R-HSA-1640170	Cell Cycle	NA	NA	NA	NA	NA	NA	NA	NA
R-HSA-69620	Cell Cycle Checkpoints	Cell Cycle	NA	NA	NA	NA	NA	NA	NA
R-HSA-69278	Cell Cycle, Mitotic	Cell Cycle	NA	NA	NA	NA	NA	NA	NA
R-HSA-446728	Cell junction organization	Cell-Cell communication	NA	NA	NA	NA	NA	NA	NA
R-HSA-202733	Cell surface interactions at the vascular wall	Hemostasis	NA	NA	NA	NA	NA	NA	NA
R-HSA-1500931	Cell-Cell communication	NA	NA	NA	NA	NA	NA	NA	NA
R-HSA-421270	Cell-cell junction organization	Cell junction organization	Cell-Cell communication	NA	NA	NA	NA	NA	NA
R-HSA-2559583	Cellular Senescence	Cellular responses to stress	NA	NA	NA	NA	NA	NA	NA
R-HSA-3371556	Cellular response to heat stress	Cellular responses to stress	NA	NA	NA	NA	NA	NA	NA
R-HSA-2262752	Cellular responses to stress	NA	NA	NA	NA	NA	NA	NA	NA
R-HSA-380287	Centrosome maturation	G2/M Transition	Mitotic G2-G2/M phases	Cell Cycle, Mitotic	Cell Cycle	NA	NA	NA	NA
R-HSA-163765	ChREBP activates metabolic gene expression	Integration of energy metabolism	Metabolism	NA	NA	NA	NA	NA	NA
R-HSA-75035	Chk1/Chk2(Cds1) mediated inactivation of Cyclin B:Cdk1 complex	G2/M DNA damage checkpoint	G2/M Checkpoints	Cell Cycle Checkpoints	Cell Cycle	NA	NA	NA	NA
R-HSA-2514853	Condensation of Prometaphase Chromosomes	Mitotic Prometaphase	M Phase	Cell Cycle, Mitotic	Cell Cycle	NA	NA	NA	NA
R-HSA-2299718	Condensation of Prophase Chromosomes	Mitotic Prophase	M Phase	Cell Cycle, Mitotic	Cell Cycle	NA	NA	NA	NA
R-HSA-5674400	Constitutive Signaling by AKT1 E17K in Cancer	PI3K/AKT Signaling in Cancer	Diseases of signal transduction	Disease	NA	NA	NA	NA	NA
R-HSA-2219530	Constitutive Signaling by Aberrant PI3K in Cancer	PI3K/AKT Signaling in Cancer	Diseases of signal transduction	Disease	NA	NA	NA	NA	NA
R-HSA-5637810	Constitutive Signaling by EGFRvIII	Signaling by EGFRvIII in Cancer	Signaling by EGFR in Cancer	Diseases of signal transduction	Disease	NA	NA	NA	NA
R-HSA-1236382	Constitutive Signaling by Ligand-Responsive EGFR Cancer Variants	Signaling by Ligand-Responsive EGFR Variants in Cancer	Signaling by EGFR in Cancer	Diseases of signal transduction	Disease	NA	NA	NA	NA
R-HSA-388841	Costimulation by the CD28 family	Adaptive Immune System	Immune System	NA	NA	NA	NA	NA	NA
R-HSA-69273	Cyclin A/B1 associated events during G2/M transition	G2/M Transition	Mitotic G2-G2/M phases	Cell Cycle, Mitotic	Cell Cycle	NA	NA	NA	NA
R-HSA-69656	Cyclin A:Cdk2-associated events at S phase entry	S Phase	Cell Cycle, Mitotic	Cell Cycle	NA	NA	NA	NA	NA
R-HSA-1280215	Cytokine Signaling in Immune system	Immune System	NA	NA	NA	NA	NA	NA	NA
R-HSA-1489509	DAG and IP3 signaling	PLCG1 events in ERBB2 signaling	Signaling by ERBB2	Signal Transduction	NA	NA	NA	NA	NA
R-HSA-2172127	DAP12 interactions	Innate Immune System	Immune System	NA	NA	NA	NA	NA	NA
R-HSA-2424491	DAP12 signaling	DAP12 interactions	Innate Immune System	Immune System	NA	NA	NA	NA	NA
R-HSA-2559586	DNA Damage/Telomere Stress Induced Senescence	Cellular Senescence	Cellular responses to stress	NA	NA	NA	NA	NA	NA
R-HSA-5693606	DNA Double Strand Break Response	DNA Double-Strand Break Repair	DNA Repair	NA	NA	NA	NA	NA	NA
R-HSA-5693532	DNA Double-Strand Break Repair	DNA Repair	NA	NA	NA	NA	NA	NA	NA
R-HSA-73894	DNA Repair	NA	NA	NA	NA	NA	NA	NA	NA
R-HSA-376172	DSCAM interactions	Cell-Cell communication	NA	NA	NA	NA	NA	NA	NA
R-HSA-3769402	Deactivation of the beta-catenin transactivating complex	TCF dependent signaling in response to WNT	Signaling by Wnt	Signal Transduction	NA	NA	NA	NA	NA
R-HSA-4419969	Depolymerisation of the Nuclear Lamina	Nuclear Envelope Breakdown	Mitotic Prophase	M Phase	Cell Cycle, Mitotic	Cell Cycle	NA	NA	NA
R-HSA-1266738	Developmental Biology	NA	NA	NA	NA	NA	NA	NA	NA
R-HSA-1643685	Disease	NA	NA	NA	NA	NA	NA	NA	NA
R-HSA-5663202	Diseases of signal transduction	Disease	NA	NA	NA	NA	NA	NA	NA
R-HSA-114516	Disinhibition of SNARE formation	Response to elevated platelet cytosolic Ca2+	Platelet activation, signaling and aggregation	Hemostasis	NA	NA	NA	NA	NA
R-HSA-1358803	Downregulation of ERBB2:ERBB3 signaling	Signaling by ERBB2	Signal Transduction	NA	NA	NA	NA	NA	NA
R-HSA-202424	Downstream TCR signaling	TCR signaling	Adaptive Immune System	Immune System	NA	NA	NA	NA	NA
R-HSA-186763	Downstream signal transduction	Signaling by PDGF	Signal Transduction	NA	NA	NA	NA	NA	NA
R-HSA-1168372	Downstream signaling events of B Cell Receptor (BCR)	Signaling by the B Cell Receptor (BCR)	Adaptive Immune System	Immune System	NA	NA	NA	NA	NA
R-HSA-5654687	Downstream signaling of activated FGFR1	Signaling by FGFR1	Signaling by FGFR	Signal Transduction	NA	NA	NA	NA	NA
R-HSA-5654696	Downstream signaling of activated FGFR2	Signaling by FGFR2	Signaling by FGFR	Signal Transduction	NA	NA	NA	NA	NA
R-HSA-5654708	Downstream signaling of activated FGFR3	Signaling by FGFR3	Signaling by FGFR	Signal Transduction	NA	NA	NA	NA	NA
R-HSA-5654716	Downstream signaling of activated FGFR4	Signaling by FGFR4	Signaling by FGFR	Signal Transduction	NA	NA	NA	NA	NA
R-HSA-113510	E2F mediated regulation of DNA replication	G1/S Transition	Mitotic G1-G1/S phases	Cell Cycle, Mitotic	Cell Cycle	NA	NA	NA	NA
R-HSA-113507	E2F-enabled inhibition of pre-replication complex formation	E2F mediated regulation of DNA replication	G1/S Transition	Mitotic G1-G1/S phases	Cell Cycle, Mitotic	Cell Cycle	NA	NA	NA
R-HSA-3000178	ECM proteoglycans	Extracellular matrix organization	NA	NA	NA	NA	NA	NA	NA
R-HSA-212718	EGFR interacts with phospholipase C-gamma	Signaling by EGFR	Signal Transduction	NA	NA	NA	NA	NA	NA
R-HSA-198753	ERK/MAPK targets	Nuclear Events (kinase and transcription factor activation)	NGF signalling via TRKA from the plasma membrane	Signalling by NGF	Signal Transduction	NA	NA	NA	NA
R-HSA-380972	Energy dependent regulation of mTOR by LKB1-AMPK	mTOR signalling	PKB-mediated events	PI3K Cascade	IRS-mediated signalling	IRS-related events triggered by IGF1R	IGF1R signaling cascade	Signaling by Type 1 Insulin-like Growth Factor 1 Receptor (IGF1R)	Signal Transduction
R-HSA-156842	Eukaryotic Translation Elongation	Translation	Metabolism of proteins	NA	NA	NA	NA	NA	NA
R-HSA-72613	Eukaryotic Translation Initiation	Translation	Metabolism of proteins	NA	NA	NA	NA	NA	NA
R-HSA-1474244	Extracellular matrix organization	NA	NA	NA	NA	NA	NA	NA	NA
R-HSA-2871796	FCERI mediated MAPK activation	Fc epsilon receptor (FCERI) signaling	Innate Immune System	Immune System	NA	NA	NA	NA	NA
R-HSA-1839124	FGFR1 mutant receptor activation	Signaling by FGFR1 in disease	Signaling by FGFR in disease	Diseases of signal transduction	Disease	NA	NA	NA	NA
R-HSA-5654693	FRS-mediated FGFR1 signaling	Downstream signaling of activated FGFR1	Signaling by FGFR1	Signaling by FGFR	Signal Transduction	NA	NA	NA	NA
R-HSA-5654700	FRS-mediated FGFR2 signaling	Downstream signaling of activated FGFR2	Signaling by FGFR2	Signaling by FGFR	Signal Transduction	NA	NA	NA	NA
R-HSA-5654706	FRS-mediated FGFR3 signaling	Downstream signaling of activated FGFR3	Signaling by FGFR3	Signaling by FGFR	Signal Transduction	NA	NA	NA	NA
R-HSA-5654712	FRS-mediated FGFR4 signaling	Downstream signaling of activated FGFR4	Signaling by FGFR4	Signaling by FGFR	Signal Transduction	NA	NA	NA	NA
R-HSA-75105	Fatty Acyl-CoA Biosynthesis	Triglyceride Biosynthesis	Fatty acid, triacylglycerol, and ketone body metabolism	Metabolism of lipids and lipoproteins	Metabolism	NA	NA	NA	NA
R-HSA-535734	Fatty acid, triacylglycerol, and ketone body metabolism	Metabolism of lipids and lipoproteins	Metabolism	NA	NA	NA	NA	NA	NA
R-HSA-2454202	Fc epsilon receptor (FCERI) signaling	Innate Immune System	Immune System	NA	NA	NA	NA	NA	NA
R-HSA-2029480	Fcgamma receptor (FCGR) dependent phagocytosis	Innate Immune System	Immune System	NA	NA	NA	NA	NA	NA
R-HSA-170968	Frs2-mediated activation	Prolonged ERK activation events	Signalling to ERKs	NGF signalling via TRKA from the plasma membrane	Signalling by NGF	Signal Transduction	NA	NA	NA
R-HSA-418597	G alpha (z) signalling events	GPCR downstream signaling	Signaling by GPCR	Signal Transduction	NA	NA	NA	NA	NA
R-HSA-392451	G beta:gamma signalling through PI3Kgamma	G-protein beta:gamma signalling	GPCR downstream signaling	Signaling by GPCR	Signal Transduction	NA	NA	NA	NA
R-HSA-397795	G-protein beta:gamma signalling	GPCR downstream signaling	Signaling by GPCR	Signal Transduction	NA	NA	NA	NA	NA
R-HSA-112040	G-protein mediated events	Opioid Signalling	Signaling by GPCR	Signal Transduction	NA	NA	NA	NA	NA
R-HSA-1538133	G0 and Early G1	Mitotic G1-G1/S phases	Cell Cycle, Mitotic	Cell Cycle	NA	NA	NA	NA	NA
R-HSA-69615	G1/S DNA Damage Checkpoints	Cell Cycle Checkpoints	Cell Cycle	NA	NA	NA	NA	NA	NA
R-HSA-69206	G1/S Transition	Mitotic G1-G1/S phases	Cell Cycle, Mitotic	Cell Cycle	NA	NA	NA	NA	NA
R-HSA-69205	G1/S-Specific Transcription	G1/S Transition	Mitotic G1-G1/S phases	Cell Cycle, Mitotic	Cell Cycle	NA	NA	NA	NA
R-HSA-69481	G2/M Checkpoints	Cell Cycle Checkpoints	Cell Cycle	NA	NA	NA	NA	NA	NA
R-HSA-69473	G2/M DNA damage checkpoint	G2/M Checkpoints	Cell Cycle Checkpoints	Cell Cycle	NA	NA	NA	NA	NA
R-HSA-69478	G2/M DNA replication checkpoint	G2/M Checkpoints	Cell Cycle Checkpoints	Cell Cycle	NA	NA	NA	NA	NA
R-HSA-69275	G2/M Transition	Mitotic G2-G2/M phases	Cell Cycle, Mitotic	Cell Cycle	NA	NA	NA	NA	NA
R-HSA-180292	GAB1 signalosome	Signaling by EGFR	Signal Transduction	NA	NA	NA	NA	NA	NA
R-HSA-388396	GPCR downstream signaling	Signaling by GPCR	Signal Transduction	NA	NA	NA	NA	NA	NA
R-HSA-114604	GPVI-mediated activation cascade	Platelet activation, signaling and aggregation	Hemostasis	NA	NA	NA	NA	NA	NA
R-HSA-179812	GRB2 events in EGFR signaling	Signaling by EGFR	Signal Transduction	NA	NA	NA	NA	NA	NA
R-HSA-1963640	GRB2 events in ERBB2 signaling	Signaling by ERBB2	Signal Transduction	NA	NA	NA	NA	NA	NA
R-HSA-1306955	GRB7 events in ERBB2 signaling	Signaling by ERBB2	Signal Transduction	NA	NA	NA	NA	NA	NA
R-HSA-72706	GTP hydrolysis and joining of the 60S ribosomal subunit	Cap-dependent Translation Initiation	Eukaryotic Translation Initiation	Translation	Metabolism of proteins	NA	NA	NA	NA
R-HSA-881907	Gastrin-CREB signalling pathway via PKC and MAPK	Signaling by GPCR	Signal Transduction	NA	NA	NA	NA	NA	NA
R-HSA-74160	Gene Expression	NA	NA	NA	NA	NA	NA	NA	NA
R-HSA-212436	Generic Transcription Pathway	Gene Expression	NA	NA	NA	NA	NA	NA	NA
R-HSA-399721	Glutamate Binding, Activation of AMPA Receptors and Synaptic Plasticity	Neurotransmitter Receptor Binding And Downstream Transmission In The Postsynaptic Cell	Transmission across Chemical Synapses	Neuronal System	NA	NA	NA	NA	NA
R-HSA-162658	Golgi Cisternae Pericentriolar Stack Reorganization	Mitotic Prophase	M Phase	Cell Cycle, Mitotic	Cell Cycle	NA	NA	NA	NA
R-HSA-982772	Growth hormone receptor signaling	Cytokine Signaling in Immune system	Immune System	NA	NA	NA	NA	NA	NA
R-HSA-5693567	HDR through Homologous Recombination (HR) or Single Strand Annealing (SSA)	Homology Directed Repair	DNA Double-Strand Break Repair	DNA Repair	NA	NA	NA	NA	NA
R-HSA-5685942	HDR through Homologous Recombination (HRR)	HDR through Homologous Recombination (HR) or Single Strand Annealing (SSA)	Homology Directed Repair	DNA Double-Strand Break Repair	DNA Repair	NA	NA	NA	NA
R-HSA-5685938	HDR through Single Strand Annealing (SSA)	HDR through Homologous Recombination (HR) or Single Strand Annealing (SSA)	Homology Directed Repair	DNA Double-Strand Break Repair	DNA Repair	NA	NA	NA	NA
R-HSA-3371571	HSF1-dependent transactivation	Cellular response to heat stress	Cellular responses to stress	NA	NA	NA	NA	NA	NA
R-HSA-109582	Hemostasis	NA	NA	NA	NA	NA	NA	NA	NA
R-HSA-5693579	Homologous DNA Pairing and Strand Exchange	HDR through Homologous Recombination (HRR)	HDR through Homologous Recombination (HR) or Single Strand Annealing (SSA)	Homology Directed Repair	DNA Double-Strand Break Repair	DNA Repair	NA	NA	NA
R-HSA-5693538	Homology Directed Repair	DNA Double-Strand Break Repair	DNA Repair	NA	NA	NA	NA	NA	NA
R-HSA-450520	HuR (ELAVL1) binds and stabilizes mRNA	Regulation of mRNA stability by proteins that bind AU-rich elements	Gene Expression	NA	NA	NA	NA	NA	NA
R-HSA-2428924	IGF1R signaling cascade	Signaling by Type 1 Insulin-like Growth Factor 1 Receptor (IGF1R)	Signal Transduction	NA	NA	NA	NA	NA	NA
R-HSA-3270619	IRF3-mediated induction of type I IFN	STING mediated induction of host immune responses	Cytosolic sensors of pathogen-associated DNA	Innate Immune System	Immune System	NA	NA	NA	NA
R-HSA-112399	IRS-mediated signalling	IRS-related events triggered by IGF1R	IGF1R signaling cascade	Signaling by Type 1 Insulin-like Growth Factor 1 Receptor (IGF1R)	Signal Transduction	NA	NA	NA	NA
R-HSA-2428928	IRS-related events triggered by IGF1R	IGF1R signaling cascade	Signaling by Type 1 Insulin-like Growth Factor 1 Receptor (IGF1R)	Signal Transduction	NA	NA	NA	NA	NA
R-HSA-168256	Immune System	NA	NA	NA	NA	NA	NA	NA	NA
R-HSA-5663205	Infectious disease	Disease	NA	NA	NA	NA	NA	NA	NA
R-HSA-165181	Inhibition of TSC complex formation by PKB	mTOR signalling	PKB-mediated events	PI3K Cascade	IRS-mediated signalling	IRS-related events triggered by IGF1R	IGF1R signaling cascade	Signaling by Type 1 Insulin-like Growth Factor 1 Receptor (IGF1R)	Signal Transduction
R-HSA-168249	Innate Immune System	Immune System	NA	NA	NA	NA	NA	NA	NA
R-HSA-74751	Insulin receptor signalling cascade	Signaling by Insulin receptor	Signal Transduction	NA	NA	NA	NA	NA	NA
R-HSA-163685	Integration of energy metabolism	Metabolism	NA	NA	NA	NA	NA	NA	NA
R-HSA-354192	Integrin alphaIIb beta3 signaling	Signal Transduction	NA	NA	NA	NA	NA	NA	NA
R-HSA-216083	Integrin cell surface interactions	Extracellular matrix organization	NA	NA	NA	NA	NA	NA	NA
R-HSA-912526	Interleukin receptor SHC signaling	Interleukin-2 signaling	Signaling by Interleukins	Cytokine Signaling in Immune system	Immune System	NA	NA	NA	NA
R-HSA-451927	Interleukin-2 signaling	Signaling by Interleukins	Cytokine Signaling in Immune system	Immune System	NA	NA	NA	NA	NA
R-HSA-512988	Interleukin-3, 5 and GM-CSF signaling	Signaling by Interleukins	Cytokine Signaling in Immune system	Immune System	NA	NA	NA	NA	NA
R-HSA-109606	Intrinsic Pathway for Apoptosis	Apoptosis	Programmed Cell Death	NA	NA	NA	NA	NA	NA
R-HSA-156827	L13a-mediated translational silencing of Ceruloplasmin expression	Eukaryotic Translation Initiation	Translation	Metabolism of proteins	NA	NA	NA	NA	NA
R-HSA-373760	L1CAM interactions	Axon guidance	Developmental Biology	NA	NA	NA	NA	NA	NA
R-HSA-68886	M Phase	Cell Cycle, Mitotic	Cell Cycle	NA	NA	NA	NA	NA	NA
R-HSA-450294	MAP kinase activation in TLR cascade	MyD88:Mal cascade initiated on plasma membrane	Activated TLR4 signalling	Toll Like Receptor 4 (TLR4) Cascade	Toll-Like Receptors Cascades	Innate Immune System	Immune System	NA	NA
R-HSA-5674135	MAP2K and MAPK activation	RAF/MAP kinase cascade	SOS-mediated signalling	IRS-mediated signalling	IRS-related events triggered by IGF1R	IGF1R signaling cascade	Signaling by Type 1 Insulin-like Growth Factor 1 Receptor (IGF1R)	Signal Transduction	NA
R-HSA-5683057	MAPK family signaling cascades	Signal Transduction	NA	NA	NA	NA	NA	NA	NA
R-HSA-450282	MAPK targets/ Nuclear events mediated by MAP kinases	MAP kinase activation in TLR cascade	MyD88:Mal cascade initiated on plasma membrane	Activated TLR4 signalling	Toll Like Receptor 4 (TLR4) Cascade	Toll-Like Receptors Cascades	Innate Immune System	Immune System	NA
R-HSA-5684996	MAPK1/MAPK3 signaling	MAPK family signaling cascades	Signal Transduction	NA	NA	NA	NA	NA	NA
R-HSA-110056	MAPK3 (ERK1) activation	RAF-independent MAPK1/3 activation	MAPK1/MAPK3 signaling	MAPK family signaling cascades	Signal Transduction	NA	NA	NA	NA
R-HSA-2465910	MASTL Facilitates Mitotic Progression	Mitotic Prophase	M Phase	Cell Cycle, Mitotic	Cell Cycle	NA	NA	NA	NA
R-HSA-1632852	Macroautophagy	Cellular responses to stress	NA	NA	NA	NA	NA	NA	NA
R-HSA-1500620	Meiosis	Cell Cycle	NA	NA	NA	NA	NA	NA	NA
R-HSA-912446	Meiotic recombination	Meiosis	Cell Cycle	NA	NA	NA	NA	NA	NA
R-HSA-199991	Membrane Trafficking	Vesicle-mediated transport	NA	NA	NA	NA	NA	NA	NA
R-HSA-1430728	Metabolism	NA	NA	NA	NA	NA	NA	NA	NA
R-HSA-556833	Metabolism of lipids and lipoproteins	Metabolism	NA	NA	NA	NA	NA	NA	NA
R-HSA-392499	Metabolism of proteins	NA	NA	NA	NA	NA	NA	NA	NA
R-HSA-196854	Metabolism of vitamins and cofactors	Metabolism	NA	NA	NA	NA	NA	NA	NA
R-HSA-196849	Metabolism of water-soluble vitamins and cofactors	Metabolism of vitamins and cofactors	Metabolism	NA	NA	NA	NA	NA	NA
R-HSA-453279	Mitotic G1-G1/S phases	Cell Cycle, Mitotic	Cell Cycle	NA	NA	NA	NA	NA	NA
R-HSA-453274	Mitotic G2-G2/M phases	Cell Cycle, Mitotic	Cell Cycle	NA	NA	NA	NA	NA	NA
R-HSA-68877	Mitotic Prometaphase	M Phase	Cell Cycle, Mitotic	Cell Cycle	NA	NA	NA	NA	NA
R-HSA-68875	Mitotic Prophase	M Phase	Cell Cycle, Mitotic	Cell Cycle	NA	NA	NA	NA	NA
R-HSA-975871	MyD88 cascade initiated on plasma membrane	Toll Like Receptor 10 (TLR10) Cascade	Toll-Like Receptors Cascades	Innate Immune System	Immune System	NA	NA	NA	NA
R-HSA-975155	MyD88 dependent cascade initiated on endosome	Toll Like Receptor 9 (TLR9) Cascade	Toll-Like Receptors Cascades	Innate Immune System	Immune System	NA	NA	NA	NA
R-HSA-166058	MyD88:Mal cascade initiated on plasma membrane	Activated TLR4 signalling	Toll Like Receptor 4 (TLR4) Cascade	Toll-Like Receptors Cascades	Innate Immune System	Immune System	NA	NA	NA
R-HSA-525793	Myogenesis	Developmental Biology	NA	NA	NA	NA	NA	NA	NA
R-HSA-375165	NCAM signaling for neurite out-growth	Axon guidance	Developmental Biology	NA	NA	NA	NA	NA	NA
R-HSA-187037	NGF signalling via TRKA from the plasma membrane	Signalling by NGF	Signal Transduction	NA	NA	NA	NA	NA	NA
R-HSA-5674499	Negative feedback regulation of MAPK pathway	Negative regulation of MAPK pathway	RAF/MAP kinase cascade	SOS-mediated signalling	IRS-mediated signalling	IRS-related events triggered by IGF1R	IGF1R signaling cascade	Signaling by Type 1 Insulin-like Growth Factor 1 Receptor (IGF1R)	Signal Transduction
R-HSA-5654726	Negative regulation of FGFR1 signaling	Signaling by FGFR1	Signaling by FGFR	Signal Transduction	NA	NA	NA	NA	NA
R-HSA-5654727	Negative regulation of FGFR2 signaling	Signaling by FGFR2	Signaling by FGFR	Signal Transduction	NA	NA	NA	NA	NA
R-HSA-5654732	Negative regulation of FGFR3 signaling	Signaling by FGFR3	Signaling by FGFR	Signal Transduction	NA	NA	NA	NA	NA
R-HSA-5654733	Negative regulation of FGFR4 signaling	Signaling by FGFR4	Signaling by FGFR	Signal Transduction	NA	NA	NA	NA	NA
R-HSA-5675221	Negative regulation of MAPK pathway	RAF/MAP kinase cascade	SOS-mediated signalling	IRS-mediated signalling	IRS-related events triggered by IGF1R	IGF1R signaling cascade	Signaling by Type 1 Insulin-like Growth Factor 1 Receptor (IGF1R)	Signal Transduction	NA
R-HSA-112316	Neuronal System	NA	NA	NA	NA	NA	NA	NA	NA
R-HSA-112314	Neurotransmitter Receptor Binding And Downstream Transmission In The Postsynaptic Cell	Transmission across Chemical Synapses	Neuronal System	NA	NA	NA	NA	NA	NA
R-HSA-5693571	Nonhomologous End-Joining (NHEJ)	DNA Double-Strand Break Repair	DNA Repair	NA	NA	NA	NA	NA	NA
R-HSA-975957	Nonsense Mediated Decay (NMD) enhanced by the Exon Junction Complex (EJC)	Nonsense-Mediated Decay (NMD)	Gene Expression	NA	NA	NA	NA	NA	NA
R-HSA-975956	Nonsense Mediated Decay (NMD) independent of the Exon Junction Complex (EJC)	Nonsense-Mediated Decay (NMD)	Gene Expression	NA	NA	NA	NA	NA	NA
R-HSA-927802	Nonsense-Mediated Decay (NMD)	Gene Expression	NA	NA	NA	NA	NA	NA	NA
R-HSA-2980766	Nuclear Envelope Breakdown	Mitotic Prophase	M Phase	Cell Cycle, Mitotic	Cell Cycle	NA	NA	NA	NA
R-HSA-198725	Nuclear Events (kinase and transcription factor activation)	NGF signalling via TRKA from the plasma membrane	Signalling by NGF	Signal Transduction	NA	NA	NA	NA	NA
R-HSA-3301854	Nuclear Pore Complex (NPC) Disassembly	Nuclear Envelope Breakdown	Mitotic Prophase	M Phase	Cell Cycle, Mitotic	Cell Cycle	NA	NA	NA
R-HSA-383280	Nuclear Receptor transcription pathway	Generic Transcription Pathway	Gene Expression	NA	NA	NA	NA	NA	NA
R-HSA-1251985	Nuclear signaling by ERBB4	Signaling by ERBB4	Signal Transduction	NA	NA	NA	NA	NA	NA
R-HSA-2559585	Oncogene Induced Senescence	Cellular Senescence	Cellular responses to stress	NA	NA	NA	NA	NA	NA
R-HSA-111885	Opioid Signalling	Signaling by GPCR	Signal Transduction	NA	NA	NA	NA	NA	NA
R-HSA-2559580	Oxidative Stress Induced Senescence	Cellular Senescence	Cellular responses to stress	NA	NA	NA	NA	NA	NA
R-HSA-4086400	PCP/CE pathway	Beta-catenin independent WNT signaling	Signaling by Wnt	Signal Transduction	NA	NA	NA	NA	NA
R-HSA-1483255	PI Metabolism	Phospholipid metabolism	Metabolism of lipids and lipoproteins	Metabolism	NA	NA	NA	NA	NA
R-HSA-5654689	PI-3K cascade:FGFR1	Downstream signaling of activated FGFR1	Signaling by FGFR1	Signaling by FGFR	Signal Transduction	NA	NA	NA	NA
R-HSA-5654695	PI-3K cascade:FGFR2	Downstream signaling of activated FGFR2	Signaling by FGFR2	Signaling by FGFR	Signal Transduction	NA	NA	NA	NA
R-HSA-5654710	PI-3K cascade:FGFR3	Downstream signaling of activated FGFR3	Signaling by FGFR3	Signaling by FGFR	Signal Transduction	NA	NA	NA	NA
R-HSA-5654720	PI-3K cascade:FGFR4	Downstream signaling of activated FGFR4	Signaling by FGFR4	Signaling by FGFR	Signal Transduction	NA	NA	NA	NA
R-HSA-109704	PI3K Cascade	IRS-mediated signalling	IRS-related events triggered by IGF1R	IGF1R signaling cascade	Signaling by Type 1 Insulin-like Growth Factor 1 Receptor (IGF1R)	Signal Transduction	NA	NA	NA
R-HSA-1963642	PI3K events in ERBB2 signaling	Signaling by ERBB2	Signal Transduction	NA	NA	NA	NA	NA	NA
R-HSA-1250342	PI3K events in ERBB4 signaling	Signaling by ERBB4	Signal Transduction	NA	NA	NA	NA	NA	NA
R-HSA-2219528	PI3K/AKT Signaling in Cancer	Diseases of signal transduction	Disease	NA	NA	NA	NA	NA	NA
R-HSA-198203	PI3K/AKT activation	NGF signalling via TRKA from the plasma membrane	Signalling by NGF	Signal Transduction	NA	NA	NA	NA	NA
R-HSA-1257604	PIP3 activates AKT signaling	Downstream signaling events of B Cell Receptor (BCR)	Signaling by the B Cell Receptor (BCR)	Adaptive Immune System	Immune System	NA	NA	NA	NA
R-HSA-109703	PKB-mediated events	PI3K Cascade	IRS-mediated signalling	IRS-related events triggered by IGF1R	IGF1R signaling cascade	Signaling by Type 1 Insulin-like Growth Factor 1 Receptor (IGF1R)	Signal Transduction	NA	NA
R-HSA-112043	PLC beta mediated events	G-protein mediated events	Opioid Signalling	Signaling by GPCR	Signal Transduction	NA	NA	NA	NA
R-HSA-167021	PLC-gamma1 signalling	NGF signalling via TRKA from the plasma membrane	Signalling by NGF	Signal Transduction	NA	NA	NA	NA	NA
R-HSA-1251932	PLCG1 events in ERBB2 signaling	Signaling by ERBB2	Signal Transduction	NA	NA	NA	NA	NA	NA
R-HSA-1989781	PPARA activates gene expression	Regulation of lipid metabolism by Peroxisome proliferator-activated receptor alpha (PPARalpha)	Fatty acid, triacylglycerol, and ketone body metabolism	Metabolism of lipids and lipoproteins	Metabolism	NA	NA	NA	NA
R-HSA-156902	Peptide chain elongation	Eukaryotic Translation Elongation	Translation	Metabolism of proteins	NA	NA	NA	NA	NA
R-HSA-5654219	Phospholipase C-mediated cascade: FGFR1	Downstream signaling of activated FGFR1	Signaling by FGFR1	Signaling by FGFR	Signal Transduction	NA	NA	NA	NA
R-HSA-5654221	Phospholipase C-mediated cascade; FGFR2	Downstream signaling of activated FGFR2	Signaling by FGFR2	Signaling by FGFR	Signal Transduction	NA	NA	NA	NA
R-HSA-5654227	Phospholipase C-mediated cascade; FGFR3	Downstream signaling of activated FGFR3	Signaling by FGFR3	Signaling by FGFR	Signal Transduction	NA	NA	NA	NA
R-HSA-5654228	Phospholipase C-mediated cascade; FGFR4	Downstream signaling of activated FGFR4	Signaling by FGFR4	Signaling by FGFR	Signal Transduction	NA	NA	NA	NA
R-HSA-1483257	Phospholipid metabolism	Metabolism of lipids and lipoproteins	Metabolism	NA	NA	NA	NA	NA	NA
R-HSA-176417	Phosphorylation of Emi1	Regulation of APC/C activators between G1/S and early anaphase	APC/C-mediated degradation of cell cycle proteins	Regulation of mitotic cell cycle	Cell Cycle, Mitotic	Cell Cycle	NA	NA	NA
R-HSA-176412	Phosphorylation of the APC/C	Activation of APC/C and APC/C:Cdc20 mediated degradation of mitotic proteins	APC/C-mediated degradation of cell cycle proteins	Regulation of mitotic cell cycle	Cell Cycle, Mitotic	Cell Cycle	NA	NA	NA
R-HSA-76009	Platelet Aggregation (Plug Formation)	Platelet activation, signaling and aggregation	Hemostasis	NA	NA	NA	NA	NA	NA
R-HSA-76002	Platelet activation, signaling and aggregation	Hemostasis	NA	NA	NA	NA	NA	NA	NA
R-HSA-156711	Polo-like kinase mediated events	G2/M Transition	Mitotic G2-G2/M phases	Cell Cycle, Mitotic	Cell Cycle	NA	NA	NA	NA
R-HSA-438064	Post NMDA receptor activation events	Activation of NMDA receptor upon glutamate binding and postsynaptic events	Neurotransmitter Receptor Binding And Downstream Transmission In The Postsynaptic Cell	Transmission across Chemical Synapses	Neuronal System	NA	NA	NA	NA
R-HSA-5693616	Presynaptic phase of homologous DNA pairing and strand exchange	Homologous DNA Pairing and Strand Exchange	HDR through Homologous Recombination (HRR)	HDR through Homologous Recombination (HR) or Single Strand Annealing (SSA)	Homology Directed Repair	DNA Double-Strand Break Repair	DNA Repair	NA	NA
R-HSA-5693607	Processing of DNA double-strand break ends	HDR through Homologous Recombination (HR) or Single Strand Annealing (SSA)	Homology Directed Repair	DNA Double-Strand Break Repair	DNA Repair	NA	NA	NA	NA
R-HSA-5357801	Programmed Cell Death	NA	NA	NA	NA	NA	NA	NA	NA
R-HSA-169893	Prolonged ERK activation events	Signalling to ERKs	NGF signalling via TRKA from the plasma membrane	Signalling by NGF	Signal Transduction	NA	NA	NA	NA
R-HSA-5673000	RAF activation	RAF/MAP kinase cascade	SOS-mediated signalling	IRS-mediated signalling	IRS-related events triggered by IGF1R	IGF1R signaling cascade	Signaling by Type 1 Insulin-like Growth Factor 1 Receptor (IGF1R)	Signal Transduction	NA
R-HSA-112409	RAF-independent MAPK1/3 activation	MAPK1/MAPK3 signaling	MAPK family signaling cascades	Signal Transduction	NA	NA	NA	NA	NA
R-HSA-5673001	RAF/MAP kinase cascade	SOS-mediated signalling	IRS-mediated signalling	IRS-related events triggered by IGF1R	IGF1R signaling cascade	Signaling by Type 1 Insulin-like Growth Factor 1 Receptor (IGF1R)	Signal Transduction	NA	NA
R-HSA-195258	RHO GTPase Effectors	Signaling by Rho GTPases	Signal Transduction	NA	NA	NA	NA	NA	NA
R-HSA-5626467	RHO GTPases activate IQGAPs	RHO GTPase Effectors	Signaling by Rho GTPases	Signal Transduction	NA	NA	NA	NA	NA
R-HSA-5627123	RHO GTPases activate PAKs	RHO GTPase Effectors	Signaling by Rho GTPases	Signal Transduction	NA	NA	NA	NA	NA
R-HSA-5625740	RHO GTPases activate PKNs	RHO GTPase Effectors	Signaling by Rho GTPases	Signal Transduction	NA	NA	NA	NA	NA
R-HSA-444257	RSK activation	CREB phosphorylation through the activation of Ras	Post NMDA receptor activation events	Activation of NMDA receptor upon glutamate binding and postsynaptic events	Neurotransmitter Receptor Binding And Downstream Transmission In The Postsynaptic Cell	Transmission across Chemical Synapses	Neuronal System	NA	NA
R-HSA-5693565	Recruitment and ATM-mediated phosphorylation of repair and signaling proteins at DNA double strand breaks	DNA Double Strand Break Response	DNA Double-Strand Break Repair	DNA Repair	NA	NA	NA	NA	NA
R-HSA-380320	Recruitment of NuMA to mitotic centrosomes	Recruitment of mitotic centrosome proteins and complexes	Centrosome maturation	G2/M Transition	Mitotic G2-G2/M phases	Cell Cycle, Mitotic	Cell Cycle	NA	NA
R-HSA-380270	Recruitment of mitotic centrosome proteins and complexes	Centrosome maturation	G2/M Transition	Mitotic G2-G2/M phases	Cell Cycle, Mitotic	Cell Cycle	NA	NA	NA
R-HSA-437239	Recycling pathway of L1	L1CAM interactions	Axon guidance	Developmental Biology	NA	NA	NA	NA	NA
R-HSA-176408	Regulation of APC/C activators between G1/S and early anaphase	APC/C-mediated degradation of cell cycle proteins	Regulation of mitotic cell cycle	Cell Cycle, Mitotic	Cell Cycle	NA	NA	NA	NA
R-HSA-3371453	Regulation of HSF1-mediated heat shock response	Cellular response to heat stress	Cellular responses to stress	NA	NA	NA	NA	NA	NA
R-HSA-2565942	Regulation of PLK1 Activity at G2/M Transition	G2/M Transition	Mitotic G2-G2/M phases	Cell Cycle, Mitotic	Cell Cycle	NA	NA	NA	NA
R-HSA-1655829	Regulation of cholesterol biosynthesis by SREBP (SREBF)	Metabolism of lipids and lipoproteins	Metabolism	NA	NA	NA	NA	NA	NA
R-HSA-400206	Regulation of lipid metabolism by Peroxisome proliferator-activated receptor alpha (PPARalpha)	Fatty acid, triacylglycerol, and ketone body metabolism	Metabolism of lipids and lipoproteins	Metabolism	NA	NA	NA	NA	NA
R-HSA-450531	Regulation of mRNA stability by proteins that bind AU-rich elements	Gene Expression	NA	NA	NA	NA	NA	NA	NA
R-HSA-453276	Regulation of mitotic cell cycle	Cell Cycle, Mitotic	Cell Cycle	NA	NA	NA	NA	NA	NA
R-HSA-5693537	Resolution of D-Loop Structures	HDR through Homologous Recombination (HRR)	HDR through Homologous Recombination (HR) or Single Strand Annealing (SSA)	Homology Directed Repair	DNA Double-Strand Break Repair	DNA Repair	NA	NA	NA
R-HSA-5693568	Resolution of D-loop Structures through Holliday Junction Intermediates	Resolution of D-Loop Structures	HDR through Homologous Recombination (HRR)	HDR through Homologous Recombination (HR) or Single Strand Annealing (SSA)	Homology Directed Repair	DNA Double-Strand Break Repair	DNA Repair	NA	NA
R-HSA-5693554	Resolution of D-loop Structures through Synthesis-Dependent Strand Annealing (SDSA)	Resolution of D-Loop Structures	HDR through Homologous Recombination (HRR)	HDR through Homologous Recombination (HR) or Single Strand Annealing (SSA)	Homology Directed Repair	DNA Double-Strand Break Repair	DNA Repair	NA	NA
R-HSA-2500257	Resolution of Sister Chromatid Cohesion	Mitotic Prometaphase	M Phase	Cell Cycle, Mitotic	Cell Cycle	NA	NA	NA	NA
R-HSA-76005	Response to elevated platelet cytosolic Ca2+	Platelet activation, signaling and aggregation	Hemostasis	NA	NA	NA	NA	NA	NA
R-HSA-72702	Ribosomal scanning and start codon recognition	Cap-dependent Translation Initiation	Eukaryotic Translation Initiation	Translation	Metabolism of proteins	NA	NA	NA	NA
R-HSA-2730905	Role of LAT2/NTAL/LAB on calcium mobilization	Fc epsilon receptor (FCERI) signaling	Innate Immune System	Immune System	NA	NA	NA	NA	NA
R-HSA-69242	S Phase	Cell Cycle, Mitotic	Cell Cycle	NA	NA	NA	NA	NA	NA
R-HSA-187577	SCF(Skp2)-mediated degradation of p27/p21	Cyclin E associated events during G1/S transition	G1/S Transition	Mitotic G1-G1/S phases	Cell Cycle, Mitotic	Cell Cycle	NA	NA	NA
R-HSA-180336	SHC1 events in EGFR signaling	Signaling by EGFR	Signal Transduction	NA	NA	NA	NA	NA	NA
R-HSA-1250196	SHC1 events in ERBB2 signaling	Signaling by ERBB2	Signal Transduction	NA	NA	NA	NA	NA	NA
R-HSA-1250347	SHC1 events in ERBB4 signaling	Signaling by ERBB4	Signal Transduction	NA	NA	NA	NA	NA	NA
R-HSA-112412	SOS-mediated signalling	IRS-mediated signalling	IRS-related events triggered by IGF1R	IGF1R signaling cascade	Signaling by Type 1 Insulin-like Growth Factor 1 Receptor (IGF1R)	Signal Transduction	NA	NA	NA
R-HSA-1834941	STING mediated induction of host immune responses	Cytosolic sensors of pathogen-associated DNA	Innate Immune System	Immune System	NA	NA	NA	NA	NA
R-HSA-2559582	Senescence-Associated Secretory Phenotype (SASP)	Cellular Senescence	Cellular responses to stress	NA	NA	NA	NA	NA	NA
R-HSA-5693548	Sensing of DNA Double Strand Breaks	DNA Double Strand Break Response	DNA Double-Strand Break Repair	DNA Repair	NA	NA	NA	NA	NA
R-HSA-162582	Signal Transduction	NA	NA	NA	NA	NA	NA	NA	NA
R-HSA-392518	Signal amplification	Platelet activation, signaling and aggregation	Hemostasis	NA	NA	NA	NA	NA	NA
R-HSA-74749	Signal attenuation	Insulin receptor signalling cascade	Signaling by Insulin receptor	Signal Transduction	NA	NA	NA	NA	NA
R-HSA-445144	Signal transduction by L1	L1CAM interactions	Axon guidance	Developmental Biology	NA	NA	NA	NA	NA
R-HSA-177929	Signaling by EGFR	Signal Transduction	NA	NA	NA	NA	NA	NA	NA
R-HSA-1643713	Signaling by EGFR in Cancer	Diseases of signal transduction	Disease	NA	NA	NA	NA	NA	NA
R-HSA-5637812	Signaling by EGFRvIII in Cancer	Signaling by EGFR in Cancer	Diseases of signal transduction	Disease	NA	NA	NA	NA	NA
R-HSA-1227986	Signaling by ERBB2	Signal Transduction	NA	NA	NA	NA	NA	NA	NA
R-HSA-1236394	Signaling by ERBB4	Signal Transduction	NA	NA	NA	NA	NA	NA	NA
R-HSA-190236	Signaling by FGFR	Signal Transduction	NA	NA	NA	NA	NA	NA	NA
R-HSA-1226099	Signaling by FGFR in disease	Diseases of signal transduction	Disease	NA	NA	NA	NA	NA	NA
R-HSA-5654736	Signaling by FGFR1	Signaling by FGFR	Signal Transduction	NA	NA	NA	NA	NA	NA
R-HSA-1839117	Signaling by FGFR1 fusion mutants	FGFR1 mutant receptor activation	Signaling by FGFR1 in disease	Signaling by FGFR in disease	Diseases of signal transduction	Disease	NA	NA	NA
R-HSA-5655302	Signaling by FGFR1 in disease	Signaling by FGFR in disease	Diseases of signal transduction	Disease	NA	NA	NA	NA	NA
R-HSA-5654738	Signaling by FGFR2	Signaling by FGFR	Signal Transduction	NA	NA	NA	NA	NA	NA
R-HSA-5654741	Signaling by FGFR3	Signaling by FGFR	Signal Transduction	NA	NA	NA	NA	NA	NA
R-HSA-5654743	Signaling by FGFR4	Signaling by FGFR	Signal Transduction	NA	NA	NA	NA	NA	NA
R-HSA-372790	Signaling by GPCR	Signal Transduction	NA	NA	NA	NA	NA	NA	NA
R-HSA-2028269	Signaling by Hippo	Signal Transduction	NA	NA	NA	NA	NA	NA	NA
R-HSA-74752	Signaling by Insulin receptor	Signal Transduction	NA	NA	NA	NA	NA	NA	NA
R-HSA-449147	Signaling by Interleukins	Cytokine Signaling in Immune system	Immune System	NA	NA	NA	NA	NA	NA
R-HSA-2586552	Signaling by Leptin	Signal Transduction	NA	NA	NA	NA	NA	NA	NA
R-HSA-5637815	Signaling by Ligand-Responsive EGFR Variants in Cancer	Signaling by EGFR in Cancer	Diseases of signal transduction	Disease	NA	NA	NA	NA	NA
R-HSA-186797	Signaling by PDGF	Signal Transduction	NA	NA	NA	NA	NA	NA	NA
R-HSA-194315	Signaling by Rho GTPases	Signal Transduction	NA	NA	NA	NA	NA	NA	NA
R-HSA-1433557	Signaling by SCF-KIT	Signal Transduction	NA	NA	NA	NA	NA	NA	NA
R-HSA-2404192	Signaling by Type 1 Insulin-like Growth Factor 1 Receptor (IGF1R)	Signal Transduction	NA	NA	NA	NA	NA	NA	NA
R-HSA-194138	Signaling by VEGF	Signal Transduction	NA	NA	NA	NA	NA	NA	NA
R-HSA-195721	Signaling by Wnt	Signal Transduction	NA	NA	NA	NA	NA	NA	NA
R-HSA-983705	Signaling by the B Cell Receptor (BCR)	Adaptive Immune System	Immune System	NA	NA	NA	NA	NA	NA
R-HSA-166520	Signalling by NGF	Signal Transduction	NA	NA	NA	NA	NA	NA	NA
R-HSA-187687	Signalling to ERKs	NGF signalling via TRKA from the plasma membrane	Signalling by NGF	Signal Transduction	NA	NA	NA	NA	NA
R-HSA-167044	Signalling to RAS	Signalling to ERKs	NGF signalling via TRKA from the plasma membrane	Signalling by NGF	Signal Transduction	NA	NA	NA	NA
R-HSA-187706	Signalling to p38 via RIT and RIN	Signalling to ERKs	NGF signalling via TRKA from the plasma membrane	Signalling by NGF	Signal Transduction	NA	NA	NA	NA
R-HSA-1295596	Spry regulation of FGF signaling	Negative regulation of FGFR1 signaling	Signaling by FGFR1	Signaling by FGFR	Signal Transduction	NA	NA	NA	NA
R-HSA-1660499	Synthesis of PIPs at the plasma membrane	PI Metabolism	Phospholipid metabolism	Metabolism of lipids and lipoproteins	Metabolism	NA	NA	NA	NA
R-HSA-201681	TCF dependent signaling in response to WNT	Signaling by Wnt	Signal Transduction	NA	NA	NA	NA	NA	NA
R-HSA-202403	TCR signaling	Adaptive Immune System	Immune System	NA	NA	NA	NA	NA	NA
R-HSA-5628897	TP53 Regulates Metabolic Genes	Transcriptional Regulation by TP53	Generic Transcription Pathway	Gene Expression	NA	NA	NA	NA	NA
R-HSA-975138	TRAF6 mediated induction of NFkB and MAP kinases upon TLR7/8 or 9 activation	MyD88 dependent cascade initiated on endosome	Toll Like Receptor 9 (TLR9) Cascade	Toll-Like Receptors Cascades	Innate Immune System	Immune System	NA	NA	NA
R-HSA-456926	Thrombin signalling through proteinase activated receptors (PARs)	Platelet activation, signaling and aggregation	Hemostasis	NA	NA	NA	NA	NA	NA
R-HSA-168142	Toll Like Receptor 10 (TLR10) Cascade	Toll-Like Receptors Cascades	Innate Immune System	Immune System	NA	NA	NA	NA	NA
R-HSA-181438	Toll Like Receptor 2 (TLR2) Cascade	Toll-Like Receptors Cascades	Innate Immune System	Immune System	NA	NA	NA	NA	NA
R-HSA-168164	Toll Like Receptor 3 (TLR3) Cascade	Toll-Like Receptors Cascades	Innate Immune System	Immune System	NA	NA	NA	NA	NA
R-HSA-166016	Toll Like Receptor 4 (TLR4) Cascade	Toll-Like Receptors Cascades	Innate Immune System	Immune System	NA	NA	NA	NA	NA
R-HSA-168176	Toll Like Receptor 5 (TLR5) Cascade	Toll-Like Receptors Cascades	Innate Immune System	Immune System	NA	NA	NA	NA	NA
R-HSA-168181	Toll Like Receptor 7/8 (TLR7/8) Cascade	Toll-Like Receptors Cascades	Innate Immune System	Immune System	NA	NA	NA	NA	NA
R-HSA-168138	Toll Like Receptor 9 (TLR9) Cascade	Toll-Like Receptors Cascades	Innate Immune System	Immune System	NA	NA	NA	NA	NA
R-HSA-168179	Toll Like Receptor TLR1:TLR2 Cascade	Toll Like Receptor 2 (TLR2) Cascade	Toll-Like Receptors Cascades	Innate Immune System	Immune System	NA	NA	NA	NA
R-HSA-168188	Toll Like Receptor TLR6:TLR2 Cascade	Toll Like Receptor 2 (TLR2) Cascade	Toll-Like Receptors Cascades	Innate Immune System	Immune System	NA	NA	NA	NA
R-HSA-168898	Toll-Like Receptors Cascades	Innate Immune System	Immune System	NA	NA	NA	NA	NA	NA
R-HSA-399719	Trafficking of AMPA receptors	Glutamate Binding, Activation of AMPA Receptors and Synaptic Plasticity	Neurotransmitter Receptor Binding And Downstream Transmission In The Postsynaptic Cell	Transmission across Chemical Synapses	Neuronal System	NA	NA	NA	NA
R-HSA-416993	Trafficking of GluR2-containing AMPA receptors	Trafficking of AMPA receptors	Glutamate Binding, Activation of AMPA Receptors and Synaptic Plasticity	Neurotransmitter Receptor Binding And Downstream Transmission In The Postsynaptic Cell	Transmission across Chemical Synapses	Neuronal System	NA	NA	NA
R-HSA-3700989	Transcriptional Regulation by TP53	Generic Transcription Pathway	Gene Expression	NA	NA	NA	NA	NA	NA
R-HSA-72766	Translation	Metabolism of proteins	NA	NA	NA	NA	NA	NA	NA
R-HSA-72649	Translation initiation complex formation	Activation of the mRNA upon binding of the cap-binding complex and eIFs, and subsequent binding to 43S	Cap-dependent Translation Initiation	Eukaryotic Translation Initiation	Translation	Metabolism of proteins	NA	NA	NA
R-HSA-1445148	Translocation of GLUT4 to the plasma membrane	Membrane Trafficking	Vesicle-mediated transport	NA	NA	NA	NA	NA	NA
R-HSA-112315	Transmission across Chemical Synapses	Neuronal System	NA	NA	NA	NA	NA	NA	NA
R-HSA-75109	Triglyceride Biosynthesis	Fatty acid, triacylglycerol, and ketone body metabolism	Metabolism of lipids and lipoproteins	Metabolism	NA	NA	NA	NA	NA
R-HSA-69601	Ubiquitin Mediated Degradation of Phosphorylated Cdc25A	p53-Independent DNA Damage Response	p53-Independent G1/S DNA damage checkpoint	G1/S DNA Damage Checkpoints	Cell Cycle Checkpoints	Cell Cycle	NA	NA	NA
R-HSA-4420097	VEGFA-VEGFR2 Pathway	Signaling by VEGF	Signal Transduction	NA	NA	NA	NA	NA	NA
R-HSA-5218921	VEGFR2 mediated cell proliferation	VEGFA-VEGFR2 Pathway	Signaling by VEGF	Signal Transduction	NA	NA	NA	NA	NA
R-HSA-5218920	VEGFR2 mediated vascular permeability	VEGFA-VEGFR2 Pathway	Signaling by VEGF	Signal Transduction	NA	NA	NA	NA	NA
R-HSA-5653656	Vesicle-mediated transport	NA	NA	NA	NA	NA	NA	NA	NA
R-HSA-5099900	WNT5A-dependent internalization of FZD4	PCP/CE pathway	Beta-catenin independent WNT signaling	Signaling by Wnt	Signal Transduction	NA	NA	NA	NA
R-HSA-2032785	YAP1- and WWTR1 (TAZ)-stimulated gene expression	Generic Transcription Pathway	Gene Expression	NA	NA	NA	NA	NA	NA
R-HSA-165159	mTOR signalling	PKB-mediated events	PI3K Cascade	IRS-mediated signalling	IRS-related events triggered by IGF1R	IGF1R signaling cascade	Signaling by Type 1 Insulin-like Growth Factor 1 Receptor (IGF1R)	Signal Transduction	NA
R-HSA-166208	mTORC1-mediated signalling	mTOR signalling	PKB-mediated events	PI3K Cascade	IRS-mediated signalling	IRS-related events triggered by IGF1R	IGF1R signaling cascade	Signaling by Type 1 Insulin-like Growth Factor 1 Receptor (IGF1R)	Signal Transduction
R-HSA-171007	p38MAPK events	Signalling to RAS	Signalling to ERKs	NGF signalling via TRKA from the plasma membrane	Signalling by NGF	Signal Transduction	NA	NA	NA
R-HSA-69563	p53-Dependent G1 DNA Damage Response	p53-Dependent G1/S DNA damage checkpoint	G1/S DNA Damage Checkpoints	Cell Cycle Checkpoints	Cell Cycle	NA	NA	NA	NA
R-HSA-69580	p53-Dependent G1/S DNA damage checkpoint	G1/S DNA Damage Checkpoints	Cell Cycle Checkpoints	Cell Cycle	NA	NA	NA	NA	NA
R-HSA-69610	p53-Independent DNA Damage Response	p53-Independent G1/S DNA damage checkpoint	G1/S DNA Damage Checkpoints	Cell Cycle Checkpoints	Cell Cycle	NA	NA	NA	NA
R-HSA-69613	p53-Independent G1/S DNA damage checkpoint	G1/S DNA Damage Checkpoints	Cell Cycle Checkpoints	Cell Cycle	NA	NA	NA	NA	NA
R-HSA-193704	p75 NTR receptor-mediated signalling	Signalling by NGF	Signal Transduction	NA	NA	NA	NA	NA	NA
