# Supplementary material for: A Multi-Method Approach for Proteomic Network Inference in 11 Human Cancers
Source: PLoS Comput Biol. 2016 Feb 29;12(2):e1004765. doi: 10.1371/journal.pcbi.1004765 (PMC4771175; doi:10.1371/journal.pcbi.1004765)
Supplement: S6 Table — PERA queries Pathway Commons using the gene symbol, type, and phosphorylation site fields. The antibody name field is a placeholder for labels and does not require standard names. The antibody number field has to be removed when running PERA. (XLSX) [file pcbi.1004765.s015.xlsx]

## Sheet: PERA input
ANTIBODY NUMBER	ANTIBODY NAME	PHOSPHORYLATION SITE	GENE SYMBOL(S)	TYPE
1	14.3.3_beta		YWHAB	c
2	14.3.3_epsilon		YWHAE	c
3	14.3.3_zeta		YWHAZ	c
4	4E.BP1		EIF4EBP1	c
5	4E.BP1_pS65	pS65	EIF4EBP1	a
6	4E.BP1_pT37T46	pT37	EIF4EBP1	a
7	4E.BP1_pT70	pT70	EIF4EBP1	a
8	53BP1		TP53BP1	c
9	A.Raf_pS299	pS299	ARAF	a
10	ACC_pS79	pS79	ACACA|ACACB	a
11	ACC1		ACACA	c
12	Acetyl.a.Tubulin.Lys40		TUBA1A|TUBA1B|TUBA1C|TUBA3C|TUBA3D|TUBA3E|TUBA4A|TUBA8	c
13	ACVRL1		ACVRL1	c
14	Akt		AKT1|AKT2|AKT3	c
15	Akt_pS473	pS473	AKT1|AKT2|AKT3	a
16	Akt_pT308	pT308	AKT1|AKT2|AKT3	a
17	AMPK_alpha		PRKAA1	c
18	AMPK_pT172	pT172	PRKAA1	a
19	Annexin.1		ANXA1	c
20	Annexin_VII		ANXA7	c
21	AR		AR	c
22	ARHI		DIRAS3	c
23	ARID1A		ARID1A	c
24	ASNS		ASNS	c
25	ATM		ATM	c
26	B.Raf		BRAF	c
27	Bad_pS112	pS112	BAD	i
28	Bak		BAK1	c
29	Bap1.c.4		BAP1	c
30	Bax		BAX	c
31	Bcl.2		BCL2	c
32	Bcl.xL		BCL2L1	c
33	Beclin		BECN1	c
34	beta.Catenin		CTNNB1	c
35	Bid		BID	c
36	Bim		BCL2L11	c
37	BRCA2		BRCA2	c
38	c.Jun_pS73	pS73	JUN	a
39	c.Kit		KIT	c
40	c.Met_pY1235	pY1235	MET	a
41	c.Myc		MYC	c
42	C.Raf		RAF1	c
43	C.Raf_pS338	pS338	RAF1	a
44	Caspase.7_cleavedD198		CASP7	c
45	Caveolin.1		CAV1	c
46	CD20		MS4A1	c
47	CD31		PECAM1	c
48	CD49b		ITGA2	c
49	CDK1		CDK1	c
50	Chk1		CHEK1	c
51	Chk1_pS345	pS345	CHEK1	a
52	Chk2		CHEK2	c
53	Chk2_pT68	pT68	CHEK2	a
54	cIAP		BIRC2	c
55	Claudin.7		CLDN7	c
56	Collagen_VI		COL6A1|COL6A2|COL6A3|COL6A5	c
57	Cyclin_B1		CCNB1	c
58	Cyclin_D1		CCND1	c
59	Cyclin_E1		CCNE1	c
60	Cyclin_E2		CCNE2	c
61	DJ.1		PARK7	c
62	Dvl3		DVL3	c
63	E.Cadherin		CDH1	c
64	eEF2		EEF2	c
65	eEF2K		EEF2K	c
66	EGFR		EGFR	c
67	EGFR_pY1068	pY1068	EGFR	a
68	EGFR_pY1173	pY1173	EGFR	a
69	eIF4E		EIF4E	c
70	eIF4G		EIF4G1|EIF4G2|EIF4G3	c
71	ER.alpha		ESR1	c
72	ER.alpha_pS118	pS118	ESR1	a
73	ERK2		MAPK1	c
74	ETS.1		ETS1	c
75	FASN		FASN	c
76	Fibronectin		FN1	c
77	FoxM1		FOXM1	c
78	FOXO3a		FOXO3	c
79	FOXO3a_pS318_S321	pS318	FOXO3	a
80	G6PD		G6PD	c
81	GAB2		GAB2	c
82	GAPDH		GAPDH	c
83	GATA3		GATA3	c
84	GSK3.alpha.beta		GSK3A|GSK3B	c
85	GSK3.alpha.beta_pS21_S9	pS21	GSK3A|GSK3B	i
86	GSK3_pS9	pS9	GSK3B	i
87	HER2		ERBB2	c
88	HER2_pY1248	pY1248	ERBB2	a
89	HER3		ERBB3	c
90	HER3_pY1289	pY1289	ERBB3	a
91	Heregulin		NRG1	c
92	HSP70		HSPA1A	c
93	IGFBP2		IGFBP2	c
94	INPP4B		INPP4B	c
95	IRS1		IRS1	c
96	JNK_pT183_Y185	pT183	MAPK8|MAPK9	a
97	JNK2		MAPK9	c
98	Ku80		XRCC5	c
99	Lck		LCK	c
100	LKB1		STK11	c
101	MAPK_pT202_Y204	pT202	MAPK1|MAPK3	a
102	MEK1		MAP2K1	c
103	MEK1_pS217_S221	pS217	MAP2K1	a
104	MIG.6		ERRFI1	c
105	Mre11		MRE11A	c
106	mTOR		FRAP1|MTOR	c
107	mTOR_pS2448	pS2448	FRAP1|MTOR	a
108	MYH11		MYH11	c
109	Myosin.IIa_pS1943	pS1943	MYH9	a
110	N.Cadherin		CDH2	c
111	N.Ras		NRAS	c
112	NDRG1_pT346	pT346	NDRG1	a
113	NF.kB.p65_pS536	pS536	NFKB1	a
114	NF2		NF2	c
115	Notch1		NOTCH1	c
116	P.Cadherin		CDH3	c
117	p21		CDKN1A	c
118	p27		CDKN1B	c
119	p27_pT157	pT157	CDKN1B	a
120	p27_pT198	pT198	CDKN1B	a
121	p38_MAPK		MAPK14	c
122	p38_pT180_Y182	pT180	MAPK14	a
123	p53		TP53	c
124	p62.LCK.ligand		SQSTM1	c
125	p70S6K		RPS6KB1	c
126	p70S6K_pT389	pT389	RPS6KB1	a
127	p90RSK		RPS6KA1	c
128	p90RSK_pT359_S363	pT359	RPS6KA1	a
129	PAI.1		SERPINE1	c
130	Paxillin		PXN	c
131	PCNA		PCNA	c
132	PDCD4		PDCD4	c
133	PDK1		PDK1	c
134	PDK1_pS241	pS241	PDK1	a
135	PEA.15		PEA15	c
136	PEA15_pS116	pS116	PEA15	a
137	PI3K.p110.alpha		PIK3CA	c
138	PI3K.p85		PIK3R1	c
139	PKC.alpha		PRKCA	c
140	PKC.alpha_pS657	pS657	PRKCA	a
141	PKC.delta_pS664	pS664	PRKCD	a
142	PKC.pan_BetaII_pS660	pS660	PRKCB	a
143	PR		PGR	c
144	PRAS40_pT246	pT246	AKT1S1	i
145	PRDX1		PRDX1	c
146	PREX1		PREX1	c
147	PTEN		PTEN	c
148	Rab.25		RAB25	c
149	Rab11		RAB11A	c
150	Rad50		RAD50	c
151	Rad51		RAD51	c
152	Raptor		RPTOR	c
153	Rb_pS807_S811	pS807	RB1	a
154	RBM15		RBM15	c
155	Rictor		RICTOR	c
156	Rictor_pT1135	pT1135	RICTOR	a
157	S6		RPS6	c
158	S6_pS235_S236	pS235	RPS6	a
159	S6_pS240_S244	pS240	RPS6	a
160	SCD1		SCD	c
161	SF2		SRSF1	c
162	Shc_pY317	pY317	SHC1	a
163	Smad1		SMAD1	c
164	Smad3		SMAD3	c
165	Smad4		SMAD4	c
166	Src		SRC	c
167	Src_pY416	pY416	SRC	a
168	Src_pY527	pY527	SRC	a
169	STAT3_pY705	pY705	STAT3	a
170	STAT5.alpha		STAT5A	c
171	Stathmin		STMN1	c
172	Syk		SYK	c
173	TAZ		WWTR1	c
174	TIGAR		C12ORF5	c
175	Transglutaminase		TGM2	c
176	TRFC		TFRC	c
177	TSC1		TSC1	c
178	Tuberin		TSC2	c
179	Tuberin_pT1462	pT1462	TSC2	i
180	VEGFR2		KDR	c
181	VHL		VHL	c
182	XBP1		XBP1	c
183	XRCC1		XRCC1	c
184	YAP		YAP1	c
185	YAP_pS127	pS127	YAP1	a
186	YB.1		YBX1	c
187	YB.1_pS102	pS102	YBX1	a
