# Supplementary material for: A Multi-Method Approach for Proteomic Network Inference in 11 Human Cancers
Source: PLoS Comput Biol. 2016 Feb 29;12(2):e1004765. doi: 10.1371/journal.pcbi.1004765 (PMC4771175; doi:10.1371/journal.pcbi.1004765)
Supplement: S7 Table — A) 1705 Reactome gene lists before filtering out non-human gene lists. B) Reactome IDs and labels for human gene lists. C) The parent-child information for Reactome IDs of human gene lists. The ID in the left column is one level above, in other words a superset of the ID in the right column. (XLSX) [file pcbi.1004765.s016.xlsx]

## Sheet: A) Reactome gene lists
NS1 Mediated Effects on Host Pathways	Reactome Pathway	AAAS	CPSF4	EIF2AK2	ISG15	KPNA1	KPNA2	KPNA3	KPNA4	KPNA5	KPNA7	KPNB1	NS	NUP107	NUP133	NUP153	NUP155	NUP160	NUP188	NUP205	NUP210	NUP214	NUP35	NUP37	NUP43	NUP50	NUP54	NUP62	NUP85	NUP88	NUP93	NUP98	NUPL1	NUPL2	PABPN1	POM121	RAE1	RANBP2	SEH1L	TPR
2-LTR circle formation	Reactome Pathway	BANF1	HMGA1	LIG4	PSIP1	XRCC4	XRCC5	XRCC6	gag	gag-pol	rev	vif	vpr	vpu
3' -UTR-mediated translational regulation	Reactome Pathway	EIF1AX	EIF2S1	EIF2S2	EIF2S3	EIF3A	EIF3B	EIF3C	EIF3D	EIF3E	EIF3F	EIF3G	EIF3H	EIF3I	EIF3J	EIF3K	EIF4A1	EIF4A2	EIF4B	EIF4E	EIF4G1	EIF4H	FAU	PABPC1	RPL10	RPL10A	RPL11	RPL12	RPL13	RPL13A	RPL14	RPL15	RPL17	RPL18	RPL18A	RPL19	RPL21	RPL22	RPL23	RPL23A	RPL24	RPL26	RPL26L1	RPL27	RPL27A	RPL28	RPL29	RPL3	RPL30
5-Phosphoribose 1-diphosphate biosynthesis	Reactome Pathway	PRPS1	PRPS1L1	PRPS2
A tetrasaccharide linker sequence is required for GAG synthesis	Reactome Pathway	AGRN	B3GALT6	B3GAT1	B3GAT2	B3GAT3	B4GALT7	BCAN	BGN	CSPG4	CSPG5	DCN	GPC1	GPC2	GPC3	GPC4	GPC5	GPC6	GXYLT1	GXYLT2	HSPG2	NCAN	SDC1	SDC2	SDC3	SDC4	VCAN
A third proteolytic cleavage releases NICD	Reactome Pathway	APH1A	APH1B	NCSTN	NOTCH1	NOTCH2	NOTCH3	NOTCH4	PSEN2	PSENEN
ABC transporter disorders	Reactome Pathway	CFTR
ABC transporters in lipid homeostasis	Reactome Pathway	ABCA10	ABCA2	ABCA3	ABCA6	ABCA7	ABCA9	ABCD1	ABCD2	ABCD3	ABCG1	ABCG4	ABCG5	ABCG8	APOA1	PEX19	PEX3
ABC-family proteins mediated transport	Reactome Pathway	ABCA10	ABCA2	ABCA3	ABCA4	ABCA6	ABCA7	ABCA8	ABCA9	ABCB1	ABCB10	ABCB4	ABCB5	ABCB6	ABCB7	ABCB8	ABCB9	ABCC1	ABCC10	ABCC11	ABCC2	ABCC3	ABCC4	ABCC5	ABCC6	ABCC8	ABCC9	ABCD1	ABCD2	ABCD3	ABCE1	ABCF1	ABCG1	ABCG4	ABCG5	ABCG8	APOA1	CFTR	EIF2S1	EIF2S2	EIF2S3	KCNJ11	PEX19	PEX3	RNASEL
ADP signalling through P2Y purinoceptor 1	Reactome Pathway	GNA11	GNA14	GNA15	GNAQ	GNB1	GNB2	GNB3	GNB4	GNB5	GNG10	GNG11	GNG12	GNG13	GNG2	GNG3	GNG4	GNG5	GNG7	GNG8	GNGT1	GNGT2	MAPK14	P2RY1	PLA2G4A	SRC
ADP signalling through P2Y purinoceptor 12	Reactome Pathway	GNAI1	GNAI2	GNAI3	GNAT3	GNB1	GNB2	GNB3	GNB4	GNB5	GNG10	GNG11	GNG12	GNG13	GNG2	GNG3	GNG4	GNG5	GNG7	GNG8	GNGT1	GNGT2	P2RY12
AKT phosphorylates targets in the cytosol	Reactome Pathway	AKT1	AKT1S1	AKT2	AKT3	BAD	CASP9	CDKN1A	CDKN1B	CHUK	GSK3A	GSK3B	MDM2	TSC2
AKT phosphorylates targets in the nucleus	Reactome Pathway	AKT1	AKT2	AKT3	CREB1	FOXO1	FOXO3	FOXO4	NR4A1	RPS6KB2
AKT-mediated inactivation of FOXO1A	Reactome Pathway	AKT1	AKT2	AKT3	FOXO1
ALKBH2 mediated reversal of alkylation damage	Reactome Pathway	ALKBH2
ALKBH3 mediated reversal of alkylation damage	Reactome Pathway	ALKBH3	ASCC1	ASCC2	ASCC3
AMER1 mutants destabilize the destruction complex	Reactome Pathway	AMER1	APC	AXIN1	CSNK1A1	GSK3B	PPP2CA	PPP2CB	PPP2R1A	PPP2R1B	PPP2R5A	PPP2R5B	PPP2R5C	PPP2R5D	PPP2R5E
AMPK inhibits chREBP transcriptional activation activity	Reactome Pathway	MLXIPL	PRKAA2	PRKAB2	PRKAG2	STK11
APC truncation mutants are not K63 polyubiquitinated	Reactome Pathway	APC
APC truncation mutants have impaired AXIN binding	Reactome Pathway	AMER1	APC	AXIN1	CSNK1A1	GSK3B	PPP2CA	PPP2CB	PPP2R1A	PPP2R1B	PPP2R5A	PPP2R5B	PPP2R5C	PPP2R5D	PPP2R5E
APC-Cdc20 mediated degradation of Nek2A	Reactome Pathway	ANAPC1	ANAPC10	ANAPC11	ANAPC2	ANAPC4	ANAPC5	ANAPC7	BUB1B	BUB3	CDC16	CDC20	CDC23	CDC26	CDC27	MAD2L1	NEK2	RPS27A	UBA52	UBB	UBC	UBE2C	UBE2D1	UBE2E1
APC/C-mediated degradation of cell cycle proteins	Reactome Pathway	ANAPC1	ANAPC10	ANAPC11	ANAPC2	ANAPC4	ANAPC5	ANAPC7	AURKA	AURKB	BTRC	BUB1B	BUB3	CCNA1	CCNA2	CCNB1	CDC14A	CDC16	CDC20	CDC23	CDC26	CDC27	CDK1	CDK2	CUL1	FBXO5	FZR1	MAD2L1	NEK2	PLK1	PSMA1	PSMA2	PSMA3	PSMA4	PSMA5	PSMA6	PSMA7	PSMA8	PSMB1	PSMB10	PSMB11	PSMB2	PSMB3	PSMB4	PSMB5	PSMB6	PSMB7	PSMB8	PSMB9
APC/C:Cdc20 mediated degradation of Cyclin B	Reactome Pathway	ANAPC1	ANAPC10	ANAPC11	ANAPC2	ANAPC4	ANAPC5	ANAPC7	CCNB1	CDC16	CDC20	CDC23	CDC26	CDC27	CDK1	RPS27A	UBA52	UBB	UBC	UBE2C	UBE2D1	UBE2E1
APC/C:Cdc20 mediated degradation of Securin	Reactome Pathway	ANAPC1	ANAPC10	ANAPC11	ANAPC2	ANAPC4	ANAPC5	ANAPC7	CDC16	CDC20	CDC23	CDC26	CDC27	PSMA1	PSMA2	PSMA3	PSMA4	PSMA5	PSMA6	PSMA7	PSMA8	PSMB1	PSMB10	PSMB11	PSMB2	PSMB3	PSMB4	PSMB5	PSMB6	PSMB7	PSMB8	PSMB9	PSMC1	PSMC2	PSMC3	PSMC4	PSMC5	PSMC6	PSMD1	PSMD10	PSMD11	PSMD12	PSMD13	PSMD14	PSMD2	PSMD3	PSMD4	PSMD5	PSMD6
APC/C:Cdc20 mediated degradation of mitotic proteins	Reactome Pathway	ANAPC1	ANAPC10	ANAPC11	ANAPC2	ANAPC4	ANAPC5	ANAPC7	BUB1B	BUB3	CCNA1	CCNA2	CCNB1	CDC16	CDC20	CDC23	CDC26	CDC27	CDK1	MAD2L1	NEK2	PSMA1	PSMA2	PSMA3	PSMA4	PSMA5	PSMA6	PSMA7	PSMA8	PSMB1	PSMB10	PSMB11	PSMB2	PSMB3	PSMB4	PSMB5	PSMB6	PSMB7	PSMB8	PSMB9	PSMC1	PSMC2	PSMC3	PSMC4	PSMC5	PSMC6	PSMD1	PSMD10	PSMD11
APC/C:Cdh1 mediated degradation of Cdc20 and other APC/C:Cdh1 targeted proteins in late mitosis/early G1	Reactome Pathway	ANAPC1	ANAPC10	ANAPC11	ANAPC2	ANAPC4	ANAPC5	ANAPC7	AURKA	AURKB	CDC16	CDC20	CDC23	CDC26	CDC27	FZR1	PLK1	PSMA1	PSMA2	PSMA3	PSMA4	PSMA5	PSMA6	PSMA7	PSMA8	PSMB1	PSMB10	PSMB11	PSMB2	PSMB3	PSMB4	PSMB5	PSMB6	PSMB7	PSMB8	PSMB9	PSMC1	PSMC2	PSMC3	PSMC4	PSMC5	PSMC6	PSMD1	PSMD10	PSMD11	PSMD12	PSMD13	PSMD14	PSMD2
APC:Cdc20 mediated degradation of cell cycle proteins prior to satisfation of the cell cycle checkpoint	Reactome Pathway	ANAPC1	ANAPC10	ANAPC11	ANAPC2	ANAPC4	ANAPC5	ANAPC7	BUB1B	BUB3	CCNA1	CCNA2	CDC16	CDC20	CDC23	CDC26	CDC27	CDK1	MAD2L1	NEK2	PSMA1	PSMA2	PSMA3	PSMA4	PSMA5	PSMA6	PSMA7	PSMA8	PSMB1	PSMB10	PSMB11	PSMB2	PSMB3	PSMB4	PSMB5	PSMB6	PSMB7	PSMB8	PSMB9	PSMC1	PSMC2	PSMC3	PSMC4	PSMC5	PSMC6	PSMD1	PSMD10	PSMD11	PSMD12
APEX1-Independent Resolution of AP Sites via the Single Nucleotide Replacement Pathway	Reactome Pathway	LIG3	NEIL1	NEIL2	OGG1	PNKP	POLB	XRCC1
APOBEC3G mediated resistance to HIV-1 infection	Reactome Pathway	APOBEC3G	BANF1	HMGA1	PPIA	PSIP1	gag	gag-pol	rev	vif	vpr	vpu
ARL13B-mediated ciliary trafficking of INPP5E	Reactome Pathway	ARL13B	INPP5E	PDE6D
ARMS-mediated activation	Reactome Pathway	ACTN2	AKAP9	ANGPT1	APBB1IP	ARAF	ARRB1	ARRB2	BRAF	BRAP	BTC	CALM1	CAMK2A	CAMK2B	CAMK2D	CAMK2G	CNKSR1	CNKSR2	CRK	CSF2	CSF2RA	CSF2RB	CSK	CUL3	DAB2IP	DLG4	DUSP1	DUSP10	DUSP16	DUSP2	DUSP4	DUSP5	DUSP6	DUSP7	DUSP8	DUSP9	EGF	EGFR	ERBB2	ERBB3	ERBB4	EREG	FGA	FGB	FGF1	FGF10	FGF16	FGF17	FGF18
ATF4 activates genes	Reactome Pathway	ASNS	ATF3	ATF4	ATF6	CCL2	CXCL8	DCP2	DDIT3	DIS3	EXOSC1	EXOSC2	EXOSC3	EXOSC4	EXOSC5	EXOSC6	EXOSC7	EXOSC8	EXOSC9	HERPUD1	IGFBP1	IL8	KHSRP	NFYA	NFYB	NFYC	PARN
ATF6-alpha activates chaperone genes	Reactome Pathway	ATF4	ATF6	CALR	DDIT3	HSP90B1	HSPA5	NFYA	NFYB	NFYC	XBP1
ATF6-alpha activates chaperones	Reactome Pathway	ATF4	ATF6	CALR	DDIT3	HSP90B1	HSPA5	MBTPS1	MBTPS2	NFYA	NFYB	NFYC	XBP1
ATP sensitive Potassium channels	Reactome Pathway	ABCC8	ABCC9	KCNJ11	KCNJ8
AUF1 (hnRNP D0) binds and destabilizes mRNA	Reactome Pathway	EIF4G1	HNRNPD	HSPA1A	HSPA8	HSPB1	PABPC1	PSMA1	PSMA2	PSMA3	PSMA4	PSMA5	PSMA6	PSMA7	PSMA8	PSMB1	PSMB10	PSMB11	PSMB2	PSMB3	PSMB4	PSMB5	PSMB6	PSMB7	PSMB8	PSMB9	PSMC1	PSMC2	PSMC3	PSMC4	PSMC5	PSMC6	PSMD1	PSMD10	PSMD11	PSMD12	PSMD13	PSMD14	PSMD2	PSMD3	PSMD4	PSMD5	PSMD6	PSMD7	PSMD8	PSMD9	PSME1	PSME2	PSME3
AXIN missense mutants destabilize the destruction complex	Reactome Pathway	AMER1	APC	AXIN1	CSNK1A1	GSK3B	PPP2CA	PPP2CB	PPP2R1A	PPP2R1B	PPP2R5A	PPP2R5B	PPP2R5C	PPP2R5D	PPP2R5E
AXIN mutants destabilize the destruction complex, activating WNT signaling	Reactome Pathway	AMER1	APC	AXIN1	CSNK1A1	GSK3B	PPP2CA	PPP2CB	PPP2R1A	PPP2R1B	PPP2R5A	PPP2R5B	PPP2R5C	PPP2R5D	PPP2R5E
Abacavir metabolism	Reactome Pathway	ADAL	ADH1A	GUK1	NT5C2	PCK1
Abacavir transmembrane transport	Reactome Pathway	ABCB1	ABCG2	SLC22A1	SLC22A2	SLC22A3
Abacavir transport and metabolism	Reactome Pathway	ABCB1	ABCG2	ADAL	ADH1A	GUK1	NT5C2	PCK1	SLC22A1	SLC22A2	SLC22A3
Abasic sugar-phosphate removal via the single-nucleotide replacement pathway	Reactome Pathway	APEX1	POLB
Abnormal conversion of 2-oxoglutarate to 2-hydroxyglutarate	Reactome Pathway	IDH1
Abortive elongation of HIV-1 transcript in the absence of Tat	Reactome Pathway	CTDP1	GTF2F1	GTF2F2	NCBP1	NCBP2	NELFA	NELFB	NELFCD	NELFE	POLR2A	POLR2B	POLR2C	POLR2D	POLR2E	POLR2F	POLR2G	POLR2H	POLR2I	POLR2J	POLR2K	POLR2L	SUPT4H1	SUPT5H
Acetylation	Reactome Pathway	NAT1	NAT2
Acetylcholine Binding And Downstream Events	Reactome Pathway	CHRNA1	CHRNA2	CHRNA3	CHRNA4	CHRNA5	CHRNA6	CHRNA7	CHRNA9	CHRNB2	CHRNB3	CHRNB4	CHRND	CHRNE	CHRNG
Acetylcholine Neurotransmitter Release Cycle	Reactome Pathway	BZRAP1	CHAT	CPLX1	PPFIA1	PPFIA2	PPFIA3	PPFIA4	RAB3A	RIMS1	SLC18A3	SLC5A7	SNAP25	STX1A	STXBP1	SYT1	UNC13B	VAMP2
Acetylcholine regulates insulin secretion	Reactome Pathway	CHRM3	GNA11	GNA14	GNA15	GNAQ	MARCKS	PLCB1	PLCB2	PLCB3	PRKCA
Acrosome Reaction	Reactome Pathway	ACR
Activated NOTCH1 Transmits Signal to the Nucleus	Reactome Pathway	ADAM10	ADAM17	APH1A	APH1B	ARRB1	ARRB2	CNTN1	DLK1	DLL1	DLL4	DNER	DTX1	DTX2	DTX4	ITCH	JAG1	JAG2	MIB1	MIB2	NCSTN	NEURL1	NEURL1B	NOTCH1	NUMB	PSEN2	PSENEN	RPS27A	UBA52	UBB	UBC
Activated PKN1 stimulates transcription of AR (androgen receptor) regulated genes KLK2 and KLK3	Reactome Pathway	AR	H2AFB1	H2AFX	H2AFZ	H2BFS	H3F3A	HIST1H2AB	HIST1H2AC	HIST1H2AD	HIST1H2AJ	HIST1H2BA	HIST1H2BB	HIST1H2BC	HIST1H2BD	HIST1H2BH	HIST1H2BJ	HIST1H2BK	HIST1H2BL	HIST1H2BM	HIST1H2BN	HIST1H2BO	HIST1H3A	HIST1H4A	HIST2H2AA3	HIST2H2AC	HIST2H2BE	HIST2H3A	HIST3H2BB	KDM1A	KDM4C	KLK2	KLK3	NCOA2	PKN1
Activated TLR4 signalling	Reactome Pathway	AGER	APP	ATF1	ATF2	BIRC2	BIRC3	BTK	BTRC	CASP8	CD14	CD36	CHUK	CREB1	CUL1	DHX9	DUSP3	DUSP4	DUSP6	DUSP7	ECSIT	ELK1	FADD	FBXW11	FOS	HMGB1	IKBKB	IKBKE	IKBKG	IRAK1	IRAK2	IRAK3	IRAK4	IRF3	IRF7	JUN	LY96	MAP2K1	MAP2K3	MAP2K4	MAP2K6	MAP2K7	MAP3K1	MAP3K7	MAP3K8	MAPK1	MAPK10	MAPK11	MAPK14
Activated point mutants of FGFR2	Reactome Pathway	FGF1	FGF10	FGF16	FGF17	FGF18	FGF2	FGF20	FGF22	FGF23	FGF3	FGF4	FGF5	FGF6	FGF7	FGF8	FGF9	FGFR2
Activation and oligomerization of BAK protein	Reactome Pathway	BAK1	BID
Activation of AKT2	Reactome Pathway	AKT2	PDPK1	THEM4	TRIB3
Activation of AMPA receptors	Reactome Pathway	GRIA1	GRIA2	GRIA3	GRIA4
Activation of APC/C and APC/C:Cdc20 mediated degradation of mitotic proteins	Reactome Pathway	ANAPC1	ANAPC10	ANAPC11	ANAPC2	ANAPC4	ANAPC5	ANAPC7	BUB1B	BUB3	CCNA1	CCNA2	CCNB1	CDC16	CDC20	CDC23	CDC26	CDC27	CDK1	MAD2L1	NEK2	PLK1	PSMA1	PSMA2	PSMA3	PSMA4	PSMA5	PSMA6	PSMA7	PSMA8	PSMB1	PSMB10	PSMB11	PSMB2	PSMB3	PSMB4	PSMB5	PSMB6	PSMB7	PSMB8	PSMB9	PSMC1	PSMC2	PSMC3	PSMC4	PSMC5	PSMC6	PSMD1	PSMD10
Activation of ATR in response to replication stress	Reactome Pathway	ATR	ATRIP	CDC25A	CDC25C	CDC45	CDC6	CDC7	CDK2	CHEK1	CLSPN	DBF4	HUS1	MCM10	MCM2	MCM3	MCM4	MCM5	MCM6	MCM7	MCM8	ORC1	ORC2	ORC3	ORC4	ORC5	ORC6	RAD1	RAD17	RAD9A	RAD9B	RFC2	RFC3	RFC4	RFC5	RPA1	RPA2	RPA3
Activation of BAD and translocation to mitochondria	Reactome Pathway	AKT1	AKT2	AKT3	BAD	BCL2	BID	PPP3CC	PPP3R1	SFN	YWHAB	YWHAE	YWHAG	YWHAH	YWHAQ	YWHAZ
Activation of BH3-only proteins	Reactome Pathway	AKT1	AKT2	AKT3	BAD	BBC3	BCL2	BCL2L11	BID	BMF	DYNLL1	DYNLL2	E2F1	MAPK8	PMAIP1	PPP3CC	PPP3R1	SFN	TFDP1	TP53	YWHAB	YWHAE	YWHAG	YWHAH	YWHAQ	YWHAZ
Activation of BIM and translocation to mitochondria	Reactome Pathway	BCL2L11	DYNLL1	MAPK8
Activation of BMF and translocation to mitochondria	Reactome Pathway	BMF	DYNLL2	MAPK8
Activation of C3 and C5	Reactome Pathway	C2	C3	C4A	C4B	C5	CFB
Activation of Ca-permeable Kainate Receptor	Reactome Pathway	CALM1	DLG1	DLG3	DLG4	GRIK1	GRIK2	GRIK3	GRIK4	GRIK5	NCALD
Activation of CaMK IV	Reactome Pathway	CALM1	CAMK4
Activation of DNA fragmentation factor	Reactome Pathway	CASP3	DFFA	DFFB	H1F0	HIST1H1A	HIST1H1B	HIST1H1C	HIST1H1D	HIST1H1E	HMGB1	HMGB2	KPNA1	KPNB1
Activation of G protein gated Potassium channels	Reactome Pathway	GABBR1	GABBR2	GNB1	GNB2	GNB3	GNG10	GNG12	GNG2	GNG3	GNG4	GNG5	GNG7	GNG8	GNGT1	GNGT2	KCNJ10	KCNJ12	KCNJ15	KCNJ16	KCNJ2	KCNJ3	KCNJ4	KCNJ5	KCNJ6	KCNJ9
Activation of GABAB receptors	Reactome Pathway	ADCY1	ADCY2	ADCY3	ADCY4	ADCY5	ADCY6	ADCY7	ADCY8	ADCY9	GABBR1	GABBR2	GNAI1	GNAI2	GNAI3	GNAL	GNAT3	GNB1	GNB2	GNB3	GNG10	GNG12	GNG2	GNG3	GNG4	GNG5	GNG7	GNG8	GNGT1	GNGT2	KCNJ10	KCNJ12	KCNJ15	KCNJ16	KCNJ2	KCNJ3	KCNJ4	KCNJ5	KCNJ6	KCNJ9
Activation of IRF3/IRF7 mediated by TBK1/IKK epsilon	Reactome Pathway	CD14	IKBKE	IRF3	IRF7	LY96	PTPN11	RPS27A	SARM1	TANK	TBK1	TICAM1	TICAM2	TLR3	TLR4	TRAF3	UBA52	UBB	UBC
Activation of Kainate Receptors upon glutamate binding	Reactome Pathway	CALM1	DLG1	DLG3	DLG4	GNB1	GNB2	GNB3	GNB4	GNB5	GNG10	GNG11	GNG12	GNG13	GNG2	GNG3	GNG4	GNG5	GNG7	GNG8	GNGT1	GNGT2	GRIK1	GRIK2	GRIK3	GRIK4	GRIK5	NCALD	PLCB1	PLCB2	PLCB3
Activation of Matrix Metalloproteinases	Reactome Pathway	CMA1	COL18A1	CTRB1	CTRB2	CTSG	CTSK	CTSV	ELANE	FURIN	KLK2	KLKB1	MMP1	MMP10	MMP11	MMP13	MMP14	MMP15	MMP16	MMP17	MMP2	MMP24	MMP25	MMP3	MMP7	MMP8	MMP9	PLG	PRSS1	PRSS2	TIMP1	TIMP2	TPSAB1
Activation of NF-kappaB in B cells	Reactome Pathway	BCL10	BTRC	CARD11	CHUK	CUL1	FBXW11	IKBKB	IKBKG	MALT1	MAP3K7	NFKB1	NFKBIA	NFKBIB	NFKBIE	PRKCB	PSMA1	PSMA2	PSMA3	PSMA4	PSMA5	PSMA6	PSMA7	PSMA8	PSMB1	PSMB10	PSMB11	PSMB2	PSMB3	PSMB4	PSMB5	PSMB6	PSMB7	PSMB8	PSMB9	PSMC1	PSMC2	PSMC3	PSMC4	PSMC5	PSMC6	PSMD1	PSMD10	PSMD11	PSMD12	PSMD13	PSMD14	PSMD2	PSMD3
Activation of NIMA Kinases NEK9, NEK6, NEK7	Reactome Pathway	CCNB1	CCNB2	CDK1	NEK6	NEK7	NEK9	PLK1
Activation of NMDA receptor upon glutamate binding and postsynaptic events	Reactome Pathway	ACTN2	ADCY1	ADCY3	ADCY8	AKAP9	BRAF	CALM1	CAMK2A	CAMK2B	CAMK2D	CAMK2G	CAMK4	CAMKK1	CREB1	DLG4	GRIA1	GRIA2	GRIA3	GRIA4	GRIN1	GRIN2A	GRIN2B	GRIN2C	GRIN2D	HRAS	MAPK1	NEFL	PDPK1	PRKACA	PRKACB	PRKACG	RAF1	RASGRF1	RASGRF2	RPS6KA1	RPS6KA2	RPS6KA3	RPS6KA6	RRAS
Activation of NOXA and translocation to mitochondria	Reactome Pathway	E2F1	PMAIP1	TFDP1	TP53
Activation of Na-permeable Kainate Receptors	Reactome Pathway	GRIK1	GRIK2
Activation of Nicotinic Acetylcholine Receptors	Reactome Pathway	CHRNA1	CHRNA2	CHRNA3	CHRNA4	CHRNA5	CHRNA6	CHRNA7	CHRNA9	CHRNB2	CHRNB3	CHRNB4	CHRND	CHRNE	CHRNG
Activation of PPARGC1A (PGC-1alpha) by phosphorylation	Reactome Pathway	MAPK11	MAPK12	MAPK14	PPARGC1A	PRKAA2	PRKAB1	PRKAB2	PRKAG1	PRKAG2	PRKAG3
Activation of PUMA and translocation to mitochondria	Reactome Pathway	BBC3	E2F1	TFDP1	TP53
Activation of RAS in B cells	Reactome Pathway	HRAS	KRAS	NRAS	RASGRP1	RASGRP3
Activation of Rac	Reactome Pathway	GPC1	NCK1	NCK2	PAK1	PAK2	PAK3	PAK4	PAK6	PAK7	RAC1	ROBO1	SLIT2	SOS1	SOS2
Activation of SMO	Reactome Pathway	ADRBK1	ARRB1	ARRB2	BOC	CDON	CSNK1A1	DHH	EFCAB7	EVC	EVC2	GAS1	GAS8	IHH	IQCE	KIF3A	PTCH1	SHH	SMO
Activation of TRKA receptors	Reactome Pathway	ADCYAP1	ADCYAP1R1	ADORA2A	NGF	NTRK1	NTRK2
Activation of caspases through apoptosome-mediated cleavage	Reactome Pathway	APAF1	CASP3	CASP7	CASP9	CYCS
Activation of gene expression by SREBF (SREBP)	Reactome Pathway	ACACA	ACACB	CARM1	CHD9	CREBBP	CYP51A1	DHCR7	ELOVL6	FASN	FDFT1	FDPS	GGPS1	GPAM	HELZ2	HMGCR	HMGCS1	IDI1	LSS	MED1	MTF1	MVD	MVK	NCOA1	NCOA2	NCOA6	NFYA	NFYB	NFYC	PMVK	PPARA	RXRA	SC5D	SC5DL	SMARCD3	SP1	SQLE	SREBF1	SREBF2	TBL1X	TBL1XR1	TGS1	TM7SF2
Activation of the AP-1 family of transcription factors	Reactome Pathway	ATF2	FOS	JUN	MAPK1	MAPK10	MAPK11	MAPK14	MAPK3	MAPK8	MAPK9
Activation of the mRNA upon binding of the cap-binding complex and eIFs, and subsequent binding to 43S	Reactome Pathway	EIF1AX	EIF2S1	EIF2S2	EIF2S3	EIF3A	EIF3B	EIF3C	EIF3D	EIF3E	EIF3F	EIF3G	EIF3H	EIF3I	EIF3J	EIF3K	EIF4A1	EIF4A2	EIF4B	EIF4E	EIF4EBP1	EIF4G1	EIF4H	FAU	PABPC1	RPS10	RPS11	RPS12	RPS13	RPS14	RPS15	RPS15A	RPS16	RPS17	RPS18	RPS19	RPS2	RPS20	RPS21	RPS23	RPS24	RPS25	RPS26	RPS27	RPS27A	RPS28	RPS29	RPS3	RPS3A
Activation of the phototransduction cascade	Reactome Pathway	CNGA1	CNGB1	GNAT1	GNB1	GNGT1	PDE6A	PDE6B	PDE6G	RHO	SAG	SLC24A1
Activation of the pre-replicative complex	Reactome Pathway	CDC45	CDC6	CDC7	CDK2	CDT1	DBF4	MCM10	MCM2	MCM3	MCM4	MCM5	MCM6	MCM7	MCM8	ORC1	ORC2	ORC3	ORC4	ORC5	ORC6	POLA1	POLA2	POLE	POLE2	PRIM1	PRIM2	RPA1	RPA2	RPA3	RPA4
Activation, myristolyation of BID and translocation to mitochondria	Reactome Pathway	BID	CASP8	GZMB	NMT1
Activation, translocation and oligomerization of BAX	Reactome Pathway	BAX	BID
Acyl chain remodeling of CL	Reactome Pathway	HADHA	HADHB	LCLAT1	PLA2G4A	PLA2G6	TAZ
Acyl chain remodeling of DAG and TAG	Reactome Pathway	AWAT1	DGAT1	DGAT2	MGLL	PNPLA2	PNPLA3
Acyl chain remodelling of PC	Reactome Pathway	LPCAT1	LPCAT2	LPCAT3	LPCAT4	MBOAT2	PLA2G10	PLA2G12A	PLA2G16	PLA2G1B	PLA2G2A	PLA2G2D	PLA2G2E	PLA2G2F	PLA2G3	PLA2G4A	PLA2G4B	PLA2G4C	PLA2G4D	PLA2G4E	PLA2G4F	PLA2G5	PLA2G6	PLB1	PLBD1	PNPLA8
Acyl chain remodelling of PE	Reactome Pathway	LPCAT3	LPCAT4	MBOAT1	MBOAT2	PLA2G10	PLA2G12A	PLA2G16	PLA2G1B	PLA2G2A	PLA2G2D	PLA2G2E	PLA2G2F	PLA2G3	PLA2G4A	PLA2G4B	PLA2G4C	PLA2G4D	PLA2G4E	PLA2G4F	PLA2G5	PLA2G6	PLBD1	PNPLA8
Acyl chain remodelling of PG	Reactome Pathway	CRLS1	LPCAT1	LPCAT4	LPGAT1	PLA2G10	PLA2G12A	PLA2G1B	PLA2G2A	PLA2G2D	PLA2G2E	PLA2G2F	PLA2G3	PLA2G4A	PLA2G4B	PLA2G4D	PLA2G4F	PLA2G5
Acyl chain remodelling of PI	Reactome Pathway	MBOAT7	PLA2G10	PLA2G12A	PLA2G16	PLA2G1B	PLA2G2A	PLA2G2D	PLA2G2E	PLA2G2F	PLA2G4A	PLA2G4C	PLA2G4D	PLA2G4E	PLA2G4F	PLA2G5	PLBD1
Acyl chain remodelling of PS	Reactome Pathway	LPCAT3	LPCAT4	MBOAT1	PLA2G10	PLA2G12A	PLA2G16	PLA2G1B	PLA2G2A	PLA2G2D	PLA2G2E	PLA2G2F	PLA2G4A	PLA2G4B	PLA2G4D	PLA2G4E	PLA2G4F	PLA2G5
Adaptive Immune System	Reactome Pathway	ACTR1A	ACTR1B	AGO1	AGO2	AGO3	AGO4	AHCYL1	AKT1	AKT1S1	AKT2	AKT3	AMICA1	ANAPC1	ANAPC10	ANAPC11	ANAPC13	ANAPC2	ANAPC4	ANAPC5	ANAPC7	AP1B1	AP1G1	AP1M1	AP1M2	AP1S1	AP1S2	AP1S3	AP2A1	AP2A2	AP2B1	AP2M1	AP2S1	ARF1	ARIH2	ASB1	ASB10	ASB11	ASB12	ASB13	ASB14	ASB15	ASB16	ASB17	ASB18	ASB2	ASB3	ASB4	ASB5
Adenosine P1 receptors	Reactome Pathway	ADORA1	ADORA2A	ADORA2B	ADORA3
Adenylate cyclase activating pathway	Reactome Pathway	ADCY1	ADCY2	ADCY3	ADCY4	ADCY5	ADCY6	ADCY7	ADCY8	ADCY9	GNAL
Adenylate cyclase inhibitory pathway	Reactome Pathway	ADCY1	ADCY2	ADCY3	ADCY4	ADCY5	ADCY6	ADCY7	ADCY8	ADCY9	GNAI1	GNAI2	GNAI3	GNAL	GNAT3
Adherens junctions interactions	Reactome Pathway	ANG	CADM1	CADM2	CADM3	CDH1	CDH10	CDH11	CDH12	CDH13	CDH15	CDH17	CDH18	CDH2	CDH24	CDH3	CDH4	CDH5	CDH6	CDH7	CDH8	CDH9	CTNNA1	CTNNB1	CTNND1	JUP	MLLT4	PVR	PVRL1	PVRL2	PVRL3	PVRL4
Adrenaline signalling through Alpha-2 adrenergic receptor	Reactome Pathway	ADRA2A	ADRA2B	ADRA2C
Adrenaline,noradrenaline inhibits insulin secretion	Reactome Pathway	ADCY5	ADCY6	ADRA2A	ADRA2C	CACNA1C	CACNA1D	CACNA2D2	CACNB2	CACNB3	GNAI1	GNAI2	GNB1	GNB2	GNB3	GNB4	GNB5	GNG10	GNG11	GNG12	GNG13	GNG2	GNG3	GNG4	GNG5	GNG7	GNG8	GNGT1	GNGT2
Adrenoceptors	Reactome Pathway	ADRA1A	ADRA1B	ADRA1D	ADRA2A	ADRA2B	ADRA2C	ADRB1	ADRB2	ADRB3
Advanced glycosylation endproduct receptor signaling	Reactome Pathway	AGER	APP	CAPZA1	CAPZA2	DDOST	HMGB1	LGALS3	MAPK1	MAPK3	PRKCSH	S100A12	S100B	SAA1
Aflatoxin activation and detoxification	Reactome Pathway	ACY1	ACY3	AKR7A2	AKR7A3	AKR7L	CYP1A2	CYP2A13	CYP3A4	CYP3A5	DPEP1	DPEP2	DPEP3	GGT1	GGT2	GGT3P	GGT5	GGT6	GGT7	MGST1	MGST2	MGST3
Agmatine biosynthesis	Reactome Pathway	AGMAT	AZIN2
Alpha-defensins	Reactome Pathway	ART1	CD4	DEFA1	DEFA3	DEFA4	DEFA5	DEFA6	PRSS2	PRSS3	env
Alpha-oxidation of phytanate	Reactome Pathway	HACL1	PHYH	SLC25A17	SLC27A2
Alternative complement activation	Reactome Pathway	C3	CFB	CFD	GZMM
Amine Oxidase reactions	Reactome Pathway	MAOA	MAOB	PAOX	SMOX
Amine compound SLC transporters	Reactome Pathway	RHAG	RHBG	RHCG	SLC14A1	SLC14A2	SLC18A1	SLC18A2	SLC22A1	SLC22A2	SLC44A1	SLC44A2	SLC44A3	SLC44A4	SLC44A5	SLC5A7	SLC6A1	SLC6A11	SLC6A12	SLC6A13	SLC6A14	SLC6A15	SLC6A18	SLC6A19	SLC6A2	SLC6A20	SLC6A3	SLC6A5	SLC6A6	SLC6A7	SLC6A9
Amine ligand-binding receptors	Reactome Pathway	ADRA1A	ADRA1B	ADRA1D	ADRA2A	ADRA2B	ADRA2C	ADRB1	ADRB2	ADRB3	CHRM1	CHRM2	CHRM3	CHRM4	CHRM5	DRD1	DRD2	DRD3	DRD4	DRD5	HRH1	HRH2	HRH3	HRH4	HTR1A	HTR1B	HTR1D	HTR1E	HTR1F	HTR2A	HTR2B	HTR2C	HTR4	HTR5A	HTR6	HTR7	TAAR1	TAAR2	TAAR3	TAAR5	TAAR6	TAAR8	TAAR9
Amine-derived hormones	Reactome Pathway	AANAT	ASMT	CGA	DBH	DDC	DIO1	DIO2	DIO3	DUOX1	DUOX2	IYD	PNMT	SLC5A5	TH	TPH1	TPH2	TPO	TSHB
Amino Acid conjugation	Reactome Pathway	ACSM1	ACSM2A	ACSM2B	ACSM4	ACSM5	GLYAT	GLYATL1	GLYATL2	GLYATL3
Amino acid and oligopeptide SLC transporters	Reactome Pathway	SLC15A1	SLC15A2	SLC15A3	SLC15A4	SLC16A10	SLC17A1	SLC17A5	SLC17A6	SLC17A7	SLC17A8	SLC1A1	SLC1A2	SLC1A3	SLC1A4	SLC1A5	SLC1A6	SLC1A7	SLC25A10	SLC32A1	SLC36A1	SLC36A2	SLC38A1	SLC38A2	SLC38A3	SLC38A4	SLC38A5	SLC3A1	SLC3A2	SLC43A1	SLC43A2	SLC5A5	SLC5A8	SLC6A12	SLC6A14	SLC6A15	SLC6A18	SLC6A19	SLC6A20	SLC6A6	SLC7A1	SLC7A10	SLC7A11	SLC7A2	SLC7A3	SLC7A5	SLC7A6	SLC7A7	SLC7A8
Amino acid synthesis and interconversion (transamination)	Reactome Pathway	ALDH18A1	ASNS	ASPA	CCBL1	FOLH1	FOLH1B	GLS	GLS2	GLUD1	GLUD2	GLUL	GOT1	GOT2	GPT	GPT2	NAALAD2	OAT	PHGDH	PSAT1	PSPH	PYCR1	PYCR2	PYCRL
Amino acid transport across the plasma membrane	Reactome Pathway	SLC16A10	SLC1A4	SLC1A5	SLC36A1	SLC36A2	SLC38A1	SLC38A2	SLC38A3	SLC38A4	SLC38A5	SLC3A1	SLC3A2	SLC43A1	SLC43A2	SLC6A12	SLC6A14	SLC6A15	SLC6A18	SLC6A19	SLC6A20	SLC6A6	SLC7A1	SLC7A10	SLC7A11	SLC7A2	SLC7A3	SLC7A5	SLC7A6	SLC7A7	SLC7A8	SLC7A9
Amplification of signal from unattached kinetochores via a MAD2 inhibitory signal	Reactome Pathway	MAD1L1	MAD2L1
Amplification of signal from the kinetochores	Reactome Pathway	MAD1L1	MAD2L1
Amyloid formation	Reactome Pathway	APCS	APOA1	APOA4	APP	B2M	BACE1	CALCA	CST3	FGA	FURIN	GGA1	GGA2	GGA3	GSN	H2AFB1	H2AFX	H2AFZ	H2BFS	H3F3A	HIST1H2AB	HIST1H2AC	HIST1H2AD	HIST1H2AJ	HIST1H2BA	HIST1H2BB	HIST1H2BC	HIST1H2BD	HIST1H2BH	HIST1H2BJ	HIST1H2BK	HIST1H2BL	HIST1H2BM	HIST1H2BN	HIST1H2BO	HIST1H3A	HIST1H4A	HIST2H2AA3	HIST2H2AC	HIST2H2BE	HIST2H3A	HIST3H2BB	HSPG2	IAPP	INS	ITM2B	LTF	LYZ	MFGE8
Anchoring fibril formation	Reactome Pathway	BMP1	COL7A1	LAMA3	LAMB3	LAMC2	TLL1	TLL2
Anchoring of the basal body to the plasma membrane	Reactome Pathway	ACTR1A	AKAP9	ALMS1	B9D1	B9D2	C2CD3	CC2D2A	CCP110	CDK1	CDK5RAP2	CENPJ	CEP131	CEP135	CEP152	CEP162	CEP164	CEP192	CEP250	CEP290	CEP41	CEP57	CEP63	CEP70	CEP72	CEP76	CEP78	CEP83	CEP89	CEP97	CETN2	CKAP5	CLASP1	CNTRL	CSNK1D	CSNK1E	DCTN1	DCTN2	DCTN3	DYNC1H1	DYNC1I2	DYNLL1	FBF1	FGFR1OP	HAUS2	HSP90AA1	IQCB1	KIF24	MAPRE1
Androgen biosynthesis	Reactome Pathway	CGA	CYP17A1	HSD17B12	HSD17B3	HSD3B1	HSD3B2	LHB	POMC	SRD5A1	SRD5A2	SRD5A3
Antagonism of Activin by Follistatin	Reactome Pathway	FST	FSTL3	INHBA	INHBB
Antigen Presentation: Folding, assembly and peptide loading of class I MHC	Reactome Pathway	B2M	CALR	CANX	ERAP1	ERAP2	HLA-A	HLA-B	HLA-C	HLA-E	HLA-F	HLA-G	HSPA5	PDIA3	SAR1B	SEC13	SEC23A	SEC24A	SEC24B	SEC24C	SEC24D	SEC31A	TAP1	TAP2	TAPBP
Antigen activates B Cell Receptor (BCR) leading to generation of second messengers	Reactome Pathway	AHCYL1	BLK	BLNK	BTK	CALM1	CBL	CBLB	CD19	CD22	CD79A	CD79B	DAPP1	FYN	GRB2	IGHD	IGHM	IGHV	IGHV3-23	IGHV7-81	IGKC	IGKV1-5	IGKV1D-16	IGKV4-1	IGKVA18	IGLC1	IGLC2	IGLC3	IGLC6	IGLC7	IGLV	ITPR1	ITPR2	ITPR3	LYN	NCK1	ORAI1	PIK3AP1	PIK3CD	PIK3R1	PLCG1	PLCG2	PTPN6	SH3KBP1	SHC1	SOS1	SRMS	STIM1	SYK
Antigen processing-Cross presentation	Reactome Pathway	B2M	CALR	CD207	CD36	CTSL	CTSS	CTSV	CYBA	CYBB	FCGR1A	FCGR1B	HLA-A	HLA-B	HLA-C	HLA-E	HLA-F	HLA-G	ITGAV	ITGB5	LNPEP	MRC1	MRC2	NCF1	NCF2	NCF4	PDIA3	PSMA1	PSMA2	PSMA3	PSMA4	PSMA5	PSMA6	PSMA7	PSMA8	PSMB1	PSMB10	PSMB11	PSMB2	PSMB3	PSMB4	PSMB5	PSMB6	PSMB7	PSMB8	PSMB9	PSMC1	PSMC2	PSMC3
Antigen processing: Ubiquitination & Proteasome degradation	Reactome Pathway	ANAPC1	ANAPC10	ANAPC11	ANAPC13	ANAPC2	ANAPC4	ANAPC5	ANAPC7	ARIH2	ASB1	ASB10	ASB11	ASB12	ASB13	ASB14	ASB15	ASB16	ASB17	ASB18	ASB2	ASB3	ASB4	ASB5	ASB6	ASB7	ASB8	ASB9	ATG7	BLMH	BTRC	CBLB	CDC16	CDC20	CDC23	CDC26	CDC27	CDC34	CUL1	CUL2	CUL3	CUL5	CUL7	DET1	DTX3L	DZIP3	FBXO17	FBXO2	FBXO27
Antiviral mechanism by IFN-stimulated genes	Reactome Pathway	AAAS	ARIH1	DDX58	EIF2AK2	EIF4A1	EIF4A2	EIF4A3	EIF4E	EIF4E2	EIF4E3	EIF4G1	EIF4G2	EIF4G3	FLNB	HERC5	IFIT1	IRF3	ISG15	JAK1	KPNA1	KPNA2	KPNA3	KPNA4	KPNA5	KPNA7	KPNB1	MAPK3	MX1	MX2	NEDD4	NS	NUP107	NUP133	NUP153	NUP155	NUP160	NUP188	NUP205	NUP210	NUP214	NUP35	NUP37	NUP43	NUP50	NUP54	NUP62	NUP85	NUP88
Apoptosis	Reactome Pathway	ACIN1	ADD1	AKT1	AKT2	AKT3	APAF1	APC	APPL1	ARHGAP10	BAD	BAK1	BAX	BBC3	BCAP31	BCL2	BCL2L1	BCL2L11	BID	BIRC2	BMF	BMX	CASP3	CASP6	CASP7	CASP8	CASP9	CD14	CDH1	CFLAR	CLSPN	CTNNB1	CYCS	DAPK1	DAPK2	DAPK3	DBNL	DCC	DFFA	DFFB	DIABLO	DNM1L	DSG1	DSG2	DSG3	DSP	DYNLL1	DYNLL2	E2F1
Apoptosis induced DNA fragmentation	Reactome Pathway	CASP3	DFFA	DFFB	H1F0	HIST1H1A	HIST1H1B	HIST1H1C	HIST1H1D	HIST1H1E	HMGB1	HMGB2	KPNA1	KPNB1
Apoptotic cleavage of cell adhesion proteins	Reactome Pathway	CASP3	CDH1	CTNNB1	DSG1	DSG2	DSG3	DSP	OCLN	PKP1	TJP1	TJP2
Apoptotic cleavage of cellular proteins	Reactome Pathway	ACIN1	ADD1	APC	BCAP31	BIRC2	BMX	CASP3	CASP6	CASP7	CASP8	CDH1	CLSPN	CTNNB1	DBNL	DSG1	DSG2	DSG3	DSP	FNTA	GAS2	GSN	LMNA	LMNB1	MAPT	OCLN	PKP1	PLEC	PRKCD	PRKCQ	PTK2	ROCK1	SATB1	SPTAN1	STK24	STK26	TJP1	TJP2	VIM
Apoptotic execution phase	Reactome Pathway	ACIN1	ADD1	APC	BCAP31	BIRC2	BMX	CASP3	CASP6	CASP7	CASP8	CDH1	CLSPN	CTNNB1	DBNL	DFFA	DFFB	DNM1L	DSG1	DSG2	DSG3	DSP	FNTA	GAS2	GSN	H1F0	HIST1H1A	HIST1H1B	HIST1H1C	HIST1H1D	HIST1H1E	HMGB1	HMGB2	KPNA1	KPNB1	LMNA	LMNB1	MAPT	OCLN	PAK2	PKP1	PLEC	PRKCD	PRKCQ	PTK2	ROCK1	SATB1	SPTAN1	STK24
Apoptotic factor-mediated response	Reactome Pathway	APAF1	CASP3	CASP7	CASP9	CYCS	DIABLO	XIAP
Aquaporin-mediated transport	Reactome Pathway	ADCY1	ADCY2	ADCY3	ADCY4	ADCY5	ADCY6	ADCY7	ADCY8	ADCY9	AQP1	AQP10	AQP11	AQP2	AQP3	AQP4	AQP5	AQP6	AQP7	AQP8	AQP9	AVP	AVPR2	GNAS	GNB1	GNB2	GNB3	GNB4	GNB5	GNG10	GNG11	GNG12	GNG13	GNG2	GNG3	GNG4	GNG5	GNG7	GNG8	GNGT1	GNGT2	MIP	MYO5B	PRKACA	PRKACB	PRKACG	PRKAR1A	PRKAR1B	PRKAR2A
Arachidonate production from DAG	Reactome Pathway	ABHD12	ABHD6	DAGLA	DAGLB	MGLL
Arachidonic acid metabolism	Reactome Pathway	ABCC1	AKR1C3	ALOX12	ALOX12B	ALOX15	ALOX15B	ALOX5	ALOX5AP	AWAT1	CBR1	CYP1A1	CYP1A2	CYP1B1	CYP2C19	CYP2C8	CYP2C9	CYP2J2	CYP2U1	CYP4A11	CYP4A22	CYP4B1	CYP4F11	CYP4F2	CYP4F22	CYP4F3	CYP4F8	CYP8B1	DPEP1	DPEP2	DPEP3	EPHX2	FAAH	FAAH2	FAM213B	GGT1	GGT5	GPX1	GPX2	GPX4	HPGD	HPGDS	LTA4H	LTC4S	MAPKAPK2	PLA2G4A	PTGDS	PTGES	PTGES3
Aromatic amines can be N-hydroxylated or N-dealkylated by CYP1A2	Reactome Pathway	CYP1A2
Asparagine N-linked glycosylation	Reactome Pathway	ALG1	ALG10	ALG10B	ALG11	ALG12	ALG13	ALG14	ALG2	ALG3	ALG5	ALG6	ALG8	ALG9	ANKRD28	AREG	B4GALT1	B4GALT2	B4GALT3	B4GALT4	B4GALT5	B4GALT6	BET1	CALR	CANX	CD59	CMAS	CNIH1	CNIH2	CNIH3	COL7A1	CSNK1D	CTAGE5	CTSA	CTSC	CTSZ	DAD1	DDOST	DERL2	DHDDS	DOLK	DOLPP1	DPAGT1	DPM1	DPM2	DPM3	EDEM1	EDEM2	EDEM3
Assembly Of The HIV Virion	Reactome Pathway	FURIN	NMT2	PPIA	RPS27A	TSG101	UBA52	UBB	UBC	VPS28	VPS37A	VPS37B	VPS37C	VPS37D	env	gag	gag-pol	nef	rev	vif	vpr	vpu
Assembly of Viral Components at the Budding Site	Reactome Pathway	CALR	CANX	HA	M	NA	NP
Assembly of collagen fibrils and other multimeric structures	Reactome Pathway	BMP1	CD151	COL10A1	COL11A1	COL11A2	COL15A1	COL18A1	COL1A1	COL1A2	COL24A1	COL27A1	COL2A1	COL3A1	COL4A1	COL4A2	COL4A3	COL4A4	COL4A5	COL4A6	COL5A1	COL5A2	COL5A3	COL6A1	COL6A2	COL6A3	COL6A5	COL6A6	COL7A1	COL8A1	COL8A2	CTSB	CTSL	CTSS	CTSV	DST	ITGA6	ITGB4	LAMA3	LAMB3	LAMC2	LOX	LOXL1	LOXL2	LOXL3	LOXL4	MMP13	MMP20	MMP3
Assembly of the ORC complex at the origin of replication	Reactome Pathway	ORC1	ORC2	ORC3	ORC4	ORC5	ORC6
Assembly of the pre-replicative complex	Reactome Pathway	CDC6	CDT1	E2F1	E2F2	E2F3	GMNN	MCM2	MCM3	MCM4	MCM5	MCM6	MCM7	MCM8	ORC1	ORC2	ORC3	ORC4	ORC5	ORC6	PSMA1	PSMA2	PSMA3	PSMA4	PSMA5	PSMA6	PSMA7	PSMA8	PSMB1	PSMB10	PSMB11	PSMB2	PSMB3	PSMB4	PSMB5	PSMB6	PSMB7	PSMB8	PSMB9	PSMC1	PSMC2	PSMC3	PSMC4	PSMC5	PSMC6	PSMD1	PSMD10	PSMD11	PSMD12
Assembly of the primary cilium	Reactome Pathway	ACTR1A	AKAP9	ALMS1	ARF4	ARL13B	ARL3	ARL6	ASAP1	ATAT1	B9D1	B9D2	BBIP1	BBS1	BBS10	BBS12	BBS2	BBS4	BBS5	BBS7	BBS9	C2CD3	CC2D2A	CCP110	CCT2	CCT3	CCT4	CCT5	CCT8	CDK1	CDK5RAP2	CENPJ	CEP131	CEP135	CEP152	CEP162	CEP164	CEP192	CEP250	CEP290	CEP41	CEP57	CEP63	CEP70	CEP72	CEP76	CEP78	CEP83	CEP89
Association of TriC/CCT with target proteins during biosynthesis	Reactome Pathway	AP3M1	ARFGEF2	CCT2	CCT3	CCT4	CCT5	CCT6A	CCT7	CCT8	FBXL3	FBXL5	FBXO4	FBXO6	FBXW10	FBXW2	FBXW4	FBXW5	FBXW7	FBXW9	FKBP9	KIF13A	KIFC3	LONP2	NOP56	SKIV2L	SPHK1	TCP1	USP11	XRN2
Association of licensing factors with the pre-replicative complex	Reactome Pathway	CDC6	CDT1	E2F1	E2F2	E2F3	GMNN	ORC1	ORC2	ORC3	ORC4	ORC5	RPS27A	UBA52	UBB	UBC
Astrocytic Glutamate-Glutamine Uptake And Metabolism	Reactome Pathway	GLUL	SLC1A2	SLC1A3	SLC38A1
Asymmetric localization of PCP proteins	Reactome Pathway	DVL2	FZD1	FZD2	FZD3	FZD4	FZD5	FZD7	FZD8	PARD6A	PRICKLE1	PSMA1	PSMA2	PSMA3	PSMA4	PSMA5	PSMA6	PSMA7	PSMA8	PSMB1	PSMB10	PSMB11	PSMB2	PSMB3	PSMB4	PSMB5	PSMB6	PSMB7	PSMB8	PSMB9	PSMC1	PSMC2	PSMC3	PSMC4	PSMC5	PSMC6	PSMD1	PSMD10	PSMD11	PSMD12	PSMD13	PSMD14	PSMD2	PSMD3	PSMD4	PSMD5	PSMD6	PSMD7	PSMD8
Attachment of GPI anchor to uPAR	Reactome Pathway	GPAA1	PGAP1	PIGK	PIGS	PIGT	PIGU	PLAUR
Attenuation phase	Reactome Pathway	COL4A6	CREBBP	CRYBA4	DEDD2	DNAJB1	DNAJB6	EP300	FKBP4	GML	HSBP1	HSBP2	HSF1	HSP90AA1	HSP90AB1	HSPA1A	HSPA1B	HSPA1L	HSPA2	HSPA6	HSPA8	HSPH1	MRPL18	PTGES3	RLN1	SERPINH1	TNFRSF21	UBB
Autodegradation of Cdh1 by Cdh1:APC/C	Reactome Pathway	ANAPC1	ANAPC10	ANAPC11	ANAPC2	ANAPC4	ANAPC5	ANAPC7	CDC16	CDC23	CDC26	CDC27	FZR1	PSMA1	PSMA2	PSMA3	PSMA4	PSMA5	PSMA6	PSMA7	PSMB1	PSMB10	PSMB2	PSMB3	PSMB4	PSMB5	PSMB6	PSMB7	PSMB8	PSMB9	PSMC1	PSMC2	PSMC3	PSMC4	PSMC5	PSMC6	PSMD1	PSMD10	PSMD11	PSMD12	PSMD13	PSMD14	PSMD2	PSMD3	PSMD4	PSMD5	PSMD6	PSMD7	PSMD8
Autodegradation of the E3 ubiquitin ligase COP1	Reactome Pathway	ATM	PSMA1	PSMA2	PSMA3	PSMA4	PSMA5	PSMA6	PSMA7	PSMA8	PSMB1	PSMB10	PSMB11	PSMB2	PSMB3	PSMB4	PSMB5	PSMB6	PSMB7	PSMB8	PSMB9	PSMC1	PSMC2	PSMC3	PSMC4	PSMC5	PSMC6	PSMD1	PSMD10	PSMD11	PSMD12	PSMD13	PSMD14	PSMD2	PSMD3	PSMD4	PSMD5	PSMD6	PSMD7	PSMD8	PSMD9	PSME1	PSME2	PSME3	PSME4	PSMF1	RFWD2	RPS27A	TP53
Autointegration results in viral DNA circles	Reactome Pathway	BANF1	HMGA1	PSIP1	gag	gag-pol	rev	vif	vpr	vpu
Axon guidance	Reactome Pathway	ABL1	ABL2	ABLIM1	ABLIM2	ABLIM3	ACTB	ACTG1	ACTN2	ACTR2	ACTR3	ADAM10	AGAP2	AGRN	AKAP9	ALCAM	ANGPT1	ANK1	ANK2	ANK3	AP2A1	AP2A2	AP2B1	AP2M1	AP2S1	APBB1IP	APH1A	APH1B	ARAF	ARHGAP35	ARHGAP39	ARHGEF11	ARHGEF12	ARHGEF28	ARHGEF7	ARPC1A	ARPC1B	ARPC2	ARPC3	ARPC4	ARPC5	ARRB1	ARRB2	ARTN	BRAF	BRAP	BTC	CACNA1C	CACNA1D
Axonal growth inhibition (RHOA activation)	Reactome Pathway	ARHGDIA	ARHGEF1	LINGO1	MAG	NGFR	OMG	RHOA	RTN4
Axonal growth stimulation	Reactome Pathway	ARHGDIA	NGF	NGFR	RHOA
BBSome-mediated cargo-targeting to cilium	Reactome Pathway	ARL6	BBIP1	BBS1	BBS10	BBS12	BBS2	BBS4	BBS5	BBS7	BBS9	CCT2	CCT3	CCT4	CCT5	CCT8	LZTFL1	MCHR1	MKKS	RAB3IP	SMO	SSTR3	TCP1	TTC8
BH3-only proteins associate with and inactivate anti-apoptotic BCL-2 members	Reactome Pathway	BAD	BBC3	BCL2	BCL2L1	BCL2L11	BID	BMF	PMAIP1
BMAL1:CLOCK,NPAS2 activates circadian gene expression	Reactome Pathway	ARNTL	ARNTL2	AVP	BHLHE40	BHLHE41	CARM1	CCRN4L	CHD9	CLOCK	CREB1	CREBBP	CRTC1	CRY1	CRY2	DBP	EP300	F7	HDAC3	HELZ2	HIF1A	MED1	NAMPT	NCOA1	NCOA2	NCOA6	NCOR1	NPAS2	NR1D1	NR3C1	NRIP1	PER1	PER2	PPARA	PPARGC1A	RORA	RXRA	SERPINE1	SIK1	SMARCD3	TBL1X	TBL1XR1	TGS1
Base Excision Repair	Reactome Pathway	APEX1	FEN1	LIG1	LIG3	MBD4	MPG	MUTYH	NEIL1	NEIL2	NTHL1	OGG1	PARG	PARP1	PARP2	PCNA	PNKP	POLB	POLD1	POLD2	POLD3	POLD4	POLE	POLE2	RFC1	RFC2	RFC3	RFC4	RFC5	RPA1	RPA2	RPA3	SMUG1	TDG	UNG	XRCC1
Base-Excision Repair, AP Site Formation	Reactome Pathway	MBD4	MPG	MUTYH	NEIL1	NEIL2	NTHL1	OGG1	SMUG1	TDG	UNG
Basigin interactions	Reactome Pathway	ATP1B1	ATP1B2	ATP1B3	BSG	CAV1	ITGA3	ITGA6	ITGB1	L1CAM	MAG	MMP1	PPIA	PPIL2	SLC16A1	SLC16A3	SLC16A8	SLC3A2	SLC7A10	SLC7A11	SLC7A5	SLC7A6	SLC7A7	SLC7A8	SLC7A9	SPN
Beta defensins	Reactome Pathway	CCR2	CCR6	DEFB1	DEFB103A	DEFB104A	DEFB105A	DEFB106A	DEFB107A	DEFB108B	DEFB110	DEFB112	DEFB113	DEFB114	DEFB115	DEFB116	DEFB117	DEFB118	DEFB119	DEFB121	DEFB123	DEFB124	DEFB125	DEFB126	DEFB127	DEFB128	DEFB129	DEFB130	DEFB131	DEFB132	DEFB133	DEFB134	DEFB135	DEFB136	DEFB4A	TLR1	TLR2
Beta oxidation of butanoyl-CoA to acetyl-CoA	Reactome Pathway	ACADS	ECHS1	HADH
Beta oxidation of decanoyl-CoA to octanoyl-CoA-CoA	Reactome Pathway	ACADM	ECHS1	HADH	HADHA	HADHB
Beta oxidation of hexanoyl-CoA to butanoyl-CoA	Reactome Pathway	ACADS	ECHS1	HADH	HADHA	HADHB
Beta oxidation of lauroyl-CoA to decanoyl-CoA-CoA	Reactome Pathway	ACADL	ECHS1	HADH	HADHA	HADHB
Beta oxidation of myristoyl-CoA to lauroyl-CoA	Reactome Pathway	ACADL	HADHA	HADHB
Beta oxidation of octanoyl-CoA to hexanoyl-CoA	Reactome Pathway	ACADM	ECHS1	HADH	HADHA	HADHB
Beta oxidation of palmitoyl-CoA to myristoyl-CoA	Reactome Pathway	ACADVL	HADHA	HADHB
Beta-catenin independent WNT signaling	Reactome Pathway	AGO1	AGO2	AGO3	AGO4	AP2A1	AP2A2	AP2B1	AP2M1	AP2S1	ARRB2	AXIN2	CALM1	CAMK2A	CLTA	CLTB	CLTC	CTNNB1	DAAM1	DVL1	DVL2	DVL3	FZD1	FZD2	FZD3	FZD4	FZD5	FZD6	FZD7	FZD8	GNAO1	GNAT2	GNB1	GNB2	GNB3	GNB4	GNB5	GNG10	GNG11	GNG12	GNG13	GNG2	GNG3	GNG4	GNG5	GNG7	GNG8	GNGT1	GNGT2
Beta-catenin phosphorylation cascade	Reactome Pathway	AMER1	APC	AXIN1	CSNK1A1	CTNNB1	FRAT1	FRAT2	GSK3B	PPP2CA	PPP2CB	PPP2R1A	PPP2R1B	PPP2R5A	PPP2R5B	PPP2R5C	PPP2R5D	PPP2R5E
Beta-oxidation of pristanoyl-CoA	Reactome Pathway	ACOT8	ACOX2	ACOX3	AMACR	CRAT	CROT	HSD17B4	SCP2
Beta-oxidation of very long chain fatty acids	Reactome Pathway	ABCD1	ACAA1	ACOT8	ACOX1	CRAT	HSD17B4
Bicarbonate transporters	Reactome Pathway	SLC4A1	SLC4A10	SLC4A2	SLC4A3	SLC4A4	SLC4A5	SLC4A7	SLC4A8	SLC4A9
Bile acid and bile salt metabolism	Reactome Pathway	ABCB11	ABCC3	ACOT8	ACOX2	AKR1C1	AKR1C2	AKR1C3	AKR1C4	AKR1D1	ALB	AMACR	BAAT	CH25H	CYP27A1	CYP39A1	CYP46A1	CYP7A1	CYP7B1	CYP8B1	FABP6	HSD17B4	HSD3B7	NCOA1	NCOA2	NR1H4	PTGIS	RXRA	SCP2	SLC10A1	SLC10A2	SLC27A2	SLC27A5	SLCO1A2	SLCO1B1	SLCO1B3
Bile salt and organic anion SLC transporters	Reactome Pathway	SLC10A6	SLC13A1	SLC13A2	SLC13A3	SLC13A4	SLC13A5	SLC16A1	SLC16A3	SLC16A7	SLC16A8	SLC47A1	SLC47A2
Binding and Uptake of Ligands by Scavenger Receptors	Reactome Pathway	ALB	AMBP	APOA1	APOB	APOE	APOL1	CALR	CD163	CD36	COL1A1	COL1A2	COL3A1	COL4A1	COL4A2	COLEC11	COLEC12	FTH1	FTL	HBA1	HBB	HP	HPR	HPX	HSP90AA1	HSP90B1	HSPH1	HYOU1	IGHA1	IGHA2	IGHV	IGHV3-23	IGHV7-81	IGKC	IGKV1-5	IGKV1D-16	IGKV4-1	IGKVA18	IGLC1	IGLC2	IGLC3	IGLC6	IGLC7	IGLV	IGLV1-36	IGLV1-40	IGLV1-44	IGLV10-54	IGLV11-55
Binding and entry of HIV virion	Reactome Pathway	CCR5	CD4	CXCR4	PPIA	env	gag	gag-pol	nef	rev	vif	vpr	vpu
Binding of TCF/LEF:CTNNB1 to target gene promoters	Reactome Pathway	AXIN2	CTNNB1	LEF1	MYC	TCF7	TCF7L1	TCF7L2
Biogenic amines are oxidatively deaminated to aldehydes by MAOA and MAOB	Reactome Pathway	MAOA	MAOB
Biological oxidations	Reactome Pathway	AADAC	ABHD10	ABHD14B	ACSM1	ACSM2A	ACSM2B	ACSM4	ACSM5	ACSS1	ACSS2	ACY1	ACY3	ADH1A	ADH1B	ADH1C	ADH4	ADH5	ADH6	ADH7	AHCY	AKR1A1	AKR7A2	AKR7A3	AKR7L	ALDH1A1	ALDH1B1	ALDH2	ALDH3A1	AOC1	AOC2	AOC3	AS3MT	BPNT1	CES1	CES2	CNDP2	COMT	CYP11A1	CYP11B1	CYP11B2	CYP17A1	CYP19A1	CYP1A1	CYP1A2	CYP1B1	CYP21A2	CYP24A1	CYP26A1
Biosynthesis of A2E, implicated in retinal degradation	Reactome Pathway	NAPEPLD
Biosynthesis of the N-glycan precursor (dolichol lipid-linked oligosaccharide, LLO) and transfer to a nascent protein	Reactome Pathway	ALG1	ALG10	ALG10B	ALG11	ALG12	ALG13	ALG14	ALG2	ALG3	ALG5	ALG6	ALG8	ALG9	CMAS	CTSA	DHDDS	DOLK	DOLPP1	DPAGT1	DPM1	DPM2	DPM3	GFPT1	GFPT2	GLB1	GMPPA	GMPPB	GNE	GNPNAT1	MPDU1	MPI	MVD	NANP	NANS	NEU1	NEU2	NEU3	NEU4	NPL	PGM3	PMM1	PMM2	RFT1	SLC17A5	SLC35A1	SRD5A3	ST3GAL1	ST3GAL2
Biotin transport and metabolism	Reactome Pathway	ACACA	ACACB	BTD	HLCS	MCCC1	MCCC2	PC	PCCA	PCCB	PDZD11	SLC5A6
Branched-chain amino acid catabolism	Reactome Pathway	ACAD8	ACADSB	ACAT1	ALDH6A1	ALDH9A1	AUH	BBOX1	BCAT1	BCAT2	BCKDHA	BCKDHB	BCKDK	DBT	DLD	HIBADH	HIBCH	HSD17B10	IVD	MCCC1	MCCC2	PPM1K	SHMT1	TMLHE
Breakdown of the nuclear lamina	Reactome Pathway	CASP6	LMNA	LMNB1
Budding	Reactome Pathway	HA	M	NA	NP	NS	PA	PB1	PB2
Budding and maturation of HIV virion	Reactome Pathway	CHMP2A	CHMP2B	CHMP3	CHMP4A	CHMP4B	CHMP4C	CHMP5	CHMP6	CHMP7	NEDD4L	PDCD6IP	PPIA	RPS27A	TSG101	UBA52	UBB	UBC	VPS28	VPS37A	VPS37B	VPS37C	VPS37D	VPS4A	VPS4B	VTA1	env	gag	gag-pol	nef	rev	vif	vpr	vpu
Butyrate Response Factor 1 (BRF1) binds and destabilizes mRNA	Reactome Pathway	AKT1	DCP1A	DCP2	DIS3	EXOSC1	EXOSC2	EXOSC3	EXOSC4	EXOSC5	EXOSC6	EXOSC7	EXOSC8	EXOSC9	MAPKAPK2	XRN1	YWHAB	ZFP36L1
C-type lectin receptors (CLRs)	Reactome Pathway	AHCYL1	BCL10	BTRC	CALM1	CARD11	CARD9	CASP8	CCL17	CCL22	CD209	CDC34	CHUK	CLEC4A	CLEC4C	CLEC4D	CLEC4E	CLEC6A	CLEC7A	CREBBP	CUL1	EP300	FBXW11	FCER1G	FYN	HRAS	ICAM2	ICAM3	IKBKB	IKBKG	IL1B	ITPR1	ITPR2	ITPR3	KRAS	LYN	MALT1	MAP3K14	MAP3K7	NFATC1	NFATC2	NFATC3	NFKB1	NFKB2	NFKBIA	NRAS	PAK1	PAK2	PAK3
C6 deamination of adenosine	Reactome Pathway	ADAR	ADARB1
CASP8 activity is inhibited	Reactome Pathway	CASP8	CFLAR	CRMA	FADD	FAS	FASLG	RIPK1	SPI-2	TNFRSF10A	TNFRSF10B	TNFSF10	TRADD	TRAF2
CD209 (DC-SIGN) signaling	Reactome Pathway	CD209	CREBBP	EP300	FYN	HRAS	ICAM2	ICAM3	KRAS	LYN	NFKB1	NRAS	PAK1	PAK2	PAK3	PRKACA	PRKACB	PRKACG	RAF1	RELA	RELB	RPS6KA5
CD28 co-stimulation	Reactome Pathway	AKT1	AKT2	AKT3	CD28	CD80	CD86	CDC42	FYN	GRAP2	GRB2	LCK	LYN	MAP3K14	MAP3K8	MAPKAP1	MLST8	MTOR	PAK1	PAK2	PAK3	PDPK1	PIK3CA	PIK3R1	PIK3R2	PIK3R3	RAC1	RICTOR	SRC	THEM4	TRIB3	VAV1	YES1
CD28 dependent PI3K/Akt signaling	Reactome Pathway	AKT1	AKT2	AKT3	CD28	CD80	CD86	FYN	LCK	MAP3K14	MAP3K8	MAPKAP1	MLST8	MTOR	PDPK1	PIK3CA	PIK3R1	PIK3R2	PIK3R3	RICTOR	THEM4	TRIB3
CD28 dependent Vav1 pathway	Reactome Pathway	CD28	CD80	CD86	CDC42	FYN	GRB2	LCK	PAK1	PAK2	PAK3	RAC1	VAV1
CDC6 association with the ORC:origin complex	Reactome Pathway	CDC6	E2F1	E2F2	E2F3	MCM8	ORC1	ORC2	ORC3	ORC4	ORC5	ORC6
CDK-mediated phosphorylation and removal of Cdc6	Reactome Pathway	CDC6	CDK2	PSMA1	PSMA2	PSMA3	PSMA4	PSMA5	PSMA6	PSMA7	PSMA8	PSMB1	PSMB10	PSMB11	PSMB2	PSMB3	PSMB4	PSMB5	PSMB6	PSMB7	PSMB8	PSMB9	PSMC1	PSMC2	PSMC3	PSMC4	PSMC5	PSMC6	PSMD1	PSMD10	PSMD11	PSMD12	PSMD13	PSMD14	PSMD2	PSMD3	PSMD4	PSMD5	PSMD6	PSMD7	PSMD8	PSMD9	PSME1	PSME2	PSME3	PSME4	PSMF1	RPS27A	UBA52
CDO in myogenesis	Reactome Pathway	ABL1	BNIP2	BOC	CDC42	CDH15	CDH2	CDH4	CDON	CTNNA1	CTNNA2	CTNNB1	MAP2K6	MAPK11	MAPK12	MAPK14	MEF2A	MEF2B	MEF2C	MEF2D	MYF5	MYF6	MYOD1	MYOG	NEO1	NTN3	SPAG9	TCF12	TCF3	TCF4
CDT1 association with the CDC6:ORC:origin complex	Reactome Pathway	CDC6	CDT1	GMNN	MCM8	ORC1	ORC2	ORC3	ORC4	ORC5	ORC6	PSMA1	PSMA2	PSMA3	PSMA4	PSMA5	PSMA6	PSMA7	PSMA8	PSMB1	PSMB10	PSMB11	PSMB2	PSMB3	PSMB4	PSMB5	PSMB6	PSMB7	PSMB8	PSMB9	PSMC1	PSMC2	PSMC3	PSMC4	PSMC5	PSMC6	PSMD1	PSMD10	PSMD11	PSMD12	PSMD13	PSMD14	PSMD2	PSMD3	PSMD4	PSMD5	PSMD6	PSMD7	PSMD8
CHL1 interactions	Reactome Pathway	ANK1	CHL1	CNTN6	HSPA8	ITGA1	ITGA10	ITGA2	ITGB1	NRP1
CLEC7A (Dectin-1) induces NFAT activation	Reactome Pathway	AHCYL1	CALM1	ITPR1	ITPR2	ITPR3	NFATC1	NFATC2	NFATC3	PPP3CA	PPP3CB	PPP3R1
CLEC7A (Dectin-1) signaling	Reactome Pathway	AHCYL1	BCL10	BTRC	CALM1	CARD11	CARD9	CASP8	CCL17	CCL22	CDC34	CHUK	CLEC7A	CUL1	FBXW11	IKBKB	IKBKG	IL1B	ITPR1	ITPR2	ITPR3	MALT1	MAP3K14	MAP3K7	NFATC1	NFATC2	NFATC3	NFKB1	NFKB2	NFKBIA	PDPK1	PLCG2	PPP3CA	PPP3CB	PPP3R1	PRKCD	PSMA1	PSMA2	PSMA3	PSMA4	PSMA5	PSMA6	PSMA7	PSMA8	PSMB1	PSMB10	PSMB11	PSMB2	PSMB3
CLEC7A/inflammasome pathway	Reactome Pathway	CASP8	IL1B	MALT1	NFKB1	PYCARD	RELA
COPI Mediated Transport	Reactome Pathway	ARCN1	ARF1	ARFGAP1	ARFGAP3	COPA	COPB1	COPB2	COPE	COPG1	COPZ1	GBF1
COPII (Coat Protein 2) Mediated Vesicle Transport	Reactome Pathway	ANKRD28	AREG	BET1	CD59	CNIH1	CNIH2	CNIH3	COL7A1	CSNK1D	CTSC	CTSZ	F5	F8	FOLR1	GOLGA2	GORASP1	GOSR2	GRIA1	LMAN1	LMAN1L	LMAN2	LMAN2L	MCFD2	NAPA	NAPB	NAPG	NSF	PPP6C	PPP6R1	PPP6R3	PREB	RAB1A	RAB1B	SAR1B	SCFD1	SEC13	SEC16A	SEC16B	SEC22A	SEC22B	SEC22C	SEC23A	SEC23IP	SEC24A	SEC24B	SEC24C	SEC24D	SEC31A
COX reactions	Reactome Pathway	PTGS1
CREB phosphorylation	Reactome Pathway	ATF1	CREB1	MAPKAPK2	RPS6KA1	RPS6KA2	RPS6KA3	RPS6KA5
CREB phosphorylation through the activation of Adenylate Cyclase	Reactome Pathway	ADCY1	ADCY3	ADCY8	CREB1	PRKACA	PRKACB	PRKACG
CREB phosphorylation through the activation of CaMKII	Reactome Pathway	ACTN2	AKAP9	CALM1	CAMK2A	CAMK2B	CAMK2D	CAMK2G	CREB1	DLG4	GRIN1	GRIN2A	GRIN2B	GRIN2C	GRIN2D	NEFL
CREB phosphorylation through the activation of CaMKK	Reactome Pathway	CALM1	CAMK4	CAMKK1	CREB1
CREB phosphorylation through the activation of Ras	Reactome Pathway	ACTN2	AKAP9	BRAF	CALM1	CAMK2A	CAMK2B	CAMK2D	CAMK2G	CREB1	DLG4	GRIN1	GRIN2A	GRIN2B	GRIN2C	GRIN2D	HRAS	MAPK1	NEFL	PDPK1	RAF1	RASGRF1	RASGRF2	RPS6KA1	RPS6KA2	RPS6KA3	RPS6KA6	RRAS
CRMPs in Sema3A signaling	Reactome Pathway	CDK5	CDK5R1	CRMP1	DPYSL2	DPYSL3	DPYSL4	DPYSL5	FES	FYN	GSK3B	NRP1	PLXNA1	PLXNA2	PLXNA3	PLXNA4	SEMA3A
CS/DS degradation	Reactome Pathway	ARSB	BCAN	BGN	CSPG4	CSPG5	DCN	HEXA	HEXB	HYAL1	HYAL3	IDS	IDUA	NCAN	VCAN
CTLA4 inhibitory signaling	Reactome Pathway	AKT1	AKT2	AKT3	CD80	CD86	CTLA4	FYN	LCK	LYN	PDPK1	PPP2CA	PPP2CB	PPP2R1A	PPP2R1B	PPP2R5A	PPP2R5B	PPP2R5C	PPP2R5D	PPP2R5E	PTPN11	SRC	YES1
CYP2E1 reactions	Reactome Pathway	CYP2A13	CYP2A6	CYP2A7	CYP2B6	CYP2C19	CYP2C8	CYP2C9	CYP2D6	CYP2E1	CYP2F1	CYP2S1
Ca-dependent events	Reactome Pathway	ADCY1	ADCY2	ADCY3	ADCY4	ADCY5	ADCY6	ADCY7	ADCY8	ADCY9	ADRBK1	CALM1	CAMK4	CREB1	MAPK1	PDE1A	PDE1B	PDE1C	PLA2G4A	PRKACA	PRKACB	PRKACG	PRKAR1A	PRKAR1B	PRKAR2A	PRKAR2B	PRKCA	PRKCD	PRKCG
Ca2+ activated K+ channels	Reactome Pathway	KCNMA1	KCNMB1	KCNMB2	KCNMB3	KCNMB4	KCNN1	KCNN2	KCNN3	KCNN4
Ca2+ pathway	Reactome Pathway	AGO1	AGO2	AGO3	AGO4	AXIN2	CALM1	CAMK2A	CTNNB1	FZD2	FZD3	FZD4	FZD5	FZD6	GNAO1	GNAT2	GNB1	GNB2	GNB3	GNB4	GNB5	GNG10	GNG11	GNG12	GNG13	GNG2	GNG3	GNG4	GNG5	GNG7	GNG8	GNGT1	GNGT2	ITPR1	ITPR2	ITPR3	LEF1	MAP3K7	MIR92b	MOV10	NFATC1	NLK	PDE6A	PDE6B	PDE6G	PLCB1	PLCB2	PLCB3	PPP3CA
CaM pathway	Reactome Pathway	ADCY1	ADCY2	ADCY3	ADCY4	ADCY5	ADCY6	ADCY7	ADCY8	ADCY9	ADRBK1	CALM1	CAMK4	CREB1	PDE1A	PDE1B	PDE1C	PRKACA	PRKACB	PRKACG	PRKAR1A	PRKAR1B	PRKAR2A	PRKAR2B	PRKCA	PRKCD	PRKCG
CaMK IV-mediated phosphorylation of CREB	Reactome Pathway	CALM1	CAMK4	CREB1
Calcitonin-like ligand receptors	Reactome Pathway	ADM	ADM2	CALCA	CALCB	CALCR	CALCRL	IAPP	RAMP1	RAMP2	RAMP3
Calmodulin induced events	Reactome Pathway	ADCY1	ADCY2	ADCY3	ADCY4	ADCY5	ADCY6	ADCY7	ADCY8	ADCY9	ADRBK1	CALM1	CAMK4	CREB1	PDE1A	PDE1B	PDE1C	PRKACA	PRKACB	PRKACG	PRKAR1A	PRKAR1B	PRKAR2A	PRKAR2B	PRKCA	PRKCD	PRKCG
Calnexin/calreticulin cycle	Reactome Pathway	CALR	CANX	DERL2	EDEM1	EDEM2	EDEM3	GANAB	MAN1B1	OS9	PDIA3	PRKCSH	SEL1L	SYVN1	UGGT1	UGGT2
Cam-PDE 1 activation	Reactome Pathway	CALM1	PDE1A	PDE1B	PDE1C
Cap-dependent Translation Initiation	Reactome Pathway	EIF1AX	EIF2B1	EIF2B2	EIF2B3	EIF2B4	EIF2B5	EIF2S1	EIF2S2	EIF2S3	EIF3A	EIF3B	EIF3C	EIF3D	EIF3E	EIF3F	EIF3G	EIF3H	EIF3I	EIF3J	EIF3K	EIF4A1	EIF4A2	EIF4B	EIF4E	EIF4EBP1	EIF4G1	EIF4H	EIF5	EIF5B	FAU	PABPC1	RPL10	RPL10A	RPL11	RPL12	RPL13	RPL13A	RPL14	RPL15	RPL17	RPL18	RPL18A	RPL19	RPL21	RPL22	RPL23	RPL23A	RPL24
Cargo concentration in the ER	Reactome Pathway	AREG	CD59	CNIH1	CNIH2	CNIH3	COL7A1	CTAGE5	CTSC	CTSZ	F5	F8	FOLR1	GOSR2	GRIA1	LMAN1	LMAN1L	LMAN2	LMAN2L	MCFD2	MIA3	PREB	SAR1B	SEC22B	SEC23A	SEC24A	SEC24B	SEC24C	SEC24D	SERPINA1	STX5	TGFA	TMED10	TMED2
Cargo trafficking to the periciliary membrane	Reactome Pathway	ARF4	ARL13B	ARL3	ARL6	ASAP1	BBIP1	BBS1	BBS10	BBS12	BBS2	BBS4	BBS5	BBS7	BBS9	CCT2	CCT3	CCT4	CCT5	CCT8	CNGA2	CNGA4	CNGB1	CYS1	EXOC1	EXOC2	EXOC3	EXOC4	EXOC5	EXOC6	EXOC7	EXOC8	GBF1	INPP5E	LZTFL1	MCHR1	MKKS	NPHP3	PDE6D	PKD1	PKD2	RAB11A	RAB11FIP3	RAB3IP	RAB8A	RHO	RP2	SMO	SSTR3
Carnitine synthesis	Reactome Pathway	ALDH9A1	BBOX1	SHMT1	TMLHE
Caspase activation via extrinsic apoptotic signalig pathway	Reactome Pathway	APPL1	CASP3	CASP8	CASP9	CD14	CFLAR	DAPK1	DAPK2	DAPK3	DCC	FADD	FAS	FASLG	LY96	MAGED1	MC159L	ORF71	RIPK1	TICAM1	TICAM2	TLR3	TLR4	TNFRSF10A	TNFRSF10B	TNFSF10	TRADD	TRAF2	UNC5A	UNC5B
Caspase-mediated cleavage of cytoskeletal proteins	Reactome Pathway	ADD1	CASP3	CASP6	CASP7	CASP8	DBNL	GAS2	GSN	MAPT	PLEC	SPTAN1	VIM
Catabolism of glucuronate to xylulose-5-phosphate	Reactome Pathway	AKR1A1	CRYL1	DCXR	SORD	XYLB
Catecholamine biosynthesis	Reactome Pathway	DBH	DDC	PNMT	TH
Cation-coupled Chloride cotransporters	Reactome Pathway	SLC12A1	SLC12A2	SLC12A3	SLC12A4	SLC12A5	SLC12A6	SLC12A7
Cdc20:Phospho-APC/C mediated degradation of Cyclin A	Reactome Pathway	ANAPC1	ANAPC10	ANAPC11	ANAPC2	ANAPC4	ANAPC5	ANAPC7	BUB1B	BUB3	CCNA1	CCNA2	CDC16	CDC20	CDC23	CDC26	CDC27	CDK1	MAD2L1	PSMA1	PSMA2	PSMA3	PSMA4	PSMA5	PSMA6	PSMA7	PSMA8	PSMB1	PSMB10	PSMB11	PSMB2	PSMB3	PSMB4	PSMB5	PSMB6	PSMB7	PSMB8	PSMB9	PSMC1	PSMC2	PSMC3	PSMC4	PSMC5	PSMC6	PSMD1	PSMD10	PSMD11	PSMD12	PSMD13
Cell Cycle	Reactome Pathway	AAAS	ACD	ACTR1A	AHCTF1	AJUBA	AKAP9	ALMS1	ANAPC1	ANAPC10	ANAPC11	ANAPC2	ANAPC4	ANAPC5	ANAPC7	ANKLE2	APEX1	APITD1	ARPP19	ATM	ATR	ATRIP	AURKA	AURKB	B9D2	BABAM1	BANF1	BARD1	BIRC5	BLM	BLZF1	BORA	BRCA1	BRCA2	BRCC3	BRE	BTRC	BUB1	BUB1B	BUB3	CASC5	CCNA1	CCNA2	CCNB1	CCNB2	CCND1	CCND2	CCND3	CCNE1
Cell Cycle Checkpoints	Reactome Pathway	ANAPC1	ANAPC10	ANAPC11	ANAPC2	ANAPC4	ANAPC5	ANAPC7	ATM	ATR	ATRIP	BABAM1	BARD1	BRCA1	BRCC3	BRE	BUB1B	BUB3	CCNB1	CCNB2	CCNE1	CCNE2	CDC16	CDC20	CDC23	CDC25A	CDC25C	CDC26	CDC27	CDC45	CDC6	CDC7	CDK1	CDK2	CDKN1A	CDKN1B	CHEK1	CHEK2	CLSPN	DBF4	FAM175A	H2AFX	H2BFS	HERC2	HIST1H2BA	HIST1H2BB	HIST1H2BC	HIST1H2BD	HIST1H2BH
Cell Cycle, Mitotic	Reactome Pathway	AAAS	ACTR1A	AHCTF1	AJUBA	AKAP9	ALMS1	ANAPC1	ANAPC10	ANAPC11	ANAPC2	ANAPC4	ANAPC5	ANAPC7	ANKLE2	APEX1	APITD1	ARPP19	AURKA	AURKB	B9D2	BANF1	BIRC5	BLZF1	BORA	BTRC	BUB1	BUB1B	BUB3	CASC5	CCNA1	CCNA2	CCNB1	CCNB2	CCND1	CCND2	CCND3	CCNE1	CCNE2	CCNH	CCP110	CDC14A	CDC16	CDC20	CDC23	CDC25A	CDC25B	CDC25C	CDC26
Cell death signalling via NRAGE, NRIF and NADE	Reactome Pathway	AATF	ABR	AKAP13	APH1A	APH1B	ARHGAP4	ARHGEF11	ARHGEF12	ARHGEF16	ARHGEF17	ARHGEF18	ARHGEF2	ARHGEF3	ARHGEF4	ARHGEF6	ARHGEF7	ARHGEF9	BAD	BCL2L11	CASP2	CASP3	ECT2	FGD1	FGD2	FGD3	FGD4	ITGB3BP	ITSN1	KALRN	MAGED1	MAPK8	MCF2	MCF2L	NCSTN	NET1	NGEF	NGF	NGFR	NGFRAP1	OBSCN	PLEKHG2	PLEKHG5	PSEN2	PSENEN	RAC1	RASGRF2	RPS27A	SOS1
Cell junction organization	Reactome Pathway	ACTN1	ANG	ARHGEF6	CADM1	CADM2	CADM3	CD151	CDH1	CDH10	CDH11	CDH12	CDH13	CDH15	CDH17	CDH18	CDH2	CDH24	CDH3	CDH4	CDH5	CDH6	CDH7	CDH8	CDH9	CLDN1	CLDN10	CLDN11	CLDN12	CLDN14	CLDN15	CLDN16	CLDN17	CLDN18	CLDN19	CLDN2	CLDN20	CLDN22	CLDN23	CLDN3	CLDN4	CLDN5	CLDN6	CLDN7	CLDN8	CLDN9	COL17A1	CRB3	CTNNA1
Cell redox homeostasis	Reactome Pathway	ahpC	ahpD	dlaT	fgd1	lpdC	tpx	trx-2	trxA	trxB
Cell surface interactions at the vascular wall	Reactome Pathway	AMICA1	ANGPT1	ANGPT2	ANGPT4	APOB	ATP1B1	ATP1B2	ATP1B3	BSG	CAV1	CD177	CD2	CD244	CD44	CD47	CD48	CD58	CD84	CEACAM1	CEACAM6	CEACAM8	CXADR	DOK2	ESAM	F11R	F2	FCER1G	FN1	FYN	GAS6	GLG1	GP6	GRB14	GRB2	GRB7	HRAS	INPP5D	ITGA3	ITGA4	ITGA5	ITGA6	ITGAL	ITGAM	ITGAV	ITGAX	ITGB1	ITGB2	ITGB3
Cell-Cell communication	Reactome Pathway	ACTN1	ACTN2	ACTN3	ACTN4	ANG	ARHGEF6	CADM1	CADM2	CADM3	CASK	CD151	CD2AP	CD47	CDH1	CDH10	CDH11	CDH12	CDH13	CDH15	CDH17	CDH18	CDH2	CDH24	CDH3	CDH4	CDH5	CDH6	CDH7	CDH8	CDH9	CLDN1	CLDN10	CLDN11	CLDN12	CLDN14	CLDN15	CLDN16	CLDN17	CLDN18	CLDN19	CLDN2	CLDN20	CLDN22	CLDN23	CLDN3	CLDN4	CLDN5	CLDN6
Cell-cell junction organization	Reactome Pathway	ANG	CADM1	CADM2	CADM3	CDH1	CDH10	CDH11	CDH12	CDH13	CDH15	CDH17	CDH18	CDH2	CDH24	CDH3	CDH4	CDH5	CDH6	CDH7	CDH8	CDH9	CLDN1	CLDN10	CLDN11	CLDN12	CLDN14	CLDN15	CLDN16	CLDN17	CLDN18	CLDN19	CLDN2	CLDN20	CLDN22	CLDN23	CLDN3	CLDN4	CLDN5	CLDN6	CLDN7	CLDN8	CLDN9	CRB3	CTNNA1	CTNNB1	CTNND1	F11R	INADL
Cell-extracellular matrix interactions	Reactome Pathway	ACTN1	ARHGEF6	FBLIM1	FERMT2	FLNA	FLNC	ILK	ITGB1	LIMS1	LIMS2	PARVA	PARVB	PXN	RSU1	TESK1	VASP
Cellular Senescence	Reactome Pathway	ACD	AGO1	AGO3	AGO4	ANAPC1	ANAPC10	ANAPC11	ANAPC2	ANAPC4	ANAPC5	ANAPC7	ASF1A	ATM	BMI1	CABIN1	CBX2	CBX4	CBX6	CBX8	CCNA1	CCNA2	CCNE1	CCNE2	CDC16	CDC23	CDC26	CDC27	CDK2	CDK4	CDK6	CDKN1A	CDKN1B	CDKN2A	CDKN2B	CDKN2C	CDKN2D	CEBPB	CXCL8	E2F1	E2F2	E2F3	EED	EHMT1	EHMT2	EP400	ERF	ETS1	ETS2
Cellular response to heat stress	Reactome Pathway	AAAS	AKT1S1	ATM	ATR	BAG1	BAG2	BAG3	BAG4	BAG5	C11orf73	CAMK2A	CAMK2B	CAMK2D	CAMK2G	CCAR2	COL4A6	CREBBP	CRYBA4	DEDD2	DNAJB1	DNAJB6	DNAJC2	DNAJC7	EEF1A1	EP300	FKBP4	GML	GSK3B	HDAC6	HSBP1	HSBP2	HSF1	HSP90AA1	HSP90AB1	HSPA12A	HSPA12B	HSPA13	HSPA14	HSPA1A	HSPA1B	HSPA1L	HSPA2	HSPA4	HSPA4L	HSPA5	HSPA6	HSPA7	HSPA8
Cellular response to hypoxia	Reactome Pathway	ARNT	CA9	CREBBP	CUL2	EGLN1	EGLN2	EGLN3	EP300	EPAS1	EPO	HIF1A	HIF1AN	HIF3A	RBX1	RPS27A	TCEB1	TCEB2	UBA52	UBB	UBC	UBE2D1	UBE2D2	UBE2D3	VEGFA	VHL
Cellular responses to stress	Reactome Pathway	AAAS	ACD	AGO1	AGO3	AGO4	AKT1S1	AMBRA1	ANAPC1	ANAPC10	ANAPC11	ANAPC2	ANAPC4	ANAPC5	ANAPC7	AQP8	ARNT	ASF1A	ATG10	ATG101	ATG12	ATG13	ATG14	ATG16L1	ATG3	ATG4A	ATG4B	ATG4C	ATG4D	ATG5	ATG7	ATG9A	ATG9B	ATM	ATOX1	ATP7A	ATR	BAG1	BAG2	BAG3	BAG4	BAG5	BECN1	BMI1	C11orf73	CA9	CABIN1	CAMK2A	CAMK2B
Centrosome maturation	Reactome Pathway	ACTR1A	AKAP9	ALMS1	CCNB1	CCP110	CDK1	CDK11A	CDK11B	CDK5RAP2	CENPJ	CEP131	CEP135	CEP152	CEP164	CEP192	CEP250	CEP290	CEP41	CEP57	CEP63	CEP70	CEP72	CEP76	CEP78	CETN2	CKAP5	CLASP1	CNTRL	CSNK1D	CSNK1E	DCTN1	DCTN2	DCTN3	DYNC1H1	DYNC1I2	DYNLL1	FGFR1OP	HAUS2	HSP90AA1	MAPRE1	NDE1	NEDD1	NEK2	NINL	NUMA1	ODF2	OFD1	PAFAH1B1
Ceramide signalling	Reactome Pathway	NGF	NGFR	SMPD2
ChREBP activates metabolic gene expression	Reactome Pathway	ACACA	ACACB	ACLY	AGPAT1	FASN	MLX	MLXIPL	PKLR
Chaperonin-mediated protein folding	Reactome Pathway	ACTB	AP3M1	ARFGEF2	CCT2	CCT3	CCT4	CCT5	CCT6A	CCT7	CCT8	FBXL3	FBXL5	FBXO4	FBXO6	FBXW10	FBXW2	FBXW4	FBXW5	FBXW7	FBXW9	FKBP9	KIF13A	KIFC3	LONP2	NOP56	PFDN1	PFDN2	PFDN4	PFDN5	PFDN6	SKIV2L	SPHK1	TCP1	TUBA1A	TUBA1B	TUBA1C	TUBA3C	TUBA4A	TUBB1	TUBB2A	TUBB2B	TUBB3	TUBB4A	TUBB4B	TUBB6	USP11	VBP1	XRN2
Chemokine receptors bind chemokines	Reactome Pathway	ACKR2	ACKR3	ACKR4	CCL11	CCL16	CCL17	CCL19	CCL2	CCL20	CCL21	CCL22	CCL25	CCL27	CCL28	CCL3	CCL3L1	CCL4	CCL5	CCL7	CCR1	CCR10	CCR2	CCR3	CCR4	CCR5	CCR6	CCR7	CCR8	CCR9	CCRL2	CX3CL1	CX3CR1	CXCL1	CXCL10	CXCL11	CXCL12	CXCL13	CXCL16	CXCL2	CXCL3	CXCL5	CXCL6	CXCL8	CXCL9	CXCR1	CXCR2	CXCR3	CXCR4
Chk1/Chk2(Cds1) mediated inactivation of Cyclin B:Cdk1 complex	Reactome Pathway	CCNB1	CDC25C	CDK1	CHEK1	SFN	WEE1	YWHAB	YWHAE	YWHAG	YWHAH	YWHAQ	YWHAZ
Cholesterol biosynthesis	Reactome Pathway	ARV1	CYP51A1	DHCR24	DHCR7	EBP	FDFT1	FDPS	GGPS1	HMGCR	HMGCS1	HSD17B7	IDI1	IDI2	LBR	LSS	MSMO1	MVD	MVK	NSDHL	PMVK	SC5D	SQLE	TM7SF2
Chondroitin sulfate biosynthesis	Reactome Pathway	BCAN	BGN	CHPF	CHPF2	CHST11	CHST12	CHST13	CHST15	CHST3	CHST7	CHST9	CHSY1	CHSY3	CSGALNACT1	CSGALNACT2	CSPG4	CSPG5	DCN	NCAN	VCAN
Chondroitin sulfate/dermatan sulfate metabolism	Reactome Pathway	AGRN	ARSB	B3GALT6	B3GAT1	B3GAT2	B3GAT3	B4GALT7	BCAN	BGN	CHPF	CHPF2	CHST11	CHST12	CHST13	CHST14	CHST15	CHST3	CHST7	CHST9	CHSY1	CHSY3	CSGALNACT1	CSGALNACT2	CSPG4	CSPG5	DCN	DSE	DSEL	GPC1	GPC2	GPC3	GPC4	GPC5	GPC6	GXYLT1	GXYLT2	HEXA	HEXB	HSPG2	HYAL1	HYAL3	IDS	IDUA	NCAN	SDC1	SDC2	SDC3	SDC4
Chromatin modifying enzymes	Reactome Pathway	ACTB	ACTL6A	ACTL6B	AEBP2	ARID1A	ARID1B	ARID2	ARID4A	ARID4B	ARID5B	ASH2L	ATF2	ATF7IP	ATXN7	ATXN7L3	BRD1	BRD8	BRMS1	BRPF1	BRPF3	CARM1	CCDC101	CCND1	CDK4	CHD3	CHD4	CLOCK	COPRS	CREBBP	CSRP2BP	DMAP1	DNMT3A	DOT1L	DPY30	DR1	EED	EHMT1	EHMT2	ELP2	ELP3	ELP4	ELP5	ELP6	ENY2	EP300	EP400	EPC1	EZH2
Chromatin organization	Reactome Pathway	ACTB	ACTL6A	ACTL6B	AEBP2	ARID1A	ARID1B	ARID2	ARID4A	ARID4B	ARID5B	ASH2L	ATF2	ATF7IP	ATXN7	ATXN7L3	BRD1	BRD8	BRMS1	BRPF1	BRPF3	CARM1	CCDC101	CCND1	CDK4	CHD3	CHD4	CLOCK	COPRS	CREBBP	CSRP2BP	DMAP1	DNMT3A	DOT1L	DPY30	DR1	EED	EHMT1	EHMT2	ELP2	ELP3	ELP4	ELP5	ELP6	ENY2	EP300	EP400	EPC1	EZH2
Chromosome Maintenance	Reactome Pathway	ACD	APEX1	APITD1	CASC5	CENPA	CENPC	CENPH	CENPI	CENPK	CENPL	CENPM	CENPN	CENPO	CENPP	CENPQ	CENPT	CENPU	CENPW	DKC1	DNA2	FEN1	H2AFB1	H2AFX	H2AFZ	H2BFS	HIST1H2AB	HIST1H2AC	HIST1H2AD	HIST1H2AJ	HIST1H2BA	HIST1H2BB	HIST1H2BC	HIST1H2BD	HIST1H2BH	HIST1H2BJ	HIST1H2BK	HIST1H2BL	HIST1H2BM	HIST1H2BN	HIST1H2BO	HIST1H4A	HIST2H2AA3	HIST2H2AC	HIST2H2BE	HIST3H2BB	HIST3H3	HJURP	ITGB3BP
Chylomicron-mediated lipid transport	Reactome Pathway	APOA1	APOA2	APOA4	APOA5	APOB	APOC2	APOC3	APOE	HSPG2	LDLR	LDLRAP1	LIPC	LPL	MTTP	P4HB	SAR1B	SDC1
Circadian Clock	Reactome Pathway	ARNTL	ARNTL2	ATF2	AVP	BHLHE40	BHLHE41	BTRC	CARM1	CCRN4L	CHD9	CLOCK	CPT1A	CREB1	CREBBP	CRTC1	CRY1	CRY2	CSNK1D	CSNK1E	CUL1	DBP	ELOVL3	EP300	F7	FBXL3	HDAC3	HELZ2	HIF1A	MED1	MEF2C	MEF2D	NAMPT	NCOA1	NCOA2	NCOA6	NCOR1	NPAS2	NR1D1	NR3C1	NRIP1	PER1	PER2	PPARA	PPARGC1A	PPP1CA	PPP1CB	PPP1CC	RAI1
Citric acid cycle (TCA cycle)	Reactome Pathway	ACO2	CS	DLD	DLST	FH	IDH2	IDH3A	IDH3B	IDH3G	MDH2	NNT	OGDH	SDHA	SDHB	SDHC	SDHD	SUCLA2	SUCLG1	SUCLG2
Class A/1 (Rhodopsin-like receptors)	Reactome Pathway	ACKR1	ACKR2	ACKR3	ACKR4	ADORA1	ADORA2A	ADORA2B	ADORA3	ADRA1A	ADRA1B	ADRA1D	ADRA2A	ADRA2B	ADRA2C	ADRB1	ADRB2	ADRB3	AGT	AGTR1	AGTR2	ANXA1	APLN	APLNR	APP	AVP	AVPR1A	AVPR1B	AVPR2	BDKRB1	BDKRB2	BRS3	C3	C3AR1	C5	C5AR1	C5AR2	CCK	CCKAR	CCKBR	CCL11	CCL16	CCL17	CCL19	CCL2	CCL20	CCL21	CCL22	CCL23
Class B/2 (Secretin family receptors)	Reactome Pathway	ADCYAP1	ADCYAP1R1	ADGRE1	ADGRE2	ADGRE3	ADM	ADM2	CALCA	CALCB	CALCR	CALCRL	CD55	CD97	CRH	CRHR1	CRHR2	DHH	FZD1	FZD10	FZD2	FZD3	FZD4	FZD5	FZD6	FZD7	FZD8	FZD9	GCG	GCGR	GHRH	GHRHR	GIP	GIPR	GLP1R	GLP2R	GNAS	GNB1	GNB2	GNB3	GNB4	GNB5	GNG10	GNG11	GNG12	GNG13	GNG2	GNG3	GNG4
Class C/3 (Metabotropic glutamate/pheromone receptors)	Reactome Pathway	CASR	GABBR1	GABBR2	GPRC6A	GRM1	GRM2	GRM3	GRM4	GRM5	GRM6	GRM7	GRM8	TAS1R1	TAS1R2	TAS1R3	TAS2R1	TAS2R10	TAS2R13	TAS2R14	TAS2R16	TAS2R19	TAS2R20	TAS2R3	TAS2R30	TAS2R31	TAS2R38	TAS2R39	TAS2R4	TAS2R40	TAS2R41	TAS2R42	TAS2R43	TAS2R45	TAS2R46	TAS2R5	TAS2R50	TAS2R60	TAS2R7	TAS2R8	TAS2R9
Class I MHC mediated antigen processing & presentation	Reactome Pathway	ANAPC1	ANAPC10	ANAPC11	ANAPC13	ANAPC2	ANAPC4	ANAPC5	ANAPC7	ARIH2	ASB1	ASB10	ASB11	ASB12	ASB13	ASB14	ASB15	ASB16	ASB17	ASB18	ASB2	ASB3	ASB4	ASB5	ASB6	ASB7	ASB8	ASB9	ATG7	B2M	BLMH	BTRC	CALR	CANX	CBLB	CD207	CD36	CDC16	CDC20	CDC23	CDC26	CDC27	CDC34	CTSL	CTSS	CTSV	CUL1	CUL2	CUL3
Class II GLUTs	Reactome Pathway	SLC2A11	SLC2A5	SLC2A7	SLC2A9
Classical Kir channels	Reactome Pathway	KCNJ12	KCNJ14	KCNJ2	KCNJ4
Classical antibody-mediated complement activation	Reactome Pathway	C1QA	C1QB	C1QC	C1R	C1S	CRP	IGHG1	IGHG2	IGHG3	IGHG4	IGHV	IGHV3-23	IGHV7-81	IGKC	IGKV1-5	IGKV1D-16	IGKV4-1	IGKVA18	IGLC1	IGLC2	IGLC3	IGLC6	IGLC7	IGLV	IGLV1-36	IGLV1-40	IGLV1-44	IGLV10-54	IGLV11-55	IGLV2-11	IGLV2-18	IGLV2-23	IGLV2-33	IGLV3-12	IGLV3-16	IGLV3-22	IGLV3-25	IGLV3-27	IGLV4-3	IGLV4-60	IGLV4-69	IGLV5-37	IGLV5-45	IGLV7-43	IGLV7-46	IGLV8-61
Clathrin derived vesicle budding	Reactome Pathway	AP1B1	AP1G1	AP1G2	AP1M1	AP1M2	AP1S1	AP1S2	AP1S3	AP3B1	AP3S1	AP4B1	AP4E1	AP4M1	AP4S1	APP	ARF1	ARRB1	BLOC1S1	BLOC1S3	BLOC1S4	BLOC1S6	CHMP2A	CLINT1	CLTA	CLTB	CLTC	CLVS1	CLVS2	CPD	CTSZ	DNAJC6	DNASE2	DNM2	DTNBP1	FTH1	FTL	GAK	GBF1	GNS	HGS	HIP1R	HSPA8	IGF2R	M6PR	NAPA	NECAP1	OCRL	PICALM
Clearance of Nuclear Envelope Membranes from Chromatin	Reactome Pathway	BANF1	EMD	LEMD2	LEMD3	TMPO	VRK1	VRK2
Cleavage of Growing Transcript in the Termination Region	Reactome Pathway	ALYREF	CDC40	CLP1	CPSF1	CPSF2	CPSF3	CPSF7	CSTF1	CSTF2	CSTF3	DHX38	LSM10	LSM11	MAGOH	NCBP1	NCBP2	NUDT21	PABPN1	PAPOLA	PCF11	RBM8A	RNPS1	SLBP	SNRPB	SNRPD3	SNRPE	SNRPF	SNRPG	SRRM1	SRSF1	SRSF11	SRSF2	SRSF3	SRSF4	SRSF5	SRSF6	SRSF7	SRSF9	U2AF1	U2AF2	UPF3B	ZNF473
Cleavage of the damaged purine	Reactome Pathway	MPG	MUTYH	OGG1
Cleavage of the damaged pyrimidine	Reactome Pathway	MBD4	NEIL1	NEIL2	NTHL1	OGG1	SMUG1	TDG	UNG
Cobalamin (Cbl, vitamin B12) transport and metabolism	Reactome Pathway	ABCC1	ABCD4	AMN	CD320	CTRB1	CTRB2	CTRC	CUBN	GIF	LMBRD1	MMAA	MMAB	MMACHC	MMADHC	MTR	MTRR	MUT	PRSS1	PRSS3	TCN1	TCN2
Coenzyme A biosynthesis	Reactome Pathway	COASY	PANK1	PANK2	PANK3	PANK4	PPCDC	PPCS	SLC25A16
Cohesin Loading onto Chromatin	Reactome Pathway	MAU2	NIPBL	PDS5A	PDS5B	RAD21	SMC1A	SMC3	STAG1	STAG2	WAPAL
Collagen biosynthesis and modifying enzymes	Reactome Pathway	ADAMTS14	ADAMTS2	ADAMTS3	BMP1	COL10A1	COL11A1	COL11A2	COL12A1	COL13A1	COL14A1	COL15A1	COL16A1	COL17A1	COL18A1	COL19A1	COL1A1	COL1A2	COL20A1	COL21A1	COL22A1	COL23A1	COL24A1	COL25A1	COL26A1	COL27A1	COL28A1	COL2A1	COL3A1	COL4A1	COL4A2	COL4A3	COL4A4	COL4A5	COL4A6	COL5A1	COL5A2	COL5A3	COL6A1	COL6A2	COL6A3	COL6A5	COL6A6	COL7A1	COL8A1	COL8A2	COL9A1	COL9A2	COL9A3
Collagen degradation	Reactome Pathway	ADAM10	ADAM17	ADAM9	COL12A1	COL13A1	COL14A1	COL15A1	COL16A1	COL17A1	COL18A1	COL19A1	COL23A1	COL25A1	COL26A1	COL9A1	COL9A2	COL9A3	CTSB	CTSD	CTSK	CTSL	ELANE	FURIN	MMP1	MMP10	MMP11	MMP12	MMP13	MMP14	MMP15	MMP19	MMP2	MMP20	MMP3	MMP7	MMP8	MMP9	PHYKPL	PRSS2
Collagen formation	Reactome Pathway	ADAMTS14	ADAMTS2	ADAMTS3	BMP1	CD151	COL10A1	COL11A1	COL11A2	COL12A1	COL13A1	COL14A1	COL15A1	COL16A1	COL17A1	COL18A1	COL19A1	COL1A1	COL1A2	COL20A1	COL21A1	COL22A1	COL23A1	COL24A1	COL25A1	COL26A1	COL27A1	COL28A1	COL2A1	COL3A1	COL4A1	COL4A2	COL4A3	COL4A4	COL4A5	COL4A6	COL5A1	COL5A2	COL5A3	COL6A1	COL6A2	COL6A3	COL6A5	COL6A6	COL7A1	COL8A1	COL8A2	COL9A1	COL9A2
Common Pathway of Fibrin Clot Formation	Reactome Pathway	CD177	F10	F13A1	F13B	F2	F2R	F5	F8	FGA	FGB	FGG	PF4	PF4V1	PROC	PROCR	PROS1	PRTN3	SERPINA5	SERPINC1	SERPIND1	SERPINE2	THBD
Complement cascade	Reactome Pathway	C1QA	C1QB	C1QC	C1R	C1S	C2	C3	C4A	C4B	C4BPA	C4BPB	C5	C6	C7	C8A	C8B	C8G	C9	CD46	CD55	CD59	CFB	CFD	CFH	CFHR3	CFI	CR1	CRP	FCN1	FCN2	FCN3	GZMM	IGHG1	IGHG2	IGHG3	IGHG4	IGHV	IGHV3-23	IGHV7-81	IGKC	IGKV1-5	IGKV1D-16	IGKV4-1	IGKVA18	IGLC1	IGLC2	IGLC3	IGLC6
Condensation of Prometaphase Chromosomes	Reactome Pathway	CCNB1	CCNB2	CDK1	CSNK2A1	CSNK2A2	CSNK2B	NCAPD2	NCAPG	NCAPH	SMC2	SMC4
Condensation of Prophase Chromosomes	Reactome Pathway	CCNB1	CDK1	H2AFB1	H2AFX	H2AFZ	H2BFS	H3F3A	HIST1H2AB	HIST1H2AC	HIST1H2AD	HIST1H2AJ	HIST1H2BA	HIST1H2BB	HIST1H2BC	HIST1H2BD	HIST1H2BH	HIST1H2BJ	HIST1H2BK	HIST1H2BL	HIST1H2BM	HIST1H2BN	HIST1H2BO	HIST1H3A	HIST1H4A	HIST2H2AA3	HIST2H2AC	HIST2H2BE	HIST2H3A	HIST3H2BB	HIST3H3	MCPH1	NCAPD3	NCAPG2	NCAPH2	PHF8	PLK1	RB1	SET	SETD8	SMC2	SMC4
Conjugation of benzoate with glycine	Reactome Pathway	ACSM1	ACSM2B	GLYAT	GLYATL1	GLYATL2	GLYATL3
Conjugation of carboxylic acids	Reactome Pathway	ACSM1	ACSM2A	ACSM2B	ACSM4	ACSM5	GLYAT	GLYATL1	GLYATL2	GLYATL3
Conjugation of phenylacetate with glutamine	Reactome Pathway	ACSM1	ACSM2B
Conjugation of salicylate with glycine	Reactome Pathway	ACSM2A	ACSM2B	ACSM4	ACSM5	GLYAT	GLYATL1	GLYATL2	GLYATL3
Constitutive Signaling by AKT1 E17K in Cancer	Reactome Pathway	AKT1	AKT1S1	AKT2	AKT3	BAD	CASP9	CDKN1A	CDKN1B	CHUK	CREB1	FOXO1	FOXO3	FOXO4	GSK3A	GSK3B	MAPKAP1	MDM2	MLST8	MTOR	NR4A1	PDPK1	RICTOR	RPS6KB2	TSC2
Constitutive Signaling by Aberrant PI3K in Cancer	Reactome Pathway	BTC	CD19	CD28	CD80	CD86	EGF	EGFR	ERBB2	ERBB3	ERBB4	EREG	FGF1	FGF10	FGF16	FGF17	FGF18	FGF19	FGF2	FGF20	FGF22	FGF23	FGF3	FGF4	FGF5	FGF6	FGF7	FGF8	FGF9	FGFR1	FGFR2	FGFR3	FGFR4	FRS2	FYN	GAB1	GRB2	HBEGF	IRS1	IRS2	KIT	KITLG	KL	KLB	LCK	NRG1	NRG2	NRG3	NRG4
Constitutive Signaling by EGFRvIII	Reactome Pathway	CBL	CDC37	EGF	EGFR	GAB1	GRB2	HRAS	HSP90AA1	KRAS	NRAS	PIK3CA	PIK3R1	PLCG1	SHC1	SOS1
Constitutive Signaling by Ligand-Responsive EGFR Cancer Variants	Reactome Pathway	CBL	CDC37	EGF	EGFR	GAB1	GRB2	HRAS	HSP90AA1	KRAS	NRAS	PIK3CA	PIK3R1	PLCG1	RPS27A	SHC1	SOS1	UBA52	UBB	UBC
Constitutive Signaling by NOTCH1 HD Domain Mutants	Reactome Pathway	ADAM10	ADAM17	DLL1	DLL4	JAG1	JAG2	MIB1	MIB2	NEURL1	NEURL1B	NOTCH1	RPS27A	UBA52	UBB	UBC
Constitutive Signaling by NOTCH1 HD+PEST Domain Mutants	Reactome Pathway	ADAM10	ADAM17	APH1A	APH1B	CCNC	CDK8	CREBBP	CUL1	DLL1	DLL4	EP300	FBXW7	HDAC1	HDAC10	HDAC11	HDAC2	HDAC3	HDAC4	HDAC5	HDAC6	HDAC7	HDAC8	HDAC9	HES1	HES5	HEY1	HEY2	HEYL	JAG1	JAG2	KAT2A	KAT2B	MAML1	MAML2	MAML3	MAMLD1	MIB1	MIB2	MYC	NCOR1	NCOR2	NCSTN	NEURL1	NEURL1B	NOTCH1	PSEN2	PSENEN	RBPJ
Constitutive Signaling by NOTCH1 PEST Domain Mutants	Reactome Pathway	ADAM10	ADAM17	APH1A	APH1B	CCNC	CDK8	CREBBP	CUL1	DLL1	DLL4	EP300	FBXW7	HDAC1	HDAC10	HDAC11	HDAC2	HDAC3	HDAC4	HDAC5	HDAC6	HDAC7	HDAC8	HDAC9	HES1	HES5	HEY1	HEY2	HEYL	JAG1	JAG2	KAT2A	KAT2B	MAML1	MAML2	MAML3	MAMLD1	MIB1	MIB2	MYC	NCOR1	NCOR2	NCSTN	NEURL1	NEURL1B	NOTCH1	PSEN2	PSENEN	RBPJ
Constitutive Signaling by NOTCH1 t(7;9)(NOTCH1:M1580_K2555) Translocation Mutant	Reactome Pathway	ADAM10	ADAM17	DLL1	DLL4	JAG1	JAG2	NOTCH1
Conversion from APC/C:Cdc20 to APC/C:Cdh1 in late anaphase	Reactome Pathway	ANAPC1	ANAPC10	ANAPC11	ANAPC2	ANAPC4	ANAPC5	ANAPC7	CDC14A	CDC16	CDC20	CDC23	CDC26	CDC27	FZR1	UBE2C	UBE2D1	UBE2E1
Cooperation of Prefoldin and TriC/CCT in actin and tubulin folding	Reactome Pathway	ACTB	CCT2	CCT3	CCT4	CCT5	CCT6A	CCT7	CCT8	PFDN1	PFDN2	PFDN4	PFDN5	PFDN6	TCP1	TUBA1A	TUBA1B	TUBA1C	TUBA3C	TUBA4A	TUBB1	TUBB2A	TUBB2B	TUBB3	TUBB4A	TUBB4B	TUBB6	VBP1
Costimulation by the CD28 family	Reactome Pathway	AKT1	AKT2	AKT3	BTLA	CD247	CD274	CD28	CD3D	CD3E	CD3G	CD4	CD80	CD86	CDC42	CSK	CTLA4	FYN	GRAP2	GRB2	HLA-DPA1	HLA-DPB1	HLA-DQA1	HLA-DQA2	HLA-DQB1	HLA-DQB2	HLA-DRA	HLA-DRB1	HLA-DRB3	HLA-DRB4	HLA-DRB5	ICOS	ICOSLG	LCK	LYN	MAP3K14	MAP3K8	MAPKAP1	MLST8	MTOR	PAK1	PAK2	PAK3	PDCD1	PDCD1LG2	PDPK1	PIK3CA	PIK3R1	PIK3R2
Creatine metabolism	Reactome Pathway	CKB	CKM	CKMT1A	CKMT2	GAMT	GATM	SLC6A11	SLC6A12	SLC6A7	SLC6A8
Creation of C4 and C2 activators	Reactome Pathway	C1QA	C1QB	C1QC	C1R	C1S	CRP	FCN1	FCN2	FCN3	IGHG1	IGHG2	IGHG3	IGHG4	IGHV	IGHV3-23	IGHV7-81	IGKC	IGKV1-5	IGKV1D-16	IGKV4-1	IGKVA18	IGLC1	IGLC2	IGLC3	IGLC6	IGLC7	IGLV	IGLV1-36	IGLV1-40	IGLV1-44	IGLV10-54	IGLV11-55	IGLV2-11	IGLV2-18	IGLV2-23	IGLV2-33	IGLV3-12	IGLV3-16	IGLV3-22	IGLV3-25	IGLV3-27	IGLV4-3	IGLV4-60	IGLV4-69	IGLV5-37	IGLV5-45	IGLV7-43	IGLV7-46
Cross-presentation of particulate exogenous antigens (phagosomes)	Reactome Pathway	CD36	CYBA	CYBB	ITGAV	ITGB5	NCF1	NCF2	NCF4
Cross-presentation of soluble exogenous antigens (endosomes)	Reactome Pathway	CD207	FCGR1A	FCGR1B	MRC1	MRC2	PSMA1	PSMA2	PSMA3	PSMA4	PSMA5	PSMA6	PSMA7	PSMA8	PSMB1	PSMB10	PSMB11	PSMB2	PSMB3	PSMB4	PSMB5	PSMB6	PSMB7	PSMB8	PSMB9	PSMC1	PSMC2	PSMC3	PSMC4	PSMC5	PSMC6	PSMD1	PSMD10	PSMD11	PSMD12	PSMD13	PSMD14	PSMD2	PSMD3	PSMD4	PSMD5	PSMD6	PSMD7	PSMD8	PSMD9	PSME1	PSME2	PSME3	PSME4
Crosslinking of collagen fibrils	Reactome Pathway	BMP1	LOX	LOXL1	LOXL2	LOXL3	LOXL4	PCOLCE	TLL1	TLL2
Cyclin A/B1 associated events during G2/M transition	Reactome Pathway	CCNA1	CCNA2	CCNB1	CCNB2	CCNH	CDC25A	CDC25B	CDC25C	CDK1	CDK2	CDK7	FOXM1	MNAT1	PKMYT1	PLK1	PPP2CA	PPP2CB	PPP2R1A	PPP2R1B	PPP2R2A	WEE1	XPO1
Cyclin A:Cdk2-associated events at S phase entry	Reactome Pathway	CCNA1	CCNA2	CCNE1	CCNE2	CCNH	CDC25A	CDC25B	CDK2	CDK7	CDKN1A	CDKN1B	CKS1B	CUL1	FZR1	MAX	MNAT1	MYC	PSMA1	PSMA2	PSMA3	PSMA4	PSMA5	PSMA6	PSMA7	PSMB1	PSMB10	PSMB2	PSMB3	PSMB4	PSMB5	PSMB6	PSMB7	PSMB8	PSMB9	PSMC1	PSMC2	PSMC3	PSMC4	PSMC5	PSMC6	PSMD1	PSMD10	PSMD11	PSMD12	PSMD13	PSMD14	PSMD2	PSMD3
Cyclin B2 mediated events	Reactome Pathway	CCNB2	CDC25A	CDC25B	CDC25C	CDK1
Cyclin D associated events in G1	Reactome Pathway	CCND1	CCND2	CCND3	CCNH	CDK4	CDK6	CDK7	CDKN1A	CDKN1B	CDKN2A	CDKN2B	CDKN2C	CDKN2D	CKS1B	CUL1	E2F1	E2F2	E2F3	E2F4	E2F5	MNAT1	PPP2CA	PPP2CB	PPP2R1A	PPP2R1B	PPP2R2A	PPP2R3B	RB1	RBL1	RBL2	RPS27A	SKP1	SKP2	TFDP1	TFDP2	UBA52	UBB	UBC
Cyclin E associated events during G1/S transition	Reactome Pathway	CCNA1	CCNA2	CCNE1	CCNE2	CCNH	CDC25A	CDK2	CDK7	CDKN1A	CDKN1B	CKS1B	CUL1	MAX	MNAT1	MYC	PKMYT1	PSMA1	PSMA2	PSMA3	PSMA4	PSMA5	PSMA6	PSMA7	PSMB1	PSMB10	PSMB2	PSMB3	PSMB4	PSMB5	PSMB6	PSMB7	PSMB8	PSMB9	PSMC1	PSMC2	PSMC3	PSMC4	PSMC5	PSMC6	PSMD1	PSMD10	PSMD11	PSMD12	PSMD13	PSMD14	PSMD2	PSMD3	PSMD4
Cysteine formation from homocysteine	Reactome Pathway	CBS	CTH
Cytochrome P450 - arranged by substrate type	Reactome Pathway	CYP11A1	CYP11B1	CYP11B2	CYP17A1	CYP19A1	CYP1A1	CYP1A2	CYP1B1	CYP21A2	CYP24A1	CYP26A1	CYP26B1	CYP26C1	CYP27A1	CYP27B1	CYP2A13	CYP2A6	CYP2A7	CYP2B6	CYP2C18	CYP2C19	CYP2C8	CYP2C9	CYP2D6	CYP2E1	CYP2F1	CYP2J2	CYP2R1	CYP2S1	CYP2U1	CYP2W1	CYP39A1	CYP3A4	CYP3A43	CYP3A5	CYP3A7	CYP46A1	CYP4A11	CYP4A22	CYP4B1	CYP4F11	CYP4F12	CYP4F2	CYP4F22	CYP4F3	CYP4F8	CYP51A1	CYP7A1
Cytochrome c-mediated apoptotic response	Reactome Pathway	APAF1	CASP3	CASP7	CASP9	CYCS
Cytokine Signaling in Immune system	Reactome Pathway	AAAS	ACTN2	ADAM17	ADAR	AKAP9	ANGPT1	APBB1IP	ARAF	ARIH1	ARRB1	ARRB2	B2M	BIRC2	BIRC3	BLNK	BRAF	BRAP	BST2	BTC	BTRC	CALM1	CAMK2A	CAMK2B	CAMK2D	CAMK2G	CASP1	CBL	CD27	CD40	CD40LG	CD44	CD70	CHUK	CIITA	CISH	CNKSR1	CNKSR2	CRK	CRKL	CSF2	CSF2RA	CSF2RB	CSH1	CSK	CUL1	CUL3	DAB2IP	DDX58
Cytosolic iron-sulfur cluster assembly	Reactome Pathway	ABCB7	BRIP1	CIAO1	CIAPIN1	ERCC2	FAM96B	MMS19	NARFL	NDOR1	NUBP1	NUBP2	POLD1	RTEL1
Cytosolic sensors of pathogen-associated DNA	Reactome Pathway	AGER	APP	CHUK	CRCP	CREBBP	CTNNB1	DDX41	DHX36	DHX9	DTX4	EP300	HMGB1	IFI16	IKBKB	IKBKG	IRF3	IRF7	LRRFIP1	MB21D1	MRE11A	MYD88	NFKB1	NFKB2	NFKBIA	NFKBIB	NLRP4	POLR1C	POLR1D	POLR2E	POLR2F	POLR2H	POLR2K	POLR2L	POLR3A	POLR3B	POLR3C	POLR3D	POLR3E	POLR3F	POLR3G	POLR3GL	POLR3H	POLR3K	PRKDC	RELA	RIPK1	RIPK3	RPS27A
Cytosolic sulfonation of small molecules	Reactome Pathway	ABHD14B	BPNT1	PAPSS1	PAPSS2	SLC26A1	SLC26A2	SLC35B2	SLC35B3	SULT1A1	SULT1A2	SULT1A3	SULT1B1	SULT1C2	SULT1C4	SULT1E1	SULT2A1	SULT2B1	SULT4A1
Cytosolic tRNA aminoacylation	Reactome Pathway	AARS	AIMP1	AIMP2	CARS	DARS	EEF1E1	EPRS	FARSA	FARSB	GARS	HARS	IARS	KARS	LARS	MARS	NARS	PPA1	QARS	RARS	SARS	TARS	VARS	WARS	YARS
DAG and IP3 signaling	Reactome Pathway	ADCY1	ADCY2	ADCY3	ADCY4	ADCY5	ADCY6	ADCY7	ADCY8	ADCY9	ADRBK1	AHCYL1	CALM1	CAMK4	CREB1	ITPR1	ITPR2	ITPR3	PDE1A	PDE1B	PDE1C	PLCG1	PRKACA	PRKACB	PRKACG	PRKAR1A	PRKAR1B	PRKAR2A	PRKAR2B	PRKCA	PRKCD	PRKCE	PRKCG
DAP12 interactions	Reactome Pathway	ACTN2	ADCY1	ADCY2	ADCY3	ADCY4	ADCY5	ADCY6	ADCY7	ADCY8	ADCY9	ADRBK1	AGO1	AGO2	AGO3	AGO4	AHCYL1	AKAP9	AKT1	AKT1S1	AKT2	AKT3	ANGPT1	APBB1IP	ARAF	ARRB1	ARRB2	B2M	BAD	BRAF	BRAP	BTC	BTK	CALM1	CAMK2A	CAMK2B	CAMK2D	CAMK2G	CAMK4	CASP9	CD19	CD28	CD300E	CD300LB	CD80	CD86	CDKN1A	CDKN1B	CHUK
DAP12 signaling	Reactome Pathway	ACTN2	ADCY1	ADCY2	ADCY3	ADCY4	ADCY5	ADCY6	ADCY7	ADCY8	ADCY9	ADRBK1	AGO1	AGO2	AGO3	AGO4	AHCYL1	AKAP9	AKT1	AKT1S1	AKT2	AKT3	ANGPT1	APBB1IP	ARAF	ARRB1	ARRB2	B2M	BAD	BRAF	BRAP	BTC	BTK	CALM1	CAMK2A	CAMK2B	CAMK2D	CAMK2G	CAMK4	CASP9	CD19	CD28	CD80	CD86	CDKN1A	CDKN1B	CHUK	CNKSR1	CNKSR2
DARPP-32 events	Reactome Pathway	CALM1	CDK5	PDE4A	PDE4B	PDE4C	PDE4D	PPP1CA	PPP1R1B	PPP2CA	PPP2CB	PPP2R1A	PPP2R1B	PPP2R5D	PPP3CA	PPP3CB	PPP3CC	PPP3R1	PRKACA	PRKACB	PRKACG	PRKAR1A	PRKAR1B	PRKAR2A	PRKAR2B
DCC mediated attractive signaling	Reactome Pathway	ABLIM1	ABLIM2	ABLIM3	CDC42	DCC	DOCK1	FYN	NCK1	NTN1	PTK2	RAC1	SRC	TRIO	WASL
DEx/H-box helicases activate type I IFN and inflammatory cytokines production	Reactome Pathway	AGER	APP	DHX36	DHX9	HMGB1	IRF7	MYD88	NFKB1	NFKB2	RELA	S100A12	S100B	SAA1
DNA Damage Bypass	Reactome Pathway	CUL4A	CUL4B	DDB1	DTL	ISG15	KIAA0101	MAD2L2	NPLOC4	PCNA	POLD1	POLD2	POLD3	POLD4	POLE	POLE2	POLH	POLI	POLK	RAD18	RBX1	RCHY1	REV1	REV3L	RFC1	RFC2	RFC3	RFC4	RFC5	RPA1	RPA2	RPA3	RPS27A	SPRTN	TRIM25	UBA52	UBA7	UBB	UBC	UBE2B	UBE2L6	UFD1L	USP1	USP10	USP43	VCP	ZBTB32
DNA Damage Recognition in GG-NER	Reactome Pathway	ACTB	ACTL6A	ACTR5	ACTR8	CETN2	COPS2	COPS3	COPS4	COPS5	COPS6	COPS7A	COPS7B	COPS8	CUL4A	CUL4B	DDB1	DDB2	GPS1	INO80	INO80B	INO80C	INO80D	INO80E	MCRS1	NFRKB	PARP1	PARP2	RAD23A	RAD23B	RBX1	RPS27A	RUVBL1	TFPT	UBA52	UBB	UBC	XPC	YY1
DNA Damage Reversal	Reactome Pathway	ALKBH2	ALKBH3	ASCC1	ASCC2	ASCC3	MGMT
DNA Damage/Telomere Stress Induced Senescence	Reactome Pathway	ACD	ASF1A	ATM	CABIN1	CCNA1	CCNA2	CCNE1	CCNE2	CDK2	CDKN1A	CDKN1B	EP400	H1F0	H2AFB1	H2AFX	H2AFZ	H2BFS	HIRA	HIST1H1A	HIST1H1B	HIST1H1C	HIST1H1D	HIST1H1E	HIST1H2AB	HIST1H2AC	HIST1H2AD	HIST1H2AJ	HIST1H2BA	HIST1H2BB	HIST1H2BC	HIST1H2BD	HIST1H2BH	HIST1H2BJ	HIST1H2BK	HIST1H2BL	HIST1H2BM	HIST1H2BN	HIST1H2BO	HIST1H4A	HIST2H2AA3	HIST2H2AC	HIST2H2BE	HIST3H2BB	HIST3H3	HMGA1	HMGA2	KAT5	LMNB1
DNA Double Strand Break Response	Reactome Pathway	ABL1	APBB1	ATM	BABAM1	BARD1	BAZ1B	BRCA1	BRCC3	BRE	CHEK2	EYA1	EYA2	EYA3	EYA4	FAM175A	H2AFX	H2BFS	HERC2	HIST1H2BA	HIST1H2BB	HIST1H2BC	HIST1H2BD	HIST1H2BH	HIST1H2BJ	HIST1H2BK	HIST1H2BL	HIST1H2BM	HIST1H2BN	HIST1H2BO	HIST1H4A	HIST2H2BE	HIST3H2BB	HIST3H3	KAT5	KDM4A	KDM4B	KPNA2	MAPK8	MDC1	MRE11A	NBN	PIAS4	PPP5C	RAD50	RNF168	RNF8	RPS27A	SMARCA5
DNA Double-Strand Break Repair	Reactome Pathway	ABL1	APBB1	ATM	ATR	ATRIP	BABAM1	BARD1	BAZ1B	BLM	BRCA1	BRCA2	BRCC3	BRE	BRIP1	CCNA1	CCNA2	CDK2	CHEK1	CHEK2	CLSPN	DCLRE1C	DNA2	EME1	EME2	ERCC1	ERCC4	EXO1	EYA1	EYA2	EYA3	EYA4	FAM175A	FEN1	GEN1	H2AFX	H2BFS	HERC2	HIST1H2BA	HIST1H2BB	HIST1H2BC	HIST1H2BD	HIST1H2BH	HIST1H2BJ	HIST1H2BK	HIST1H2BL	HIST1H2BM	HIST1H2BN	HIST1H2BO
DNA Repair	Reactome Pathway	ABL1	ACTB	ACTL6A	ACTR5	ACTR8	ALKBH2	ALKBH3	APBB1	APEX1	APITD1	AQR	ASCC1	ASCC2	ASCC3	ATM	ATR	ATRIP	BABAM1	BARD1	BAZ1B	BLM	BRCA1	BRCA2	BRCC3	BRE	BRIP1	CCNA1	CCNA2	CCNH	CDK2	CDK7	CETN2	CHD1L	CHEK1	CHEK2	CLSPN	COPS2	COPS3	COPS4	COPS5	COPS6	COPS7A	COPS7B	COPS8	CUL4A	CUL4B	DCLRE1A	DCLRE1B
DNA Replication	Reactome Pathway	APEX1	CCNA1	CCNA2	CDC45	CDC6	CDC7	CDK2	CDKN1A	CDKN1B	CDT1	DBF4	DNA2	E2F1	E2F2	E2F3	FEN1	FZR1	GINS1	GINS2	GINS3	GINS4	GMNN	LIG1	MCM10	MCM2	MCM3	MCM4	MCM5	MCM6	MCM7	MCM8	ORC1	ORC2	ORC3	ORC4	ORC5	ORC6	PCNA	POLA1	POLA2	POLD1	POLD2	POLD3	POLD4	POLE	POLE2	PRIM1	PRIM2
DNA Replication Pre-Initiation	Reactome Pathway	CDC45	CDC6	CDC7	CDK2	CDT1	DBF4	E2F1	E2F2	E2F3	GMNN	MCM10	MCM2	MCM3	MCM4	MCM5	MCM6	MCM7	MCM8	ORC1	ORC2	ORC3	ORC4	ORC5	ORC6	POLA1	POLA2	POLE	POLE2	PRIM1	PRIM2	PSMA1	PSMA2	PSMA3	PSMA4	PSMA5	PSMA6	PSMA7	PSMA8	PSMB1	PSMB10	PSMB11	PSMB2	PSMB3	PSMB4	PSMB5	PSMB6	PSMB7	PSMB8
DNA methylation	Reactome Pathway	DNMT1	DNMT3A	DNMT3B	DNMT3L	H2AFB1	H2AFX	H2AFZ	H2BFS	H3F3A	HIST1H2AB	HIST1H2AC	HIST1H2AD	HIST1H2AJ	HIST1H2BA	HIST1H2BB	HIST1H2BC	HIST1H2BD	HIST1H2BH	HIST1H2BJ	HIST1H2BK	HIST1H2BL	HIST1H2BM	HIST1H2BN	HIST1H2BO	HIST1H3A	HIST1H4A	HIST2H2AA3	HIST2H2AC	HIST2H2BE	HIST2H3A	HIST3H2BB	UHRF1
DNA replication initiation	Reactome Pathway	POLA1	POLA2	POLE	POLE2	PRIM1	PRIM2
DNA strand elongation	Reactome Pathway	APEX1	CDC45	DNA2	FEN1	GINS1	GINS2	GINS3	GINS4	LIG1	MCM2	MCM3	MCM4	MCM5	MCM6	MCM7	MCM8	PCNA	POLA1	POLA2	POLD1	POLD2	POLD3	POLD4	PRIM1	PRIM2	RFC1	RFC2	RFC3	RFC4	RFC5	RPA1	RPA2	RPA3
DSCAM interactions	Reactome Pathway	DCC	DSCAM	DSCAML1	MAPK11	MAPK12	MAPK13	MAPK14	MAPK8	NTN1	PAK1	RAC1
Deactivation of the beta-catenin transactivating complex	Reactome Pathway	AKT1	AKT2	APC	ASH2L	BCL9	BCL9L	BTRC	CBY1	CHD8	CTBP1	CTNNB1	CTNNBIP1	HDAC1	KMT2D	LEF1	MEN1	PYGO1	PYGO2	RBBP5	RPS27A	SOX13	SOX17	SOX2	SOX3	SOX4	SOX6	SOX7	SOX9	SRY	TCF7	TCF7L1	TCF7L2	TLE1	TLE2	TLE3	TLE4	UBA52	UBB	UBC	XIAP	XPO1	YWHAZ
Deadenylation of mRNA	Reactome Pathway	CNOT1	CNOT10	CNOT11	CNOT2	CNOT3	CNOT4	CNOT6	CNOT6L	CNOT7	CNOT8	EIF4A1	EIF4A2	EIF4A3	EIF4B	EIF4E	EIF4G1	PABPC1	PAIP1	PAN2	PAN3	PARN	RQCD1	TNKS1BP1
Deadenylation-dependent mRNA decay	Reactome Pathway	CNOT1	CNOT10	CNOT11	CNOT2	CNOT3	CNOT4	CNOT6	CNOT6L	CNOT7	CNOT8	DCP1A	DCP1B	DCP2	DCPS	DDX6	DIS3	EDC3	EDC4	EIF4A1	EIF4A2	EIF4A3	EIF4B	EIF4E	EIF4G1	EXOSC1	EXOSC2	EXOSC3	EXOSC4	EXOSC5	EXOSC6	EXOSC7	EXOSC8	EXOSC9	LSM1	LSM2	LSM3	LSM4	LSM5	LSM6	LSM7	NT5C3B	PABPC1	PAIP1	PAN2	PAN3	PARN	PATL1	RQCD1
Death Receptor Signalling	Reactome Pathway	ADAM17	BAG4	BIRC2	BIRC3	CASP10	CASP8	CFLAR	CHUK	CLIP3	CRMA	CYLD	FADD	FAS	FASLG	GNB2L1	IKBKB	IKBKG	MADD	MAP3K7	NSMAF	OTUD7B	OTULIN	RBCK1	RIPK1	RNF31	RPS27A	SHARPIN	SMPD2	SMPD3	SPI-2	TAB1	TAB2	TAB3	TAX1BP1	TNF	TNFAIP3	TNFRSF10A	TNFRSF10B	TNFRSF1A	TNFSF10	TRADD	TRAF1	TRAF2	UBA52	UBB	UBC	UL36	USP2
Dectin-1 mediated noncanonical NF-kB signaling	Reactome Pathway	BTRC	CCL17	CCL22	CHUK	CUL1	FBXW11	MAP3K14	NFKB2	PSMA1	PSMA2	PSMA3	PSMA4	PSMA5	PSMA6	PSMA7	PSMA8	PSMB1	PSMB10	PSMB11	PSMB2	PSMB3	PSMB4	PSMB5	PSMB6	PSMB7	PSMB8	PSMB9	PSMC1	PSMC2	PSMC3	PSMC4	PSMC5	PSMC6	PSMD1	PSMD10	PSMD11	PSMD12	PSMD13	PSMD14	PSMD2	PSMD3	PSMD4	PSMD5	PSMD6	PSMD7	PSMD8	PSMD9	PSME1
Dectin-2 family	Reactome Pathway	CLEC4A	CLEC4C	CLEC4D	CLEC4E	CLEC6A	FCER1G	FYN	LYN	PLCG2	SYK	env
Defective ACTH causes Obesity and Pro-opiomelanocortinin deficiency (POMCD)	Reactome Pathway	MC2R	POMC
Defective AMN causes hereditary megaloblastic anemia 1	Reactome Pathway	AMN	CUBN	GIF
Defective AVP causes neurohypophyseal diabetes insipidus (NDI)	Reactome Pathway	AVP	AVPR1A	AVPR1B	AVPR2
Defective B3GALT6 causes EDSP2 and SEMDJL1	Reactome Pathway	AGRN	BCAN	BGN	CSPG4	CSPG5	DCN	GPC1	GPC2	GPC3	GPC4	GPC5	GPC6	HSPG2	NCAN	SDC1	SDC2	SDC3	SDC4	VCAN
Defective B3GAT3 causes JDSSDHD	Reactome Pathway	AGRN	BCAN	BGN	CSPG4	CSPG5	DCN	GPC1	GPC2	GPC3	GPC4	GPC5	GPC6	HSPG2	NCAN	SDC1	SDC2	SDC3	SDC4	VCAN
Defective B4GALT1 causes B4GALT1-CDG (CDG-2d)	Reactome Pathway	ACAN	FMOD	KERA	LUM	OGN	OMD	PRELP
Defective B4GALT7 causes EDS, progeroid type	Reactome Pathway	AGRN	BCAN	BGN	CSPG4	CSPG5	DCN	GPC1	GPC2	GPC3	GPC4	GPC5	GPC6	HSPG2	NCAN	SDC1	SDC2	SDC3	SDC4	VCAN
Defective CD320 causes methylmalonic aciduria	Reactome Pathway	CD320	TCN2
Defective CFTR causes cystic fibrosis	Reactome Pathway	CFTR
Defective CHST14 causes EDS, musculocontractural type	Reactome Pathway	BCAN	BGN	CSPG4	CSPG5	DCN	NCAN	VCAN
Defective CHST3 causes SEDCJD	Reactome Pathway	BCAN	BGN	CSPG4	CSPG5	DCN	NCAN	VCAN
Defective CHST6 causes MCDC1	Reactome Pathway	ACAN	FMOD	KERA	LUM	OGN	OMD	PRELP
Defective CHSY1 causes TPBS	Reactome Pathway	BCAN	BGN	CSPG4	CSPG5	DCN	NCAN	VCAN
Defective CSF2RA causes pulmonary surfactant metabolism dysfunction 4 (SMDP4)	Reactome Pathway	CSF2RA	CSF2RB	SFTA3	SFTPA1	SFTPA2	SFTPB	SFTPC	SFTPD
Defective CSF2RB causes pulmonary surfactant metabolism dysfunction 5 (SMDP5)	Reactome Pathway	CSF2RA	CSF2RB	SFTA3	SFTPA1	SFTPA2	SFTPB	SFTPC	SFTPD
Defective CUBN causes hereditary megaloblastic anemia 1	Reactome Pathway	AMN	CUBN	GIF
Defective CYP11A1 causes Adrenal insufficiency, congenital, with 46,XY sex reversal (AICSR)	Reactome Pathway	CYP11A1	FDX1	FDX1L	FDXR
Defective EXT1 causes exostoses 1, TRPS2 and CHDS	Reactome Pathway	AGRN	GPC1	GPC2	GPC3	GPC4	GPC5	GPC6	HSPG2	SDC1	SDC2	SDC3	SDC4
Defective EXT2 causes exostoses 2	Reactome Pathway	AGRN	GPC1	GPC2	GPC3	GPC4	GPC5	GPC6	HSPG2	SDC1	SDC2	SDC3	SDC4
Defective GIF causes intrinsic factor deficiency	Reactome Pathway	GIF
Defective HLCS causes multiple carboxylase deficiency	Reactome Pathway	ACACA	ACACB	MCCC1	MCCC2	PC	PCCA	PCCB
Defective MMAA causes methylmalonic aciduria type cblA	Reactome Pathway	MMAA	MUT
Defective MMACHC causes methylmalonic aciduria and homocystinuria type cblC	Reactome Pathway	MMACHC
Defective MMADHC causes methylmalonic aciduria and homocystinuria type cblD	Reactome Pathway	MMACHC	MMADHC
Defective MTR causes methylmalonic aciduria and homocystinuria type cblG	Reactome Pathway	MTR	MTRR
Defective MTRR causes methylmalonic aciduria and homocystinuria type cblE	Reactome Pathway	MTR	MTRR
Defective MUT causes methylmalonic aciduria mut type	Reactome Pathway	MMAA	MUT
Defective SFTPA2 causes idiopathic pulmonary fibrosis (IPF)	Reactome Pathway	SFTPA2	SFTPD
Defective SLCO1B1 causes hyperbilirubinemia, Rotor type (HBLRR)	Reactome Pathway	ALB
Defective SLCO1B3 causes hyperbilirubinemia, Rotor type (HBLRR)	Reactome Pathway	ALB
Defective ST3GAL3 causes MCT12 and EIEE15	Reactome Pathway	ACAN	FMOD	KERA	LUM	OGN	OMD	PRELP
Defective TCN2 causes hereditary megaloblastic anemia	Reactome Pathway	TCN2
Defective TRP may confer susceptibility towards thyroid papillary carcinoma (TPC)	Reactome Pathway	GCK	GCKR
Defective pro-SFTPB causes pulmonary surfactant metabolism dysfunction 1 (SMDP1) and respiratory distress syndrome (RDS)	Reactome Pathway	CCDC59	SFTPB	TTF1
Defective pro-SFTPC causes pulmonary surfactant metabolism dysfunction 2 (SMDP2) and respiratory distress syndrome (RDS)	Reactome Pathway	SFTPB	SFTPC
Defects in biotin (Btn) metabolism	Reactome Pathway	ACACA	ACACB	MCCC1	MCCC2	PC	PCCA	PCCB
Defects in cobalamin (B12) metabolism	Reactome Pathway	AMN	CD320	CUBN	GIF	MMAA	MMACHC	MMADHC	MTR	MTRR	MUT	TCN2
Defects in vitamin and cofactor metabolism	Reactome Pathway	ACACA	ACACB	AMN	CD320	CUBN	GIF	MCCC1	MCCC2	MMAA	MMACHC	MMADHC	MTR	MTRR	MUT	PC	PCCA	PCCB	TCN2
Defensins	Reactome Pathway	ART1	CCR2	CCR6	CD4	DEFA1	DEFA3	DEFA4	DEFA5	DEFA6	DEFB1	DEFB103A	DEFB104A	DEFB105A	DEFB106A	DEFB107A	DEFB108B	DEFB110	DEFB112	DEFB113	DEFB114	DEFB115	DEFB116	DEFB117	DEFB118	DEFB119	DEFB121	DEFB123	DEFB124	DEFB125	DEFB126	DEFB127	DEFB128	DEFB129	DEFB130	DEFB131	DEFB132	DEFB133	DEFB134	DEFB135	DEFB136	DEFB4A	PRSS2	PRSS3	TLR1	TLR2	env
Degradation of AXIN	Reactome Pathway	AXIN1	AXIN2	PSMA1	PSMA2	PSMA3	PSMA4	PSMA5	PSMA6	PSMA7	PSMA8	PSMB1	PSMB10	PSMB11	PSMB2	PSMB3	PSMB4	PSMB5	PSMB6	PSMB7	PSMB8	PSMB9	PSMC1	PSMC2	PSMC3	PSMC4	PSMC5	PSMC6	PSMD1	PSMD10	PSMD11	PSMD12	PSMD13	PSMD14	PSMD2	PSMD3	PSMD4	PSMD5	PSMD6	PSMD7	PSMD8	PSMD9	PSME1	PSME2	PSME3	PSME4	PSMF1	RNF146	RPS27A
Degradation of DVL	Reactome Pathway	CUL3	DACT1	DVL1	DVL2	DVL3	HECW1	KLHL12	PSMA1	PSMA2	PSMA3	PSMA4	PSMA5	PSMA6	PSMA7	PSMA8	PSMB1	PSMB10	PSMB11	PSMB2	PSMB3	PSMB4	PSMB5	PSMB6	PSMB7	PSMB8	PSMB9	PSMC1	PSMC2	PSMC3	PSMC4	PSMC5	PSMC6	PSMD1	PSMD10	PSMD11	PSMD12	PSMD13	PSMD14	PSMD2	PSMD3	PSMD4	PSMD5	PSMD6	PSMD7	PSMD8	PSMD9	PSME1	PSME2
Degradation of GABA	Reactome Pathway	ABAT	ALDH5A1
Degradation of GLI1 by the proteasome	Reactome Pathway	BTRC	CUL1	GLI1	ITCH	NUMB	PRKACA	PRKACB	PRKACG	PSMA1	PSMA2	PSMA3	PSMA4	PSMA5	PSMA6	PSMA7	PSMA8	PSMB1	PSMB10	PSMB11	PSMB2	PSMB3	PSMB4	PSMB5	PSMB6	PSMB7	PSMB8	PSMB9	PSMC1	PSMC2	PSMC3	PSMC4	PSMC5	PSMC6	PSMD1	PSMD10	PSMD11	PSMD12	PSMD13	PSMD14	PSMD2	PSMD3	PSMD4	PSMD5	PSMD6	PSMD7	PSMD8	PSMD9	PSME1
Degradation of GLI2 by the proteasome	Reactome Pathway	BTRC	CSNK1A1	CUL1	GLI2	GSK3B	PRKACA	PRKACB	PRKACG	PSMA1	PSMA2	PSMA3	PSMA4	PSMA5	PSMA6	PSMA7	PSMA8	PSMB1	PSMB10	PSMB11	PSMB2	PSMB3	PSMB4	PSMB5	PSMB6	PSMB7	PSMB8	PSMB9	PSMC1	PSMC2	PSMC3	PSMC4	PSMC5	PSMC6	PSMD1	PSMD10	PSMD11	PSMD12	PSMD13	PSMD14	PSMD2	PSMD3	PSMD4	PSMD5	PSMD6	PSMD7	PSMD8	PSMD9	PSME1
Degradation of beta-catenin by the destruction complex	Reactome Pathway	AES	AMER1	APC	AXIN1	AXIN2	BTRC	CSNK1A1	CTBP1	CTBP2	CTNNB1	CUL1	FRAT1	FRAT2	GSK3B	HDAC1	LEF1	PPP2CA	PPP2CB	PPP2R1A	PPP2R1B	PPP2R5A	PPP2R5B	PPP2R5C	PPP2R5D	PPP2R5E	PSMA1	PSMA2	PSMA3	PSMA4	PSMA5	PSMA6	PSMA7	PSMA8	PSMB1	PSMB10	PSMB11	PSMB2	PSMB3	PSMB4	PSMB5	PSMB6	PSMB7	PSMB8	PSMB9	PSMC1	PSMC2	PSMC3	PSMC4
Degradation of cysteine and homocysteine	Reactome Pathway	CDO1	CSAD	CTH	ETHE1	SLC25A10	SQRDL	SUOX	TST
Degradation of the extracellular matrix	Reactome Pathway	A2M	ACAN	ADAM10	ADAM15	ADAM17	ADAM8	ADAM9	ADAMTS1	ADAMTS16	ADAMTS18	ADAMTS4	ADAMTS5	ADAMTS8	ADAMTS9	BCAN	BMP1	BSG	CAPN1	CAPNS1	CASP3	CD44	CDH1	CMA1	COL12A1	COL13A1	COL14A1	COL15A1	COL16A1	COL17A1	COL18A1	COL19A1	COL23A1	COL25A1	COL26A1	COL9A1	COL9A2	COL9A3	CTRB1	CTRB2	CTSB	CTSD	CTSG	CTSK	CTSL	CTSS	CTSV	DCN	ELANE
Deletions in the AMER1 gene destabilize the destruction complex	Reactome Pathway	AMER1
Deletions in the AXIN genes in hepatocellular carcinoma result in elevated WNT signaling	Reactome Pathway	AXIN1
Depolarization of the Presynaptic Terminal Triggers the Opening of Calcium Channels	Reactome Pathway	CACFD1	CACNA1A	CACNA1B	CACNA1E	CACNA2D1	CACNA2D2	CACNA2D3	CACNB1	CACNB2	CACNB3	CACNB4	CACNG2	CACNG4
Depolymerisation of the Nuclear Lamina	Reactome Pathway	CCNB1	CDK1	CNEP1R1	CTDNEP1	EMD	LEMD2	LEMD3	LMNA	LMNB1	LPIN1	LPIN2	LPIN3	PRKCA	PRKCB	TMPO
Deposition of new CENPA-containing nucleosomes at the centromere	Reactome Pathway	APITD1	CASC5	CENPA	CENPC	CENPH	CENPI	CENPK	CENPL	CENPM	CENPN	CENPO	CENPP	CENPQ	CENPT	CENPU	CENPW	H2AFB1	H2AFX	H2AFZ	H2BFS	HIST1H2AB	HIST1H2AC	HIST1H2AD	HIST1H2AJ	HIST1H2BA	HIST1H2BB	HIST1H2BC	HIST1H2BD	HIST1H2BH	HIST1H2BJ	HIST1H2BK	HIST1H2BL	HIST1H2BM	HIST1H2BN	HIST1H2BO	HIST1H4A	HIST2H2AA3	HIST2H2AC	HIST2H2BE	HIST3H2BB	HJURP	ITGB3BP	MIS18A	MIS18BP1	NPM1	OIP5	RBBP4	RBBP7
Depurination	Reactome Pathway	MPG	MUTYH	OGG1
Depyrimidination	Reactome Pathway	MBD4	NEIL1	NEIL2	NTHL1	OGG1	SMUG1	TDG	UNG
Dermatan sulfate biosynthesis	Reactome Pathway	BCAN	BGN	CHST14	CSPG4	CSPG5	DCN	DSE	DSEL	NCAN	UST	VCAN
Detoxification of Reactive Oxygen Species	Reactome Pathway	AQP8	ATOX1	ATP7A	CAT	CCS	CYCS	ERO1L	GPX1	GPX2	GPX3	GPX7	GPX8	GSR	GSTP1	NUDT2	P4HB	PRDX1	PRDX2	PRDX3	PRDX5	PRDX6	SOD1	SOD2	SOD3	TXN	TXN2	TXNRD1	TXNRD2
Developmental Biology	Reactome Pathway	ABL1	ABL2	ABLIM1	ABLIM2	ABLIM3	ACTB	ACTG1	ACTN2	ACTR2	ACTR3	ACVR1B	ACVR1C	ACVR2A	ACVR2B	ADAM10	ADAM11	ADAM22	ADAM23	ADIPOQ	AGAP2	AGRN	AKAP9	AKT1	AKT2	AKT3	ALCAM	ANGPT1	ANGPTL4	ANK1	ANK2	ANK3	AP2A1	AP2A2	AP2B1	AP2M1	AP2S1	APBB1IP	APH1A	APH1B	ARAF	ARHGAP35	ARHGAP39	ARHGEF11	ARHGEF12	ARHGEF28	ARHGEF7	ARPC1A	ARPC1B
Digestion of dietary carbohydrate	Reactome Pathway	AMY1A	AMY1B	AMY2A	AMY2B	LCT	MGAM	SI	TREH
Digestion of dietary lipid	Reactome Pathway	CEL	CLPS	LIPC	LMF1	LMF2	PNLIP	PNLIPRP1	PNLIPRP2
Dimerization of procaspase-8	Reactome Pathway	CASP8	CFLAR	FADD	FAS	FASLG	RIPK1	TNFRSF10A	TNFRSF10B	TNFSF10	TRADD	TRAF2
Disassembly of the destruction complex and recruitment of AXIN to the membrane	Reactome Pathway	AMER1	APC	AXIN1	CAV1	CSNK1A1	CSNK1G2	CTNNB1	DVL1	DVL2	DVL3	FRAT1	FRAT2	FZD1	FZD2	FZD5	GSK3B	LRP5	LRP6	PPP2CA	PPP2CB	PPP2R1A	PPP2R1B	PPP2R5A	PPP2R5B	PPP2R5C	PPP2R5D	PPP2R5E	WNT1	WNT3A	WNT8A	WNT8B
Disease	Reactome Pathway	AAAS	ACACA	ACACB	ACAN	ADAM10	ADAM17	AGRN	AKT1	AKT1S1	AKT2	AKT3	ALB	AMER1	AMN	ANTXR1	ANTXR2	AP1B1	AP1G1	AP1M1	AP1M2	AP1S1	AP1S2	AP1S3	AP2A1	AP2A2	AP2B1	AP2M1	AP2S1	APC	APH1A	APH1B	APOBEC3G	ARF1	ATP6V1H	AVP	AVPR1A	AVPR1B	AVPR2	AXIN1	B2M	BAD	BANF1	BCAN	BCR	BGN	BTC	BTK	BTRC
Diseases associated with glycosaminoglycan metabolism	Reactome Pathway	ACAN	AGRN	BCAN	BGN	CSPG4	CSPG5	DCN	FMOD	GPC1	GPC2	GPC3	GPC4	GPC5	GPC6	HSPG2	KERA	LUM	NCAN	OGN	OMD	PRELP	SDC1	SDC2	SDC3	SDC4	VCAN
Diseases associated with surfactant metabolism	Reactome Pathway	CCDC59	CSF2RA	CSF2RB	SFTA3	SFTPA1	SFTPA2	SFTPB	SFTPC	SFTPD	TTF1
Diseases associated with the TLR signaling cascade	Reactome Pathway	BTK	CD14	CD36	CHUK	IKBKB	IKBKG	IRAK4	LY96	MYD88	NFKB1	NFKB2	NFKBIA	NFKBIB	RELA	TICAM1	TIRAP	TLR1	TLR10	TLR2	TLR3	TLR4	TLR5	TLR6	TRAF3	fliC	porB
Diseases associated with visual transduction	Reactome Pathway	NAPEPLD	OPN1LW	OPN1MW	OPN1SW	RBP1	RBP4	RLBP1	STRA6	TTR
Diseases of Immune System	Reactome Pathway	BTK	CD14	CD36	CHUK	IKBKB	IKBKG	IRAK4	LY96	MYD88	NFKB1	NFKB2	NFKBIA	NFKBIB	RELA	TICAM1	TIRAP	TLR1	TLR10	TLR2	TLR3	TLR4	TLR5	TLR6	TRAF3	fliC	porB
Diseases of carbohydrate metabolism	Reactome Pathway	EPM2A	GYG1	GYG2	GYS1	GYS2	PPP1R3C	RPS27A	UBA52	UBB	UBC
Diseases of glycosylation	Reactome Pathway	ACAN	AGRN	BCAN	BGN	CSPG4	CSPG5	DCN	FMOD	GPC1	GPC2	GPC3	GPC4	GPC5	GPC6	HSPG2	KERA	LUM	NCAN	OGN	OMD	PRELP	SDC1	SDC2	SDC3	SDC4	VCAN
Diseases of metabolism	Reactome Pathway	ACACA	ACACB	AMN	CCDC59	CD320	CSF2RA	CSF2RB	CUBN	CYP11A1	EPM2A	FDX1	FDX1L	FDXR	GIF	GYG1	GYG2	GYS1	GYS2	IDH1	MC2R	MCCC1	MCCC2	MMAA	MMACHC	MMADHC	MTR	MTRR	MUT	PC	PCCA	PCCB	POMC	PPP1R3C	RPS27A	SFTA3	SFTPA1	SFTPA2	SFTPB	SFTPC	SFTPD	TCN2	TTF1	UBA52	UBB	UBC
Diseases of signal transduction	Reactome Pathway	ADAM10	ADAM17	AKT1	AKT1S1	AKT2	AKT3	AMER1	APC	APH1A	APH1B	AXIN1	BAD	BCR	BTC	CASP9	CBL	CCNC	CD19	CD28	CD80	CD86	CDC37	CDK8	CDKN1A	CDKN1B	CHUK	CNTRL	CPSF6	CREB1	CREBBP	CSNK1A1	CTBP1	CTBP2	CTNNB1	CUL1	CUX1	DERL2	DKK1	DKK2	DKK4	DLL1	DLL4	EGF	EGFR	EP300	ERBB2	ERBB3	ERBB4
Disinhibition of SNARE formation	Reactome Pathway	PRKCA	PRKCB	PRKCG	STX4	STXBP3
Disorders of transmembrane transporters	Reactome Pathway	ALB	AVP	AVPR1A	AVPR1B	AVPR2	CFTR	GCK	GCKR
Displacement of DNA glycosylase by APEX1	Reactome Pathway	APEX1	MBD4	MPG	MUTYH	NTHL1	OGG1	SMUG1	TDG	UNG
Dissolution of Fibrin Clot	Reactome Pathway	ANXA2	HRG	PLAT	PLAU	PLAUR	PLG	S100A10	SERPINB2	SERPINB6	SERPINB8	SERPINE1	SERPINE2	SERPINF2
Dopamine Neurotransmitter Release Cycle	Reactome Pathway	APBA1	BZRAP1	CASK	CPLX1	LIN7A	LIN7B	LIN7C	PPFIA1	PPFIA2	PPFIA3	PPFIA4	RAB3A	RIMS1	SLC18A2	SNAP25	STX1A	STXBP1	SYN1	SYN2	SYN3	SYT1	UNC13B	VAMP2
Dopamine clearance from the synaptic cleft	Reactome Pathway	COMT	MAOA	SLC6A3
Dopamine receptors	Reactome Pathway	DRD1	DRD2	DRD3	DRD4	DRD5
Downregulation of ERBB2:ERBB3 signaling	Reactome Pathway	AKT1	AKT2	AKT3	ERBB2	ERBB3	NRG1	NRG2	RNF41	RPS27A	UBA52	UBB	UBC	USP8
Downregulation of ERBB4 signaling	Reactome Pathway	ERBB4	ITCH	NEDD4	RPS27A	UBA52	UBB	UBC	WWP1
Downregulation of SMAD2/3:SMAD4 transcriptional activity	Reactome Pathway	HDAC1	NCOR1	NCOR2	NEDD4L	PARP1	PPM1A	RNF111	RPS27A	SKI	SKIL	SMAD2	SMAD3	SMAD4	SMURF2	TGIF1	TGIF2	TRIM33	UBA52	UBB	UBC	UBE2D1	UBE2D3	USP9X
Downregulation of TGF-beta receptor signaling	Reactome Pathway	BAMBI	MTMR4	NEDD4L	PMEPA1	PPP1CA	PPP1CB	PPP1CC	PPP1R15A	RPS27A	SMAD2	SMAD3	SMAD7	SMURF1	SMURF2	STRAP	STUB1	TGFB1	TGFBR1	TGFBR2	UBA52	UBB	UBC	UCHL5	USP15	XPO1	ZFYVE9
Downstream TCR signaling	Reactome Pathway	BCL10	BTRC	CARD11	CD247	CD3D	CD3E	CD3G	CD4	CDC34	CHUK	CUL1	FBXW11	HLA-DPA1	HLA-DPB1	HLA-DQA1	HLA-DQA2	HLA-DQB1	HLA-DQB2	HLA-DRA	HLA-DRB1	HLA-DRB3	HLA-DRB4	HLA-DRB5	IKBKB	IKBKG	INPP5D	LCK	MALT1	MAP3K7	NFKB1	NFKBIA	PDPK1	PIK3CA	PIK3CB	PIK3R1	PIK3R2	PRKCQ	PSMA1	PSMA2	PSMA3	PSMA4	PSMA5	PSMA6	PSMA7	PSMA8	PSMB1	PSMB10	PSMB11
Downstream signal transduction	Reactome Pathway	ACTN2	ADCY1	ADCY2	ADCY3	ADCY4	ADCY5	ADCY6	ADCY7	ADCY8	ADCY9	ADRBK1	AGO1	AGO2	AGO3	AGO4	AHCYL1	AKAP9	AKT1	AKT1S1	AKT2	AKT3	ANGPT1	APBB1IP	ARAF	ARRB1	ARRB2	BAD	BCAR1	BRAF	BRAP	BTC	CALM1	CAMK2A	CAMK2B	CAMK2D	CAMK2G	CAMK4	CASP9	CD19	CD28	CD80	CD86	CDKN1A	CDKN1B	CHUK	CNKSR1	CNKSR2	CREB1
Downstream signaling events of B Cell Receptor (BCR)	Reactome Pathway	AGO1	AGO2	AGO3	AGO4	AKT1	AKT1S1	AKT2	AKT3	BAD	BCL10	BTC	BTRC	CARD11	CASP9	CD19	CD28	CD80	CD86	CDKN1A	CDKN1B	CHUK	CREB1	CUL1	EGF	EGFR	ERBB2	ERBB3	ERBB4	EREG	FBXW11	FGF1	FGF10	FGF16	FGF17	FGF18	FGF19	FGF2	FGF20	FGF22	FGF23	FGF3	FGF4	FGF5	FGF6	FGF7	FGF8	FGF9	FGFR1
Downstream signaling of activated FGFR1	Reactome Pathway	ACTN2	ADCY1	ADCY2	ADCY3	ADCY4	ADCY5	ADCY6	ADCY7	ADCY8	ADCY9	ADRBK1	AGO1	AGO2	AGO3	AGO4	AHCYL1	AKAP9	AKT1	AKT1S1	AKT2	AKT3	ANGPT1	APBB1IP	ARAF	ARRB1	ARRB2	BAD	BRAF	BRAP	BTC	CALM1	CAMK2A	CAMK2B	CAMK2D	CAMK2G	CAMK4	CASP9	CD19	CD28	CD80	CD86	CDKN1A	CDKN1B	CHUK	CNKSR1	CNKSR2	CREB1	CSF2
Downstream signaling of activated FGFR2	Reactome Pathway	ACTN2	ADCY1	ADCY2	ADCY3	ADCY4	ADCY5	ADCY6	ADCY7	ADCY8	ADCY9	ADRBK1	AGO1	AGO2	AGO3	AGO4	AHCYL1	AKAP9	AKT1	AKT1S1	AKT2	AKT3	ANGPT1	APBB1IP	ARAF	ARRB1	ARRB2	BAD	BRAF	BRAP	BTC	CALM1	CAMK2A	CAMK2B	CAMK2D	CAMK2G	CAMK4	CASP9	CD19	CD28	CD80	CD86	CDKN1A	CDKN1B	CHUK	CNKSR1	CNKSR2	CREB1	CSF2
Downstream signaling of activated FGFR3	Reactome Pathway	ACTN2	ADCY1	ADCY2	ADCY3	ADCY4	ADCY5	ADCY6	ADCY7	ADCY8	ADCY9	ADRBK1	AGO1	AGO2	AGO3	AGO4	AHCYL1	AKAP9	AKT1	AKT1S1	AKT2	AKT3	ANGPT1	APBB1IP	ARAF	ARRB1	ARRB2	BAD	BRAF	BRAP	BTC	CALM1	CAMK2A	CAMK2B	CAMK2D	CAMK2G	CAMK4	CASP9	CD19	CD28	CD80	CD86	CDKN1A	CDKN1B	CHUK	CNKSR1	CNKSR2	CREB1	CSF2
Downstream signaling of activated FGFR4	Reactome Pathway	ACTN2	ADCY1	ADCY2	ADCY3	ADCY4	ADCY5	ADCY6	ADCY7	ADCY8	ADCY9	ADRBK1	AGO1	AGO2	AGO3	AGO4	AHCYL1	AKAP9	AKT1	AKT1S1	AKT2	AKT3	ANGPT1	APBB1IP	ARAF	ARRB1	ARRB2	BAD	BRAF	BRAP	BTC	CALM1	CAMK2A	CAMK2B	CAMK2D	CAMK2G	CAMK4	CASP9	CD19	CD28	CD80	CD86	CDKN1A	CDKN1B	CHUK	CNKSR1	CNKSR2	CREB1	CSF2
Dual Incision in GG-NER	Reactome Pathway	CHD1L	CUL4A	CUL4B	DDB1	DDB2	ERCC1	ERCC2	ERCC3	ERCC4	ERCC5	GTF2H1	GTF2H2	GTF2H3	GTF2H4	GTF2H5	PARP1	PARP2	PCNA	POLD1	POLD2	POLD3	POLD4	POLE	POLE2	POLK	RBX1	RFC1	RFC2	RFC3	RFC4	RFC5	RPA1	RPA2	RPA3	RPS27A	UBA52	UBB	UBC	XPA
Dual incision in TC-NER	Reactome Pathway	AQR	CCNH	CDK7	CUL4A	CUL4B	DDB1	EP300	ERCC1	ERCC2	ERCC3	ERCC4	ERCC5	ERCC6	ERCC8	GTF2H1	GTF2H2	GTF2H3	GTF2H4	GTF2H5	HMGN1	ISY1	MNAT1	PCNA	POLD1	POLD2	POLD3	POLD4	POLE	POLE2	POLK	POLR2A	POLR2B	POLR2C	POLR2D	POLR2E	POLR2F	POLR2G	POLR2H	POLR2I	POLR2J	POLR2K	POLR2L	PPIE	PRPF19	RBX1	RFC1	RFC2	RFC3
E2F mediated regulation of DNA replication	Reactome Pathway	CCNA1	CCNB1	CCNE1	CDC25A	CDC45	CDC6	CDK1	CDT1	DHFR	E2F1	FBXO5	MCM8	ORC1	ORC2	ORC3	ORC4	ORC5	ORC6	PCNA	POLA1	POLA2	PPP2CA	PPP2CB	PPP2R1A	PPP2R1B	PPP2R3B	PRIM1	PRIM2	RB1	RRM2	TFDP1	TK2	TYMS
E2F-enabled inhibition of pre-replication complex formation	Reactome Pathway	CCNB1	CDC25A	CDK1	MCM8	ORC1	ORC2	ORC3	ORC4	ORC5	ORC6
ECM proteoglycans	Reactome Pathway	ACAN	AGRN	ASPN	BCAN	BGN	COL9A1	COL9A2	COL9A3	COMP	DAG1	DCN	DMP1	DSPP	FMOD	HAPLN1	IBSP	ITGA2	ITGA2B	ITGA7	ITGA8	ITGA9	ITGAV	ITGAX	ITGB1	ITGB3	ITGB5	ITGB6	LAMA1	LAMA2	LAMA3	LAMA4	LAMA5	LAMB1	LAMB2	LAMC1	LRP4	LUM	MATN1	MATN3	MATN4	MUSK	NCAM1	NCAN	PTPRS	SERPINE1	SPARC	TGFB1	TGFB2
EGFR Transactivation by Gastrin	Reactome Pathway	EGFR	GRB2	HBEGF	HRAS	KRAS	MMP3	NRAS	PRKCA	SOS1
EGFR downregulation	Reactome Pathway	AP2A1	AP2A2	AP2B1	AP2M1	AP2S1	ARHGEF7	CBL	CDC42	CLTA	EGF	EGFR	EPN1	EPS15	EPS15L1	GRB2	HGS	PTPRK	RPS27A	SH3GL2	SH3KBP1	SPRY1	SPRY2	STAM	STAM2	UBA52	UBB	UBC
EGFR interacts with phospholipase C-gamma	Reactome Pathway	ADCY1	ADCY2	ADCY3	ADCY4	ADCY5	ADCY6	ADCY7	ADCY8	ADCY9	ADRBK1	AHCYL1	CALM1	CAMK4	CREB1	EGF	EGFR	ITPR1	ITPR2	ITPR3	PDE1A	PDE1B	PDE1C	PLCG1	PRKACA	PRKACB	PRKACG	PRKAR1A	PRKAR1B	PRKAR2A	PRKAR2B	PRKCA	PRKCD	PRKCE	PRKCG
EPH-Ephrin signaling	Reactome Pathway	ACTB	ACTG1	ACTR2	ACTR3	ADAM10	AP2A1	AP2A2	AP2B1	AP2M1	AP2S1	APH1A	APH1B	ARHGEF28	ARHGEF7	ARPC1A	ARPC1B	ARPC2	ARPC3	ARPC4	ARPC5	CDC42	CFL1	CLTA	CLTB	CLTC	CLTCL1	DNM1	EFNA1	EFNA2	EFNA3	EFNA4	EFNA5	EFNB1	EFNB2	EFNB3	EPHA1	EPHA10	EPHA2	EPHA3	EPHA4	EPHA5	EPHA6	EPHA7	EPHA8	EPHB1	EPHB2	EPHB3	EPHB4
EPH-ephrin mediated repulsion of cells	Reactome Pathway	ADAM10	AP2A1	AP2A2	AP2B1	AP2M1	AP2S1	APH1A	APH1B	CLTA	CLTB	CLTC	CLTCL1	DNM1	EFNA1	EFNA2	EFNA3	EFNA4	EFNA5	EFNB1	EFNB2	EFNB3	EPHA1	EPHA10	EPHA2	EPHA3	EPHA4	EPHA5	EPHA6	EPHA7	EPHA8	EPHB1	EPHB2	EPHB3	EPHB4	EPHB6	FYN	LYN	MMP2	MMP9	NCSTN	PSEN2	PSENEN	RAC1	SRC	TIAM1	VAV2	VAV3	YES1
EPHA-mediated growth cone collapse	Reactome Pathway	EFNA1	EFNA2	EFNA3	EFNA4	EFNA5	EPHA1	EPHA10	EPHA2	EPHA3	EPHA4	EPHA5	EPHA6	EPHA7	EPHA8	FYN	HSP90AA1	KDR	LYN	MYH10	MYH11	MYH14	MYH9	MYL12B	MYL6	MYL9	NGEF	PTK2	RHOA	ROCK1	ROCK2	SHB	SRC	VEGFA	YES1
EPHB-mediated forward signaling	Reactome Pathway	ACTB	ACTG1	ACTR2	ACTR3	ARHGEF28	ARPC1A	ARPC1B	ARPC2	ARPC3	ARPC4	ARPC5	CDC42	CFL1	EFNB1	EFNB2	EFNB3	EPHB1	EPHB2	EPHB3	EPHB4	EPHB6	FYN	GRIN1	GRIN2B	HRAS	ITSN1	KALRN	LIMK1	LIMK2	LYN	PAK1	PTK2	RAC1	RASA1	RHOA	ROCK1	ROCK2	SDC2	SRC	TIAM1	WASL	YES1
ER Quality Control Compartment (ERQC)	Reactome Pathway	DERL2	EDEM1	EDEM2	EDEM3	MAN1B1	OS9	SEL1L	SYVN1	UGGT1	UGGT2
ER to Golgi Anterograde Transport	Reactome Pathway	ANKRD28	AREG	BET1	CD59	CNIH1	CNIH2	CNIH3	COL7A1	CSNK1D	CTAGE5	CTSC	CTSZ	F5	F8	FOLR1	GOLGA2	GORASP1	GOSR2	GRIA1	LMAN1	LMAN1L	LMAN2	LMAN2L	MCFD2	MIA3	NAPA	NAPB	NAPG	NSF	PPP6C	PPP6R1	PPP6R3	PREB	RAB1A	RAB1B	SAR1B	SCFD1	SEC13	SEC16A	SEC16B	SEC22A	SEC22B	SEC22C	SEC23A	SEC23IP	SEC24A	SEC24B	SEC24C
ER-Phagosome pathway	Reactome Pathway	B2M	CALR	HLA-A	HLA-B	HLA-C	HLA-E	HLA-F	HLA-G	PDIA3	PSMA1	PSMA2	PSMA3	PSMA4	PSMA5	PSMA6	PSMA7	PSMA8	PSMB1	PSMB10	PSMB11	PSMB2	PSMB3	PSMB4	PSMB5	PSMB6	PSMB7	PSMB8	PSMB9	PSMC1	PSMC2	PSMC3	PSMC4	PSMC5	PSMC6	PSMD1	PSMD10	PSMD11	PSMD12	PSMD13	PSMD14	PSMD2	PSMD3	PSMD4	PSMD5	PSMD6	PSMD7	PSMD8	PSMD9
ERK/MAPK targets	Reactome Pathway	DUSP3	DUSP4	DUSP6	DUSP7	ELK1	MAPK1	MAPK11	MAPK14	MAPK3	MAPK7	MEF2A	MEF2C	PPP2CA	PPP2CB	PPP2R1A	PPP2R1B	PPP2R5D	RPS6KA1	RPS6KA2	RPS6KA3	RPS6KA5
ERKs are inactivated	Reactome Pathway	DUSP3	DUSP4	DUSP6	DUSP7	MAPK1	MAPK3	MAPK7	PPP2CA	PPP2CB	PPP2R1A	PPP2R1B	PPP2R5D
Early Phase of HIV Life Cycle	Reactome Pathway	BANF1	CCR5	CD4	CXCR4	FEN1	HMGA1	KPNA1	LIG1	LIG4	PPIA	PSIP1	XRCC4	XRCC5	XRCC6	env	gag	gag-pol	nef	rev	vif	vpr	vpu
Effects of PIP2 hydrolysis	Reactome Pathway	ABHD12	ABHD6	DAGLA	DAGLB	DGKA	DGKB	DGKD	DGKE	DGKG	DGKH	DGKI	DGKK	DGKQ	DGKZ	ITPR1	ITPR2	ITPR3	MGLL	PRKCD	PRKCE	PRKCH	PRKCQ	RASGRP1	RASGRP2	TRPC3	TRPC6	TRPC7
Eicosanoid ligand-binding receptors	Reactome Pathway	CYSLTR1	CYSLTR2	GPR17	LTB4R	LTB4R2	OXER1	PTGDR	PTGDR2	PTGER1	PTGER2	PTGER3	PTGER4	PTGFR	PTGIR	TBXA2R
Eicosanoids	Reactome Pathway	CYP4A11	CYP4A22	CYP4B1	CYP4F11	CYP4F12	CYP4F2	CYP4F22	CYP4F3	CYP4F8	CYP8B1	PTGIS	TBXAS1
Elastic fibre formation	Reactome Pathway	BMP10	BMP2	BMP4	BMP7	EFEMP1	EFEMP2	ELN	FBLN1	FBLN2	FBLN5	FBN1	FBN2	FBN3	FURIN	GDF5	ITGA5	ITGA8	ITGAV	ITGB1	ITGB3	ITGB5	ITGB6	ITGB8	LOX	LOXL1	LOXL2	LOXL3	LOXL4	LTBP1	LTBP2	LTBP3	LTBP4	MFAP1	MFAP2	MFAP3	MFAP4	MFAP5	TGFB1	TGFB2	TGFB3	VTN
Electric Transmission Across Gap Junctions	Reactome Pathway	GJA10	GJC1	GJD2	PANX1	PANX2
Electron transport from NADPH to Ferredoxin	Reactome Pathway	FDX1	FDX1L	FDXR
Elevation of cytosolic Ca2+ levels	Reactome Pathway	ITPR1	ITPR2	ITPR3	ORAI1	P2RX1	STIM1	TRPC3	TRPC6	TRPC7
Elongation arrest and recovery	Reactome Pathway	CCNT1	CCNT2	CDK9	CTDP1	ELL	GTF2F1	GTF2F2	NELFA	NELFB	NELFCD	NELFE	POLR2A	POLR2B	POLR2C	POLR2D	POLR2E	POLR2F	POLR2G	POLR2H	POLR2I	POLR2J	POLR2K	POLR2L	SSRP1	SUPT16H	SUPT4H1	SUPT5H	TCEA1	TCEB1	TCEB2	TCEB3
Endogenous sterols	Reactome Pathway	CYP11A1	CYP11B1	CYP11B2	CYP17A1	CYP19A1	CYP1B1	CYP21A2	CYP27A1	CYP39A1	CYP46A1	CYP51A1	CYP7A1	CYP7B1	CYP8B1	FDX1	FDX1L	FDXR	NCOA1	NCOA2	NR1H4	POMC	PTGIS	RXRA
Endosomal Sorting Complex Required For Transport (ESCRT)	Reactome Pathway	CHMP2A	CHMP2B	CHMP3	CHMP4A	CHMP4B	CHMP4C	CHMP5	CHMP6	CHMP7	HGS	RPS27A	SNF8	STAM	STAM2	TSG101	UBA52	UBB	UBC	VPS25	VPS28	VPS36	VPS37A	VPS37B	VPS37C	VPS37D	VPS4A	VPS4B	VTA1
Endosomal/Vacuolar pathway	Reactome Pathway	B2M	CTSL	CTSS	CTSV	HLA-A	HLA-B	HLA-C	HLA-E	HLA-F	HLA-G	LNPEP
Energy dependent regulation of mTOR by LKB1-AMPK	Reactome Pathway	CAB39	CAB39L	LAMTOR1	LAMTOR2	LAMTOR3	LAMTOR4	LAMTOR5	MLST8	MTOR	PPM1A	PRKAA1	PRKAA2	PRKAB1	PRKAB2	PRKAG1	PRKAG2	PRKAG3	RHEB	RPTOR	RRAGA	RRAGB	RRAGC	RRAGD	STK11	STRADA	STRADB	TSC1	TSC2
Entry of Influenza Virion into Host Cell via Endocytosis	Reactome Pathway	CLTA	HA	M	NA	NP	NS	PA	PB1	PB2
Enzymatic degradation of Dopamine by monoamine oxidase	Reactome Pathway	COMT	MAOA
Enzymatic degradation of dopamine by COMT	Reactome Pathway	COMT	MAOA
Ephrin signaling	Reactome Pathway	ARHGEF7	EFNB1	EFNB2	EFNB3	EPHB1	EPHB2	EPHB3	EPHB4	EPHB6	FYN	GIT1	MYL12A	NCK2	PAK1	PAK2	PAK3	RAC1	SDCBP	SRC
Epigenetic regulation of gene expression	Reactome Pathway	18S rRNA, 5.8S rRNA, 28S rRNA	28S rRNA	AEBP2	ARID4B	BAZ2A	CCNH	CD3EAP	CDK7	DNMT1	DNMT3A	DNMT3B	DNMT3L	EED	ERCC2	ERCC3	EZH2	GTF2H1	GTF2H2	GTF2H3	GTF2H4	GTF2H5	H2AFB1	H2AFX	H2AFZ	H2BFS	H3F3A	HDAC1	HDAC2	HIST1H2AB	HIST1H2AC	HIST1H2AD	HIST1H2AJ	HIST1H2BA	HIST1H2BB	HIST1H2BC	HIST1H2BD	HIST1H2BH	HIST1H2BJ	HIST1H2BK	HIST1H2BL	HIST1H2BM	HIST1H2BN	HIST1H2BO	HIST1H3A	HIST1H4A	HIST2H2AA3	HIST2H2AC	HIST2H2BE
Erythrocytes take up carbon dioxide and release oxygen	Reactome Pathway	AQP1	CA1	CA2	CA4	HBA1	HBB	RHAG	SLC4A1
Erythrocytes take up oxygen and release carbon dioxide	Reactome Pathway	AQP1	CA1	CA2	CA4	HBA1	HBB	RHAG	SLC4A1
Establishment of Sister Chromatid Cohesion	Reactome Pathway	CDCA5	ESCO1	ESCO2	PDS5A	PDS5B	RAD21	SMC1A	SMC3	STAG1	STAG2	WAPAL
Estrogen biosynthesis	Reactome Pathway	AKR1B15	CYP19A1	HSD17B1	HSD17B11
Ethanol oxidation	Reactome Pathway	ACSS1	ACSS2	ADH1A	ADH1B	ADH1C	ADH4	ADH5	ADH6	ADH7	ALDH1A1	ALDH1B1	ALDH2
Eukaryotic Translation Elongation	Reactome Pathway	EEF1A1	EEF1A1P5	EEF1A2	EEF1B2	EEF1D	EEF1G	EEF2	FAU	RPL10	RPL10A	RPL11	RPL12	RPL13	RPL13A	RPL14	RPL15	RPL17	RPL18	RPL18A	RPL19	RPL21	RPL22	RPL23	RPL23A	RPL24	RPL26	RPL26L1	RPL27	RPL27A	RPL28	RPL29	RPL3	RPL30	RPL31	RPL32	RPL34	RPL35	RPL35A	RPL36	RPL36A	RPL37	RPL37A	RPL38	RPL39	RPL3L	RPL4	RPL41	RPL5
Eukaryotic Translation Initiation	Reactome Pathway	EIF1AX	EIF2B1	EIF2B2	EIF2B3	EIF2B4	EIF2B5	EIF2S1	EIF2S2	EIF2S3	EIF3A	EIF3B	EIF3C	EIF3D	EIF3E	EIF3F	EIF3G	EIF3H	EIF3I	EIF3J	EIF3K	EIF4A1	EIF4A2	EIF4B	EIF4E	EIF4EBP1	EIF4G1	EIF4H	EIF5	EIF5B	FAU	PABPC1	RPL10	RPL10A	RPL11	RPL12	RPL13	RPL13A	RPL14	RPL15	RPL17	RPL18	RPL18A	RPL19	RPL21	RPL22	RPL23	RPL23A	RPL24
Eukaryotic Translation Termination	Reactome Pathway	APEH	ETF1	FAU	GSPT2	RPL10	RPL10A	RPL11	RPL12	RPL13	RPL13A	RPL14	RPL15	RPL17	RPL18	RPL18A	RPL19	RPL21	RPL22	RPL23	RPL23A	RPL24	RPL26	RPL26L1	RPL27	RPL27A	RPL28	RPL29	RPL3	RPL30	RPL31	RPL32	RPL34	RPL35	RPL35A	RPL36	RPL36A	RPL37	RPL37A	RPL38	RPL39	RPL3L	RPL4	RPL41	RPL5	RPL6	RPL7	RPL7A	RPL8
Export of Viral Ribonucleoproteins from Nucleus	Reactome Pathway	AAAS	HSPA1A	M	NP	NS	NUP107	NUP133	NUP153	NUP155	NUP160	NUP188	NUP205	NUP210	NUP214	NUP35	NUP37	NUP43	NUP50	NUP54	NUP62	NUP85	NUP88	NUP93	NUP98	NUPL1	NUPL2	PA	PB1	PB2	POM121	RAE1	RAN	RANBP2	SEH1L	TPR	XPO1
Extension of Telomeres	Reactome Pathway	APEX1	DKC1	DNA2	FEN1	LIG1	NHP2	PCNA	POLA1	POLA2	POLD1	POLD2	POLD3	POLD4	POLE	POLE2	PRIM1	PRIM2	RFC1	RFC2	RFC3	RFC4	RFC5	RPA1	RPA2	RPA3	RUVBL1	RUVBL2	TERT	WRAP53
Extracellular matrix organization	Reactome Pathway	A2M	ACAN	ACTN1	ADAM10	ADAM15	ADAM17	ADAM8	ADAM9	ADAMTS1	ADAMTS14	ADAMTS16	ADAMTS18	ADAMTS2	ADAMTS3	ADAMTS4	ADAMTS5	ADAMTS8	ADAMTS9	AGRN	ASPN	BCAN	BGN	BMP1	BMP10	BMP2	BMP4	BMP7	BSG	CAPN1	CAPNS1	CASK	CASP3	CD151	CD44	CD47	CDH1	CEACAM1	CEACAM6	CEACAM8	CMA1	COL10A1	COL11A1	COL11A2	COL12A1	COL13A1	COL14A1	COL15A1	COL16A1
Extrinsic Pathway of Fibrin Clot Formation	Reactome Pathway	F10	F3	F7	F9	TFPI
FBXW7 Mutants and NOTCH1 in Cancer	Reactome Pathway	CUL1	FBXW7	NOTCH1	RBX1	SKP1
FCERI mediated Ca+2 mobilization	Reactome Pathway	AHCYL1	BTK	CALM1	GRAP2	GRB2	IGHE	IGHV	IGHV3-23	IGHV7-81	IGKC	IGKV1-5	IGKV1D-16	IGKV4-1	IGKVA18	IGLC1	IGLC2	IGLC3	IGLC6	IGLC7	IGLV	IGLV1-36	IGLV1-40	IGLV1-44	IGLV10-54	IGLV11-55	IGLV2-11	IGLV2-18	IGLV2-23	IGLV2-33	IGLV3-12	IGLV3-16	IGLV3-22	IGLV3-25	IGLV3-27	IGLV4-3	IGLV4-60	IGLV4-69	IGLV5-37	IGLV5-45	IGLV7-43	IGLV7-46	IGLV8-61	ITK	ITPR1	ITPR2	ITPR3	LAT	LCP2
FCERI mediated MAPK activation	Reactome Pathway	ACTN2	AKAP9	ANGPT1	APBB1IP	ARAF	ARRB1	ARRB2	BRAF	BRAP	BTC	CALM1	CAMK2A	CAMK2B	CAMK2D	CAMK2G	CNKSR1	CNKSR2	CSF2	CSF2RA	CSF2RB	CSK	CUL3	DAB2IP	DLG4	DUSP1	DUSP10	DUSP16	DUSP2	DUSP4	DUSP5	DUSP6	DUSP7	DUSP8	DUSP9	EGF	EGFR	ERBB2	ERBB3	ERBB4	EREG	FGA	FGB	FGF1	FGF10	FGF16	FGF17	FGF18	FGF19
FCERI mediated NF-kB activation	Reactome Pathway	BCL10	BTRC	CARD11	CDC34	CHUK	CUL1	FBXW11	IGHE	IGHV	IGHV3-23	IGHV7-81	IGKC	IGKV1-5	IGKV1D-16	IGKV4-1	IGKVA18	IGLC1	IGLC2	IGLC3	IGLC6	IGLC7	IGLV	IGLV1-36	IGLV1-40	IGLV1-44	IGLV10-54	IGLV11-55	IGLV2-11	IGLV2-18	IGLV2-23	IGLV2-33	IGLV3-12	IGLV3-16	IGLV3-22	IGLV3-25	IGLV3-27	IGLV4-3	IGLV4-60	IGLV4-69	IGLV5-37	IGLV5-45	IGLV7-43	IGLV7-46	IGLV8-61	IKBKB	IKBKG	LYN	MALT1
FCGR activation	Reactome Pathway	CD247	CD3G	FCGR1A	FCGR2A	FCGR3A	FGR	FYN	HCK	IGHG1	IGHG2	IGHG3	IGHG4	IGHV	IGHV3-23	IGHV7-81	IGKC	IGKV1-5	IGKV1D-16	IGKV4-1	IGKVA18	IGLC1	IGLC2	IGLC3	IGLC6	IGLC7	IGLV	IGLV1-36	IGLV1-40	IGLV1-44	IGLV10-54	IGLV11-55	IGLV2-11	IGLV2-18	IGLV2-23	IGLV2-33	IGLV3-12	IGLV3-16	IGLV3-22	IGLV3-25	IGLV3-27	IGLV4-3	IGLV4-60	IGLV4-69	IGLV5-37	IGLV5-45	IGLV7-43	IGLV7-46	IGLV8-61
FGFR1 ligand binding and activation	Reactome Pathway	FGF1	FGF10	FGF17	FGF2	FGF20	FGF22	FGF23	FGF3	FGF4	FGF5	FGF6	FGF8	FGF9	FGFR1	KAL1	KL
FGFR1 mutant receptor activation	Reactome Pathway	BCR	CNTRL	CPSF6	CUX1	FGF1	FGF17	FGF2	FGF20	FGF23	FGF4	FGF5	FGF6	FGF8	FGF9	FGFR1	FGFR1OP	FGFR1OP2	GAB2	GRB2	LRRFIP1	MYO18A	PIK3CA	PIK3R1	STAT1	STAT3	STAT5A	STAT5B	TRIM24	ZMYM2
FGFR1b ligand binding and activation	Reactome Pathway	FGF1	FGF10	FGF2	FGF22	FGF3	FGFR1
FGFR1c and Klotho ligand binding and activation	Reactome Pathway	FGF23	FGFR1	KL
FGFR1c ligand binding and activation	Reactome Pathway	FGF1	FGF17	FGF2	FGF20	FGF23	FGF4	FGF5	FGF6	FGF8	FGF9	FGFR1	KAL1
FGFR2 ligand binding and activation	Reactome Pathway	FGF1	FGF10	FGF16	FGF17	FGF18	FGF2	FGF20	FGF22	FGF23	FGF3	FGF4	FGF5	FGF6	FGF7	FGF8	FGF9	FGFBP1	FGFBP2	FGFBP3	FGFR2
FGFR2 mutant receptor activation	Reactome Pathway	FGF1	FGF10	FGF16	FGF17	FGF18	FGF2	FGF20	FGF22	FGF23	FGF3	FGF4	FGF5	FGF6	FGF7	FGF8	FGF9	FGFR2
FGFR2b ligand binding and activation	Reactome Pathway	FGF1	FGF10	FGF2	FGF22	FGF3	FGF7	FGFBP1	FGFBP2	FGFBP3	FGFR2
FGFR2c ligand binding and activation	Reactome Pathway	FGF1	FGF16	FGF17	FGF18	FGF2	FGF20	FGF23	FGF4	FGF5	FGF6	FGF8	FGF9	FGFR2
FGFR3 ligand binding and activation	Reactome Pathway	FGF1	FGF16	FGF17	FGF18	FGF2	FGF20	FGF23	FGF4	FGF5	FGF8	FGF9	FGFR3
FGFR3 mutant receptor activation	Reactome Pathway	FGF1	FGF16	FGF17	FGF18	FGF2	FGF20	FGF23	FGF4	FGF5	FGF8	FGF9	FGFR3
FGFR3b ligand binding and activation	Reactome Pathway	FGF1	FGF17	FGF18	FGF20	FGF8	FGF9	FGFR3
FGFR3c ligand binding and activation	Reactome Pathway	FGF1	FGF16	FGF17	FGF18	FGF2	FGF20	FGF23	FGF4	FGF5	FGF8	FGF9	FGFR3
FGFR4 ligand binding and activation	Reactome Pathway	FGF1	FGF16	FGF17	FGF18	FGF19	FGF2	FGF20	FGF23	FGF4	FGF6	FGF8	FGF9	FGFR4	KLB
FGFR4 mutant receptor activation	Reactome Pathway	FGFR4
FMO oxidises nucleophiles	Reactome Pathway	FMO1	FMO2	FMO3
FRS-mediated FGFR1 signaling	Reactome Pathway	ACTN2	AKAP9	ANGPT1	APBB1IP	ARAF	ARRB1	ARRB2	BRAF	BRAP	BTC	CALM1	CAMK2A	CAMK2B	CAMK2D	CAMK2G	CNKSR1	CNKSR2	CSF2	CSF2RA	CSF2RB	CSK	CUL3	DAB2IP	DLG4	DUSP1	DUSP10	DUSP16	DUSP2	DUSP4	DUSP5	DUSP6	DUSP7	DUSP8	DUSP9	EGF	EGFR	ERBB2	ERBB3	ERBB4	EREG	FGA	FGB	FGF1	FGF10	FGF16	FGF17	FGF18	FGF19
FRS-mediated FGFR2 signaling	Reactome Pathway	ACTN2	AKAP9	ANGPT1	APBB1IP	ARAF	ARRB1	ARRB2	BRAF	BRAP	BTC	CALM1	CAMK2A	CAMK2B	CAMK2D	CAMK2G	CNKSR1	CNKSR2	CSF2	CSF2RA	CSF2RB	CSK	CUL3	DAB2IP	DLG4	DUSP1	DUSP10	DUSP16	DUSP2	DUSP4	DUSP5	DUSP6	DUSP7	DUSP8	DUSP9	EGF	EGFR	ERBB2	ERBB3	ERBB4	EREG	FGA	FGB	FGF1	FGF10	FGF16	FGF17	FGF18	FGF19
FRS-mediated FGFR3 signaling	Reactome Pathway	ACTN2	AKAP9	ANGPT1	APBB1IP	ARAF	ARRB1	ARRB2	BRAF	BRAP	BTC	CALM1	CAMK2A	CAMK2B	CAMK2D	CAMK2G	CNKSR1	CNKSR2	CSF2	CSF2RA	CSF2RB	CSK	CUL3	DAB2IP	DLG4	DUSP1	DUSP10	DUSP16	DUSP2	DUSP4	DUSP5	DUSP6	DUSP7	DUSP8	DUSP9	EGF	EGFR	ERBB2	ERBB3	ERBB4	EREG	FGA	FGB	FGF1	FGF10	FGF16	FGF17	FGF18	FGF19
FRS-mediated FGFR4 signaling	Reactome Pathway	ACTN2	AKAP9	ANGPT1	APBB1IP	ARAF	ARRB1	ARRB2	BRAF	BRAP	BTC	CALM1	CAMK2A	CAMK2B	CAMK2D	CAMK2G	CNKSR1	CNKSR2	CSF2	CSF2RA	CSF2RB	CSK	CUL3	DAB2IP	DLG4	DUSP1	DUSP10	DUSP16	DUSP2	DUSP4	DUSP5	DUSP6	DUSP7	DUSP8	DUSP9	EGF	EGFR	ERBB2	ERBB3	ERBB4	EREG	FGA	FGB	FGF1	FGF10	FGF16	FGF17	FGF18	FGF19
Facilitative Na+-independent glucose transporters	Reactome Pathway	FGF21	SLC2A1	SLC2A10	SLC2A11	SLC2A12	SLC2A2	SLC2A3	SLC2A4	SLC2A5	SLC2A6	SLC2A7	SLC2A8	SLC2A9
Factors involved in megakaryocyte development and platelet production	Reactome Pathway	ABL1	AK3	AKAP1	AKAP10	CABLES1	CABLES2	CAPZA1	CAPZA2	CAPZB	CBX5	CDC42	CDK2	CDK5	CENPE	CREBBP	DOCK1	DOCK10	DOCK11	DOCK2	DOCK3	DOCK4	DOCK5	DOCK6	DOCK7	DOCK8	DOCK9	EHD1	EHD2	EHD3	EP300	GATA1	GATA2	GATA3	GATA4	GATA5	GATA6	H3F3A	HBB	HBD	HBE1	HBG1	HBG2	HDAC1	HDAC2	HIST1H3A	HIST2H3A	HMG20B	IFNA1
Fanconi Anemia Pathway	Reactome Pathway	APITD1	ATR	ATRIP	DCLRE1A	DCLRE1B	EME1	EME2	ERCC1	ERCC4	FAAP100	FAAP20	FAAP24	FAN1	FANCA	FANCB	FANCC	FANCD2	FANCE	FANCF	FANCG	FANCI	FANCL	FANCM	MUS81	POLN	RPA1	RPA2	RPA3	RPS27A	SLX1A	SLX4	STRA13	UBA52	UBB	UBC	UBE2T	USP1	ZBTB32
FasL/ CD95L signaling	Reactome Pathway	CASP10	CASP8	FADD	FAS	FASLG
Fatty Acids bound to GPR40 (FFAR1) regulate insulin secretion	Reactome Pathway	FFAR1	GNA11	GNA14	GNA15	GNAQ	PLCB1	PLCB2	PLCB3
Fatty Acyl-CoA Biosynthesis	Reactome Pathway	ACACA	ACLY	ACOT1	ACOT11	ACOT12	ACOT13	ACOT2	ACOT4	ACOT6	ACOT7	ACOT7L	ACOT8	ACOT9	ACSBG1	ACSBG2	ACSF2	ACSF3	ACSL1	ACSL3	ACSL4	ACSL5	ACSL6	AGK	ELOVL1	ELOVL2	ELOVL3	ELOVL4	ELOVL5	ELOVL6	ELOVL7	FASN	HACD1	HACD2	HACD3	HACD4	HSD17B12	HSD17B3	OLAH	PPT1	PPT2	SCD	SLC25A1	TECR	TECRL	THEM4	THEM5
Fatty acid, triacylglycerol, and ketone body metabolism	Reactome Pathway	AACS	ABCA1	ABCB4	ACACA	ACACB	ACAD10	ACAD11	ACADL	ACADM	ACADS	ACADVL	ACAT1	ACLY	ACOT1	ACOT11	ACOT12	ACOT13	ACOT2	ACOT4	ACOT6	ACOT7	ACOT7L	ACOT8	ACOT9	ACOX1	ACSBG1	ACSBG2	ACSF2	ACSF3	ACSL1	ACSL3	ACSL4	ACSL5	ACSL6	AGK	AGMO	AGPAT1	AGPAT2	AGPAT3	AGPAT4	AGPAT5	AGPAT6	AGPAT9	AGT	ALAS1	ANGPTL4	ANKRD1	APOA1
Fatty acids	Reactome Pathway	CYP2A13	CYP2A7	CYP2B6	CYP2D6	CYP2F1	CYP2J2	CYP4A11	CYP4A22	CYP4B1	CYP4F11	CYP4F12	CYP4F2	CYP4F22	CYP4F3	CYP4F8
Fc epsilon receptor (FCERI) signaling	Reactome Pathway	ACTN2	AGO1	AGO2	AGO3	AGO4	AHCYL1	AKAP9	AKT1	AKT1S1	AKT2	AKT3	ANGPT1	APBB1IP	ARAF	ARRB1	ARRB2	BAD	BCL10	BRAF	BRAP	BTC	BTK	BTRC	CALM1	CAMK2A	CAMK2B	CAMK2D	CAMK2G	CARD11	CASP9	CD19	CD28	CD80	CD86	CDC34	CDKN1A	CDKN1B	CHUK	CNKSR1	CNKSR2	CREB1	CSF2	CSF2RA	CSF2RB	CSK	CUL1	CUL3	DAB2IP
Fcgamma receptor (FCGR) dependent phagocytosis	Reactome Pathway	ABI1	ABI2	ABL1	ACTB	ACTG1	ACTR2	ACTR3	AHCYL1	ARPC1A	ARPC1B	ARPC2	ARPC3	ARPC4	ARPC5	BAIAP2	BRK1	BTK	CD247	CD3G	CDC42	CFL1	CRK	CYFIP1	CYFIP2	DOCK1	ELMO1	ELMO2	FCGR1A	FCGR2A	FCGR3A	FGR	FYN	GRB2	HCK	HSP90AA1	HSP90AB1	IGHG1	IGHG2	IGHG3	IGHG4	IGHV	IGHV3-23	IGHV7-81	IGKC	IGKV1-5	IGKV1D-16	IGKV4-1	IGKVA18
Fertilization	Reactome Pathway	ACR	ADAM2	ADAM20	ADAM21	ADAM30	B4GALT1	CATSPER1	CATSPER2	CATSPER3	CATSPER4	CATSPERB	CATSPERD	CATSPERG	CD9	HVCN1	IZUMO1	IZUMO2	IZUMO3	IZUMO4	KCNU1	OVGP1	SPAM1	ZP1	ZP2	ZP3	ZP4
Fibronectin matrix formation	Reactome Pathway	CEACAM1	CEACAM6	CEACAM8	FN1	ITGA5	ITGB1
Ficolins bind to repetitive carbohydrate structures on the target cell surface	Reactome Pathway	FCN1	FCN2	FCN3	MASP1	MASP2
Folding of actin by CCT/TriC	Reactome Pathway	ACTB	CCT2	CCT3	CCT4	CCT5	CCT6A	CCT7	CCT8	TCP1
Formation of ATP by chemiosmotic coupling	Reactome Pathway	ATP5A1	ATP5B	ATP5C1	ATP5D	ATP5E	ATP5F1	ATP5G1	ATP5G2	ATP5G3	ATP5H	ATP5I	ATP5J	ATP5J2	ATP5L	ATP5O	ATP5S	MT-ATP6	MT-ATP8
Formation of Fibrin Clot (Clotting Cascade)	Reactome Pathway	A2M	C1QBP	CD177	F10	F11	F12	F13A1	F13B	F2	F2R	F3	F5	F7	F8	F9	FGA	FGB	FGG	GP1BA	GP1BB	GP5	GP9	KLKB1	KNG1	PF4	PF4V1	PRCP	PROC	PROCR	PROS1	PRTN3	SERPINA5	SERPINC1	SERPIND1	SERPINE2	SERPING1	TFPI	THBD	VWF
Formation of HIV elongation complex in the absence of HIV Tat	Reactome Pathway	CCNH	CCNT1	CCNT2	CDK7	CDK9	CTDP1	ELL	ERCC2	ERCC3	GTF2F1	GTF2F2	GTF2H1	GTF2H2	GTF2H3	GTF2H4	GTF2H5	MNAT1	NCBP1	NCBP2	NELFA	NELFB	NELFCD	NELFE	POLR2A	POLR2B	POLR2C	POLR2D	POLR2E	POLR2F	POLR2G	POLR2H	POLR2I	POLR2J	POLR2K	POLR2L	SSRP1	SUPT16H	SUPT4H1	SUPT5H	TCEA1	TCEB1	TCEB2	TCEB3
Formation of HIV-1 elongation complex containing HIV-1 Tat	Reactome Pathway	CCNH	CCNT1	CDK7	CDK9	CTDP1	ELL	ERCC2	ERCC3	GTF2F1	GTF2F2	GTF2H1	GTF2H2	GTF2H3	GTF2H4	GTF2H5	MNAT1	NCBP1	NCBP2	NELFA	NELFB	NELFCD	NELFE	POLR2A	POLR2B	POLR2C	POLR2D	POLR2E	POLR2F	POLR2G	POLR2H	POLR2I	POLR2J	POLR2K	POLR2L	SSRP1	SUPT16H	SUPT4H1	SUPT5H	TCEA1	TCEB1	TCEB2	TCEB3	tat
Formation of Incision Complex in GG-NER	Reactome Pathway	CCNH	CDK7	CETN2	CHD1L	CUL4A	CUL4B	DDB1	DDB2	ERCC1	ERCC2	ERCC3	ERCC4	ERCC5	GTF2H1	GTF2H2	GTF2H3	GTF2H4	GTF2H5	MNAT1	PARP1	PARP2	PIAS1	PIAS3	RAD23A	RAD23B	RBX1	RNF111	RPA1	RPA2	RPA3	RPS27A	SUMO1	SUMO2	SUMO3	UBA52	UBB	UBC	UBE2I	UBE2N	UBE2V2	USP45	XPA	XPC
Formation of RNA Pol II elongation complex	Reactome Pathway	CCNH	CCNT1	CCNT2	CDK7	CDK9	CTDP1	ELL	ERCC2	ERCC3	GTF2F1	GTF2F2	GTF2H1	GTF2H2	GTF2H3	GTF2H4	GTF2H5	MNAT1	NCBP1	NCBP2	NELFA	NELFB	NELFCD	NELFE	POLR2A	POLR2B	POLR2C	POLR2D	POLR2E	POLR2F	POLR2G	POLR2H	POLR2I	POLR2J	POLR2K	POLR2L	SSRP1	SUPT16H	SUPT4H1	SUPT5H	TCEA1	TCEB1	TCEB2	TCEB3
Formation of Senescence-Associated Heterochromatin Foci (SAHF)	Reactome Pathway	ASF1A	CABIN1	CDKN1A	EP400	H1F0	HIRA	HIST1H1A	HIST1H1B	HIST1H1C	HIST1H1D	HIST1H1E	HMGA1	HMGA2	LMNB1	RB1	TP53	UBN1
Formation of TC-NER Pre-Incision Complex	Reactome Pathway	AQR	CCNH	CDK7	COPS2	COPS3	COPS4	COPS5	COPS6	COPS7A	COPS7B	COPS8	CUL4A	CUL4B	DDB1	EP300	ERCC2	ERCC3	ERCC6	ERCC8	GPS1	GTF2H1	GTF2H2	GTF2H3	GTF2H4	GTF2H5	HMGN1	ISY1	MNAT1	POLR2A	POLR2B	POLR2C	POLR2D	POLR2E	POLR2F	POLR2G	POLR2H	POLR2I	POLR2J	POLR2K	POLR2L	PPIE	PRPF19	RBX1	RPS27A	TCEA1	UBA52	UBB	UBC
Formation of a pool of free 40S subunits	Reactome Pathway	EIF1AX	EIF3A	EIF3B	EIF3C	EIF3D	EIF3E	EIF3F	EIF3G	EIF3H	EIF3I	EIF3J	EIF3K	FAU	RPL10	RPL10A	RPL11	RPL12	RPL13	RPL13A	RPL14	RPL15	RPL17	RPL18	RPL18A	RPL19	RPL21	RPL22	RPL23	RPL23A	RPL24	RPL26	RPL26L1	RPL27	RPL27A	RPL28	RPL29	RPL3	RPL30	RPL31	RPL32	RPL34	RPL35	RPL35A	RPL36	RPL36A	RPL37	RPL37A	RPL38
Formation of annular gap junctions	Reactome Pathway	AP2M1	CLTA	CLTB	CLTC	CLTCL1	DAB2	DNM1	DNM2	GJA1
Formation of apoptosome	Reactome Pathway	APAF1	CASP9	CYCS
Formation of editosomes by ADAR proteins	Reactome Pathway	ADAR	ADARB1
Formation of the Early Elongation Complex	Reactome Pathway	CCNH	CDK7	CTDP1	ERCC2	ERCC3	GTF2F1	GTF2F2	GTF2H1	GTF2H2	GTF2H3	GTF2H4	GTF2H5	MNAT1	NCBP1	NCBP2	NELFA	NELFB	NELFCD	NELFE	POLR2A	POLR2B	POLR2C	POLR2D	POLR2E	POLR2F	POLR2G	POLR2H	POLR2I	POLR2J	POLR2K	POLR2L	SUPT4H1	SUPT5H
Formation of the Editosome	Reactome Pathway	A1CF	APOBEC1
Formation of the HIV-1 Early Elongation Complex	Reactome Pathway	CCNH	CDK7	CTDP1	ERCC2	ERCC3	GTF2F1	GTF2F2	GTF2H1	GTF2H2	GTF2H3	GTF2H4	GTF2H5	MNAT1	NCBP1	NCBP2	NELFA	NELFB	NELFCD	NELFE	POLR2A	POLR2B	POLR2C	POLR2D	POLR2E	POLR2F	POLR2G	POLR2H	POLR2I	POLR2J	POLR2K	POLR2L	SUPT4H1	SUPT5H
Formation of the active cofactor, UDP-glucuronate	Reactome Pathway	SLC35D1	UGDH	UGP2
Formation of the beta-catenin:TCF transactivating complex	Reactome Pathway	ASH2L	AXIN2	BCL9	BCL9L	CDC73	CREBBP	CTNNB1	EP300	H2AFB1	H2AFX	H2AFZ	H2BFS	H3F3A	HDAC1	HIST1H2AB	HIST1H2AC	HIST1H2AD	HIST1H2AJ	HIST1H2BA	HIST1H2BB	HIST1H2BC	HIST1H2BD	HIST1H2BH	HIST1H2BJ	HIST1H2BK	HIST1H2BL	HIST1H2BM	HIST1H2BN	HIST1H2BO	HIST1H3A	HIST1H4A	HIST2H2AA3	HIST2H2AC	HIST2H2BE	HIST2H3A	HIST3H2BB	HIST3H3	KAT5	KMT2D	LEF1	LEO1	MEN1	MYC	PYGO1	PYGO2	RBBP5	RUVBL1	SMARCA4
Formation of the ternary complex, and subsequently, the 43S complex	Reactome Pathway	EIF1AX	EIF2S1	EIF2S2	EIF2S3	EIF3A	EIF3B	EIF3C	EIF3D	EIF3E	EIF3F	EIF3G	EIF3H	EIF3I	EIF3J	EIF3K	FAU	RPS10	RPS11	RPS12	RPS13	RPS14	RPS15	RPS15A	RPS16	RPS17	RPS18	RPS19	RPS2	RPS20	RPS21	RPS23	RPS24	RPS25	RPS26	RPS27	RPS27A	RPS28	RPS29	RPS3	RPS3A	RPS4X	RPS4Y1	RPS5	RPS6	RPS7	RPS8	RPS9	RPSA
Formation of tubulin folding intermediates by CCT/TriC	Reactome Pathway	CCT2	CCT3	CCT4	CCT5	CCT6A	CCT7	CCT8	TCP1	TUBA1A	TUBA1B	TUBA1C	TUBA3C	TUBA4A	TUBB1	TUBB2A	TUBB2B	TUBB3	TUBB4A	TUBB4B	TUBB6
Formyl peptide receptors bind formyl peptides and many other ligands	Reactome Pathway	ANXA1	APP	CCL23	FPR1	FPR2	FPR3	HEBP1	MT-RNR2	SAA1
Free fatty acid receptors	Reactome Pathway	FFAR1	FFAR2	FFAR3	FFAR4	GPR31
Free fatty acids regulate insulin secretion	Reactome Pathway	FFAR1	GNA11	GNA14	GNA15	GNAQ	PLCB1	PLCB2	PLCB3
Frs2-mediated activation	Reactome Pathway	ACTN2	AKAP9	ANGPT1	APBB1IP	ARAF	ARRB1	ARRB2	BRAF	BRAP	BTC	CALM1	CAMK2A	CAMK2B	CAMK2D	CAMK2G	CNKSR1	CNKSR2	CRKL	CSF2	CSF2RA	CSF2RB	CSK	CUL3	DAB2IP	DLG4	DUSP1	DUSP10	DUSP16	DUSP2	DUSP4	DUSP5	DUSP6	DUSP7	DUSP8	DUSP9	EGF	EGFR	ERBB2	ERBB3	ERBB4	EREG	FGA	FGB	FGF1	FGF10	FGF16	FGF17	FGF18
Fructose biosynthesis	Reactome Pathway	AKR1B1	SORD
Fructose catabolism	Reactome Pathway	ALDOB	DAK	KHK
Fructose metabolism	Reactome Pathway	AKR1B1	ALDOB	DAK	KHK	SORD
Fusion and Uncoating of the Influenza Virion	Reactome Pathway	HA	M	NA	NP	NS	PA	PB1	PB2
Fusion of the Influenza Virion to the Host Cell Endosome	Reactome Pathway	HA	M	NA	NP	NS	PA	PB1	PB2
G alpha (12/13) signalling events	Reactome Pathway	ABR	ADRA1A	ADRA1B	ADRA1D	AKAP13	ARHGAP4	ARHGEF1	ARHGEF11	ARHGEF12	ARHGEF16	ARHGEF17	ARHGEF18	ARHGEF2	ARHGEF3	ARHGEF4	ARHGEF6	ARHGEF7	ARHGEF9	CDC42	ECT2	FGD1	FGD2	FGD3	FGD4	GNA12	GNA13	GNB1	GNB2	GNB3	GNB4	GNB5	GNG10	GNG11	GNG12	GNG13	GNG2	GNG3	GNG4	GNG5	GNG7	GNG8	GNGT1	GNGT2	ITSN1	KALRN	MCF2	MCF2L	NET1
G alpha (i) signalling events	Reactome Pathway	ACKR3	ADCY1	ADCY2	ADCY3	ADCY4	ADCY5	ADCY6	ADCY7	ADCY8	ADCY9	ADORA1	ADORA3	ADRA2A	ADRA2B	ADRA2C	AGT	AGTR2	ANXA1	APLN	APLNR	APP	BDKRB1	BDKRB2	C3	C3AR1	C5	C5AR1	CASR	CCL16	CCL19	CCL20	CCL21	CCL23	CCL25	CCL27	CCL28	CCL5	CCR1	CCR10	CCR2	CCR3	CCR4	CCR5	CCR6	CCR7	CCR8	CCR9	CHRM2
G alpha (q) signalling events	Reactome Pathway	ABHD12	ABHD6	ADRA1A	ADRA1B	ADRA1D	ADRBK1	AGT	AGTR1	ANXA1	APP	ARHGEF25	AVP	AVPR1A	AVPR1B	BDKRB1	BDKRB2	BRS3	CASR	CCK	CCKAR	CCKBR	CCL23	CHRM1	CHRM3	CHRM5	CYSLTR1	CYSLTR2	DAGLA	DAGLB	DGKA	DGKB	DGKD	DGKE	DGKG	DGKH	DGKI	DGKK	DGKQ	DGKZ	EDN1	EDN2	EDN3	EDNRA	EDNRB	F2	F2R	F2RL1	F2RL2
G alpha (s) signalling events	Reactome Pathway	ADCY1	ADCY2	ADCY3	ADCY4	ADCY5	ADCY6	ADCY7	ADCY8	ADCY9	ADCYAP1	ADCYAP1R1	ADM	ADM2	ADORA2A	ADORA2B	ADRB1	ADRB2	ADRB3	AVP	AVPR2	CALCA	CALCB	CALCR	CALCRL	CGA	CRH	CRHR1	CRHR2	DRD1	DRD5	FSHB	FSHR	GCG	GCGR	GHRH	GHRHR	GIP	GIPR	GLP1R	GLP2R	GNAI1	GNAI2	GNAI3	GNAS	GNAT3	GNAZ	GNB1	GNB2
G alpha (z) signalling events	Reactome Pathway	ADCY1	ADCY2	ADCY3	ADCY4	ADCY5	ADCY6	ADCY7	ADCY8	ADCY9	ADRA2A	ADRA2B	ADRA2C	GNAI1	GNAI2	GNAI3	GNAS	GNAT3	GNAZ	GNB1	GNB2	GNB3	GNB4	GNB5	GNG10	GNG11	GNG12	GNG13	GNG2	GNG3	GNG4	GNG5	GNG7	GNG8	GNGT1	GNGT2	PRKCA	PRKCB	PRKCD	PRKCE	PRKCG	PRKCH	PRKCQ	RGS17	RGS19	RGS20	RGS4
G beta:gamma signalling through PI3Kgamma	Reactome Pathway	AKT1	AKT2	AKT3	CSF2	CSF2RA	CSF2RB	GAB2	GNB1	GNB2	GNB3	GNB4	GNB5	GNG10	GNG11	GNG12	GNG13	GNG2	GNG3	GNG4	GNG5	GNG7	GNG8	GNGT1	GNGT2	GRB2	IL2	IL2RA	IL2RB	IL2RG	IL3	IL3RA	IL5	IL5RA	JAK1	JAK2	JAK3	PDPK1	PIK3CA	PIK3CB	PIK3CD	PIK3CG	PIK3R1	PIK3R2	PIK3R3	PIK3R5	PIK3R6	RHOA	SHC1
G beta:gamma signalling through PLC beta	Reactome Pathway	GNB1	GNB2	GNB3	GNB4	GNB5	GNG10	GNG11	GNG12	GNG13	GNG2	GNG3	GNG4	GNG5	GNG7	GNG8	GNGT1	GNGT2	PLCB1	PLCB2	PLCB3
G protein gated Potassium channels	Reactome Pathway	GABBR1	GABBR2	GNB1	GNB2	GNB3	GNG10	GNG12	GNG2	GNG3	GNG4	GNG5	GNG7	GNG8	GNGT1	GNGT2	KCNJ10	KCNJ12	KCNJ15	KCNJ16	KCNJ2	KCNJ3	KCNJ4	KCNJ5	KCNJ6	KCNJ9
G-protein activation	Reactome Pathway	GNAI1	GNAI2	GNAI3	GNAO1	GNAT1	GNAT2	GNAT3	GNAZ	GNB1	GNB2	GNB3	GNB4	GNB5	GNG10	GNG11	GNG12	GNG13	GNG2	GNG3	GNG4	GNG5	GNG7	GNG8	GNGT1	GNGT2	OPRM1	PDYN	POMC
G-protein beta:gamma signalling	Reactome Pathway	AKT1	AKT2	AKT3	CSF2	CSF2RA	CSF2RB	GAB2	GNB1	GNB2	GNB3	GNB4	GNB5	GNG10	GNG11	GNG12	GNG13	GNG2	GNG3	GNG4	GNG5	GNG7	GNG8	GNGT1	GNGT2	GRB2	IL2	IL2RA	IL2RB	IL2RG	IL3	IL3RA	IL5	IL5RA	JAK1	JAK2	JAK3	PDPK1	PIK3CA	PIK3CB	PIK3CD	PIK3CG	PIK3R1	PIK3R2	PIK3R3	PIK3R5	PIK3R6	PLCB1	PLCB2
G-protein mediated events	Reactome Pathway	ADCY1	ADCY2	ADCY3	ADCY4	ADCY5	ADCY6	ADCY7	ADCY8	ADCY9	ADRBK1	AHCYL1	CALM1	CAMK4	CREB1	GNAI1	GNAI2	GNAI3	GNAL	GNAO1	GNAT1	GNAT2	GNAT3	GNAZ	ITPR1	ITPR2	ITPR3	MAPK1	PDE1A	PDE1B	PDE1C	PLA2G4A	PLCB1	PLCB2	PLCB3	PLCB4	PRKACA	PRKACB	PRKACG	PRKAR1A	PRKAR1B	PRKAR2A	PRKAR2B	PRKCA	PRKCD	PRKCG
G0 and Early G1	Reactome Pathway	CCNA1	CCNA2	CCNE1	CCNE2	CDC25A	CDC6	CDK1	CDK2	DYRK1A	E2F1	E2F4	E2F5	HDAC1	LIN37	LIN52	LIN54	LIN9	MYBL2	PCNA	RBBP4	RBL1	RBL2	TFDP1	TFDP2	TOP2A
G1 Phase	Reactome Pathway	CCND1	CCND2	CCND3	CCNH	CDK4	CDK6	CDK7	CDKN1A	CDKN1B	CDKN2A	CDKN2B	CDKN2C	CDKN2D	CKS1B	CUL1	E2F1	E2F2	E2F3	E2F4	E2F5	MNAT1	PPP2CA	PPP2CB	PPP2R1A	PPP2R1B	PPP2R2A	PPP2R3B	RB1	RBL1	RBL2	RPS27A	SKP1	SKP2	TFDP1	TFDP2	UBA52	UBB	UBC
G1/S DNA Damage Checkpoints	Reactome Pathway	ATM	CCNE1	CCNE2	CDC25A	CDK2	CDKN1A	CDKN1B	CHEK1	CHEK2	MDM2	PSMA1	PSMA2	PSMA3	PSMA4	PSMA5	PSMA6	PSMA7	PSMA8	PSMB1	PSMB10	PSMB11	PSMB2	PSMB3	PSMB4	PSMB5	PSMB6	PSMB7	PSMB8	PSMB9	PSMC1	PSMC2	PSMC3	PSMC4	PSMC5	PSMC6	PSMD1	PSMD10	PSMD11	PSMD12	PSMD13	PSMD14	PSMD2	PSMD3	PSMD4	PSMD5	PSMD6	PSMD7	PSMD8
G1/S Transition	Reactome Pathway	CCNA1	CCNA2	CCNB1	CCNE1	CCNE2	CCNH	CDC25A	CDC45	CDC6	CDC7	CDK1	CDK2	CDK7	CDKN1A	CDKN1B	CDT1	CKS1B	CUL1	DBF4	DHFR	E2F1	FBXO5	MAX	MCM10	MCM2	MCM3	MCM4	MCM5	MCM6	MCM7	MCM8	MNAT1	MYC	ORC1	ORC2	ORC3	ORC4	ORC5	ORC6	PCNA	PKMYT1	POLA1	POLA2	POLE	POLE2	PPP2CA	PPP2CB	PPP2R1A
G1/S-Specific Transcription	Reactome Pathway	CCNA1	CCNE1	CDC25A	CDC45	CDC6	CDK1	CDT1	DHFR	E2F1	FBXO5	ORC1	PCNA	POLA1	RRM2	TFDP1	TK2	TYMS
G2 Phase	Reactome Pathway	CCNA1	CCNA2	CDK2	E2F1	E2F3
G2/M Checkpoints	Reactome Pathway	ATM	ATR	ATRIP	BABAM1	BARD1	BRCA1	BRCC3	BRE	CCNB1	CCNB2	CDC25A	CDC25C	CDC45	CDC6	CDC7	CDK1	CDK2	CHEK1	CHEK2	CLSPN	DBF4	FAM175A	H2AFX	H2BFS	HERC2	HIST1H2BA	HIST1H2BB	HIST1H2BC	HIST1H2BD	HIST1H2BH	HIST1H2BJ	HIST1H2BK	HIST1H2BL	HIST1H2BM	HIST1H2BN	HIST1H2BO	HIST1H4A	HIST2H2BE	HIST3H2BB	HIST3H3	HUS1	KAT5	MCM10	MCM2	MCM3	MCM4	MCM5	MCM6
G2/M DNA damage checkpoint	Reactome Pathway	ATM	ATR	ATRIP	BABAM1	BARD1	BRCA1	BRCC3	BRE	CCNB1	CDC25C	CDK1	CHEK1	CHEK2	FAM175A	H2AFX	H2BFS	HERC2	HIST1H2BA	HIST1H2BB	HIST1H2BC	HIST1H2BD	HIST1H2BH	HIST1H2BJ	HIST1H2BK	HIST1H2BL	HIST1H2BM	HIST1H2BN	HIST1H2BO	HIST1H4A	HIST2H2BE	HIST3H2BB	HIST3H3	KAT5	MDC1	MRE11A	NBN	PIAS4	RAD50	RNF168	RNF8	SFN	SUMO1	TP53BP1	UBE2N	UBE2V2	UIMC1	WEE1	WHSC1
G2/M DNA replication checkpoint	Reactome Pathway	CCNB1	CCNB2	CDK1	PKMYT1	WEE1
G2/M Transition	Reactome Pathway	ACTR1A	AJUBA	AKAP9	ALMS1	AURKA	BORA	BTRC	CCNA1	CCNA2	CCNB1	CCNB2	CCNH	CCP110	CDC25A	CDC25B	CDC25C	CDK1	CDK11A	CDK11B	CDK2	CDK5RAP2	CDK7	CENPF	CENPJ	CEP131	CEP135	CEP152	CEP164	CEP192	CEP250	CEP290	CEP41	CEP57	CEP63	CEP70	CEP72	CEP76	CEP78	CETN2	CKAP5	CLASP1	CNTRL	CSNK1D	CSNK1E	CUL1	DCTN1	DCTN2	DCTN3
GAB1 signalosome	Reactome Pathway	AGO1	AGO2	AGO3	AGO4	AKT1	AKT1S1	AKT2	AKT3	BAD	BTC	CASP9	CD19	CD28	CD80	CD86	CDKN1A	CDKN1B	CHUK	CREB1	CSK	EGF	EGFR	ERBB2	ERBB3	ERBB4	EREG	FGF1	FGF10	FGF16	FGF17	FGF18	FGF19	FGF2	FGF20	FGF22	FGF23	FGF3	FGF4	FGF5	FGF6	FGF7	FGF8	FGF9	FGFR1	FGFR2	FGFR3	FGFR4	FOXO1
GABA A (rho) receptor activation	Reactome Pathway	GABRR1	GABRR2	GABRR3
GABA A receptor activation	Reactome Pathway	ARHGEF9	GABRA1	GABRA2	GABRA3	GABRA4	GABRA5	GABRA6	GABRB1	GABRB2	GABRB3	GABRG2	GABRG3	GABRQ
GABA B receptor activation	Reactome Pathway	ADCY1	ADCY2	ADCY3	ADCY4	ADCY5	ADCY6	ADCY7	ADCY8	ADCY9	GABBR1	GABBR2	GNAI1	GNAI2	GNAI3	GNAL	GNAT3	GNB1	GNB2	GNB3	GNG10	GNG12	GNG2	GNG3	GNG4	GNG5	GNG7	GNG8	GNGT1	GNGT2	KCNJ10	KCNJ12	KCNJ15	KCNJ16	KCNJ2	KCNJ3	KCNJ4	KCNJ5	KCNJ6	KCNJ9
GABA receptor activation	Reactome Pathway	ADCY1	ADCY2	ADCY3	ADCY4	ADCY5	ADCY6	ADCY7	ADCY8	ADCY9	ARHGEF9	GABBR1	GABBR2	GABRA1	GABRA2	GABRA3	GABRA4	GABRA5	GABRA6	GABRB1	GABRB2	GABRB3	GABRG2	GABRG3	GABRQ	GABRR1	GABRR2	GABRR3	GNAI1	GNAI2	GNAI3	GNAL	GNAT3	GNB1	GNB2	GNB3	GNG10	GNG12	GNG2	GNG3	GNG4	GNG5	GNG7	GNG8	GNGT1	GNGT2	KCNJ10	KCNJ12	KCNJ15
GABA synthesis	Reactome Pathway	GAD1	GAD2
GABA synthesis, release, reuptake and degradation	Reactome Pathway	ABAT	ALDH5A1	CPLX1	DNAJC5	GAD1	GAD2	HSPA8	RAB3A	RIMS1	SLC32A1	SLC6A1	SLC6A11	SLC6A12	SLC6A13	SNAP25	STX1A	STXBP1	SYT1	VAMP2
GLI proteins bind promoters of Hh responsive genes to promote transcription	Reactome Pathway	BOC	GLI1	GLI2	GLI3	HHIP	PTCH1	PTCH2
GLI3 is processed to GLI3R by the proteasome	Reactome Pathway	BTRC	CSNK1A1	CUL1	GLI3	GSK3B	PRKACA	PRKACB	PRKACG	PSMA1	PSMA2	PSMA3	PSMA4	PSMA5	PSMA6	PSMA7	PSMA8	PSMB1	PSMB10	PSMB11	PSMB2	PSMB3	PSMB4	PSMB5	PSMB6	PSMB7	PSMB8	PSMB9	PSMC1	PSMC2	PSMC3	PSMC4	PSMC5	PSMC6	PSMD1	PSMD10	PSMD11	PSMD12	PSMD13	PSMD14	PSMD2	PSMD3	PSMD4	PSMD5	PSMD6	PSMD7	PSMD8	PSMD9	PSME1
GP1b-IX-V activation signalling	Reactome Pathway	FLNA	GP1BA	GP1BB	GP5	GP9	PIK3R1	RAF1	SRC	VWF	YWHAZ
GPCR downstream signaling	Reactome Pathway	ABHD12	ABHD6	ABR	ACKR3	ADCY1	ADCY2	ADCY3	ADCY4	ADCY5	ADCY6	ADCY7	ADCY8	ADCY9	ADCYAP1	ADCYAP1R1	ADM	ADM2	ADORA1	ADORA2A	ADORA2B	ADORA3	ADRA1A	ADRA1B	ADRA1D	ADRA2A	ADRA2B	ADRA2C	ADRB1	ADRB2	ADRB3	ADRBK1	AGT	AGTR1	AGTR2	AKAP13	AKT1	AKT2	AKT3	ANXA1	APLN	APLNR	APP	ARHGAP4	ARHGEF1	ARHGEF11	ARHGEF12	ARHGEF16	ARHGEF17
GPCR ligand binding	Reactome Pathway	ACKR1	ACKR2	ACKR3	ACKR4	ADCYAP1	ADCYAP1R1	ADGRE1	ADGRE2	ADGRE3	ADM	ADM2	ADORA1	ADORA2A	ADORA2B	ADORA3	ADRA1A	ADRA1B	ADRA1D	ADRA2A	ADRA2B	ADRA2C	ADRB1	ADRB2	ADRB3	AGT	AGTR1	AGTR2	ANXA1	APLN	APLNR	APP	AVP	AVPR1A	AVPR1B	AVPR2	BDKRB1	BDKRB2	BRS3	C3	C3AR1	C5	C5AR1	C5AR2	CALCA	CALCB	CALCR	CALCRL	CASR
GPVI-mediated activation cascade	Reactome Pathway	AKT1	AKT2	AKT3	CDC42	CLEC1B	CSF2	CSF2RA	CSF2RB	FCER1G	FYN	G6B	GAB2	GP6	GRB2	IL2	IL2RA	IL2RB	IL2RG	IL3	IL3RA	IL5	IL5RA	JAK1	JAK2	JAK3	LAT	LCK	LCP2	LYN	PDPK1	PDPN	PIK3CA	PIK3CB	PIK3CD	PIK3CG	PIK3R1	PIK3R2	PIK3R3	PIK3R5	PIK3R6	PLCG2	PRKCZ	PTPN11	PTPN6	RAC1	RAC2	RHOA	RHOB
GRB2 events in EGFR signaling	Reactome Pathway	ACTN2	AKAP9	ANGPT1	APBB1IP	ARAF	ARRB1	ARRB2	BRAF	BRAP	BTC	CALM1	CAMK2A	CAMK2B	CAMK2D	CAMK2G	CNKSR1	CNKSR2	CSF2	CSF2RA	CSF2RB	CSK	CUL3	DAB2IP	DLG4	DUSP1	DUSP10	DUSP16	DUSP2	DUSP4	DUSP5	DUSP6	DUSP7	DUSP8	DUSP9	EGF	EGFR	ERBB2	ERBB3	ERBB4	EREG	FGA	FGB	FGF1	FGF10	FGF16	FGF17	FGF18	FGF19
GRB2 events in ERBB2 signaling	Reactome Pathway	ACTN2	AKAP9	ANGPT1	APBB1IP	ARAF	ARRB1	ARRB2	BRAF	BRAP	BTC	CALM1	CAMK2A	CAMK2B	CAMK2D	CAMK2G	CNKSR1	CNKSR2	CSF2	CSF2RA	CSF2RB	CSK	CUL3	DAB2IP	DLG4	DUSP1	DUSP10	DUSP16	DUSP2	DUSP4	DUSP5	DUSP6	DUSP7	DUSP8	DUSP9	EGF	EGFR	ERBB2	ERBB3	ERBB4	EREG	FGA	FGB	FGF1	FGF10	FGF16	FGF17	FGF18	FGF19
GRB2:SOS provides linkage to MAPK signaling for Integrins	Reactome Pathway	APBB1IP	FGA	FGB	FGG	FN1	GRB2	ITGA2B	ITGB3	PTK2	RAP1A	RAP1B	SOS1	SRC	TLN1	VWF
GRB7 events in ERBB2 signaling	Reactome Pathway	ERBB2	ERBB3	GRB7	NRG1	NRG2
GTP hydrolysis and joining of the 60S ribosomal subunit	Reactome Pathway	EIF1AX	EIF2S1	EIF2S2	EIF2S3	EIF3A	EIF3B	EIF3C	EIF3D	EIF3E	EIF3F	EIF3G	EIF3H	EIF3I	EIF3J	EIF3K	EIF4A1	EIF4A2	EIF4B	EIF4E	EIF4G1	EIF4H	EIF5	EIF5B	FAU	RPL10	RPL10A	RPL11	RPL12	RPL13	RPL13A	RPL14	RPL15	RPL17	RPL18	RPL18A	RPL19	RPL21	RPL22	RPL23	RPL23A	RPL24	RPL26	RPL26L1	RPL27	RPL27A	RPL28	RPL29	RPL3
Galactose catabolism	Reactome Pathway	GALE	GALK1	GALT	PGM1	PGM2
Gamma carboxylation, hypusine formation and arylsulfatase activation	Reactome Pathway	ARSA	ARSB	ARSD	ARSE	ARSF	ARSG	ARSH	ARSI	ARSJ	ARSK	DHPS	DNAJC24	DOHH	DPH1	DPH2	DPH3	DPH5	DPH6	DPH7	EEF2	EIF5A	EIF5A2	F10	F2	F7	F9	FURIN	GAS6	GGCX	PROC	PROS1	PROZ	STS	SUMF1	SUMF2	VKORC1
Gamma-carboxylation of protein precursors	Reactome Pathway	F10	F2	F7	F9	GAS6	GGCX	PROC	PROS1	PROZ
Gamma-carboxylation, transport, and amino-terminal cleavage of proteins	Reactome Pathway	F10	F2	F7	F9	FURIN	GAS6	GGCX	PROC	PROS1	PROZ	VKORC1
Gap junction assembly	Reactome Pathway	GJA1	GJA10	GJA3	GJA4	GJA5	GJA8	GJA9	GJB1	GJB2	GJB3	GJB4	GJB5	GJB6	GJB7	GJC1	GJC2	GJD2	GJD3	GJD4
Gap junction degradation	Reactome Pathway	AP2M1	CLTA	CLTB	CLTC	CLTCL1	DAB2	DNM1	DNM2	GJA1	MYO6
Gap junction trafficking	Reactome Pathway	AP2M1	CLTA	CLTB	CLTC	CLTCL1	DAB2	DNM1	DNM2	GJA1	GJA10	GJA3	GJA4	GJA5	GJA8	GJA9	GJB1	GJB2	GJB3	GJB4	GJB5	GJB6	GJB7	GJC1	GJC2	GJD2	GJD3	GJD4	MYO6
Gap junction trafficking and regulation	Reactome Pathway	AP2M1	CLTA	CLTB	CLTC	CLTCL1	DAB2	DNM1	DNM2	GJA1	GJA10	GJA3	GJA4	GJA5	GJA8	GJA9	GJB1	GJB2	GJB3	GJB4	GJB5	GJB6	GJB7	GJC1	GJC2	GJD2	GJD3	GJD4	MYO6	SRC	TJP1
Gap-filling DNA repair synthesis and ligation in GG-NER	Reactome Pathway	LIG1	LIG3	PCNA	POLD1	POLD2	POLD3	POLD4	POLE	POLE2	POLK	RFC1	RFC2	RFC3	RFC4	RFC5	RPA1	RPA2	RPA3	RPS27A	UBA52	UBB	UBC	XRCC1
Gap-filling DNA repair synthesis and ligation in TC-NER	Reactome Pathway	AQR	CCNH	CDK7	CUL4A	CUL4B	DDB1	EP300	ERCC2	ERCC3	ERCC6	ERCC8	GTF2H1	GTF2H2	GTF2H3	GTF2H4	GTF2H5	HMGN1	ISY1	LIG1	LIG3	MNAT1	PCNA	POLD1	POLD2	POLD3	POLD4	POLE	POLE2	POLK	POLR2A	POLR2B	POLR2C	POLR2D	POLR2E	POLR2F	POLR2G	POLR2H	POLR2I	POLR2J	POLR2K	POLR2L	PPIE	PRPF19	RBX1	RFC1	RFC2	RFC3	RFC4
Gastrin-CREB signalling pathway via PKC and MAPK	Reactome Pathway	ABHD12	ABHD6	ACTN2	ADRA1A	ADRA1B	ADRA1D	ADRBK1	AGT	AGTR1	AKAP9	ANGPT1	ANXA1	APBB1IP	APP	ARAF	ARHGEF25	ARRB1	ARRB2	AVP	AVPR1A	AVPR1B	BDKRB1	BDKRB2	BRAF	BRAP	BRS3	BTC	CALM1	CAMK2A	CAMK2B	CAMK2D	CAMK2G	CASR	CCK	CCKAR	CCKBR	CCL23	CHRM1	CHRM3	CHRM5	CNKSR1	CNKSR2	CREB1	CSF2	CSF2RA	CSF2RB	CSK	CUL3
Gene Expression	Reactome Pathway	18S rRNA, 5.8S rRNA, 28S rRNA	28S rRNA	7SL RNA (ENSG00000222619)	7SL RNA (ENSG00000222639)	A1CF	AAAS	AARS	AARS2	ACTB	ADAR	ADARB1	ADAT1	ADAT2	ADAT3	AEBP2	AGO1	AGO2	AGO3	AGO4	AIMP1	AIMP2	AKT1	AKT2	AKT3	ALKBH8	ALYREF	ANP32A	APEH	APOBEC1	AR	ARID4B	ASZ1	ATP1B4	BAZ2A	BCAS2	BDP1	BRF1	BRF2	C14orf166	C2orf49	CARM1	CARS	CARS2	CASC3	CBX3	CCAR1	CCNC	CCNH
Gene Silencing by RNA	Reactome Pathway	AAAS	AGO1	AGO2	AGO3	AGO4	ASZ1	DDX4	DGCR8	DICER1	DROSHA	FKBP6	H2AFB1	H2AFX	H2AFZ	H2BFS	H3F3A	HENMT1	HIST1H2AB	HIST1H2AC	HIST1H2AD	HIST1H2AJ	HIST1H2BA	HIST1H2BB	HIST1H2BC	HIST1H2BD	HIST1H2BH	HIST1H2BJ	HIST1H2BK	HIST1H2BL	HIST1H2BM	HIST1H2BN	HIST1H2BO	HIST1H3A	HIST1H4A	HIST2H2AA3	HIST2H2AC	HIST2H2BE	HIST2H3A	HIST3H2BB	HSP90AA1	IPO8	MAEL	MOV10L1	MYBL1	NUP107	NUP133	NUP153	NUP155
Generation of second messenger molecules	Reactome Pathway	CD247	CD3D	CD3E	CD3G	CD4	ENAH	EVL	FYB	GRAP2	HLA-DPA1	HLA-DPB1	HLA-DQA1	HLA-DQA2	HLA-DQB1	HLA-DQB2	HLA-DRA	HLA-DRB1	HLA-DRB3	HLA-DRB4	HLA-DRB5	ITK	LAT	LCK	LCP2	NCK1	PAK1	PAK2	PAK3	PLCG1	TCRA	TCRB	TRAC	TRBC1	TRBV12-3	VASP	WAS	ZAP70
Generic Transcription Pathway	Reactome Pathway	AKT1	AKT2	AKT3	AR	ATP1B4	CARM1	CCNC	CCNT1	CCNT2	CDK8	CDK9	CDKN2B	CHD9	COX11	COX14	COX16	COX18	COX19	COX20	COX4I1	COX5A	COX5B	COX6A1	COX6B1	COX6C	COX7A2L	COX7B	COX7C	COX8A	CREBBP	CTGF	CYCS	DDIT4	E2F4	E2F5	ESR1	ESR2	ESRRA	ESRRB	ESRRG	G6PD	GATA4	GLS	GLS2	GPI	GPX2	GSR	HDAC1
Global Genome Nucleotide Excision Repair (GG-NER)	Reactome Pathway	ACTB	ACTL6A	ACTR5	ACTR8	CCNH	CDK7	CETN2	CHD1L	COPS2	COPS3	COPS4	COPS5	COPS6	COPS7A	COPS7B	COPS8	CUL4A	CUL4B	DDB1	DDB2	ERCC1	ERCC2	ERCC3	ERCC4	ERCC5	GPS1	GTF2H1	GTF2H2	GTF2H3	GTF2H4	GTF2H5	INO80	INO80B	INO80C	INO80D	INO80E	LIG1	LIG3	MCRS1	MNAT1	NFRKB	PARP1	PARP2	PCNA	PIAS1	PIAS3	POLD1	POLD2
Glucagon signaling in metabolic regulation	Reactome Pathway	ADCY1	ADCY2	ADCY3	ADCY4	ADCY5	ADCY6	ADCY7	ADCY8	ADCY9	GCG	GCGR	GNAS	GNB1	GNB2	GNB3	GNB4	GNG10	GNG11	GNG12	GNG13	GNG2	GNG3	GNG4	GNG5	GNG7	GNG8	PRKACA	PRKACB	PRKACG	PRKAR1A	PRKAR1B	PRKAR2A	PRKAR2B
Glucagon-like Peptide-1 (GLP1) regulates insulin secretion	Reactome Pathway	ADCY5	ADCY6	ADCY8	AKAP5	GCG	GLP1R	GNAS	GNB1	GNB2	GNB3	GNB4	GNB5	GNG10	GNG11	GNG12	GNG13	GNG2	GNG3	GNG4	GNG5	GNG7	GNG8	GNGT1	GNGT2	IQGAP1	ITPR1	ITPR2	ITPR3	KCNB1	KCNC2	KCNG2	KCNS3	PRKACA	PRKACB	PRKACG	PRKAR1A	PRKAR1B	PRKAR2A	PRKAR2B	RAP1A	RAPGEF3	RAPGEF4
Glucagon-type ligand receptors	Reactome Pathway	ADCYAP1	ADCYAP1R1	GCG	GCGR	GHRH	GHRHR	GIP	GIPR	GLP1R	GLP2R	GNAS	GNB1	GNB2	GNB3	GNB4	GNB5	GNG10	GNG11	GNG12	GNG13	GNG2	GNG3	GNG4	GNG5	GNG7	GNG8	GNGT1	GNGT2	SCT	SCTR
Glucocorticoid biosynthesis	Reactome Pathway	CYP11B1	CYP11B2	CYP17A1	CYP21A2	HSD11B1	HSD11B2	HSD3B1	HSD3B2	POMC
Gluconeogenesis	Reactome Pathway	ALDOA	ALDOB	ALDOC	ENO1	ENO2	ENO3	FBP1	FBP2	GAPDH	GAPDHS	GOT1	GOT2	GPI	MDH1	MDH2	PC	PCK1	PCK2	PFKFB1	PGAM1	PGAM2	PGK1	PRKACA	PRKACB	PRKACG	SLC25A1	SLC25A10	SLC25A11	SLC25A12	SLC25A13	TPI1
Glucose metabolism	Reactome Pathway	ADPGK	AGL	ALDOA	ALDOB	ALDOC	CALM1	ENO1	ENO2	ENO3	EPM2A	FBP1	FBP2	GAA	GAPDH	GAPDHS	GBE1	GCK	GOT1	GOT2	GPI	GYG1	GYG2	GYS1	GYS2	HK1	HK2	HK3	MDH1	MDH2	NHLRC1	PC	PCK1	PCK2	PFKFB1	PFKFB2	PFKFB3	PFKFB4	PFKL	PFKM	PFKP	PGAM1	PGAM2	PGK1	PGM1	PGM2	PHKA1	PHKA2	PHKB
Glucose transport	Reactome Pathway	AAAS	FGF21	G6PC	G6PC2	G6PC3	GCK	GCKR	HK1	HK2	HK3	NUP107	NUP133	NUP153	NUP155	NUP160	NUP188	NUP205	NUP210	NUP214	NUP35	NUP37	NUP43	NUP50	NUP54	NUP62	NUP85	NUP88	NUP93	NUP98	NUPL1	NUPL2	POM121	RAE1	RANBP2	SEH1L	SLC2A1	SLC2A2	SLC2A3	SLC2A4	SLC37A4	TPR
Glucuronidation	Reactome Pathway	ABHD10	SLC35D1	UGDH	UGP2	UGT1A1	UGT1A3	UGT1A4	UGT1A5	UGT1A6	UGT1A7	UGT1A8	UGT1A9	UGT2A1	UGT2B10	UGT2B11	UGT2B15	UGT2B17	UGT2B28	UGT2B4	UGT2B7
Glutamate Binding, Activation of AMPA Receptors and Synaptic Plasticity	Reactome Pathway	AKAP5	AP2A1	AP2A2	AP2B1	AP2M1	AP2S1	CACNG2	CACNG3	CACNG4	CACNG8	CAMK2A	CAMK2B	CAMK2D	CAMK2G	DLG1	DLG4	EPB41L1	GRIA1	GRIA2	GRIA3	GRIA4	GRIP1	GRIP2	MDM2	MYO6	NSF	PICK1	PRKCA	PRKCB	PRKCG
Glutamate Neurotransmitter Release Cycle	Reactome Pathway	ARL6IP5	BZRAP1	CPLX1	GLS	GLS2	PPFIA1	PPFIA2	PPFIA3	PPFIA4	RAB3A	RIMS1	SLC17A7	SLC1A1	SLC1A2	SLC1A3	SLC1A6	SLC1A7	SLC38A2	SNAP25	STX1A	STXBP1	SYT1	UNC13B	VAMP2
Glutathione conjugation	Reactome Pathway	AKR1A1	CNDP2	ESD	GCLC	GCLM	GGCT	GGT1	GGT2	GGT3P	GGT5	GGT6	GGT7	GSS	GSTA1	GSTA2	GSTA3	GSTA4	GSTA5	GSTK1	GSTM1	GSTM2	GSTM3	GSTM4	GSTM5	GSTO1	GSTO2	GSTP1	GSTT1	GSTT2	GSTT2B	GSTZ1	HPGDS	MGST1	MGST2	MGST3	OPLAH
Glutathione synthesis and recycling	Reactome Pathway	CNDP2	GCLC	GCLM	GGCT	GGT1	GGT2	GGT3P	GGT5	GGT6	GGT7	GSS	OPLAH
Glycerophospholipid biosynthesis	Reactome Pathway	ABHD3	ABHD4	ACHE	AGPAT1	AGPAT2	AGPAT3	AGPAT4	AGPAT5	AGPAT6	AGPAT9	AWAT1	BCHE	CDIPT	CDS1	CDS2	CEPT1	CHAT	CHKA	CHKB	CHPT1	CPNE1	CPNE3	CPNE6	CPNE7	CRLS1	DGAT1	DGAT2	EPT1	ETNK1	ETNK2	ETNPPL	GNPAT	GPAM	GPAT2	GPCPD1	GPD1	GPD1L	HADHA	HADHB	LCLAT1	LPCAT1	LPCAT2	LPCAT3	LPCAT4	LPGAT1	LPIN1	LPIN2	LPIN3
Glycine degradation	Reactome Pathway	AMT	DLD	GCSH	GLDC
Glycogen breakdown (glycogenolysis)	Reactome Pathway	AGL	CALM1	GAA	GYG1	GYG2	PGM1	PGM2	PHKA1	PHKA2	PHKB	PHKG1	PHKG2	PYGB	PYGL	PYGM
Glycogen storage disease type 0 (liver GYS2)	Reactome Pathway	GYG2	GYS2
Glycogen storage disease type 0 (muscle GYS1)	Reactome Pathway	GYG1	GYS1
Glycogen storage disease type II (GAA)	Reactome Pathway	GYG1	GYG2
Glycogen storage disease type IV (GBE1)	Reactome Pathway	GYG1	GYG2	GYS1	GYS2
Glycogen storage disease type XV (GYG1)	Reactome Pathway	GYG1	GYS1
Glycogen storage diseases	Reactome Pathway	EPM2A	GYG1	GYG2	GYS1	GYS2	PPP1R3C	RPS27A	UBA52	UBB	UBC
Glycogen synthesis	Reactome Pathway	EPM2A	GBE1	GYG1	GYG2	GYS1	GYS2	NHLRC1	PGM1	PGM2	PPP1R3C	RPS27A	UBA52	UBB	UBC	UGP2
Glycolysis	Reactome Pathway	ALDOA	ALDOB	ALDOC	ENO1	ENO2	ENO3	GAPDH	GAPDHS	GCK	GPI	HK1	HK2	HK3	PFKFB1	PFKFB2	PFKFB3	PFKFB4	PFKL	PFKM	PFKP	PGAM1	PGAM2	PGK1	PKLR	PKM	PPP2CA	PPP2CB	PPP2R1A	PPP2R1B	PPP2R5D	TPI1
Glycoprotein hormones	Reactome Pathway	CGA	CGB	FSHB	INHA	INHBA	INHBB	INHBC	INHBE	LHB	TSHB
Glycosaminoglycan metabolism	Reactome Pathway	ABCC5	ACAN	AGRN	ARSB	B3GALT6	B3GAT1	B3GAT2	B3GAT3	B3GNT2	B3GNT3	B3GNT4	B3GNT7	B4GALT1	B4GALT2	B4GALT3	B4GALT4	B4GALT5	B4GALT6	B4GALT7	B4GAT1	BCAN	BGN	CD44	CEMIP	CHP1	CHPF	CHPF2	CHST1	CHST11	CHST12	CHST13	CHST14	CHST15	CHST2	CHST3	CHST5	CHST6	CHST7	CHST9	CHSY1	CHSY3	CSGALNACT1	CSGALNACT2	CSPG4	CSPG5	DCN	DSE	DSEL
Glycosphingolipid metabolism	Reactome Pathway	ARSA	ARSB	ARSD	ARSE	ARSF	ARSG	ARSH	ARSI	ARSJ	ARSK	ASAH1	ASAH2	CERK	CPTP	CTSA	ENPP7	GALC	GBA	GBA2	GBA3	GLA	GLB1	GLB1L	GLTP	GM2A	HEXA	HEXB	NEU1	NEU2	NEU3	NEU4	PSAP	SMPD1	SMPD2	SMPD3	SMPD4	STS	SUMF1	SUMF2	UGCG
Glyoxylate metabolism and glycine degradation	Reactome Pathway	AGXT	AGXT2	AMT	DAO	DLD	GCSH	GLDC	GRHPR	HAO1
Golgi Associated Vesicle Biogenesis	Reactome Pathway	AP1B1	AP1G1	AP1M1	AP1M2	AP1S1	AP1S2	AP1S3	AP3B1	AP3S1	AP4B1	AP4E1	ARF1	ARRB1	BLOC1S1	BLOC1S3	BLOC1S4	BLOC1S6	CLINT1	CLTA	CLTC	CPD	DNAJC6	DNM2	DTNBP1	FTH1	FTL	GAK	HIP1R	HSPA8	IGF2R	NAPA	NECAP1	OCRL	PICALM	PIK3C2A	PUM1	RAB5C	SH3D19	SH3GL2	SNAPIN	SNX2	SNX5	SNX9	SORT1	TBC1D8B	TFRC	TGOLN2	TPD52
Golgi Cisternae Pericentriolar Stack Reorganization	Reactome Pathway	BLZF1	CCNB1	CCNB2	CDK1	GOLGA2	GORASP1	GORASP2	MAPK1	MAPK3	PLK1	RAB1A	RAB1B	RAB2A	USO1
Golgi to ER Retrograde Transport	Reactome Pathway	ARCN1	ARF1	ARFGAP1	ARFGAP3	COPA	COPB1	COPB2	COPE	COPG1	COPZ1	GBF1
Growth hormone receptor signaling	Reactome Pathway	ADAM17	CISH	CSH1	GH1	GH2	GHR	IRS1	IRS2	JAK2	LYN	MAPK1	MAPK3	PRL	PRLR	PTPN1	PTPN6	SH2B1	SOCS1	SOCS2	SOCS3	STAT1	STAT3	STAT5A	STAT5B
HATs acetylate histones	Reactome Pathway	ACTB	ACTL6A	ATF2	ATXN7	ATXN7L3	BRD1	BRD8	BRPF1	BRPF3	CCDC101	CLOCK	CREBBP	CSRP2BP	DMAP1	DR1	ELP2	ELP3	ELP4	ELP5	ELP6	ENY2	EP300	EP400	EPC1	HAT1	HCFC1	HIST1H2AA	HIST1H2AB	HIST1H2AC	HIST1H2AD	HIST1H2AG	HIST1H2AH	HIST1H2AJ	HIST1H2BA	HIST1H2BB	HIST1H2BC	HIST1H2BD	HIST1H2BH	HIST1H2BJ	HIST1H2BK	HIST1H2BL	HIST1H2BM	HIST1H2BN	HIST1H2BO	HIST1H3A	HIST1H4A	HIST2H2AA3	HIST2H2AB
HCN channels	Reactome Pathway	HCN1	HCN2	HCN3	HCN4
HDACs deacetylate histones	Reactome Pathway	ARID4A	ARID4B	BRMS1	CHD3	CHD4	GATAD2A	GATAD2B	GPS2	HDAC1	HDAC10	HDAC2	HDAC3	HDAC8	HIST1H2AA	HIST1H2AB	HIST1H2AC	HIST1H2AD	HIST1H2AG	HIST1H2AH	HIST1H2AJ	HIST1H2BA	HIST1H2BB	HIST1H2BC	HIST1H2BD	HIST1H2BH	HIST1H2BJ	HIST1H2BK	HIST1H2BL	HIST1H2BM	HIST1H2BN	HIST1H2BO	HIST1H3A	HIST1H4A	HIST2H2AA3	HIST2H2AB	HIST2H2AC	HIST2H2BE	HIST2H2BF	HIST2H3A	HIST3H2A	HIST3H2BB	HMG20B	KDM1A	MBD3	MTA1	MTA2	MTA3	NCOR1
HDL-mediated lipid transport	Reactome Pathway	A2M	ABCA1	ABCG1	ALB	AMN	APOA1	APOC2	APOC3	APOE	BMP1	CETP	CUBN	LCAT	PLTP	SCARB1
HDMs demethylate histones	Reactome Pathway	ARID5B	HIST1H3A	HIST1H4A	HIST2H3A	JMJD6	KDM1A	KDM1B	KDM2A	KDM2B	KDM3A	KDM3B	KDM4A	KDM4B	KDM4C	KDM4D	KDM5A	KDM5B	KDM5C	KDM5D	KDM6A	KDM6B	KDM7A	PHF2	PHF8
HDR through Homologous Recombination (HR) or Single Strand Annealing (SSA)	Reactome Pathway	ABL1	ATM	ATR	ATRIP	BABAM1	BARD1	BLM	BRCA1	BRCA2	BRCC3	BRE	BRIP1	CCNA1	CCNA2	CDK2	CHEK1	CLSPN	DNA2	EME1	EME2	ERCC1	ERCC4	EXO1	FAM175A	GEN1	H2AFX	H2BFS	HERC2	HIST1H2BA	HIST1H2BB	HIST1H2BC	HIST1H2BD	HIST1H2BH	HIST1H2BJ	HIST1H2BK	HIST1H2BL	HIST1H2BM	HIST1H2BN	HIST1H2BO	HIST1H4A	HIST2H2BE	HIST3H2BB	HIST3H3	HUS1	KAT5	MDC1	MRE11A	MUS81
HDR through Homologous Recombination (HRR)	Reactome Pathway	ATM	ATR	ATRIP	BARD1	BLM	BRCA1	BRCA2	BRIP1	CHEK1	DNA2	EME1	EME2	EXO1	GEN1	HUS1	KAT5	MRE11A	MUS81	NBN	PALB2	PCNA	POLD1	POLD2	POLD3	POLD4	POLE	POLE2	POLH	POLK	RAD1	RAD17	RAD50	RAD51	RAD51AP1	RAD51B	RAD51C	RAD51D	RAD9A	RAD9B	RBBP8	RFC1	RFC2	RFC3	RFC4	RFC5	RHNO1	RMI1	RMI2
HDR through MMEJ (alt-NHEJ)	Reactome Pathway	FEN1	LIG3	MRE11A	NBN	PARP1	PARP2	POLQ	RAD50	RBBP8	XRCC1
HDR through Single Strand Annealing (SSA)	Reactome Pathway	ABL1	ATM	ATR	ATRIP	BARD1	BLM	BRCA1	BRIP1	DNA2	ERCC1	ERCC4	EXO1	HUS1	KAT5	MRE11A	NBN	RAD1	RAD17	RAD50	RAD51	RAD52	RAD9A	RAD9B	RBBP8	RFC2	RFC3	RFC4	RFC5	RHNO1	RMI1	RMI2	RPA1	RPA2	RPA3	TOP3A	TOPBP1	WRN
HIV Infection	Reactome Pathway	AAAS	AP1B1	AP1G1	AP1M1	AP1M2	AP1S1	AP1S2	AP1S3	AP2A1	AP2A2	AP2B1	AP2M1	AP2S1	APOBEC3G	ARF1	ATP6V1H	B2M	BANF1	BTRC	CCNH	CCNT1	CCNT2	CCR5	CD247	CD28	CD4	CD8B	CDK7	CDK9	CHMP2A	CHMP2B	CHMP3	CHMP4A	CHMP4B	CHMP4C	CHMP5	CHMP6	CHMP7	CTDP1	CUL5	CXCR4	DOCK2	ELL	ELMO1	ERCC2	ERCC3	FEN1	FURIN
HIV Life Cycle	Reactome Pathway	AAAS	BANF1	CCNH	CCNT1	CCNT2	CCR5	CD4	CDK7	CDK9	CHMP2A	CHMP2B	CHMP3	CHMP4A	CHMP4B	CHMP4C	CHMP5	CHMP6	CHMP7	CTDP1	CXCR4	ELL	ERCC2	ERCC3	FEN1	FURIN	GTF2A1	GTF2A2	GTF2B	GTF2E1	GTF2E2	GTF2F1	GTF2F2	GTF2H1	GTF2H2	GTF2H3	GTF2H4	GTF2H5	HMGA1	KPNA1	LIG1	LIG4	MNAT1	NCBP1	NCBP2	NEDD4L	NELFA	NELFB	NELFCD
HIV Transcription Elongation	Reactome Pathway	CCNH	CCNT1	CDK7	CDK9	CTDP1	ELL	ERCC2	ERCC3	GTF2F1	GTF2F2	GTF2H1	GTF2H2	GTF2H3	GTF2H4	GTF2H5	MNAT1	NCBP1	NCBP2	NELFA	NELFB	NELFCD	NELFE	POLR2A	POLR2B	POLR2C	POLR2D	POLR2E	POLR2F	POLR2G	POLR2H	POLR2I	POLR2J	POLR2K	POLR2L	SSRP1	SUPT16H	SUPT4H1	SUPT5H	TCEA1	TCEB1	TCEB2	TCEB3	tat
HIV Transcription Initiation	Reactome Pathway	CCNH	CDK7	ERCC2	ERCC3	GTF2A1	GTF2A2	GTF2B	GTF2E1	GTF2E2	GTF2F1	GTF2F2	GTF2H1	GTF2H2	GTF2H3	GTF2H4	GTF2H5	MNAT1	POLR2A	POLR2B	POLR2C	POLR2D	POLR2E	POLR2F	POLR2G	POLR2H	POLR2I	POLR2J	POLR2K	POLR2L	TAF1	TAF10	TAF11	TAF12	TAF13	TAF1L	TAF2	TAF3	TAF4	TAF4B	TAF5	TAF6	TAF9	TAF9B	TBP
HIV elongation arrest and recovery	Reactome Pathway	CCNT1	CCNT2	CDK9	CTDP1	ELL	GTF2F1	GTF2F2	NELFA	NELFB	NELFCD	NELFE	POLR2A	POLR2B	POLR2C	POLR2D	POLR2E	POLR2F	POLR2G	POLR2H	POLR2I	POLR2J	POLR2K	POLR2L	SSRP1	SUPT16H	SUPT4H1	SUPT5H	TCEA1	TCEB1	TCEB2	TCEB3
HS-GAG biosynthesis	Reactome Pathway	AGRN	EXT1	EXT2	GLCE	GPC1	GPC2	GPC3	GPC4	GPC5	GPC6	HS2ST1	HS3ST1	HS3ST2	HS3ST3A1	HS3ST3B1	HS3ST4	HS3ST5	HS3ST6	HS6ST1	HS6ST2	HS6ST3	HSPG2	NDST1	NDST2	NDST3	NDST4	SDC1	SDC2	SDC3	SDC4	SLC35D2
HS-GAG degradation	Reactome Pathway	AGRN	GLB1	GLB1L	GPC1	GPC2	GPC3	GPC4	GPC5	GPC6	GUSB	HPSE	HPSE2	HSPG2	IDS	IDUA	NAGLU	SDC1	SDC2	SDC3	SDC4	SGSH
HSF1 activation	Reactome Pathway	COL4A6	CRYBA4	DEDD2	DNAJB1	DNAJB6	EEF1A1	FKBP4	GML	HDAC6	HSBP1	HSBP2	HSF1	HSP90AA1	HSP90AB1	HSPA1A	HSPA1B	HSPA1L	HSPA6	HSPH1	MRPL18	PTGES3	RLN1	RPA1	RPA2	RPA3	SERPINH1	TNFRSF21	UBB	VCP	YWHAE
HSF1-dependent transactivation	Reactome Pathway	AKT1S1	CAMK2A	CAMK2B	CAMK2D	CAMK2G	COL4A6	CREBBP	CRYBA4	DEDD2	DNAJB1	DNAJB6	EP300	FKBP4	GML	HSBP1	HSBP2	HSF1	HSP90AA1	HSP90AB1	HSPA1A	HSPA1B	HSPA1L	HSPA2	HSPA6	HSPA8	HSPH1	MLST8	MRPL18	MTOR	PTGES3	RLN1	RPTOR	SERPINH1	TNFRSF21	UBB
Hedgehog 'off' state	Reactome Pathway	ADCY1	ADCY10	ADCY2	ADCY3	ADCY4	ADCY5	ADCY6	ADCY7	ADCY8	ADCY9	BTRC	CSNK1A1	CUL1	DYNC2H1	FUZ	GLI1	GLI2	GLI3	GNAS	GPR161	GSK3B	IFT122	IFT140	IFT172	IFT52	IFT57	IFT88	INTU	ITCH	KIF3A	KIF7	MKS1	NUMB	OFD1	PRKACA	PRKACB	PRKACG	PRKAR1A	PRKAR1B	PRKAR2A	PRKAR2B	PSMA1	PSMA2	PSMA3	PSMA4	PSMA5	PSMA6	PSMA7
Hedgehog 'on' state	Reactome Pathway	ADRBK1	ARRB1	ARRB2	BOC	CDC73	CDON	CSNK1A1	CUL3	DHH	DZIP1	EFCAB7	EVC	EVC2	GAS1	GAS8	GLI1	GLI2	GLI3	GPR161	HHIP	IHH	IQCE	ITCH	KIF3A	KIF7	NUMB	PSMA1	PSMA2	PSMA3	PSMA4	PSMA5	PSMA6	PSMA7	PSMA8	PSMB1	PSMB10	PSMB11	PSMB2	PSMB3	PSMB4	PSMB5	PSMB6	PSMB7	PSMB8	PSMB9	PSMC1	PSMC2	PSMC3
Hedgehog ligand biogenesis	Reactome Pathway	ADAM17	DERL2	DHH	DISP2	ERLEC1	GPC5	HHAT	IHH	NOTUM	OS9	P4HB	PSMA1	PSMA2	PSMA3	PSMA4	PSMA5	PSMA6	PSMA7	PSMA8	PSMB1	PSMB10	PSMB11	PSMB2	PSMB3	PSMB4	PSMB5	PSMB6	PSMB7	PSMB8	PSMB9	PSMC1	PSMC2	PSMC3	PSMC4	PSMC5	PSMC6	PSMD1	PSMD10	PSMD11	PSMD12	PSMD13	PSMD14	PSMD2	PSMD3	PSMD4	PSMD5	PSMD6	PSMD7
Heme biosynthesis	Reactome Pathway	ALAD	ALAS1	ALAS2	COX10	COX15	CPOX	FECH	HMBS	PPOX	UROD	UROS
Heme degradation	Reactome Pathway	BLVRA	BLVRB	HMOX1	HMOX2	UGT1A1	UGT1A4
Hemostasis	Reactome Pathway	A2M	ABCC4	ABHD12	ABHD6	ABL1	ACTN1	ACTN2	ACTN4	ADRA2A	ADRA2B	ADRA2C	AK3	AKAP1	AKAP10	AKT1	AKT2	AKT3	ALB	ALDOA	AMICA1	ANGPT1	ANGPT2	ANGPT4	ANXA2	APBB1IP	APOA1	APOB	APP	ARRB1	ARRB2	ATP1B1	ATP1B2	ATP1B3	ATP2A1	ATP2A2	ATP2A3	ATP2B1	ATP2B2	ATP2B3	ATP2B4	BCAR1	BRPF3	BSG	C1QBP	CABLES1	CABLES2	CALM1	CALU
Heparan sulfate/heparin (HS-GAG) metabolism	Reactome Pathway	AGRN	B3GALT6	B3GAT1	B3GAT2	B3GAT3	B4GALT7	BCAN	BGN	CSPG4	CSPG5	DCN	EXT1	EXT2	GLB1	GLB1L	GLCE	GPC1	GPC2	GPC3	GPC4	GPC5	GPC6	GUSB	GXYLT1	GXYLT2	HPSE	HPSE2	HS2ST1	HS3ST1	HS3ST2	HS3ST3A1	HS3ST3B1	HS3ST4	HS3ST5	HS3ST6	HS6ST1	HS6ST2	HS6ST3	HSPG2	IDS	IDUA	NAGLU	NCAN	NDST1	NDST2	NDST3	NDST4	SDC1
Hexose transport	Reactome Pathway	AAAS	FGF21	G6PC	G6PC2	G6PC3	GCK	GCKR	HK1	HK2	HK3	NUP107	NUP133	NUP153	NUP155	NUP160	NUP188	NUP205	NUP210	NUP214	NUP35	NUP37	NUP43	NUP50	NUP54	NUP62	NUP85	NUP88	NUP93	NUP98	NUPL1	NUPL2	POM121	RAE1	RANBP2	SEH1L	SLC2A1	SLC2A2	SLC2A3	SLC2A4	SLC2A5	SLC37A4	SLC5A1	SLC5A2	SLC5A3	SLC5A4	SLC5A9	TPR
Hh mutants abrogate ligand secretion	Reactome Pathway	DERL2	ERLEC1	OS9	PSMA1	PSMA2	PSMA3	PSMA4	PSMA5	PSMA6	PSMA7	PSMA8	PSMB1	PSMB10	PSMB11	PSMB2	PSMB3	PSMB4	PSMB5	PSMB6	PSMB7	PSMB8	PSMB9	PSMC1	PSMC2	PSMC3	PSMC4	PSMC5	PSMC6	PSMD1	PSMD10	PSMD11	PSMD12	PSMD13	PSMD14	PSMD2	PSMD3	PSMD4	PSMD5	PSMD6	PSMD7	PSMD8	PSMD9	PSME1	PSME2	PSME3	PSME4	PSMF1	RPS27A
Hh mutants that don't undergo autocatalytic processing are degraded by ERAD	Reactome Pathway	DERL2	ERLEC1	OS9	PSMA1	PSMA2	PSMA3	PSMA4	PSMA5	PSMA6	PSMA7	PSMA8	PSMB1	PSMB10	PSMB11	PSMB2	PSMB3	PSMB4	PSMB5	PSMB6	PSMB7	PSMB8	PSMB9	PSMC1	PSMC2	PSMC3	PSMC4	PSMC5	PSMC6	PSMD1	PSMD10	PSMD11	PSMD12	PSMD13	PSMD14	PSMD2	PSMD3	PSMD4	PSMD5	PSMD6	PSMD7	PSMD8	PSMD9	PSME1	PSME2	PSME3	PSME4	PSMF1	RPS27A
Highly calcium permeable nicotinic acetylcholine receptors	Reactome Pathway	CHRNA1	CHRNA2	CHRNA3	CHRNA4	CHRNA5	CHRNA6	CHRNB2	CHRNB3	CHRNB4
Highly calcium permeable postsynaptic nicotinic acetylcholine receptors	Reactome Pathway	CHRNA1	CHRNA2	CHRNA3	CHRNA4	CHRNA5	CHRNA6	CHRNA7	CHRNA9	CHRNB2	CHRNB3	CHRNB4
Highly sodium permeable acetylcholine nicotinic receptors	Reactome Pathway	CHRNA3	CHRNA4	CHRNB2	CHRNB4	CHRND	CHRNE	CHRNG
Histamine receptors	Reactome Pathway	HRH1	HRH2	HRH3	HRH4
Histidine catabolism	Reactome Pathway	AMDHD1	FTCD	HAL	HDC	HNMT	UROC1
Histidine, lysine, phenylalanine, tyrosine, proline and tryptophan catabolism	Reactome Pathway	AADAT	AASS	ACMSD	AFMID	ALDH4A1	ALDH7A1	AMDHD1	ASRGL1	CCBL1	CCBL2	CRYM	DLD	DLST	FAH	FTCD	GCDH	GSTZ1	HAAO	HAL	HDC	HGD	HNMT	HPD	IDO1	IDO2	IL4I1	KMO	KYNU	OGDH	PAH	PCBD1	PHYKPL	PIPOX	PRODH	QDPR	SLC25A21	TAT	TDO2	UROC1
Homologous DNA Pairing and Strand Exchange	Reactome Pathway	ATM	ATR	ATRIP	BARD1	BLM	BRCA1	BRCA2	BRIP1	CHEK1	DNA2	EXO1	HUS1	KAT5	MRE11A	NBN	PALB2	RAD1	RAD17	RAD50	RAD51	RAD51AP1	RAD51B	RAD51C	RAD51D	RAD9A	RAD9B	RBBP8	RFC2	RFC3	RFC4	RFC5	RHNO1	RMI1	RMI2	RPA1	RPA2	RPA3	TOP3A	TOPBP1	WRN	XRCC2	XRCC3
Homology Directed Repair	Reactome Pathway	ABL1	ATM	ATR	ATRIP	BABAM1	BARD1	BLM	BRCA1	BRCA2	BRCC3	BRE	BRIP1	CCNA1	CCNA2	CDK2	CHEK1	CLSPN	DNA2	EME1	EME2	ERCC1	ERCC4	EXO1	FAM175A	FEN1	GEN1	H2AFX	H2BFS	HERC2	HIST1H2BA	HIST1H2BB	HIST1H2BC	HIST1H2BD	HIST1H2BH	HIST1H2BJ	HIST1H2BK	HIST1H2BL	HIST1H2BM	HIST1H2BN	HIST1H2BO	HIST1H4A	HIST2H2BE	HIST3H2BB	HIST3H3	HUS1	KAT5	LIG3	MDC1
Hormone ligand-binding receptors	Reactome Pathway	CGA	FSHB	FSHR	GNRH1	GNRH2	GNRHR	GNRHR2	LHB	LHCGR	TSHB	TSHR
Hormone-sensitive lipase (HSL)-mediated triacylglycerol hydrolysis	Reactome Pathway	ABHD5	CAV1	FABP1	FABP12	FABP2	FABP3	FABP4	FABP5	FABP6	FABP7	FABP9	LIPE	MGLL	PLIN1	PPP1CA	PPP1CB	PPP1CC	PRKACA	PRKACB	PRKACG
Host Interactions of HIV factors	Reactome Pathway	AAAS	AP1B1	AP1G1	AP1M1	AP1M2	AP1S1	AP1S2	AP1S3	AP2A1	AP2A2	AP2B1	AP2M1	AP2S1	APOBEC3G	ARF1	ATP6V1H	B2M	BANF1	BTRC	CCNT1	CD247	CD28	CD4	CD8B	CDK9	CUL5	DOCK2	ELMO1	FYN	HCK	HLA-A	HMGA1	KPNA1	KPNB1	LCK	NPM1	NUP107	NUP133	NUP153	NUP155	NUP160	NUP188	NUP205	NUP210	NUP214	NUP35	NUP37	NUP43
Host Interactions with Influenza Factors	Reactome Pathway	AAAS	CPSF4	EIF2AK2	ISG15	KPNA1	KPNA2	KPNA3	KPNA4	KPNA5	KPNA7	KPNB1	NA	NS	NUP107	NUP133	NUP153	NUP155	NUP160	NUP188	NUP205	NUP210	NUP214	NUP35	NUP37	NUP43	NUP50	NUP54	NUP62	NUP85	NUP88	NUP93	NUP98	NUPL1	NUPL2	PABPN1	PB1	POM121	RAE1	RANBP2	SEH1L	SLC25A6	TGFB1	TPR
HuR (ELAVL1) binds and stabilizes mRNA	Reactome Pathway	ANP32A	ELAVL1	NUP214	PRKCA	PRKCD	SET	TNFSF13	XPO1
Hyaluronan biosynthesis and export	Reactome Pathway	ABCC5	CEMIP	HAS1	HAS2	HAS3
Hyaluronan metabolism	Reactome Pathway	ABCC5	CD44	CEMIP	CHP1	GUSB	HAS1	HAS2	HAS3	HEXA	HEXB	HMMR	HYAL1	HYAL2	HYAL3	LYVE1	SLC9A1	STAB2
Hyaluronan uptake and degradation	Reactome Pathway	CD44	CHP1	GUSB	HEXA	HEXB	HMMR	HYAL1	HYAL2	HYAL3	LYVE1	SLC9A1	STAB2
Hydrolysis of LPC	Reactome Pathway	GPCPD1	PLA2G4A	PLA2G4B	PLA2G4C	PLA2G4D	PLA2G4E	PLA2G4F	PLBD1
Hydrolysis of LPE	Reactome Pathway	ABHD4	GPCPD1	PLA2G4C
Hydroxycarboxylic acid-binding receptors	Reactome Pathway	HCAR1	HCAR2	HCAR3
Hypusine synthesis from eIF5A-lysine	Reactome Pathway	DHPS	DOHH	EIF5A	EIF5A2
IGF1R signaling cascade	Reactome Pathway	ACTN2	AKAP9	AKT1	AKT1S1	AKT2	ANGPT1	APBB1IP	ARAF	ARRB1	ARRB2	BRAF	BRAP	BTC	CAB39	CAB39L	CALM1	CAMK2A	CAMK2B	CAMK2D	CAMK2G	CNKSR1	CNKSR2	CSF2	CSF2RA	CSF2RB	CSK	CUL3	DAB2IP	DLG4	DUSP1	DUSP10	DUSP16	DUSP2	DUSP4	DUSP5	DUSP6	DUSP7	DUSP8	DUSP9	EEF2K	EGF	EGFR	EIF4B	EIF4E	EIF4EBP1	EIF4G1	ERBB2	ERBB3
IKBKB deficiency causes SCID	Reactome Pathway	CHUK	IKBKG
IKBKG deficiency causes anhidrotic ectodermal dysplasia with immunodeficiency (EDA-ID) (via TLR)	Reactome Pathway	CHUK	IKBKB	IKBKG	NFKB1	NFKB2	NFKBIA	NFKBIB	RELA
IKK complex recruitment mediated by RIP1	Reactome Pathway	BIRC2	BIRC3	CD14	CHUK	IKBKB	IKBKG	LY96	RIPK1	RIPK3	RPS27A	SARM1	TICAM1	TICAM2	TLR3	TLR4	TRAF6	UBA52	UBB	UBC	UBE2D1	UBE2D2	UBE2D3	UBE2N	UBE2V1
IRAK1 recruits IKK complex	Reactome Pathway	CHUK	IKBKB	IKBKG	IRAK1	PELI1	PELI2	PELI3	TRAF6	UBE2N	UBE2V1
IRAK1 recruits IKK complex upon TLR7/8 or 9 stimulation	Reactome Pathway	CHUK	IKBKB	IKBKG	IRAK1	PELI1	PELI2	PELI3	TRAF6	UBE2N	UBE2V1
IRAK2 mediated activation of TAK1 complex	Reactome Pathway	IRAK2	MAP3K7	RPS27A	TAB1	TAB2	TAB3	TRAF6	UBA52	UBB	UBC
IRAK2 mediated activation of TAK1 complex upon TLR7/8 or 9 stimulation	Reactome Pathway	IRAK2	MAP3K7	RPS27A	TAB1	TAB2	TAB3	TRAF6	UBA52	UBB	UBC
IRAK4 deficiency (TLR2/4)	Reactome Pathway	BTK	CD14	CD36	IRAK4	LY96	MYD88	TIRAP	TLR1	TLR2	TLR4	TLR6	porB
IRAK4 deficiency (TLR5)	Reactome Pathway	IRAK4	MYD88	TLR10	TLR5	fliC
IRE1alpha activates chaperones	Reactome Pathway	ACADVL	ADD1	ARFGAP1	ASNA1	ATP6V0D1	ATPV0D1	C19orf10	CTDSP2	CUL7	CXXC1	DCTN1	DDX11	DNAJB11	DNAJB9	DNAJC3	EDEM1	ERN1	EXTL3	FKBP14	FKBP14 gene	GFPT1	GOSR2	GSK3A	HDGF	HSPA5	HYOU1	KDELR3	KLHDC3	LMNA	MYDGF	PDIA5	PDIA6	PLA2G4B	PPP2R5B	PREB	SEC31A	SEC61A1	SEC61A2	SEC61B	SEC61G	SEC62	SEC63	SERP1	SHC1	SRPR	SRPRB	SSR1	SULT1A3
IRF3 mediated activation of type 1 IFN	Reactome Pathway	DTX4	IRF3	NLRP4	TBK1	TMEM173	ZBP1
IRF3-mediated induction of type I IFN	Reactome Pathway	DDX41	DTX4	IFI16	IRF3	MRE11A	NLRP4	PRKDC	TBK1	TMEM173	TREX1	XRCC5	XRCC6	ZBP1
IRS activation	Reactome Pathway	GRB10	INS	INSR	IRS1	IRS2
IRS-mediated signalling	Reactome Pathway	ACTN2	AKAP9	AKT1	AKT1S1	AKT2	ANGPT1	APBB1IP	ARAF	ARRB1	ARRB2	BRAF	BRAP	BTC	CAB39	CAB39L	CALM1	CAMK2A	CAMK2B	CAMK2D	CAMK2G	CNKSR1	CNKSR2	CSF2	CSF2RA	CSF2RB	CSK	CUL3	DAB2IP	DLG4	DUSP1	DUSP10	DUSP16	DUSP2	DUSP4	DUSP5	DUSP6	DUSP7	DUSP8	DUSP9	EEF2K	EGF	EGFR	EIF4B	EIF4E	EIF4EBP1	EIF4G1	ERBB2	ERBB3
IRS-related events triggered by IGF1R	Reactome Pathway	ACTN2	AKAP9	AKT1	AKT1S1	AKT2	ANGPT1	APBB1IP	ARAF	ARRB1	ARRB2	BRAF	BRAP	BTC	CAB39	CAB39L	CALM1	CAMK2A	CAMK2B	CAMK2D	CAMK2G	CNKSR1	CNKSR2	CSF2	CSF2RA	CSF2RB	CSK	CUL3	DAB2IP	DLG4	DUSP1	DUSP10	DUSP16	DUSP2	DUSP4	DUSP5	DUSP6	DUSP7	DUSP8	DUSP9	EEF2K	EGF	EGFR	EIF4B	EIF4E	EIF4EBP1	EIF4G1	ERBB2	ERBB3
ISG15 antiviral mechanism	Reactome Pathway	AAAS	ARIH1	DDX58	EIF2AK2	EIF4A1	EIF4A2	EIF4A3	EIF4E	EIF4E2	EIF4E3	EIF4G1	EIF4G2	EIF4G3	FLNB	HERC5	IFIT1	IRF3	ISG15	JAK1	KPNA1	KPNA2	KPNA3	KPNA4	KPNA5	KPNA7	KPNB1	MAPK3	MX1	MX2	NEDD4	NS	NUP107	NUP133	NUP153	NUP155	NUP160	NUP188	NUP205	NUP210	NUP214	NUP35	NUP37	NUP43	NUP50	NUP54	NUP62	NUP85	NUP88
IkBA variant leads to EDA-ID	Reactome Pathway	CHUK	IKBKB	IKBKG	NFKB1	NFKB2	NFKBIA	RELA
Immune System	Reactome Pathway	AAAS	ABI1	ABI2	ABL1	ACTB	ACTG1	ACTN2	ACTR1A	ACTR1B	ACTR2	ACTR3	ADAM17	ADAR	ADCY1	ADCY2	ADCY3	ADCY4	ADCY5	ADCY6	ADCY7	ADCY8	ADCY9	ADRBK1	AGER	AGO1	AGO2	AGO3	AGO4	AHCYL1	AIM2	AKAP9	AKT1	AKT1S1	AKT2	AKT3	AMICA1	ANAPC1	ANAPC10	ANAPC11	ANAPC13	ANAPC2	ANAPC4	ANAPC5	ANAPC7	ANGPT1	AP1B1	AP1G1	AP1M1
Immunoregulatory interactions between a Lymphoid and a non-Lymphoid cell	Reactome Pathway	AMICA1	B2M	C3	CD160	CD19	CD200	CD200R1	CD22	CD226	CD247	CD300A	CD300C	CD300E	CD300LB	CD300LD	CD300LF	CD300LG	CD33	CD34	CD3D	CD3E	CD3G	CD40	CD40LG	CD81	CD8A	CD8B	CD96	CDH1	CLEC2B	CLEC2D	CRTAM	CXADR	FCGR1A	FCGR2B	FCGR3A	GLYCAM1	HA	HCST	HLA-A	HLA-B	HLA-C	HLA-E	HLA-F	HLA-G	HN	ICAM1	ICAM2
Import of palmitoyl-CoA into the mitochondrial matrix	Reactome Pathway	ACACA	ACACB	CPT1A	CPT1B	CPT2	PPARD	PRKAA2	PRKAB2	PRKAG2	RXRA	SLC25A20
Inactivation of APC/C via direct inhibition of the APC/C complex	Reactome Pathway	ANAPC1	ANAPC10	ANAPC11	ANAPC2	ANAPC4	ANAPC5	ANAPC7	BUB1B	BUB3	CDC16	CDC20	CDC23	CDC26	CDC27	MAD2L1	UBE2C	UBE2D1	UBE2E1
Inactivation of Cdc42 and Rac	Reactome Pathway	ARHGAP39	CDC42	GPC1	RAC1	ROBO1	SLIT2	SRGAP1	SRGAP2	SRGAP3
Inactivation, recovery and regulation of the phototransduction cascade	Reactome Pathway	CALM1	CNGA1	CNGB1	FNTA	FNTB	GNAT1	GNB1	GNB5	GNGT1	GRK1	GRK4	GRK7	GUCA1A	GUCA1B	GUCA1C	GUCY2D	GUCY2F	METAP1	METAP2	NMT1	NMT2	PDE6A	PDE6B	PDE6G	PPEF1	PRKCA	PRKCQ	RCVRN	RGS9	RGS9BP	RHO	SAG
Incretin synthesis, secretion, and inactivation	Reactome Pathway	CDX2	CTNNB1	DPP4	FFAR1	FFAR4	GATA4	GCG	GIP	GNAT3	GNB3	GNG13	GPR119	GRP	ISL1	LEP	PAX6	PCSK1	SEC11A	SEC11C	SPCS1	SPCS2	SPCS3	TCF7L2
Infectious disease	Reactome Pathway	AAAS	ANTXR1	ANTXR2	AP1B1	AP1G1	AP1M1	AP1M2	AP1S1	AP1S2	AP1S3	AP2A1	AP2A2	AP2B1	AP2M1	AP2S1	APOBEC3G	ARF1	ATP6V1H	B2M	BANF1	BTRC	CALM1	CALR	CANX	CCNH	CCNT1	CCNT2	CCR5	CD247	CD28	CD4	CD8B	CD9	CDK7	CDK9	CHMP2A	CHMP2B	CHMP3	CHMP4A	CHMP4B	CHMP4C	CHMP5	CHMP6	CHMP7	CLTA	CPSF4	CTDP1	CUL5
Inflammasomes	Reactome Pathway	AIM2	APP	BCL2	BCL2L1	CASP1	HSP90AB1	MEFV	NLRC4	NLRP1	NLRP3	P2RX7	PANX1	PSTPIP1	PYCARD	SUGT1	TXN	TXNIP	fliC	fljB	hly	prgJ
Influenza Infection	Reactome Pathway	AAAS	CALR	CANX	CLTA	CPSF4	DNAJC3	EIF2AK2	FAU	GRSF1	GTF2F1	GTF2F2	HA	HSP90AA1	HSPA1A	IPO5	ISG15	KPNA1	KPNA2	KPNA3	KPNA4	KPNA5	KPNA7	KPNB1	M	NA	NP	NS	NUP107	NUP133	NUP153	NUP155	NUP160	NUP188	NUP205	NUP210	NUP214	NUP35	NUP37	NUP43	NUP50	NUP54	NUP62	NUP85	NUP88	NUP93	NUP98	NUPL1	NUPL2
Influenza Life Cycle	Reactome Pathway	AAAS	CALR	CANX	CLTA	DNAJC3	FAU	GRSF1	GTF2F1	GTF2F2	HA	HSP90AA1	HSPA1A	IPO5	KPNA1	KPNB1	M	NA	NP	NS	NUP107	NUP133	NUP153	NUP155	NUP160	NUP188	NUP205	NUP210	NUP214	NUP35	NUP37	NUP43	NUP50	NUP54	NUP62	NUP85	NUP88	NUP93	NUP98	NUPL1	NUPL2	PA	PB1	PB2	POLR2A	POLR2B	POLR2C	POLR2D	POLR2E
Influenza Viral RNA Transcription and Replication	Reactome Pathway	AAAS	DNAJC3	FAU	GRSF1	GTF2F1	GTF2F2	HA	HSP90AA1	IPO5	M	NA	NP	NS	NUP107	NUP133	NUP153	NUP155	NUP160	NUP188	NUP205	NUP210	NUP214	NUP35	NUP37	NUP43	NUP50	NUP54	NUP62	NUP85	NUP88	NUP93	NUP98	NUPL1	NUPL2	PA	PB1	PB2	POLR2A	POLR2B	POLR2C	POLR2D	POLR2E	POLR2F	POLR2G	POLR2H	POLR2I	POLR2J	POLR2K
Influenza Virus Induced Apoptosis	Reactome Pathway	NA	PB1	SLC25A6	TGFB1
Inhibition of voltage gated Ca2+ channels via Gbeta/gamma subunits	Reactome Pathway	GABBR1	GABBR2	GNB1	GNB2	GNB3	GNG10	GNG12	GNG2	GNG3	GNG4	GNG5	GNG7	GNG8	GNGT1	GNGT2	KCNJ10	KCNJ12	KCNJ15	KCNJ16	KCNJ2	KCNJ3	KCNJ4	KCNJ5	KCNJ6	KCNJ9
Inhibition of HSL	Reactome Pathway	AKT2	PDE3B
Inhibition of Host mRNA Processing and RNA Silencing	Reactome Pathway	CPSF4	NS	PABPN1
Inhibition of IFN-beta	Reactome Pathway	NS
Inhibition of Interferon Synthesis	Reactome Pathway	NS
Inhibition of PKR	Reactome Pathway	EIF2AK2	NS
Inhibition of Signaling by Overexpressed EGFR	Reactome Pathway	EGF	EGFR
Inhibition of TSC complex formation by PKB	Reactome Pathway	AKT2	TSC1	TSC2
Inhibition of adenylate cyclase pathway	Reactome Pathway	ADCY1	ADCY2	ADCY3	ADCY4	ADCY5	ADCY6	ADCY7	ADCY8	ADCY9	GNAI1	GNAI2	GNAI3	GNAL	GNAT3
Inhibition of replication initiation of damaged DNA by RB1/E2F1	Reactome Pathway	E2F1	POLA1	POLA2	PPP2CA	PPP2CB	PPP2R1A	PPP2R1B	PPP2R3B	PRIM1	PRIM2	RB1	TFDP1
Inhibition of the proteolytic activity of APC/C required for the onset of anaphase by mitotic spindle checkpoint components	Reactome Pathway	ANAPC1	ANAPC10	ANAPC11	ANAPC2	ANAPC4	ANAPC5	ANAPC7	BUB1B	BUB3	CDC16	CDC20	CDC23	CDC26	CDC27	MAD2L1	UBE2C	UBE2D1	UBE2E1
Initial triggering of complement	Reactome Pathway	C1QA	C1QB	C1QC	C1R	C1S	C2	C3	C4A	C4B	CFB	CFD	CRP	FCN1	FCN2	FCN3	GZMM	IGHG1	IGHG2	IGHG3	IGHG4	IGHV	IGHV3-23	IGHV7-81	IGKC	IGKV1-5	IGKV1D-16	IGKV4-1	IGKVA18	IGLC1	IGLC2	IGLC3	IGLC6	IGLC7	IGLV	IGLV1-36	IGLV1-40	IGLV1-44	IGLV10-54	IGLV11-55	IGLV2-11	IGLV2-18	IGLV2-23	IGLV2-33	IGLV3-12	IGLV3-16	IGLV3-22	IGLV3-25	IGLV3-27
Initiation of Nuclear Envelope Reformation	Reactome Pathway	ANKLE2	BANF1	EMD	LEMD2	LEMD3	LMNA	LMNB1	PPP2CA	PPP2R1A	PPP2R2A	TMPO	VRK1	VRK2
Innate Immune System	Reactome Pathway	ABI1	ABI2	ABL1	ACTB	ACTG1	ACTN2	ACTR2	ACTR3	ADCY1	ADCY2	ADCY3	ADCY4	ADCY5	ADCY6	ADCY7	ADCY8	ADCY9	ADRBK1	AGER	AGO1	AGO2	AGO3	AGO4	AHCYL1	AIM2	AKAP9	AKT1	AKT1S1	AKT2	AKT3	ANGPT1	APBB1IP	APP	ARAF	ARPC1A	ARPC1B	ARPC2	ARPC3	ARPC4	ARPC5	ARRB1	ARRB2	ART1	ATF1	ATF2	ATG12	ATG5	B2M
Inositol phosphate metabolism	Reactome Pathway	CALM1	IMPA1	IMPA2	INPP1	INPP4A	INPP4B	INPP5A	INPP5B	INPP5D	INPP5J	INPPL1	IP6K1	IP6K2	IP6K3	IPMK	IPPK	ISYNA1	ITPK1	ITPKA	ITPKB	ITPKC	MINPP1	NUDT10	NUDT11	NUDT3	NUDT4	OCRL	PLCB1	PLCB2	PLCB3	PLCB4	PLCD1	PLCD3	PLCE1	PLCG1	PLCG2	PLCH1	PLCH2	PLCZ1	PLD4	PPIP5K1	PPIP5K2	PTEN	SYNJ1
Inositol transporters	Reactome Pathway	SLC2A13	SLC5A1	SLC5A11	SLC5A2	SLC5A3	SLC5A4	SLC5A9
Insulin effects increased synthesis of Xylulose-5-Phosphate	Reactome Pathway	TALDO1	TKT
Insulin processing	Reactome Pathway	CPE	CPN1	ERO1L	ERO1LB	EXOC1	EXOC2	EXOC3	EXOC4	EXOC5	EXOC6	EXOC7	EXOC8	INS	KIF5A	KIF5B	KIF5C	MYO5A	PCSK1	PCSK2	RAB27A	SLC30A5	SLC30A6	SLC30A7	SLC30A8	STX1A	VAMP2
Insulin receptor recycling	Reactome Pathway	ATP6AP1	ATP6V0A1	ATP6V0A2	ATP6V0A4	ATP6V0B	ATP6V0C	ATP6V0D1	ATP6V0D2	ATP6V0E1	ATP6V0E2	ATP6V1A	ATP6V1B1	ATP6V1B2	ATP6V1C1	ATP6V1C2	ATP6V1D	ATP6V1E1	ATP6V1E2	ATP6V1F	ATP6V1G1	ATP6V1G2	ATP6V1G3	ATP6V1H	INS	INSR	TCIRG1
Insulin receptor signalling cascade	Reactome Pathway	ACTN2	AKAP9	AKT1	AKT1S1	AKT2	ANGPT1	APBB1IP	ARAF	ARRB1	ARRB2	BRAF	BRAP	BTC	CAB39	CAB39L	CALM1	CAMK2A	CAMK2B	CAMK2D	CAMK2G	CNKSR1	CNKSR2	CSF2	CSF2RA	CSF2RB	CSK	CUL3	DAB2IP	DLG4	DUSP1	DUSP10	DUSP16	DUSP2	DUSP4	DUSP5	DUSP6	DUSP7	DUSP8	DUSP9	EEF2K	EGF	EGFR	EIF4B	EIF4E	EIF4EBP1	EIF4G1	ERBB2	ERBB3
Insulin-like Growth Factor-2 mRNA Binding Proteins (IGF2BPs/IMPs/VICKZs) bind RNA	Reactome Pathway	ACTB	CD44	H19	IGF2	IGF2BP1	IGF2BP2	IGF2BP3	MYC
Integration of energy metabolism	Reactome Pathway	ABCC8	ACACA	ACACB	ACLY	ADCY1	ADCY2	ADCY3	ADCY4	ADCY5	ADCY6	ADCY7	ADCY8	ADCY9	ADRA2A	ADRA2C	AGPAT1	AHCYL1	AKAP5	ARL2	ARL2BP	CACNA1A	CACNA1C	CACNA1D	CACNA1E	CACNA2D2	CACNB2	CACNB3	CHRM3	FASN	FFAR1	GCG	GCGR	GLP1R	GNA11	GNA14	GNA15	GNAI1	GNAI2	GNAQ	GNAS	GNB1	GNB2	GNB3	GNB4	GNB5	GNG10	GNG11	GNG12
Integration of provirus	Reactome Pathway	BANF1	HMGA1	KPNA1	LIG4	PPIA	PSIP1	XRCC4	XRCC5	XRCC6	gag	gag-pol	rev	vif	vpr	vpu
Integration of viral DNA into host genomic DNA	Reactome Pathway	BANF1	HMGA1	PSIP1	gag	gag-pol	rev	vif	vpr	vpu
Integrin alphaIIb beta3 signaling	Reactome Pathway	AKT1	APBB1IP	BCAR1	CRK	CSK	FGA	FGB	FGG	FN1	GRB2	ITGA2B	ITGB3	PDPK1	PTK2	PTPN1	RAP1A	RAP1B	RAPGEF3	RAPGEF4	RASGRP1	RASGRP2	SHC1	SOS1	SRC	SYK	TLN1	VWF
Integrin cell surface interactions	Reactome Pathway	AGRN	BSG	CD44	CD47	CDH1	COL13A1	COL16A1	COL18A1	COL23A1	COL4A1	COL4A2	COL4A3	COL4A4	COL9A1	COL9A2	COL9A3	COMP	DAG1	F11R	FBN1	FGA	FGB	FGG	FN1	HSPG2	IBSP	ICAM1	ICAM2	ICAM3	ICAM4	ITGA1	ITGA10	ITGA11	ITGA2	ITGA2B	ITGA3	ITGA4	ITGA5	ITGA6	ITGA7	ITGA8	ITGA9	ITGAD	ITGAE	ITGAL	ITGAM	ITGAV	ITGAX
Interaction With Cumulus Cells	Reactome Pathway	SPAM1
Interaction With The Zona Pellucida	Reactome Pathway	ADAM2	ADAM20	ADAM21	ADAM30	B4GALT1	OVGP1	ZP1	ZP2	ZP3	ZP4
Interaction between L1 and Ankyrins	Reactome Pathway	ANK1	ANK2	ANK3	KCNQ2	KCNQ3	L1CAM	NFASC	NRCAM	SCN10A	SCN11A	SCN1A	SCN1B	SCN2A	SCN2B	SCN3A	SCN3B	SCN4A	SCN4B	SCN5A	SCN7A	SCN8A	SCN9A	SPTA1	SPTAN1	SPTB	SPTBN1	SPTBN2	SPTBN4	SPTBN5
Interactions of Rev with host cellular proteins	Reactome Pathway	AAAS	KPNB1	NPM1	NUP107	NUP133	NUP153	NUP155	NUP160	NUP188	NUP205	NUP210	NUP214	NUP35	NUP37	NUP43	NUP50	NUP54	NUP62	NUP85	NUP88	NUP93	NUP98	NUPL1	NUPL2	POM121	RAE1	RAN	RANBP1	RANBP2	RANGAP1	RCC1	SEH1L	TPR	XPO1	rev
Interactions of Tat with host cellular proteins	Reactome Pathway	CCNT1	CDK9	tat
Interactions of Vpr with host cellular proteins	Reactome Pathway	AAAS	BANF1	HMGA1	KPNA1	NUP107	NUP133	NUP153	NUP155	NUP160	NUP188	NUP205	NUP210	NUP214	NUP35	NUP37	NUP43	NUP50	NUP54	NUP62	NUP85	NUP88	NUP93	NUP98	NUPL1	NUPL2	POM121	PSIP1	RAE1	RANBP2	SEH1L	SLC25A4	SLC25A5	SLC25A6	TPR	gag	gag-pol	rev	vif	vpr	vpu
Interconversion of 2-oxoglutarate and 2-hydroxyglutarate	Reactome Pathway	ADHFE1	D2HGDH	L2HGDH
Interconversion of polyamines	Reactome Pathway	PAOX	SAT1	SMOX
Interferon Signaling	Reactome Pathway	AAAS	ADAR	ARIH1	B2M	BST2	CAMK2A	CAMK2B	CAMK2D	CAMK2G	CD44	CIITA	DDX58	EGR1	EIF2AK2	EIF4A1	EIF4A2	EIF4A3	EIF4E	EIF4E2	EIF4E3	EIF4G1	EIF4G2	EIF4G3	FCGR1A	FCGR1B	FLNB	GBP1	GBP2	GBP3	GBP4	GBP5	GBP6	GBP7	HERC5	HLA-A	HLA-B	HLA-C	HLA-DPA1	HLA-DPB1	HLA-DQA1	HLA-DQA2	HLA-DQB1	HLA-DQB2	HLA-DRA	HLA-DRB1	HLA-DRB3	HLA-DRB4	HLA-DRB5
Interferon alpha/beta signaling	Reactome Pathway	ADAR	BST2	EGR1	GBP2	HLA-A	HLA-B	HLA-C	HLA-E	HLA-F	HLA-G	IFI27	IFI35	IFI6	IFIT1	IFIT2	IFIT3	IFITM1	IFITM2	IFITM3	IFNA1	IFNA10	IFNA14	IFNA16	IFNA17	IFNA2	IFNA21	IFNA4	IFNA5	IFNA6	IFNA7	IFNA8	IFNAR1	IFNAR2	IFNB1	IP6K2	IRF1	IRF2	IRF3	IRF4	IRF5	IRF6	IRF7	IRF8	IRF9	ISG15	ISG20	JAK1	MX1
Interferon gamma signaling	Reactome Pathway	B2M	CAMK2A	CAMK2B	CAMK2D	CAMK2G	CD44	CIITA	FCGR1A	FCGR1B	GBP1	GBP2	GBP3	GBP4	GBP5	GBP6	GBP7	HLA-A	HLA-B	HLA-C	HLA-DPA1	HLA-DPB1	HLA-DQA1	HLA-DQA2	HLA-DQB1	HLA-DQB2	HLA-DRA	HLA-DRB1	HLA-DRB3	HLA-DRB4	HLA-DRB5	HLA-E	HLA-F	HLA-G	ICAM1	IFI30	IFNG	IFNGR1	IFNGR2	IRF1	IRF2	IRF3	IRF4	IRF5	IRF6	IRF7	IRF8	IRF9	JAK1
Interleukin receptor SHC signaling	Reactome Pathway	ACTN2	AKAP9	ANGPT1	APBB1IP	ARAF	ARRB1	ARRB2	BRAF	BRAP	BTC	CALM1	CAMK2A	CAMK2B	CAMK2D	CAMK2G	CNKSR1	CNKSR2	CSF2	CSF2RA	CSF2RB	CSK	CUL3	DAB2IP	DLG4	DUSP1	DUSP10	DUSP16	DUSP2	DUSP4	DUSP5	DUSP6	DUSP7	DUSP8	DUSP9	EGF	EGFR	ERBB2	ERBB3	ERBB4	EREG	FGA	FGB	FGF1	FGF10	FGF16	FGF17	FGF18	FGF19
Interleukin-1 processing	Reactome Pathway	CASP1	IL18	IL1A	IL1B	NFKB1	NFKB2	RELA
Interleukin-1 signaling	Reactome Pathway	BTRC	CHUK	CUL1	FBXW11	IKBKB	IKBKG	IL1A	IL1B	IL1R1	IL1R2	IL1RAP	IL1RN	IRAK1	IRAK2	IRAK3	IRAK4	MAP2K1	MAP2K4	MAP2K6	MAP3K3	MAP3K7	MAP3K8	MYD88	NFKB1	NOD1	NOD2	PELI1	PELI2	PELI3	RIPK2	RPS27A	SKP1	SQSTM1	TAB1	TAB2	TAB3	TNIP2	TOLLIP	TRAF6	UBA52	UBB	UBC	UBE2N	UBE2V1
Interleukin-2 signaling	Reactome Pathway	ACTN2	AKAP9	ANGPT1	APBB1IP	ARAF	ARRB1	ARRB2	BRAF	BRAP	BTC	CALM1	CAMK2A	CAMK2B	CAMK2D	CAMK2G	CNKSR1	CNKSR2	CSF2	CSF2RA	CSF2RB	CSK	CUL3	DAB2IP	DLG4	DUSP1	DUSP10	DUSP16	DUSP2	DUSP4	DUSP5	DUSP6	DUSP7	DUSP8	DUSP9	EGF	EGFR	ERBB2	ERBB3	ERBB4	EREG	FGA	FGB	FGF1	FGF10	FGF16	FGF17	FGF18	FGF19
Interleukin-3, 5 and GM-CSF signaling	Reactome Pathway	ACTN2	AKAP9	ANGPT1	APBB1IP	ARAF	ARRB1	ARRB2	BLNK	BRAF	BRAP	BTC	CALM1	CAMK2A	CAMK2B	CAMK2D	CAMK2G	CBL	CNKSR1	CNKSR2	CRK	CRKL	CSF2	CSF2RA	CSF2RB	CSK	CUL3	DAB2IP	DLG4	DUSP1	DUSP10	DUSP16	DUSP2	DUSP4	DUSP5	DUSP6	DUSP7	DUSP8	DUSP9	EGF	EGFR	ERBB2	ERBB3	ERBB4	EREG	FGA	FGB	FGF1	FGF10
Interleukin-6 signaling	Reactome Pathway	CBL	IL6	IL6R	IL6ST	JAK1	JAK2	PTPN11	SOCS3	STAT1	STAT3	TYK2
Interleukin-7 signaling	Reactome Pathway	HGF	IL2RG	IL7	IL7R	JAK1	JAK3	PIK3R1	PIK3R2	PIK3R3	STAT5A	STAT5B
Intraflagellar transport	Reactome Pathway	CLUAP1	DYNC2H1	DYNC2LI1	DYNLL1	DYNLL2	DYNLRB1	DYNLRB2	HSPB11	IFT122	IFT140	IFT172	IFT20	IFT22	IFT27	IFT43	IFT46	IFT52	IFT57	IFT74	IFT80	IFT81	IFT88	KIF17	KIF3A	KIF3B	KIF3C	KIFAP3	TCTE3	TCTEX1D1	TCTEX1D2	TNPO1	TRAF3IP1	TRIP11	TTC21B	TTC26	TTC30A	TTC30B	WDR19	WDR34	WDR35	WDR60
Intrinsic Pathway for Apoptosis	Reactome Pathway	AKT1	AKT2	AKT3	APAF1	BAD	BAK1	BAX	BBC3	BCL2	BCL2L1	BCL2L11	BID	BMF	CASP3	CASP7	CASP8	CASP9	CYCS	DIABLO	DYNLL1	DYNLL2	E2F1	GZMB	MAPK8	NMT1	PMAIP1	PPP3CC	PPP3R1	SFN	TFDP1	TP53	XIAP	YWHAB	YWHAE	YWHAG	YWHAH	YWHAQ	YWHAZ
Intrinsic Pathway of Fibrin Clot Formation	Reactome Pathway	A2M	C1QBP	F10	F11	F12	F2	F8	F9	GP1BA	GP1BB	GP5	GP9	KLKB1	KNG1	PRCP	PROC	SERPINA5	SERPINC1	SERPIND1	SERPINE2	SERPING1	VWF
Inwardly rectifying K+ channels	Reactome Pathway	ABCC8	ABCC9	GABBR1	GABBR2	GNB1	GNB2	GNB3	GNG10	GNG12	GNG2	GNG3	GNG4	GNG5	GNG7	GNG8	GNGT1	GNGT2	KCNJ1	KCNJ10	KCNJ11	KCNJ12	KCNJ14	KCNJ15	KCNJ16	KCNJ2	KCNJ3	KCNJ4	KCNJ5	KCNJ6	KCNJ8	KCNJ9
Ion channel transport	Reactome Pathway	ANO1	ANO10	ANO2	ANO3	ANO4	ANO5	ANO6	ANO7	ANO8	ANO9	ARHGEF9	ASIC1	ASIC2	ASIC3	ASIC4	ASIC5	ASPH	ATP10A	ATP10B	ATP10D	ATP11A	ATP11B	ATP11C	ATP12A	ATP13A1	ATP13A2	ATP13A4	ATP13A5	ATP1A1	ATP1A2	ATP1A3	ATP1A4	ATP1B1	ATP1B2	ATP1B3	ATP2A1	ATP2A2	ATP2A3	ATP2B1	ATP2B2	ATP2B3	ATP2B4	ATP2C1	ATP2C2	ATP4A	ATP4B	ATP6AP1	ATP6V0A1
Ion transport by P-type ATPases	Reactome Pathway	ATP10A	ATP10B	ATP10D	ATP11A	ATP11B	ATP11C	ATP12A	ATP13A1	ATP13A2	ATP13A4	ATP13A5	ATP1A1	ATP1A2	ATP1A3	ATP1A4	ATP1B1	ATP1B2	ATP1B3	ATP2A1	ATP2A2	ATP2A3	ATP2B1	ATP2B2	ATP2B3	ATP2B4	ATP2C1	ATP2C2	ATP4A	ATP4B	ATP7A	ATP7B	ATP8A1	ATP8A2	ATP8B1	ATP8B2	ATP8B3	ATP8B4	ATP9A	ATP9B	CUTC	FXYD1	FXYD2	FXYD3	FXYD4	FXYD6	FXYD7	PDZD11	PLN
Ionotropic activity of Kainate Receptors	Reactome Pathway	CALM1	DLG1	DLG3	DLG4	GRIK1	GRIK2	GRIK3	GRIK4	GRIK5	NCALD
Iron uptake and transport	Reactome Pathway	ABCG2	ATP6AP1	ATP6V0A1	ATP6V0A2	ATP6V0A4	ATP6V0B	ATP6V0C	ATP6V0D1	ATP6V0D2	ATP6V0E1	ATP6V0E2	ATP6V1A	ATP6V1B1	ATP6V1B2	ATP6V1C1	ATP6V1C2	ATP6V1D	ATP6V1E1	ATP6V1E2	ATP6V1F	ATP6V1G1	ATP6V1G2	ATP6V1G3	ATP6V1H	CP	CYBRD1	FLVCR1	FTH1	FTL	HEPH	HMOX1	HMOX2	LCN2	MCOLN1	SLC11A2	SLC22A17	SLC40A1	SLC46A1	STEAP2	STEAP3	TCIRG1	TF	TFRC
JNK (c-Jun kinases) phosphorylation and activation mediated by activated human TAK1	Reactome Pathway	IKBKG	IRAK1	IRAK2	MAP2K4	MAP2K7	MAP3K7	MAPK10	MAPK8	MAPK9	NOD1	NOD2	RIPK2	TAB1	TAB2	TAB3	TRAF6
KSRP (KHSRP) binds and destabilizes mRNA	Reactome Pathway	AKT1	DCP2	DIS3	EXOSC1	EXOSC2	EXOSC3	EXOSC4	EXOSC5	EXOSC6	EXOSC7	EXOSC8	EXOSC9	KHSRP	MAPK11	MAPK14	PARN	YWHAZ
Keratan sulfate biosynthesis	Reactome Pathway	ACAN	B3GNT2	B3GNT3	B3GNT4	B3GNT7	B4GALT1	B4GALT2	B4GALT3	B4GALT4	B4GALT5	B4GALT6	B4GAT1	CHST1	CHST2	CHST5	CHST6	FMOD	KERA	LUM	OGN	OMD	PRELP	SLC35D2	ST3GAL1	ST3GAL2	ST3GAL3	ST3GAL4	ST3GAL6
Keratan sulfate degradation	Reactome Pathway	ACAN	FMOD	GLB1	GLB1L	GNS	HEXA	HEXB	KERA	LUM	OGN	OMD	PRELP
Keratan sulfate/keratin metabolism	Reactome Pathway	ACAN	B3GNT2	B3GNT3	B3GNT4	B3GNT7	B4GALT1	B4GALT2	B4GALT3	B4GALT4	B4GALT5	B4GALT6	B4GAT1	CHST1	CHST2	CHST5	CHST6	FMOD	GLB1	GLB1L	GNS	HEXA	HEXB	KERA	LUM	OGN	OMD	PRELP	SLC35D2	ST3GAL1	ST3GAL2	ST3GAL3	ST3GAL4	ST3GAL6
Ketone body metabolism	Reactome Pathway	AACS	ACAT1	BDH1	BDH2	HMGCL	HMGCS2	OXCT1
Kinesins	Reactome Pathway	CENPE	KIF11	KIF15	KIF18A	KIF20A	KIF22	KIF23	KIF26A	KIF2A	KIF2B	KIF2C	KIF3A	KIF3B	KIF3C	KIF4A	KIF4B	KIF5A	KIF5B	KIF5C	KIF9	KIFAP3	KIFC1	KLC1	KLC2	KLC3	KLC4	RACGAP1
L13a-mediated translational silencing of Ceruloplasmin expression	Reactome Pathway	EIF1AX	EIF2S1	EIF2S2	EIF2S3	EIF3A	EIF3B	EIF3C	EIF3D	EIF3E	EIF3F	EIF3G	EIF3H	EIF3I	EIF3J	EIF3K	EIF4A1	EIF4A2	EIF4B	EIF4E	EIF4G1	EIF4H	FAU	PABPC1	RPL10	RPL10A	RPL11	RPL12	RPL13	RPL13A	RPL14	RPL15	RPL17	RPL18	RPL18A	RPL19	RPL21	RPL22	RPL23	RPL23A	RPL24	RPL26	RPL26L1	RPL27	RPL27A	RPL28	RPL29	RPL3	RPL30
L1CAM interactions	Reactome Pathway	ALCAM	ANK1	ANK2	ANK3	AP2A1	AP2A2	AP2B1	AP2M1	AP2S1	CD24	CHL1	CLTA	CNTN1	CNTN2	CNTN6	CNTNAP1	CSNK2A1	CSNK2A2	CSNK2B	DCX	DLG1	DLG3	DLG4	DNM1	DNM2	DNM3	DPYSL2	EGFR	EPHB2	EZR	FGFR1	HSPA8	ITGA1	ITGA10	ITGA2	ITGA2B	ITGA5	ITGA9	ITGAV	ITGB1	ITGB3	KCNQ2	KCNQ3	KIAA1598	KIF4A	KIF4B	L1CAM	LAMA1
LDL-mediated lipid transport	Reactome Pathway	APOB	APOF	CETP	LDLR	LDLRAP1	LPA
LGI-ADAM interactions	Reactome Pathway	ADAM11	ADAM22	ADAM23	CACNG2	CACNG3	CACNG4	CACNG8	DLG4	LGI1	LGI2	LGI3	LGI4	STX1A	STX1B
LRR FLII-interacting protein 1 (LRRFIP1) activates type I IFN production	Reactome Pathway	CREBBP	CTNNB1	EP300	IRF3	LRRFIP1
Lactose synthesis	Reactome Pathway	B4GALT1	LALBA	SLC2A1
Lagging Strand Synthesis	Reactome Pathway	APEX1	DNA2	FEN1	LIG1	PCNA	POLA1	POLA2	POLD1	POLD2	POLD3	POLD4	PRIM1	PRIM2	RFC1	RFC2	RFC3	RFC4	RFC5	RPA1	RPA2	RPA3
Laminin interactions	Reactome Pathway	COL18A1	HSPG2	ITGA1	ITGA2	ITGA3	ITGA6	ITGA7	ITGAV	ITGB1	ITGB4	LAMA1	LAMA2	LAMA3	LAMA4	LAMA5	LAMB1	LAMB2	LAMB3	LAMC1	LAMC2	LAMC3	NID1	NID2
Late Phase of HIV Life Cycle	Reactome Pathway	AAAS	CCNH	CCNT1	CCNT2	CDK7	CDK9	CHMP2A	CHMP2B	CHMP3	CHMP4A	CHMP4B	CHMP4C	CHMP5	CHMP6	CHMP7	CTDP1	ELL	ERCC2	ERCC3	FURIN	GTF2A1	GTF2A2	GTF2B	GTF2E1	GTF2E2	GTF2F1	GTF2F2	GTF2H1	GTF2H2	GTF2H3	GTF2H4	GTF2H5	MNAT1	NCBP1	NCBP2	NEDD4L	NELFA	NELFB	NELFCD	NELFE	NMT1	NMT2	NUP107	NUP133	NUP153	NUP155	NUP160	NUP188
Latent infection of Homo sapiens with Mycobacterium tuberculosis	Reactome Pathway	LTF	MT2748	Rv2238c	Rv2895c	adhE2	ahpC	ahpD	bfr	bfrB	dlaT	fgd1	ggtA	glbN	irtA	irtB	katG	lpdC	msrA	secA1	secA2	secD	secE	secF	secG	secY	sodB	sodC	tpx	trx-2	trxA	trxB
Leading Strand Synthesis	Reactome Pathway	PCNA	POLA1	POLA2	POLD1	POLD2	POLD3	POLD4	PRIM1	PRIM2	RFC1	RFC2	RFC3	RFC4	RFC5
Lectin pathway of complement activation	Reactome Pathway	FCN1	FCN2	FCN3	MASP1	MASP2	MBL2
Leukotriene receptors	Reactome Pathway	CYSLTR1	CYSLTR2	GPR17	LTB4R	LTB4R2
Ligand-dependent caspase activation	Reactome Pathway	CASP8	CD14	CFLAR	FADD	FAS	FASLG	LY96	MC159L	ORF71	RIPK1	TICAM1	TICAM2	TLR3	TLR4	TNFRSF10A	TNFRSF10B	TNFSF10	TRADD	TRAF2
Ligand-gated ion channel transport	Reactome Pathway	ARHGEF9	GABRA1	GABRA2	GABRA3	GABRA4	GABRA5	GABRA6	GABRB1	GABRB2	GABRB3	GABRG2	GABRG3	GABRQ	GABRR1	GABRR2	GABRR3	GLRA1	GLRA2	GLRA3	GLRA4	GLRB	HTR3A	HTR3B	HTR3C	HTR3D	HTR3E
Ligand-independent caspase activation via DCC	Reactome Pathway	APPL1	CASP3	CASP9	DAPK1	DAPK2	DAPK3	DCC	MAGED1	UNC5A	UNC5B
Ligand-receptor interactions	Reactome Pathway	BOC	CDON	DHH	GAS1	HHIP	IHH	PTCH1	SHH
Linoleic acid (LA) metabolism	Reactome Pathway	ABCD1	ACSL1	ELOVL1	ELOVL2	ELOVL3	ELOVL5	FADS1	FADS2
Lipid digestion, mobilization, and transport	Reactome Pathway	A2M	ABCA1	ABCG1	ABCG5	ABCG8	ABHD5	ALB	AMN	APOA1	APOA2	APOA4	APOA5	APOB	APOC2	APOC3	APOE	APOF	BMP1	CAV1	CEL	CETP	CLPS	CUBN	FABP1	FABP12	FABP2	FABP3	FABP4	FABP5	FABP6	FABP7	FABP9	HSPG2	LCAT	LDLR	LDLRAP1	LIPC	LIPE	LMF1	LMF2	LPA	LPL	MGLL	MTTP	NPC1L1	P4HB	PLIN1	PLTP
Lipoprotein metabolism	Reactome Pathway	A2M	ABCA1	ABCG1	ALB	AMN	APOA1	APOA2	APOA4	APOA5	APOB	APOC2	APOC3	APOE	APOF	BMP1	CETP	CUBN	HSPG2	LCAT	LDLR	LDLRAP1	LIPC	LPA	LPL	MTTP	P4HB	PLTP	SAR1B	SCARB1	SDC1
Localization of the PINCH-ILK-PARVIN complex to focal adhesions	Reactome Pathway	ILK	ITGB1	PARVA	PXN
Loss of Function of FBXW7 in Cancer and NOTCH1 Signaling	Reactome Pathway	CUL1	FBXW7	NOTCH1	RBX1	SKP1
Loss of Function of SMAD2/3 in Cancer	Reactome Pathway	SMAD2	SMAD3	SMAD4	TGFB1	TGFBR1	TGFBR2	ZFYVE9
Loss of Function of SMAD4 in Cancer	Reactome Pathway	SMAD2	SMAD3	SMAD4
Loss of Function of TGFBR1 in Cancer	Reactome Pathway	FKBP1A	SMAD2	SMAD3	TGFB1	TGFBR1	TGFBR2	ZFYVE9
Loss of Function of TGFBR2 in Cancer	Reactome Pathway	FKBP1A	TGFB1	TGFBR1	TGFBR2
Loss of Nlp from mitotic centrosomes	Reactome Pathway	ACTR1A	AKAP9	ALMS1	CCP110	CDK1	CDK5RAP2	CENPJ	CEP131	CEP135	CEP152	CEP164	CEP192	CEP250	CEP290	CEP41	CEP57	CEP63	CEP70	CEP72	CEP76	CEP78	CETN2	CKAP5	CLASP1	CNTRL	CSNK1D	CSNK1E	DCTN1	DCTN2	DCTN3	DYNC1H1	DYNC1I2	DYNLL1	FGFR1OP	HAUS2	HSP90AA1	MAPRE1	NDE1	NEDD1	NEK2	NINL	ODF2	OFD1	PAFAH1B1	PCM1	PCNT	PLK1	PLK4
Loss of proteins required for interphase microtubule organizationÂ from the centrosome	Reactome Pathway	ACTR1A	AKAP9	ALMS1	CCP110	CDK1	CDK5RAP2	CENPJ	CEP131	CEP135	CEP152	CEP164	CEP192	CEP250	CEP290	CEP41	CEP57	CEP63	CEP70	CEP72	CEP76	CEP78	CETN2	CKAP5	CLASP1	CNTRL	CSNK1D	CSNK1E	DCTN1	DCTN2	DCTN3	DYNC1H1	DYNC1I2	DYNLL1	FGFR1OP	HAUS2	HSP90AA1	MAPRE1	NDE1	NEDD1	NEK2	NINL	ODF2	OFD1	PAFAH1B1	PCM1	PCNT	PLK1	PLK4
Lysine catabolism	Reactome Pathway	AADAT	AASS	ALDH7A1	CRYM	DLD	DLST	GCDH	OGDH	PHYKPL	PIPOX	SLC25A21
Lysosomal glycogen catabolism	Reactome Pathway	GAA	GYG1	GYG2
Lysosome Vesicle Biogenesis	Reactome Pathway	AP1B1	AP1G1	AP1G2	AP1M1	AP1M2	AP1S1	AP1S2	AP1S3	AP4B1	AP4E1	AP4M1	AP4S1	APP	ARF1	ARRB1	BLOC1S1	CHMP2A	CLTA	CLTB	CLTC	CLVS1	CLVS2	CTSZ	DNAJC6	DNASE2	DNM2	GNS	HGS	HSPA8	M6PR	SH3GL2	TXNDC5	VAMP2	VAMP7	VAMP8
Lysosphingolipid and LPA receptors	Reactome Pathway	LPAR1	LPAR2	LPAR3	LPAR5	S1PR1	S1PR2	S1PR3	S1PR4	S1PR5
M Phase	Reactome Pathway	AAAS	AHCTF1	ANAPC1	ANAPC10	ANAPC11	ANAPC2	ANAPC4	ANAPC5	ANAPC7	ANKLE2	APITD1	ARPP19	AURKB	B9D2	BANF1	BIRC5	BLZF1	BUB1	BUB1B	BUB3	CASC5	CCNB1	CCNB2	CDC16	CDC20	CDC23	CDC26	CDC27	CDCA5	CDCA8	CDK1	CENPA	CENPC	CENPE	CENPF	CENPH	CENPI	CENPK	CENPL	CENPM	CENPN	CENPO	CENPP	CENPQ	CENPT	CENPU	CKAP5	CLASP1
M/G1 Transition	Reactome Pathway	CDC45	CDC6	CDC7	CDK2	CDT1	DBF4	E2F1	E2F2	E2F3	GMNN	MCM10	MCM2	MCM3	MCM4	MCM5	MCM6	MCM7	MCM8	ORC1	ORC2	ORC3	ORC4	ORC5	ORC6	POLA1	POLA2	POLE	POLE2	PRIM1	PRIM2	PSMA1	PSMA2	PSMA3	PSMA4	PSMA5	PSMA6	PSMA7	PSMA8	PSMB1	PSMB10	PSMB11	PSMB2	PSMB3	PSMB4	PSMB5	PSMB6	PSMB7	PSMB8
MAP kinase activation in TLR cascade	Reactome Pathway	ATF1	ATF2	BTRC	CHUK	CREB1	CUL1	DUSP3	DUSP4	DUSP6	DUSP7	ELK1	FBXW11	FOS	IKBKB	IKBKG	IRAK1	IRAK2	JUN	MAP2K1	MAP2K3	MAP2K4	MAP2K6	MAP2K7	MAP3K7	MAP3K8	MAPK1	MAPK10	MAPK11	MAPK14	MAPK3	MAPK7	MAPK8	MAPK9	MAPKAPK2	MAPKAPK3	MEF2A	MEF2C	NFKB1	NOD1	NOD2	PPP2CA	PPP2CB	PPP2R1A	PPP2R1B	PPP2R5D	RIPK2	RPS27A	RPS6KA1
MAP2K and MAPK activation	Reactome Pathway	APBB1IP	ARAF	ARRB1	ARRB2	BRAF	CNKSR1	CNKSR2	CSK	FGA	FGB	FGG	FN1	HRAS	IL17RD	IQGAP1	ITGA2B	ITGB3	KRAS	KSR1	KSR2	LAMTOR2	LAMTOR3	MAP2K1	MAP2K2	MAPK1	MAPK3	MARK3	NRAS	PEBP1	RAF1	RAP1A	RAP1B	SRC	TLN1	VCL	VWF	WDR83	YWHAB
MAP3K8 (TPL2)-dependent MAPK1/3 activation	Reactome Pathway	BTRC	CHUK	CUL1	FBXW11	IKBKB	IKBKG	MAP2K1	MAP2K4	MAP3K8	NFKB1	RPS27A	SKP1	TNIP2	UBA52	UBB	UBC
MAPK family signaling cascades	Reactome Pathway	ACTN2	AGO1	AGO2	AGO3	AGO4	AKAP9	ANGPT1	APBB1IP	ARAF	ARRB1	ARRB2	BRAF	BRAP	BTC	CALM1	CAMK2A	CAMK2B	CAMK2D	CAMK2G	CCND3	CDC14A	CDC14B	CDC42	CDC42EP2	CDC42EP3	CDC42EP5	CDK1	CNKSR1	CNKSR2	CSF2	CSF2RA	CSF2RB	CSK	CUL3	DAB2IP	DLG4	DNAJB1	DUSP1	DUSP10	DUSP16	DUSP2	DUSP4	DUSP5	DUSP6	DUSP7	DUSP8	DUSP9	EGF
MAPK targets/ Nuclear events mediated by MAP kinases	Reactome Pathway	ATF1	ATF2	CREB1	DUSP3	DUSP4	DUSP6	DUSP7	ELK1	FOS	JUN	MAPK1	MAPK10	MAPK11	MAPK14	MAPK3	MAPK7	MAPK8	MAPK9	MAPKAPK2	MEF2A	MEF2C	PPP2CA	PPP2CB	PPP2R1A	PPP2R1B	PPP2R5D	RPS6KA1	RPS6KA2	RPS6KA3	RPS6KA5
MAPK1 (ERK2) activation	Reactome Pathway	IL6	IL6R	IL6ST	JAK1	JAK2	MAP2K2	MAPK1	PTPN11	TYK2
MAPK1/MAPK3 signaling	Reactome Pathway	ACTN2	AKAP9	ANGPT1	APBB1IP	ARAF	ARRB1	ARRB2	BRAF	BRAP	BTC	CALM1	CAMK2A	CAMK2B	CAMK2D	CAMK2G	CDK1	CNKSR1	CNKSR2	CSF2	CSF2RA	CSF2RB	CSK	CUL3	DAB2IP	DLG4	DUSP1	DUSP10	DUSP16	DUSP2	DUSP4	DUSP5	DUSP6	DUSP7	DUSP8	DUSP9	EGF	EGFR	ERBB2	ERBB3	ERBB4	EREG	FGA	FGB	FGF1	FGF10	FGF16	FGF17	FGF18
MAPK3 (ERK1) activation	Reactome Pathway	CDK1	IL6	IL6R	IL6ST	JAK1	JAK2	MAP2K1	MAPK3	PTPN11	TYK2
MAPK6/MAPK4 signaling	Reactome Pathway	AGO1	AGO2	AGO3	AGO4	CCND3	CDC14A	CDC14B	CDC42	CDC42EP2	CDC42EP3	CDC42EP5	CDK1	DNAJB1	ETV4	FOXO1	FOXO3	HSPB1	IGF2BP1	JUN	KALRN	MAPK4	MAPK6	MAPK6 gene	MAPKAPK5	MIR34B	MIR34C	MMP10	MMP2	MOV10	MYC	NCOA3	PAK1	PAK2	PAK3	PRKACA	PRKACB	PRKACG	PSMA1	PSMA2	PSMA3	PSMA4	PSMA5	PSMA6	PSMA7	PSMA8	PSMB1	PSMB10	PSMB11
MASTL Facilitates Mitotic Progression	Reactome Pathway	ARPP19	CCNB1	CDK1	ENSA	MASTL	PPP2CA	PPP2CB	PPP2R1A	PPP2R1B	PPP2R2D
MGMT-mediated DNA damage reversal	Reactome Pathway	MGMT
MHC class II antigen presentation	Reactome Pathway	ACTR1A	ACTR1B	AP1B1	AP1G1	AP1M1	AP1M2	AP1S1	AP1S2	AP1S3	AP2A1	AP2A2	AP2B1	AP2M1	AP2S1	ARF1	CANX	CD74	CENPE	CLTA	CLTC	CTSA	CTSB	CTSC	CTSD	CTSE	CTSF	CTSH	CTSK	CTSL	CTSO	CTSS	CTSV	DCTN1	DCTN2	DCTN3	DCTN4	DCTN5	DCTN6	DNM1	DNM2	DNM3	DYNC1H1	DYNC1I1	DYNC1I2	DYNC1LI2	DYNC2H1	DYNC2LI1	DYNLL1
Macroautophagy	Reactome Pathway	AMBRA1	ATG10	ATG101	ATG12	ATG13	ATG14	ATG16L1	ATG3	ATG4A	ATG4B	ATG4C	ATG4D	ATG5	ATG7	ATG9A	ATG9B	BECN1	CHMP2A	CHMP2B	CHMP3	CHMP4A	CHMP4B	CHMP4C	CHMP6	CHMP7	DYNLL1	DYNLL2	GABARAP	GABARAPL1	GABARAPL2	GABARAPL3	LAMTOR1	LAMTOR2	LAMTOR3	LAMTOR4	LAMTOR5	MAP1LC3A	MAP1LC3B	MAP1LC3C	MLST8	MTMR14	MTMR3	MTOR	PIK3C3	PIK3R4	PRKAA1	PRKAA2	PRKAB1
Meiosis	Reactome Pathway	ACD	ATM	ATR	BLM	BRCA1	BRCA2	CDK2	CDK4	DIDO1	DMC1	FKBP6	H2AFB1	H2AFX	H2AFZ	H2BFS	H3F3A	HIST1H2AB	HIST1H2AC	HIST1H2AD	HIST1H2AJ	HIST1H2BA	HIST1H2BB	HIST1H2BC	HIST1H2BD	HIST1H2BH	HIST1H2BJ	HIST1H2BK	HIST1H2BL	HIST1H2BM	HIST1H2BN	HIST1H2BO	HIST1H3A	HIST1H4A	HIST2H2AA3	HIST2H2AC	HIST2H2BE	HIST2H3A	HIST3H2BB	HIST3H3	HSPA2	LMNA	LMNB1	MLH1	MLH3	MND1	MRE11A	MSH4	MSH5
Meiotic recombination	Reactome Pathway	ATM	BLM	BRCA1	BRCA2	CDK2	CDK4	DMC1	H2AFB1	H2AFX	H2AFZ	H2BFS	H3F3A	HIST1H2AB	HIST1H2AC	HIST1H2AD	HIST1H2AJ	HIST1H2BA	HIST1H2BB	HIST1H2BC	HIST1H2BD	HIST1H2BH	HIST1H2BJ	HIST1H2BK	HIST1H2BL	HIST1H2BM	HIST1H2BN	HIST1H2BO	HIST1H3A	HIST1H4A	HIST2H2AA3	HIST2H2AC	HIST2H2BE	HIST2H3A	HIST3H2BB	HIST3H3	MLH1	MLH3	MND1	MRE11A	MSH4	MSH5	NBN	PRDM9	PSMC3IP	RAD50	RAD51	RAD51C	RBBP8
Meiotic synapsis	Reactome Pathway	ACD	ATR	BRCA1	DIDO1	FKBP6	H2AFB1	H2AFX	H2AFZ	H2BFS	HIST1H2AB	HIST1H2AC	HIST1H2AD	HIST1H2AJ	HIST1H2BA	HIST1H2BB	HIST1H2BC	HIST1H2BD	HIST1H2BH	HIST1H2BJ	HIST1H2BK	HIST1H2BL	HIST1H2BM	HIST1H2BN	HIST1H2BO	HIST1H4A	HIST2H2AA3	HIST2H2AC	HIST2H2BE	HIST3H2BB	HIST3H3	HSPA2	LMNA	LMNB1	POT1	RAD21	REC8	SMC1A	SMC1B	SMC3	STAG1	STAG2	STAG3	SUN1	SUN2	SYCE1	SYCE2	SYCP1	SYCP2
Melanin biosynthesis	Reactome Pathway	DCT	TYR
Membrane Trafficking	Reactome Pathway	AKT1	AKT2	ANKRD28	AP1B1	AP1G1	AP1G2	AP1M1	AP1M2	AP1S1	AP1S2	AP1S3	AP2M1	AP3B1	AP3S1	AP4B1	AP4E1	AP4M1	AP4S1	APP	ARCN1	AREG	ARF1	ARFGAP1	ARFGAP3	ARRB1	ASPSCR1	BET1	BLOC1S1	BLOC1S3	BLOC1S4	BLOC1S6	C2CD5	CALM1	CD59	CHMP2A	CHMP2B	CHMP3	CHMP4A	CHMP4B	CHMP4C	CHMP5	CHMP6	CHMP7	CLINT1	CLTA	CLTB	CLTC	CLTCL1
Membrane binding and targetting of GAG proteins	Reactome Pathway	NMT2	RPS27A	TSG101	UBA52	UBB	UBC	VPS28	VPS37A	VPS37B	VPS37C	VPS37D	gag
Metabolic disorders of biological oxidation enzymes	Reactome Pathway	CYP11A1	FDX1	FDX1L	FDXR	MC2R	POMC
Metabolism	Reactome Pathway	A2M	AAAS	AACS	AADAC	AADAT	AANAT	AASDHPPT	AASS	ABCA1	ABCB1	ABCB11	ABCB4	ABCB7	ABCC1	ABCC3	ABCC5	ABCC8	ABCD1	ABCD4	ABCG1	ABCG2	ABCG5	ABCG8	ABHD10	ABHD14B	ABHD3	ABHD4	ABHD5	ACAA1	ACACA	ACACB	ACAD10	ACAD11	ACAD8	ACADL	ACADM	ACADS	ACADSB	ACADVL	ACAN	ACAT1	ACER1	ACER2	ACER3	ACHE	ACLY	ACMSD	ACO2
Metabolism of Angiotensinogen to Angiotensins	Reactome Pathway	ACE	ACE2	AGT	ANPEP	ATP6AP2	CMA1	CPA3	CPB1	CPB2	CTSD	CTSG	CTSZ	ENPEP	GZMH	MME	REN
Metabolism of amino acids and derivatives	Reactome Pathway	AADAT	AANAT	AASS	ACAD8	ACADSB	ACAT1	ACMSD	ADI1	AFMID	AGMAT	AGXT	AGXT2	AHCY	ALDH18A1	ALDH4A1	ALDH6A1	ALDH7A1	ALDH9A1	AMD1	AMDHD1	AMT	APIP	ARG1	ARG2	ASL	ASMT	ASNS	ASPA	ASRGL1	ASS1	AUH	AZIN1	AZIN2	BBOX1	BCAT1	BCAT2	BCKDHA	BCKDHB	BCKDK	BHMT	BHMT2	CBS	CCBL1	CCBL2	CDO1	CGA	CKB	CKM
Metabolism of carbohydrates	Reactome Pathway	AAAS	ABCC5	ACAN	ADPGK	AGL	AGRN	AKR1A1	AKR1B1	ALDOA	ALDOB	ALDOC	AMY1A	AMY1B	AMY2A	AMY2B	ARSB	B3GALT6	B3GAT1	B3GAT2	B3GAT3	B3GNT2	B3GNT3	B3GNT4	B3GNT7	B4GALT1	B4GALT2	B4GALT3	B4GALT4	B4GALT5	B4GALT6	B4GALT7	B4GAT1	BCAN	BGN	CALM1	CD44	CEMIP	CHP1	CHPF	CHPF2	CHST1	CHST11	CHST12	CHST13	CHST14	CHST15	CHST2	CHST3
Metabolism of folate and pterines	Reactome Pathway	DHFR	DHFRL1	FPGS	MTHFD1	MTHFD1L	MTHFR	SHMT1	SHMT2	SLC19A1	SLC25A32	SLC46A1
Metabolism of lipids and lipoproteins	Reactome Pathway	A2M	AACS	ABCA1	ABCB11	ABCB4	ABCC1	ABCC3	ABCD1	ABCG1	ABCG5	ABCG8	ABHD3	ABHD4	ABHD5	ACAA1	ACACA	ACACB	ACAD10	ACAD11	ACADL	ACADM	ACADS	ACADVL	ACAT1	ACER1	ACER2	ACER3	ACHE	ACLY	ACOT1	ACOT11	ACOT12	ACOT13	ACOT2	ACOT4	ACOT6	ACOT7	ACOT7L	ACOT8	ACOT9	ACOX1	ACOX2	ACOX3	ACSBG1	ACSBG2	ACSF2	ACSF3	ACSL1
Metabolism of nitric oxide	Reactome Pathway	AKT1	CALM1	CAV1	CYGB	DDAH1	DDAH2	DHFR	DNM2	GCH1	GCHFR	HSP90AA1	LYPLA1	NOS3	NOSIP	NOSTRIN	PRKG2	PTS	SPR	WASL	ZDHHC21
Metabolism of non-coding RNA	Reactome Pathway	AAAS	CLNS1A	DDX20	GEMIN2	GEMIN4	GEMIN5	GEMIN6	GEMIN7	NCBP1	NCBP2	NUP107	NUP133	NUP153	NUP155	NUP160	NUP188	NUP205	NUP210	NUP214	NUP35	NUP37	NUP43	NUP50	NUP54	NUP62	NUP85	NUP88	NUP93	NUP98	NUPL1	NUPL2	PHAX	POM121	PRMT5	RAE1	RANBP2	SEH1L	SMN1	SNRPB	SNRPD1	SNRPD2	SNRPD3	SNRPE	SNRPF	SNRPG	SNUPN	TGS1	TPR
Metabolism of nucleotides	Reactome Pathway	ADA	ADAL	ADK	ADPRM	ADSL	ADSS	ADSSL1	AGXT2	AK1	AK2	AK5	AK7	AK8	AK9	AMPD1	AMPD2	AMPD3	APRT	ATIC	CAD	CAT	CDA	CMPK1	CTPS1	CTPS2	DCK	DCTD	DGUOK	DHODH	DPYD	DPYS	DTYMK	DUT	GART	GDA	GLRX	GMPR	GMPR2	GMPS	GPX1	GSR	GUK1	HPRT1	IMPDH1	IMPDH2	ITPA	NME1	NME2
Metabolism of polyamines	Reactome Pathway	ADI1	AGMAT	AMD1	APIP	ARG1	ARG2	ASL	ASS1	AZIN1	AZIN2	CKB	CKM	CKMT1A	CKMT2	CPS1	ENOPH1	GAMT	GATM	GOT1	MRI1	MTAP	NAGS	NQO1	OAZ1	OAZ2	OAZ3	ODC1	OTC	PAOX	PSMA1	PSMA2	PSMA3	PSMA4	PSMA5	PSMA6	PSMA7	PSMA8	PSMB1	PSMB10	PSMB11	PSMB2	PSMB3	PSMB4	PSMB5	PSMB6	PSMB7	PSMB8	PSMB9
Metabolism of porphyrins	Reactome Pathway	ALAD	ALAS1	ALAS2	BLVRA	BLVRB	COX10	COX15	CPOX	FECH	HMBS	HMOX1	HMOX2	PPOX	UGT1A1	UGT1A4	UROD	UROS
Metabolism of proteins	Reactome Pathway	7SL RNA (ENSG00000222619)	7SL RNA (ENSG00000222639)	A4GNT	AAAS	ABCA3	ACADVL	ACE	ACE2	ACHE	ACO2	ACTB	ADAMTS1	ADAMTS10	ADAMTS12	ADAMTS13	ADAMTS14	ADAMTS15	ADAMTS16	ADAMTS17	ADAMTS18	ADAMTS19	ADAMTS2	ADAMTS20	ADAMTS3	ADAMTS4	ADAMTS5	ADAMTS6	ADAMTS7	ADAMTS8	ADAMTS9	ADAMTSL1	ADAMTSL2	ADAMTSL3	ADAMTSL4	ADAMTSL5	ADD1	ADGRF5	ADORA2A	ADORA2B	ADRA2A	ADRA2C	AGT	ALG1	ALG10	ALG10B	ALG11	ALG12	ALG13
Metabolism of serotonin	Reactome Pathway	ALDH2	MAOA
Metabolism of steroid hormones and vitamin D	Reactome Pathway	AKR1B1	AKR1B15	CGA	CUBN	CYP11A1	CYP11B1	CYP11B2	CYP17A1	CYP19A1	CYP21A2	CYP24A1	CYP27B1	CYP2R1	FDX1	FDX1L	FDXR	GC	HSD11B1	HSD11B2	HSD17B1	HSD17B11	HSD17B12	HSD17B3	HSD3B1	HSD3B2	LGMN	LHB	LRP2	POMC	SRD5A1	SRD5A2	SRD5A3	STAR	STARD4	STARD5	STARD6
Metabolism of vitamins and cofactors	Reactome Pathway	AASDHPPT	ABCC1	ABCD4	ACACA	ACACB	ACP5	AMN	AOX1	BTD	CD320	COASY	CTRB1	CTRB2	CTRC	CUBN	CYB5A	CYB5R3	CYP8B1	DHFR	DHFRL1	ENPP1	FASN	FLAD1	FPGS	GIF	GPHN	GSTO1	GSTO2	HLCS	LMBRD1	MCCC1	MCCC2	MMAA	MMAB	MMACHC	MMADHC	MOCOS	MOCS1	MOCS2	MOCS3	MTHFD1	MTHFD1L	MTHFR	MTR	MTRR	MUT	NADK	NADSYN1
Metabolism of water-soluble vitamins and cofactors	Reactome Pathway	AASDHPPT	ABCC1	ABCD4	ACACA	ACACB	ACP5	AMN	AOX1	BTD	CD320	COASY	CTRB1	CTRB2	CTRC	CUBN	CYB5A	CYB5R3	CYP8B1	DHFR	DHFRL1	ENPP1	FASN	FLAD1	FPGS	GIF	GPHN	GSTO1	GSTO2	HLCS	LMBRD1	MCCC1	MCCC2	MMAA	MMAB	MMACHC	MMADHC	MOCOS	MOCS1	MOCS2	MOCS3	MTHFD1	MTHFD1L	MTHFR	MTR	MTRR	MUT	NADK	NADSYN1
Metal ion SLC transporters	Reactome Pathway	CP	HEPH	SLC11A1	SLC11A2	SLC30A1	SLC30A2	SLC30A3	SLC30A5	SLC30A6	SLC30A7	SLC30A8	SLC31A1	SLC39A1	SLC39A10	SLC39A14	SLC39A2	SLC39A3	SLC39A4	SLC39A5	SLC39A6	SLC39A7	SLC39A8	SLC40A1	SLC41A1	SLC41A2
Methionine salvage pathway	Reactome Pathway	ADI1	APIP	ENOPH1	GOT1	MRI1	MTAP
Methylation	Reactome Pathway	AHCY	AS3MT	COMT	CYP1A2	GSTO1	MAT1A	MAT2A	MAT2B	MTR	MTRR	NNMT	TPMT
MicroRNA (miRNA) biogenesis	Reactome Pathway	AGO1	AGO2	AGO3	AGO4	DGCR8	DICER1	DROSHA	POLR2A	POLR2B	POLR2C	POLR2D	POLR2E	POLR2F	POLR2G	POLR2H	POLR2I	POLR2J	POLR2K	POLR2L	PRKRA	RAN	TARBP2	XPO5
Microtubule-dependent trafficking of connexons from Golgi to the plasma membrane	Reactome Pathway	GJA1
Mineralocorticoid biosynthesis	Reactome Pathway	CGA	CYP11B2	CYP21A2	HSD3B1	HSD3B2	LHB
Minus-strand DNA synthesis	Reactome Pathway	PPIA	gag	gag-pol	rev	vif	vpr	vpu
Miscellaneous substrates	Reactome Pathway	CYP2D6	CYP2S1	CYP2U1	CYP2W1	CYP3A43	CYP4A11	CYP4A22	CYP4B1	CYP4F11	CYP4F2	CYP4F22	CYP4F3
Miscellaneous transport and binding events	Reactome Pathway	ADD1	ADD2	ADD3	ANKH	AZGP1	CTNS	DMTN	MAGT1	MMGT1	MRS2	NIPA1	NIPA2	NIPAL1	NIPAL2	NIPAL3	NIPAL4	PIP	TUSC3
Mismatch Repair	Reactome Pathway	EXO1	LIG1	MLH1	MSH2	MSH3	MSH6	PCNA	PMS2	POLD1	POLD2	POLD3	POLD4	RPA1	RPA2	RPA3
Mismatch repair (MMR) directed by MSH2:MSH3 (MutSbeta)	Reactome Pathway	EXO1	LIG1	MLH1	MSH2	MSH3	PCNA	PMS2	POLD1	POLD2	POLD3	POLD4	RPA1	RPA2	RPA3
Mismatch repair (MMR) directed by MSH2:MSH6 (MutSalpha)	Reactome Pathway	EXO1	LIG1	MLH1	MSH2	MSH6	PCNA	PMS2	POLD1	POLD2	POLD3	POLD4	RPA1	RPA2	RPA3
Misspliced GSK3beta mutants stabilize beta-catenin	Reactome Pathway	AMER1	APC	AXIN1	CSNK1A1	CTNNB1	GSK3B	PPP2CA	PPP2CB	PPP2R1A	PPP2R1B	PPP2R5A	PPP2R5B	PPP2R5C	PPP2R5D	PPP2R5E
Misspliced LRP5 mutants have enhanced beta-catenin-dependent signaling	Reactome Pathway	DKK1	DKK2	DKK4	KREMEN1	KREMEN2	LRP5
Mitochondrial ABC transporters	Reactome Pathway	ABCB10	ABCB6	ABCB7	ABCB8
Mitochondrial Fatty Acid Beta-Oxidation	Reactome Pathway	ACAD10	ACAD11	ACADL	ACADM	ACADS	ACADVL	DECR1	ECHS1	ECI1	HADH	HADHA	HADHB	MCEE	MMAA	MUT	PCCA	PCCB
Mitochondrial Uncoupling Proteins	Reactome Pathway	SLC25A14	SLC25A27	UCP1	UCP2	UCP3
Mitochondrial biogenesis	Reactome Pathway	ALAS1	ATF2	ATP5B	CARM1	CHD9	CREB1	CREBBP	CYCS	ESRRA	GABPA	GABPB1	HCFC1	HDAC3	HELZ2	MAPK11	MAPK12	MAPK14	MED1	MEF2C	MEF2D	MTERF	MTERF1	NCOA1	NCOA2	NCOA6	NCOR1	NR1D1	NRF1	PEO1	POLG2	POLRMT	PPARA	PPARGC1A	PPARGC1B	PPRC1	PRKAA2	PRKAB1	PRKAB2	PRKAG1	PRKAG2	PRKAG3	RXRA	SIRT3	SMARCD3	SSBP1	TBL1X	TBL1XR1	TFAM
Mitochondrial iron-sulfur cluster biogenesis	Reactome Pathway	FDX1	FDX1L	FDXR	FXN	ISCU	LYRM4	NFS1	SLC25A28	SLC25A37
Mitochondrial protein import	Reactome Pathway	ACO2	ATP5A1	ATP5B	ATP5G1	BCS1L	CHCHD4	COQ2	COX17	CS	CYC1	DNAJC19	FXN	GFER	GRPEL1	GRPEL2	HSCB	HSPA9	HSPD1	IDH3G	LDHD	MTX1	MTX2	PAM16	PMPCA	PMPCB	SAMM50	SLC25A12	SLC25A13	SLC25A4	SLC25A6	TAZ	TIMM10	TIMM10B	TIMM13	TIMM17A	TIMM17B	TIMM21	TIMM22	TIMM23	TIMM44	TIMM50	TIMM8A	TIMM8B	TIMM9	TOMM20	TOMM22	TOMM40	TOMM5
Mitochondrial tRNA aminoacylation	Reactome Pathway	AARS2	CARS2	DARS2	EARS2	FARS2	GARS	HARS2	IARS2	KARS	LARS2	MARS2	NARS2	PARS2	PPA2	QARS	RARS2	SARS2	TARS2	VARS2	WARS2	YARS2
Mitochondrial transcription initiation	Reactome Pathway	POLRMT	TFAM	TFB2M
Mitochondrial transcription termination	Reactome Pathway	MTERF1
Mitochondrial translation	Reactome Pathway	AURKAIP1	CHCHD1	DAP3	GADD45GIP1	GFM1	GFM2	ICT1	MRPL1	MRPL10	MRPL11	MRPL12	MRPL13	MRPL14	MRPL15	MRPL16	MRPL17	MRPL18	MRPL19	MRPL2	MRPL20	MRPL21	MRPL22	MRPL23	MRPL24	MRPL27	MRPL28	MRPL3	MRPL30	MRPL32	MRPL33	MRPL34	MRPL35	MRPL36	MRPL37	MRPL38	MRPL39	MRPL4	MRPL40	MRPL41	MRPL42	MRPL43	MRPL44	MRPL45	MRPL46	MRPL47	MRPL48	MRPL49	MRPL50
Mitochondrial translation elongation	Reactome Pathway	AURKAIP1	CHCHD1	DAP3	GADD45GIP1	GFM1	ICT1	MRPL1	MRPL10	MRPL11	MRPL12	MRPL13	MRPL14	MRPL15	MRPL16	MRPL17	MRPL18	MRPL19	MRPL2	MRPL20	MRPL21	MRPL22	MRPL23	MRPL24	MRPL27	MRPL28	MRPL3	MRPL30	MRPL32	MRPL33	MRPL34	MRPL35	MRPL36	MRPL37	MRPL38	MRPL39	MRPL4	MRPL40	MRPL41	MRPL42	MRPL43	MRPL44	MRPL45	MRPL46	MRPL47	MRPL48	MRPL49	MRPL50	MRPL51
Mitochondrial translation initiation	Reactome Pathway	AURKAIP1	CHCHD1	DAP3	GADD45GIP1	ICT1	MRPL1	MRPL10	MRPL11	MRPL12	MRPL13	MRPL14	MRPL15	MRPL16	MRPL17	MRPL18	MRPL19	MRPL2	MRPL20	MRPL21	MRPL22	MRPL23	MRPL24	MRPL27	MRPL28	MRPL3	MRPL30	MRPL32	MRPL33	MRPL34	MRPL35	MRPL36	MRPL37	MRPL38	MRPL39	MRPL4	MRPL40	MRPL41	MRPL42	MRPL43	MRPL44	MRPL45	MRPL46	MRPL47	MRPL48	MRPL49	MRPL50	MRPL51	MRPL52
Mitochondrial translation termination	Reactome Pathway	AURKAIP1	CHCHD1	DAP3	GADD45GIP1	GFM2	ICT1	MRPL1	MRPL10	MRPL11	MRPL12	MRPL13	MRPL14	MRPL15	MRPL16	MRPL17	MRPL18	MRPL19	MRPL2	MRPL20	MRPL21	MRPL22	MRPL23	MRPL24	MRPL27	MRPL28	MRPL3	MRPL30	MRPL32	MRPL33	MRPL34	MRPL35	MRPL36	MRPL37	MRPL38	MRPL39	MRPL4	MRPL40	MRPL41	MRPL42	MRPL43	MRPL44	MRPL45	MRPL46	MRPL47	MRPL48	MRPL49	MRPL50	MRPL51
Mitophagy	Reactome Pathway	ATG12	ATG5	MAP1LC3A	MAP1LC3B	MFN1	MFN2	MTERF3	PARK2	PINK1	RPS27A	SQSTM1	TOMM20	TOMM22	TOMM40	TOMM5	TOMM6	TOMM7	TOMM70A	UBA52	UBB	UBC	VDAC1
Mitotic Anaphase	Reactome Pathway	AHCTF1	ANAPC1	ANAPC10	ANAPC11	ANAPC2	ANAPC4	ANAPC5	ANAPC7	ANKLE2	APITD1	AURKB	B9D2	BANF1	BIRC5	BUB1	BUB1B	BUB3	CASC5	CDC16	CDC20	CDC23	CDC26	CDC27	CDCA5	CDCA8	CENPA	CENPC	CENPE	CENPF	CENPH	CENPI	CENPK	CENPL	CENPM	CENPN	CENPO	CENPP	CENPQ	CENPT	CENPU	CKAP5	CLASP1	CLASP2	CLIP1	DSN1	EMD	ERCC6L	ESPL1
Mitotic G1-G1/S phases	Reactome Pathway	CCNA1	CCNA2	CCNB1	CCND1	CCND2	CCND3	CCNE1	CCNE2	CCNH	CDC25A	CDC45	CDC6	CDC7	CDK1	CDK2	CDK4	CDK6	CDK7	CDKN1A	CDKN1B	CDKN2A	CDKN2B	CDKN2C	CDKN2D	CDT1	CKS1B	CUL1	DBF4	DHFR	DYRK1A	E2F1	E2F2	E2F3	E2F4	E2F5	FBXO5	HDAC1	LIN37	LIN52	LIN54	LIN9	MAX	MCM10	MCM2	MCM3	MCM4	MCM5	MCM6
Mitotic G2-G2/M phases	Reactome Pathway	ACTR1A	AJUBA	AKAP9	ALMS1	AURKA	BORA	BTRC	CCNA1	CCNA2	CCNB1	CCNB2	CCNH	CCP110	CDC25A	CDC25B	CDC25C	CDK1	CDK11A	CDK11B	CDK2	CDK5RAP2	CDK7	CENPF	CENPJ	CEP131	CEP135	CEP152	CEP164	CEP192	CEP250	CEP290	CEP41	CEP57	CEP63	CEP70	CEP72	CEP76	CEP78	CETN2	CKAP5	CLASP1	CNTRL	CSNK1D	CSNK1E	CUL1	DCTN1	DCTN2	DCTN3
Mitotic Metaphase and Anaphase	Reactome Pathway	AHCTF1	ANAPC1	ANAPC10	ANAPC11	ANAPC2	ANAPC4	ANAPC5	ANAPC7	ANKLE2	APITD1	AURKB	B9D2	BANF1	BIRC5	BUB1	BUB1B	BUB3	CASC5	CDC16	CDC20	CDC23	CDC26	CDC27	CDCA5	CDCA8	CENPA	CENPC	CENPE	CENPF	CENPH	CENPI	CENPK	CENPL	CENPM	CENPN	CENPO	CENPP	CENPQ	CENPT	CENPU	CKAP5	CLASP1	CLASP2	CLIP1	DSN1	EMD	ERCC6L	ESPL1
Mitotic Metaphase/Anaphase Transition	Reactome Pathway	FBXO5	PLK1
Mitotic Prometaphase	Reactome Pathway	AHCTF1	APITD1	AURKB	B9D2	BIRC5	BUB1	BUB1B	BUB3	CASC5	CCNB1	CCNB2	CDC20	CDCA5	CDCA8	CDK1	CENPA	CENPC	CENPE	CENPF	CENPH	CENPI	CENPK	CENPL	CENPM	CENPN	CENPO	CENPP	CENPQ	CENPT	CENPU	CKAP5	CLASP1	CLASP2	CLIP1	CSNK2A1	CSNK2A2	CSNK2B	DSN1	ERCC6L	HDAC8	INCENP	ITGB3BP	KIF18A	KIF2A	KIF2B	KIF2C	KNTC1	MAD1L1
Mitotic Prophase	Reactome Pathway	AAAS	ARPP19	BANF1	BLZF1	CCNB1	CCNB2	CDK1	CNEP1R1	CTDNEP1	EMD	ENSA	GOLGA2	GORASP1	GORASP2	H2AFB1	H2AFX	H2AFZ	H2BFS	H3F3A	HIST1H2AB	HIST1H2AC	HIST1H2AD	HIST1H2AJ	HIST1H2BA	HIST1H2BB	HIST1H2BC	HIST1H2BD	HIST1H2BH	HIST1H2BJ	HIST1H2BK	HIST1H2BL	HIST1H2BM	HIST1H2BN	HIST1H2BO	HIST1H3A	HIST1H4A	HIST2H2AA3	HIST2H2AC	HIST2H2BE	HIST2H3A	HIST3H2BB	HIST3H3	LEMD2	LEMD3	LMNA	LMNB1	LPIN1	LPIN2
Mitotic Spindle Checkpoint	Reactome Pathway	ANAPC1	ANAPC10	ANAPC11	ANAPC2	ANAPC4	ANAPC5	ANAPC7	BUB1B	BUB3	CDC16	CDC20	CDC23	CDC26	CDC27	MAD1L1	MAD2L1	UBE2C	UBE2D1	UBE2E1
Mitotic Telophase/Cytokinesis	Reactome Pathway	KIF20A	KIF23	MAU2	NIPBL	NUDC	PDS5A	PDS5B	PLK1	RAD21	SMC1A	SMC3	STAG1	STAG2	WAPAL
Molecules associated with elastic fibres	Reactome Pathway	BMP10	BMP2	BMP4	BMP7	EFEMP1	EFEMP2	FBLN1	FBLN2	FBLN5	GDF5	ITGA8	ITGAV	ITGB1	ITGB3	ITGB5	ITGB6	ITGB8	LTBP1	LTBP2	LTBP3	LTBP4	MFAP1	MFAP2	MFAP3	MFAP4	MFAP5	TGFB1	TGFB2	TGFB3	VTN
Molybdenum cofactor biosynthesis	Reactome Pathway	GPHN	MOCOS	MOCS1	MOCS2	MOCS3	NFS1
Mtb iron assimilation by chelation	Reactome Pathway	LTF	Rv2895c	bfr	bfrB	irtA	irtB
Multifunctional anion exchangers	Reactome Pathway	SLC26A1	SLC26A2	SLC26A3	SLC26A4	SLC26A6	SLC26A7	SLC26A9
Muscarinic acetylcholine receptors	Reactome Pathway	CHRM1	CHRM2	CHRM3	CHRM4	CHRM5
Muscle contraction	Reactome Pathway	ACTA2	ACTG2	ACTN2	ACTN3	ANXA1	ANXA2	ANXA6	CALD1	CALM1	CAV3	DES	DMD	DYSF	ITGA1	ITGB5	LMOD1	MYBPC1	MYBPC2	MYBPC3	MYH11	MYH3	MYH6	MYH8	MYL1	MYL10	MYL12A	MYL12B	MYL2	MYL3	MYL4	MYL5	MYL6	MYL6B	MYL7	MYL9	MYLK	MYLPF	NEB	PXN	SORBS1	SORBS3	TCAP	TLN1	TMOD1	TMOD2	TMOD3	TMOD4	TNNC1
MyD88 cascade initiated on plasma membrane	Reactome Pathway	AGER	APP	ATF1	ATF2	BTRC	CHUK	CREB1	CUL1	DHX9	DUSP3	DUSP4	DUSP6	DUSP7	ECSIT	ELK1	FBXW11	FOS	HMGB1	IKBKB	IKBKG	IRAK1	IRAK2	IRAK4	JUN	MAP2K1	MAP2K3	MAP2K4	MAP2K6	MAP2K7	MAP3K1	MAP3K7	MAP3K8	MAPK1	MAPK10	MAPK11	MAPK14	MAPK3	MAPK7	MAPK8	MAPK9	MAPKAPK2	MAPKAPK3	MEF2A	MEF2C	MYD88	NFKB1	NFKB2	NFKBIA
MyD88 deficiency (TLR2/4)	Reactome Pathway	BTK	CD14	CD36	IRAK4	LY96	MYD88	TIRAP	TLR1	TLR2	TLR4	TLR6	porB
MyD88 deficiency (TLR5)	Reactome Pathway	IRAK4	MYD88	TLR5	fliC
MyD88 dependent cascade initiated on endosome	Reactome Pathway	AGER	APP	ATF1	ATF2	BTRC	CHUK	CREB1	CUL1	DHX36	DHX9	DUSP3	DUSP4	DUSP6	DUSP7	ECSIT	ELK1	FBXW11	FOS	HMGB1	IKBKB	IKBKG	IRAK1	IRAK2	IRAK4	IRF7	JUN	MAP2K1	MAP2K3	MAP2K4	MAP2K6	MAP2K7	MAP3K1	MAP3K7	MAP3K8	MAPK1	MAPK10	MAPK11	MAPK14	MAPK3	MAPK7	MAPK8	MAPK9	MAPKAPK2	MAPKAPK3	MEF2A	MEF2C	MYD88	NFKB1
MyD88-independent TLR3/TLR4 cascade	Reactome Pathway	AGER	APP	ATF1	ATF2	BIRC2	BIRC3	BTRC	CASP8	CD14	CHUK	CREB1	CUL1	DHX9	DUSP3	DUSP4	DUSP6	DUSP7	ELK1	FADD	FBXW11	FOS	HMGB1	IKBKB	IKBKE	IKBKG	IRAK1	IRAK2	IRF3	IRF7	JUN	LY96	MAP2K1	MAP2K3	MAP2K4	MAP2K6	MAP2K7	MAP3K7	MAP3K8	MAPK1	MAPK10	MAPK11	MAPK14	MAPK3	MAPK7	MAPK8	MAPK9	MAPKAPK2	MAPKAPK3
MyD88:Mal cascade initiated on plasma membrane	Reactome Pathway	AGER	APP	ATF1	ATF2	BTK	BTRC	CD14	CD36	CHUK	CREB1	CUL1	DHX9	DUSP3	DUSP4	DUSP6	DUSP7	ECSIT	ELK1	FBXW11	FOS	HMGB1	IKBKB	IKBKG	IRAK1	IRAK2	IRAK3	IRAK4	JUN	LY96	MAP2K1	MAP2K3	MAP2K4	MAP2K6	MAP2K7	MAP3K1	MAP3K7	MAP3K8	MAPK1	MAPK10	MAPK11	MAPK14	MAPK3	MAPK7	MAPK8	MAPK9	MAPKAPK2	MAPKAPK3	MEF2A
Myoclonic epilepsy of Lafora	Reactome Pathway	EPM2A	GYG1	GYG2	GYS1	GYS2	PPP1R3C	RPS27A	UBA52	UBB	UBC
Myogenesis	Reactome Pathway	ABL1	BNIP2	BOC	CDC42	CDH15	CDH2	CDH4	CDON	CTNNA1	CTNNA2	CTNNB1	MAP2K6	MAPK11	MAPK12	MAPK14	MEF2A	MEF2B	MEF2C	MEF2D	MYF5	MYF6	MYOD1	MYOG	NEO1	NTN3	SPAG9	TCF12	TCF3	TCF4
N-Glycan antennae elongation	Reactome Pathway	B4GALT1	B4GALT2	B4GALT3	B4GALT4	B4GALT5	B4GALT6	MGAT4A	MGAT4B	MGAT4C	MGAT5	ST3GAL4	ST6GAL1	ST8SIA2	ST8SIA3	ST8SIA6
N-glycan antennae elongation in the medial/trans-Golgi	Reactome Pathway	B4GALT1	B4GALT2	B4GALT3	B4GALT4	B4GALT5	B4GALT6	FUCA1	FUT3	FUT8	MAN2A1	MAN2A2	MGAT2	MGAT3	MGAT4A	MGAT4B	MGAT4C	MGAT5	ST3GAL4	ST6GAL1	ST8SIA2	ST8SIA3	ST8SIA6
N-glycan trimming and elongation in the cis-Golgi	Reactome Pathway	MAN1A1	MAN1A2	MAN1C1	MANEA	MGAT1
N-glycan trimming in the ER and Calnexin/Calreticulin cycle	Reactome Pathway	CALR	CANX	DERL2	EDEM1	EDEM2	EDEM3	GANAB	MAN1B1	MLEC	MOGS	OS9	PDIA3	PRKCSH	SEL1L	SYVN1	UGGT1	UGGT2
NADE modulates death signalling	Reactome Pathway	CASP2	CASP3	NGF	NGFR	NGFRAP1	YWHAE
NADPH regeneration	Reactome Pathway	IDH1
NCAM signaling for neurite out-growth	Reactome Pathway	ACTN2	AGRN	AKAP9	ANGPT1	APBB1IP	ARAF	ARRB1	ARRB2	ARTN	BRAF	BRAP	BTC	CACNA1C	CACNA1D	CACNA1G	CACNA1H	CACNA1I	CACNA1S	CACNB1	CACNB2	CACNB3	CACNB4	CALM1	CAMK2A	CAMK2B	CAMK2D	CAMK2G	CNKSR1	CNKSR2	CNTN2	COL4A1	COL4A2	COL4A3	COL4A4	COL4A5	COL6A1	COL6A2	COL6A3	COL6A5	COL6A6	COL9A1	COL9A2	COL9A3	CREB1	CSF2	CSF2RA	CSF2RB	CSK
NCAM1 interactions	Reactome Pathway	AGRN	ARTN	CACNA1C	CACNA1D	CACNA1G	CACNA1H	CACNA1I	CACNA1S	CACNB1	CACNB2	CACNB3	CACNB4	CNTN2	COL4A1	COL4A2	COL4A3	COL4A4	COL4A5	COL6A1	COL6A2	COL6A3	COL6A5	COL6A6	COL9A1	COL9A2	COL9A3	GDNF	GFRA1	GFRA2	GFRA4	NCAM1	NCAN	NRTN	PRNP	PSPN	ST8SIA2	ST8SIA4
NEP/NS2 Interacts with the Cellular Export Machinery	Reactome Pathway	AAAS	M	NP	NS	NUP107	NUP133	NUP153	NUP155	NUP160	NUP188	NUP205	NUP210	NUP214	NUP35	NUP37	NUP43	NUP50	NUP54	NUP62	NUP85	NUP88	NUP93	NUP98	NUPL1	NUPL2	PA	PB1	PB2	POM121	RAE1	RAN	RANBP2	SEH1L	TPR	XPO1
NF-kB activation through FADD/RIP-1 pathway mediated by caspase-8 and -10	Reactome Pathway	CASP10	CASP8	CHUK	DDX58	FADD	IFIH1	IKBKB	IKBKG	MAVS	RIPK1	RNF135	TRIM25
NF-kB is activated and signals survival	Reactome Pathway	IKBKB	IRAK1	NFKB1	NFKBIA	NGF	NGFR	RELA	RPS27A	SQSTM1	TRAF6	UBA52	UBB	UBC
NFG and proNGF binds to p75NTR	Reactome Pathway	NGF	NGFR	SORCS3
NGF processing	Reactome Pathway	FURIN	NGF	PCSK5	PCSK6
NGF signalling via TRKA from the plasma membrane	Reactome Pathway	ACTN2	ADCY1	ADCY2	ADCY3	ADCY4	ADCY5	ADCY6	ADCY7	ADCY8	ADCY9	ADCYAP1	ADCYAP1R1	ADORA2A	ADRBK1	AGO1	AGO2	AGO3	AGO4	AHCYL1	AKAP9	AKT1	AKT1S1	AKT2	AKT3	ANGPT1	AP2A1	AP2A2	AP2B1	AP2M1	AP2S1	APBB1IP	ARAF	ARRB1	ARRB2	ATF1	BAD	BRAF	BRAP	BTC	CALM1	CAMK2A	CAMK2B	CAMK2D	CAMK2G	CAMK4	CASP9	CD19	CD28
NGF-independant TRKA activation	Reactome Pathway	ADCYAP1	ADCYAP1R1	ADORA2A	NTRK1	NTRK2
NICD traffics to nucleus	Reactome Pathway	CREBBP	KAT2A	KAT2B	MAML1	MAML2	MAML3	MAMLD1	NOTCH1	NOTCH2	NOTCH3	NOTCH4	RBPJ	SNW1
NIK-->noncanonical NF-kB signaling	Reactome Pathway	BTRC	CHUK	CUL1	FBXW11	MAP3K14	NFKB2	PSMA1	PSMA2	PSMA3	PSMA4	PSMA5	PSMA6	PSMA7	PSMA8	PSMB1	PSMB10	PSMB11	PSMB2	PSMB3	PSMB4	PSMB5	PSMB6	PSMB7	PSMB8	PSMB9	PSMC1	PSMC2	PSMC3	PSMC4	PSMC5	PSMC6	PSMD1	PSMD10	PSMD11	PSMD12	PSMD13	PSMD14	PSMD2	PSMD3	PSMD4	PSMD5	PSMD6	PSMD7	PSMD8	PSMD9	PSME1	PSME2	PSME3
NOD1/2 Signaling Pathway	Reactome Pathway	BIRC2	BIRC3	CARD9	CASP1	CASP2	CASP4	CASP8	CASP9	CHUK	CYLD	IKBKB	IKBKG	IRAK1	IRAK2	ITCH	MAP2K6	MAP3K7	MAPK11	MAPK12	MAPK13	MAPK14	NOD1	NOD2	RIPK2	TAB1	TAB2	TAB3	TNFAIP3	TRAF6	UBE2N	UBE2V1
NOSIP mediated eNOS trafficking	Reactome Pathway	NOS3	NOSIP
NOSTRIN mediated eNOS trafficking	Reactome Pathway	CAV1	DNM2	NOS3	NOSTRIN	WASL
NOTCH1 Intracellular Domain Regulates Transcription	Reactome Pathway	CCNC	CDK8	CREBBP	CUL1	EP300	FBXW7	HDAC1	HDAC10	HDAC11	HDAC2	HDAC3	HDAC4	HDAC5	HDAC6	HDAC7	HDAC8	HDAC9	HES1	HES5	HEY1	HEY2	HEYL	HIF1A	KAT2A	KAT2B	MAML1	MAML2	MAML3	MAMLD1	MYC	NCOR1	NCOR2	NOTCH1	RBPJ	RBX1	RPS27A	SKP1	SNW1	TBL1X	TBL1XR1	TLE1	TLE2	TLE3	TLE4	UBA52	UBB	UBC
NOTCH2 Activation and Transmission of Signal to the Nucleus	Reactome Pathway	ADAM10	APH1A	APH1B	CNTN1	DLL1	DLL4	JAG1	JAG2	MDK	MIB1	MIB2	NCSTN	NEURL1	NEURL1B	NOTCH2	PSEN2	PSENEN	RPS27A	UBA52	UBB	UBC
NOTCH2 intracellular domain regulates transcription	Reactome Pathway	CREB1	EP300	FCER2	GZMB	HES1	HES5	MAML1	MAML2	MAML3	MAMLD1	NOTCH2	RBPJ
NR1D1 (REV-ERBA) represses gene expression	Reactome Pathway	ARNTL	CLOCK	ELOVL3	HDAC3	NCOR1	NPAS2	NR1D1	PPARGC1A
NRAGE signals death through JNK	Reactome Pathway	AATF	ABR	AKAP13	ARHGAP4	ARHGEF11	ARHGEF12	ARHGEF16	ARHGEF17	ARHGEF18	ARHGEF2	ARHGEF3	ARHGEF4	ARHGEF6	ARHGEF7	ARHGEF9	BAD	BCL2L11	ECT2	FGD1	FGD2	FGD3	FGD4	ITSN1	KALRN	MAGED1	MAPK8	MCF2	MCF2L	NET1	NGEF	NGF	NGFR	OBSCN	PLEKHG2	PLEKHG5	RAC1	RASGRF2	SOS1	SOS2	TIAM1	TIAM2	TRIO	VAV1	VAV2	VAV3
NRIF signals cell death from the nucleus	Reactome Pathway	APH1A	APH1B	ITGB3BP	MAPK8	NCSTN	NGF	NGFR	PSEN2	PSENEN	RPS27A	SQSTM1	TRAF6	UBA52	UBB	UBC
Na+-dependent glucose transporters	Reactome Pathway	NAGLT1	SLC5A1	SLC5A2	SLC5A3	SLC5A4	SLC5A9
Na+/Cl- dependent neurotransmitter transporters	Reactome Pathway	SLC18A1	SLC18A2	SLC22A1	SLC22A2	SLC6A1	SLC6A11	SLC6A12	SLC6A13	SLC6A14	SLC6A15	SLC6A18	SLC6A19	SLC6A2	SLC6A20	SLC6A3	SLC6A5	SLC6A6	SLC6A7	SLC6A9
Nectin/Necl trans heterodimerization	Reactome Pathway	CADM1	CADM3	PVR	PVRL1	PVRL2	PVRL3	PVRL4
Nef Mediated CD4 Down-regulation	Reactome Pathway	AP2A1	AP2A2	AP2B1	AP2M1	AP2S1	ARF1	ATP6V1H	CD4	LCK	nef
Nef Mediated CD8 Down-regulation	Reactome Pathway	AP2A1	AP2A2	AP2B1	AP2M1	AP2S1	ATP6V1H	CD8B	nef
Nef and signal transduction	Reactome Pathway	CD247	DOCK2	ELMO1	FYN	HCK	LCK	PAK2	RAC1	nef
Nef mediated downregulation of CD28 cell surface expression	Reactome Pathway	AP2M1	CD28	nef
Nef mediated downregulation of MHC class I complex cell surface expression	Reactome Pathway	AP1B1	AP1G1	AP1M1	AP1M2	AP1S1	AP1S2	AP1S3	B2M	HLA-A	PACS1	nef
Nef-mediates down modulation of cell surface receptors by recruiting them to clathrin adapters	Reactome Pathway	AP1B1	AP1G1	AP1M1	AP1M2	AP1S1	AP1S2	AP1S3	AP2A1	AP2A2	AP2B1	AP2M1	AP2S1	ARF1	ATP6V1H	B2M	CD28	CD4	CD8B	HLA-A	LCK	PACS1	nef
Negative epigenetic regulation of rRNA expression	Reactome Pathway	18S rRNA, 5.8S rRNA, 28S rRNA	28S rRNA	ARID4B	BAZ2A	CCNH	CD3EAP	CDK7	DNMT1	DNMT3B	ERCC2	ERCC3	GTF2H1	GTF2H2	GTF2H3	GTF2H4	GTF2H5	H2AFB1	H2AFX	H2AFZ	H2BFS	H3F3A	HDAC1	HDAC2	HIST1H2AB	HIST1H2AC	HIST1H2AD	HIST1H2AJ	HIST1H2BA	HIST1H2BB	HIST1H2BC	HIST1H2BD	HIST1H2BH	HIST1H2BJ	HIST1H2BK	HIST1H2BL	HIST1H2BM	HIST1H2BN	HIST1H2BO	HIST1H3A	HIST1H4A	HIST2H2AA3	HIST2H2AC	HIST2H2BE	HIST2H3A	HIST3H2BB	MBD2	MNAT1	POLR1A
Negative feedback regulation of MAPK pathway	Reactome Pathway	BRAF	MAP2K1	MAP2K2	MAPK1	MAPK3	RAF1
Negative regulation of FGFR1 signaling	Reactome Pathway	BRAF	CBL	FGF1	FGF10	FGF17	FGF2	FGF20	FGF22	FGF23	FGF3	FGF4	FGF5	FGF6	FGF8	FGF9	FGFR1	FRS2	GRB2	KL	MAPK1	MAPK3	MKNK1	PPP2CA	PPP2CB	PPP2R1A	PTPN11	RPS27A	SPRY2	SRC	UBA52	UBB	UBC
Negative regulation of FGFR2 signaling	Reactome Pathway	BRAF	CBL	FGF1	FGF10	FGF16	FGF17	FGF18	FGF2	FGF20	FGF22	FGF23	FGF3	FGF4	FGF5	FGF6	FGF7	FGF8	FGF9	FGFR2	FRS2	GRB2	MAPK1	MAPK3	MKNK1	PPP2CA	PPP2CB	PPP2R1A	PTPN11	RPS27A	SPRY2	SRC	UBA52	UBB	UBC
Negative regulation of FGFR3 signaling	Reactome Pathway	BRAF	CBL	FGF1	FGF16	FGF17	FGF18	FGF2	FGF20	FGF23	FGF4	FGF5	FGF8	FGF9	FGFR3	FRS2	GRB2	MAPK1	MAPK3	MKNK1	PPP2CA	PPP2CB	PPP2R1A	PTPN11	RPS27A	SPRY2	SRC	UBA52	UBB	UBC
Negative regulation of FGFR4 signaling	Reactome Pathway	BRAF	CBL	FGF1	FGF16	FGF17	FGF18	FGF19	FGF2	FGF20	FGF23	FGF4	FGF6	FGF8	FGF9	FGFR4	FRS2	GRB2	KLB	MAPK1	MAPK3	MKNK1	PPP2CA	PPP2CB	PPP2R1A	PTPN11	RPS27A	SPRY2	SRC	UBA52	UBB	UBC
Negative regulation of MAPK pathway	Reactome Pathway	ARAF	BRAF	BRAP	DUSP1	DUSP10	DUSP16	DUSP2	DUSP4	DUSP5	DUSP6	DUSP7	DUSP8	DUSP9	HRAS	KRAS	KSR1	MAP2K1	MAP2K2	MAPK1	MAPK3	MARK3	NRAS	PAQR3	PEBP1	PPP2CA	PPP2CB	PPP2R1A	PPP2R1B	PPP2R5A	PPP2R5B	PPP2R5C	PPP2R5D	PPP2R5E	PPP5C	RAF1	RPS27A	UBA52	UBB	UBC	YWHAB
Negative regulation of TCF-dependent signaling by DVL-interacting proteins	Reactome Pathway	CCDC88C	CXXC4	DVL1	DVL2	DVL3
Negative regulation of TCF-dependent signaling by WNT ligand antagonists	Reactome Pathway	DKK1	DKK2	DKK4	KREMEN1	KREMEN2	LRP5	LRP6	SFRP1	SFRP2	SOST	WIF1	WNT3A	WNT4	WNT5A	WNT9A
Negative regulation of the PI3K/AKT network	Reactome Pathway	AKT1	AKT2	AKT3	PHLPP1	PHLPP2	PTEN	THEM4	TRIB3
Negative regulators of RIG-I/MDA5 signaling	Reactome Pathway	ATG12	ATG5	CYLD	DDX58	HERC5	IFIH1	IKBKE	IRF3	ISG15	ITCH	MAVS	NLRC5	NLRX1	OTUD5	PCBP2	PIN1	RNF125	RNF135	RNF216	RPS27A	TAX1BP1	TBK1	TNFAIP3	TRAF3	TRIM25	UBA52	UBA7	UBB	UBC	UBE2D1	UBE2D2	UBE2D3	UBE2K	UBE2L6
Nephrin interactions	Reactome Pathway	ACTN1	ACTN2	ACTN3	ACTN4	CASK	CD2AP	FYN	IQGAP1	KIRREL	KIRREL2	KIRREL3	MAGI2	NCK1	NCK2	NPHS1	PIK3CA	PIK3CB	PIK3R1	PIK3R2	SPTAN1	SPTBN1	WASL
Netrin mediated repulsion signals	Reactome Pathway	DCC	FYN	NTN1	PTK2	PTPN11	SRC	UNC5A	UNC5B	UNC5C	UNC5D
Netrin-1 signaling	Reactome Pathway	ABLIM1	ABLIM2	ABLIM3	AGAP2	CDC42	DCC	DOCK1	EZR	FYN	HFE2	MYO10	NCK1	NEO1	NTN1	NTN4	PITPNA	PLCG1	PRKCQ	PTK2	PTPN11	RAC1	RGMA	RGMB	ROBO1	SIAH1	SIAH2	SLIT1	SLIT2	SLIT3	SRC	TRIO	TRPC1	TRPC3	TRPC4	TRPC5	TRPC6	TRPC7	UNC5A	UNC5B	UNC5C	UNC5D	WASL
Neurofascin interactions	Reactome Pathway	ANK1	CNTN1	CNTNAP1	DCX	NFASC	NRCAM	SDCBP
Neuronal System	Reactome Pathway	ABAT	ABCC8	ABCC9	ACHE	ACTN2	ADCY1	ADCY2	ADCY3	ADCY4	ADCY5	ADCY6	ADCY7	ADCY8	ADCY9	AKAP5	AKAP9	ALDH2	ALDH5A1	AP2A1	AP2A2	AP2B1	AP2M1	AP2S1	APBA1	ARHGEF9	ARL6IP5	BCHE	BRAF	BZRAP1	CACFD1	CACNA1A	CACNA1B	CACNA1E	CACNA2D1	CACNA2D2	CACNA2D3	CACNB1	CACNB2	CACNB3	CACNB4	CACNG2	CACNG3	CACNG4	CACNG8	CALM1	CAMK2A	CAMK2B	CAMK2D
Neurophilin interactions with VEGF and VEGFR	Reactome Pathway	FLT1	KDR	NRP1	NRP2
Neurotoxicity of clostridium toxins	Reactome Pathway	HA-33	SNAP25	STX1A	STX1B	SV2A	SV2B	SV2C	SYT1	SYT2	VAMP1	VAMP2	botA	botB	botD	botF	botG	ha17	ha70	ntnha	tetX
Neurotransmitter Clearance In The Synaptic Cleft	Reactome Pathway	ACHE	ALDH2	BCHE	COMT	MAOA	SLC22A1	SLC22A2	SLC6A3
Neurotransmitter Receptor Binding And Downstream Transmission In The Postsynaptic Cell	Reactome Pathway	ACTN2	ADCY1	ADCY2	ADCY3	ADCY4	ADCY5	ADCY6	ADCY7	ADCY8	ADCY9	AKAP5	AKAP9	AP2A1	AP2A2	AP2B1	AP2M1	AP2S1	ARHGEF9	BRAF	CACNG2	CACNG3	CACNG4	CACNG8	CALM1	CAMK2A	CAMK2B	CAMK2D	CAMK2G	CAMK4	CAMKK1	CHRNA1	CHRNA2	CHRNA3	CHRNA4	CHRNA5	CHRNA6	CHRNA7	CHRNA9	CHRNB2	CHRNB3	CHRNB4	CHRND	CHRNE	CHRNG	CREB1	DLG1	DLG3	DLG4
Neurotransmitter Release Cycle	Reactome Pathway	ABAT	ALDH5A1	APBA1	ARL6IP5	BZRAP1	CASK	CHAT	CPLX1	DNAJC5	GAD1	GAD2	GLS	GLS2	HSPA8	LIN7A	LIN7B	LIN7C	MAOA	PPFIA1	PPFIA2	PPFIA3	PPFIA4	RAB3A	RIMS1	SLC17A7	SLC18A2	SLC18A3	SLC1A1	SLC1A2	SLC1A3	SLC1A6	SLC1A7	SLC22A1	SLC22A2	SLC32A1	SLC38A2	SLC5A7	SLC6A1	SLC6A11	SLC6A12	SLC6A13	SNAP25	STX1A	STXBP1	SYN1	SYN2	SYN3	SYT1
Neurotransmitter uptake and Metabolism In Glial Cells	Reactome Pathway	GLUL	SLC1A2	SLC1A3	SLC38A1
Nicotinamide salvaging	Reactome Pathway	CYP8B1	NAMPT	NAPRT	PTGIS	PTGS2
Nicotinate metabolism	Reactome Pathway	CYP8B1	NADK	NADSYN1	NAMPT	NAPRT	NMNAT1	NMNAT2	NMNAT3	PTGIS	PTGS2	QPRT
Nitric oxide stimulates guanylate cyclase	Reactome Pathway	GUCY1A2	GUCY1A3	GUCY1B2	GUCY1B3	ITPR1	KCNMA1	KCNMB1	KCNMB2	KCNMB3	KCNMB4	MRVI1	NOS1	NOS2	NOS3	PDE10A	PDE11A	PDE1A	PDE1B	PDE2A	PDE3A	PDE3B	PDE5A	PDE9A	PRKG1	PRKG2
NoRC negatively regulates rRNA expression	Reactome Pathway	18S rRNA, 5.8S rRNA, 28S rRNA	28S rRNA	ARID4B	BAZ2A	CCNH	CD3EAP	CDK7	DNMT1	DNMT3B	ERCC2	ERCC3	GTF2H1	GTF2H2	GTF2H3	GTF2H4	GTF2H5	H2AFB1	H2AFX	H2AFZ	H2BFS	H3F3A	HDAC1	HDAC2	HIST1H2AB	HIST1H2AC	HIST1H2AD	HIST1H2AJ	HIST1H2BA	HIST1H2BB	HIST1H2BC	HIST1H2BD	HIST1H2BH	HIST1H2BJ	HIST1H2BK	HIST1H2BL	HIST1H2BM	HIST1H2BN	HIST1H2BO	HIST1H3A	HIST1H4A	HIST2H2AA3	HIST2H2AC	HIST2H2BE	HIST2H3A	HIST3H2BB	MBD2	MNAT1	POLR1A
Non-integrin membrane-ECM interactions	Reactome Pathway	ACTN1	AGRN	CASK	DAG1	DDR1	DDR2	DMD	FGF2	HSPG2	ITGA2	ITGA6	ITGAV	ITGB1	ITGB3	ITGB4	ITGB5	LAMA1	LAMA2	LAMA3	LAMA4	LAMA5	LAMB1	LAMB2	LAMB3	LAMC1	LAMC2	LAMC3	NRXN1	NTN4	PDGFA	PDGFB	PRKCA	SDC1	SDC2	SDC3	SDC4	TGFB1	THBS1	TNC	TRAPPC4	TTR	VTN
Nonhomologous End-Joining (NHEJ)	Reactome Pathway	ATM	BABAM1	BARD1	BRCA1	BRCC3	BRE	DCLRE1C	FAM175A	H2AFX	H2BFS	HERC2	HIST1H2BA	HIST1H2BB	HIST1H2BC	HIST1H2BD	HIST1H2BH	HIST1H2BJ	HIST1H2BK	HIST1H2BL	HIST1H2BM	HIST1H2BN	HIST1H2BO	HIST1H4A	HIST2H2BE	HIST3H2BB	HIST3H3	KAT5	LIG4	MDC1	MRE11A	NBN	NHEJ1	PAXIP1	PIAS4	POLL	POLM	PRKDC	RAD50	RIF1	RNF168	RNF8	SUMO1	TDP1	TDP2	TP53BP1	UBE2N	UBE2V2	UIMC1
Nonsense Mediated Decay (NMD) enhanced by the Exon Junction Complex (EJC)	Reactome Pathway	CASC3	EIF4A3	EIF4G1	ETF1	FAU	GSPT2	MAGOH	NCBP1	NCBP2	PABPC1	PPP2CA	PPP2R1A	PPP2R2A	RBM8A	RNPS1	RPL10	RPL10A	RPL11	RPL12	RPL13	RPL13A	RPL14	RPL15	RPL17	RPL18	RPL18A	RPL19	RPL21	RPL22	RPL23	RPL23A	RPL24	RPL26	RPL26L1	RPL27	RPL27A	RPL28	RPL29	RPL3	RPL30	RPL31	RPL32	RPL34	RPL35	RPL35A	RPL36	RPL36A	RPL37
Nonsense Mediated Decay (NMD) independent of the Exon Junction Complex (EJC)	Reactome Pathway	EIF4G1	ETF1	FAU	GSPT2	NCBP1	NCBP2	PABPC1	RPL10	RPL10A	RPL11	RPL12	RPL13	RPL13A	RPL14	RPL15	RPL17	RPL18	RPL18A	RPL19	RPL21	RPL22	RPL23	RPL23A	RPL24	RPL26	RPL26L1	RPL27	RPL27A	RPL28	RPL29	RPL3	RPL30	RPL31	RPL32	RPL34	RPL35	RPL35A	RPL36	RPL36A	RPL37	RPL37A	RPL38	RPL39	RPL3L	RPL4	RPL41	RPL5	RPL6
Nonsense-Mediated Decay (NMD)	Reactome Pathway	CASC3	EIF4A3	EIF4G1	ETF1	FAU	GSPT2	MAGOH	NCBP1	NCBP2	PABPC1	PPP2CA	PPP2R1A	PPP2R2A	RBM8A	RNPS1	RPL10	RPL10A	RPL11	RPL12	RPL13	RPL13A	RPL14	RPL15	RPL17	RPL18	RPL18A	RPL19	RPL21	RPL22	RPL23	RPL23A	RPL24	RPL26	RPL26L1	RPL27	RPL27A	RPL28	RPL29	RPL3	RPL30	RPL31	RPL32	RPL34	RPL35	RPL35A	RPL36	RPL36A	RPL37
Norepinephrine Neurotransmitter Release Cycle	Reactome Pathway	BZRAP1	CPLX1	MAOA	PPFIA1	PPFIA2	PPFIA3	PPFIA4	RAB3A	RIMS1	SLC18A2	SLC22A1	SLC22A2	SNAP25	STX1A	STXBP1	SYT1	UNC13B	VAMP2
Notch-HLH transcription pathway	Reactome Pathway	CREBBP	KAT2A	KAT2B	MAML1	MAML2	MAML3	MAMLD1	NOTCH1	NOTCH2	NOTCH3	NOTCH4	RBPJ	SNW1
NrCAM interactions	Reactome Pathway	ANK1	CNTN2	DLG1	DLG3	DLG4	NRCAM	NRP2
Nuclear Envelope Breakdown	Reactome Pathway	AAAS	BANF1	CCNB1	CCNB2	CDK1	CNEP1R1	CTDNEP1	EMD	LEMD2	LEMD3	LMNA	LMNB1	LPIN1	LPIN2	LPIN3	NEK6	NEK7	NEK9	NUP107	NUP133	NUP153	NUP155	NUP160	NUP188	NUP205	NUP210	NUP214	NUP35	NUP37	NUP43	NUP50	NUP54	NUP62	NUP85	NUP88	NUP93	NUP98	NUPL1	NUPL2	PLK1	POM121	PRKCA	PRKCB	RAE1	RANBP2	SEH1L	TMPO	TPR
Nuclear Envelope Reassembly	Reactome Pathway	ANKLE2	BANF1	EMD	LEMD2	LEMD3	LMNA	LMNB1	PPP2CA	PPP2R1A	PPP2R2A	TMPO	VRK1	VRK2
Nuclear Events (kinase and transcription factor activation)	Reactome Pathway	ATF1	CREB1	DUSP3	DUSP4	DUSP6	DUSP7	ELK1	MAPK1	MAPK11	MAPK14	MAPK3	MAPK7	MAPKAPK2	MEF2A	MEF2C	PPP2CA	PPP2CB	PPP2R1A	PPP2R1B	PPP2R5D	RPS6KA1	RPS6KA2	RPS6KA3	RPS6KA5
Nuclear Pore Complex (NPC) Disassembly	Reactome Pathway	AAAS	CCNB1	CCNB2	CDK1	NEK6	NEK7	NEK9	NUP107	NUP133	NUP153	NUP155	NUP160	NUP188	NUP205	NUP210	NUP214	NUP35	NUP37	NUP43	NUP50	NUP54	NUP62	NUP85	NUP88	NUP93	NUP98	NUPL1	NUPL2	POM121	RAE1	RANBP2	SEH1L	TPR
Nuclear Receptor transcription pathway	Reactome Pathway	AR	ESR1	ESR2	ESRRA	ESRRB	ESRRG	HNF4A	HNF4G	MED1	NR0B1	NR0B2	NR1D1	NR1D2	NR1H2	NR1H3	NR1H4	NR1I2	NR1I3	NR2C1	NR2C2	NR2C2AP	NR2E1	NR2E3	NR2F1	NR2F6	NR3C1	NR3C2	NR4A1	NR4A2	NR4A3	NR5A1	NR5A2	NR6A1	NRBF2	NRBP1	PGR	PPARA	PPARD	PPARG	RARA	RARB	RARG	RORA	RORB	RORC	RXRA	RXRB	RXRG
Nuclear import of Rev protein	Reactome Pathway	AAAS	KPNB1	NPM1	NUP107	NUP133	NUP153	NUP155	NUP160	NUP188	NUP205	NUP210	NUP214	NUP35	NUP37	NUP43	NUP50	NUP54	NUP62	NUP85	NUP88	NUP93	NUP98	NUPL1	NUPL2	POM121	RAE1	RAN	RANBP2	RCC1	SEH1L	TPR
Nuclear signaling by ERBB4	Reactome Pathway	ADAM17	APH1A	APH1B	BTC	BTRC	CSH1	CSN2	CUL1	CXCL12	ERBB4	EREG	ESR1	GFAP	GH1	GH2	GHR	HBEGF	JAK2	NCOR1	NCSTN	NRG1	NRG2	NRG3	NRG4	PGR	PRL	PRLR	PSEN2	PSENEN	PTPN11	RBX1	S100B	SH2B1	SKP1	STAT5A	STAT5B	TAB2	WWOX	YAP1
Nucleosome assembly	Reactome Pathway	APITD1	CASC5	CENPA	CENPC	CENPH	CENPI	CENPK	CENPL	CENPM	CENPN	CENPO	CENPP	CENPQ	CENPT	CENPU	CENPW	H2AFB1	H2AFX	H2AFZ	H2BFS	HIST1H2AB	HIST1H2AC	HIST1H2AD	HIST1H2AJ	HIST1H2BA	HIST1H2BB	HIST1H2BC	HIST1H2BD	HIST1H2BH	HIST1H2BJ	HIST1H2BK	HIST1H2BL	HIST1H2BM	HIST1H2BN	HIST1H2BO	HIST1H4A	HIST2H2AA3	HIST2H2AC	HIST2H2BE	HIST3H2BB	HJURP	ITGB3BP	MIS18A	MIS18BP1	NPM1	OIP5	RBBP4	RBBP7
Nucleotide Excision Repair	Reactome Pathway	ACTB	ACTL6A	ACTR5	ACTR8	AQR	CCNH	CDK7	CETN2	CHD1L	COPS2	COPS3	COPS4	COPS5	COPS6	COPS7A	COPS7B	COPS8	CUL4A	CUL4B	DDB1	DDB2	ELL	EP300	ERCC1	ERCC2	ERCC3	ERCC4	ERCC5	ERCC6	ERCC8	GPS1	GTF2H1	GTF2H2	GTF2H3	GTF2H4	GTF2H5	HMGN1	INO80	INO80B	INO80C	INO80D	INO80E	ISY1	LIG1	LIG3	MCRS1	MNAT1	NFRKB
Nucleotide-binding domain, leucine rich repeat containing receptor (NLR) signaling pathways	Reactome Pathway	AIM2	APP	BCL2	BCL2L1	BIRC2	BIRC3	CARD9	CASP1	CASP2	CASP4	CASP8	CASP9	CHUK	CYLD	HSP90AB1	IKBKB	IKBKG	IRAK1	IRAK2	ITCH	MAP2K6	MAP3K7	MAPK11	MAPK12	MAPK13	MAPK14	MEFV	NLRC4	NLRP1	NLRP3	NOD1	NOD2	P2RX7	PANX1	PSTPIP1	PYCARD	RIPK2	SUGT1	TAB1	TAB2	TAB3	TNFAIP3	TRAF6	TXN	TXNIP	UBE2N	UBE2V1	fliC
Nucleotide-like (purinergic) receptors	Reactome Pathway	ADORA1	ADORA2A	ADORA2B	ADORA3	GPR17	LPAR4	LPAR6	P2RY1	P2RY10	P2RY11	P2RY12	P2RY13	P2RY14	P2RY2	P2RY4	P2RY6
O-glycosylation of TSR domain-containing proteins	Reactome Pathway	ADAMTS1	ADAMTS10	ADAMTS12	ADAMTS13	ADAMTS14	ADAMTS15	ADAMTS16	ADAMTS17	ADAMTS18	ADAMTS19	ADAMTS2	ADAMTS20	ADAMTS3	ADAMTS4	ADAMTS5	ADAMTS6	ADAMTS7	ADAMTS8	ADAMTS9	ADAMTSL1	ADAMTSL2	ADAMTSL3	ADAMTSL4	ADAMTSL5	B3GALTL	CFP	POFUT2	SBSPON	SEMA5A	SEMA5B	SPON1	SPON2	SSPO	THBS1	THBS2	THSD1	THSD4	THSD7A	THSD7B
O-linked glycosylation	Reactome Pathway	A4GNT	ADAMTS1	ADAMTS10	ADAMTS12	ADAMTS13	ADAMTS14	ADAMTS15	ADAMTS16	ADAMTS17	ADAMTS18	ADAMTS19	ADAMTS2	ADAMTS20	ADAMTS3	ADAMTS4	ADAMTS5	ADAMTS6	ADAMTS7	ADAMTS8	ADAMTS9	ADAMTSL1	ADAMTSL2	ADAMTSL3	ADAMTSL4	ADAMTSL5	B3GALTL	B3GNT2	B3GNT3	B3GNT4	B3GNT5	B3GNT6	B3GNT7	B3GNT8	B3GNT9	B3GNTL1	B4GALT5	B4GALT6	C1GALT1	C1GALT1C1	CFP	GALNT1	GALNT10	GALNT11	GALNT12	GALNT13	GALNT14	GALNT15	GALNT16
O-linked glycosylation of mucins	Reactome Pathway	A4GNT	B3GNT2	B3GNT3	B3GNT4	B3GNT5	B3GNT6	B3GNT7	B3GNT8	B3GNT9	B3GNTL1	B4GALT5	B4GALT6	C1GALT1	C1GALT1C1	GALNT1	GALNT10	GALNT11	GALNT12	GALNT13	GALNT14	GALNT15	GALNT16	GALNT18	GALNT2	GALNT3	GALNT4	GALNT5	GALNT6	GALNT7	GALNT8	GALNT9	GALNTL5	GALNTL6	GCNT1	GCNT3	GCNT4	GCNT6	GCNT7	MUC1	MUC12	MUC13	MUC15	MUC16	MUC17	MUC19	MUC2	MUC20	MUC21
O2/CO2 exchange in erythrocytes	Reactome Pathway	AQP1	CA1	CA2	CA4	HBA1	HBB	RHAG	SLC4A1
Olfactory Signaling Pathway	Reactome Pathway	GNAL	GNB1	GNGT1	OR10A2	OR10A3	OR10A4	OR10A5	OR10A6	OR10A7	OR10AC1	OR10AD1	OR10AG1	OR10C1	OR10D3	OR10D4P	OR10G2	OR10G3	OR10G4	OR10G6	OR10G7	OR10G8	OR10G9	OR10H1	OR10H2	OR10H3	OR10H4	OR10H5	OR10J1	OR10J3	OR10J4	OR10J5	OR10J6P	OR10K1	OR10K2	OR10P1	OR10Q1	OR10R2	OR10S1	OR10T2	OR10V1	OR10W1	OR10X1	OR10Z1	OR11A1	OR11G2	OR11H1	OR11H2	OR11H4
Oligomerization of connexins into connexons	Reactome Pathway	GJA1	GJB1	GJB2
Oncogene Induced Senescence	Reactome Pathway	AGO1	AGO3	AGO4	CDK4	CDK6	CDKN2A	CDKN2B	CDKN2C	CDKN2D	E2F1	E2F2	E2F3	ERF	ETS1	ETS2	ID1	MAPK1	MAPK3	MDM2	MIR24-1	MIR24-2	MOV10	RPS27A	SP1	TFDP1	TNRC6A	TNRC6B	TNRC6C	TP53	UBA52	UBB	UBC
Opioid Signalling	Reactome Pathway	ADCY1	ADCY2	ADCY3	ADCY4	ADCY5	ADCY6	ADCY7	ADCY8	ADCY9	ADRBK1	AHCYL1	CALM1	CAMK4	CDK5	CREB1	GNAI1	GNAI2	GNAI3	GNAL	GNAO1	GNAT1	GNAT2	GNAT3	GNAZ	GNB1	GNB2	GNB3	GNB4	GNB5	GNG10	GNG11	GNG12	GNG13	GNG2	GNG3	GNG4	GNG5	GNG7	GNG8	GNGT1	GNGT2	ITPR1	ITPR2	ITPR3	MAPK1	OPRM1	PDE1A	PDE1B
Opsins	Reactome Pathway	OPN1LW	OPN1MW	OPN1SW	OPN3	OPN4	OPN5	RGR	RHO	RRH
Orc1 removal from chromatin	Reactome Pathway	CCNA1	CCNA2	CDC6	CDK2	CDKN1A	CDKN1B	CDT1	FZR1	MCM2	MCM3	MCM4	MCM5	MCM6	MCM7	MCM8	ORC1	ORC2	ORC3	ORC4	ORC5	ORC6	PSMA1	PSMA2	PSMA3	PSMA4	PSMA5	PSMA6	PSMA7	PSMA8	PSMB1	PSMB10	PSMB11	PSMB2	PSMB3	PSMB4	PSMB5	PSMB6	PSMB7	PSMB8	PSMB9	PSMC1	PSMC2	PSMC3	PSMC4	PSMC5	PSMC6	PSMD1	PSMD10
Orexin and neuropeptides FF and QRFP bind to their respective receptors	Reactome Pathway	HCRT	HCRTR1	HCRTR2	NPFF	NPFFR1	NPFFR2	QRFP	QRFPR
Organelle biogenesis and maintenance	Reactome Pathway	ACTR1A	AKAP9	ALAS1	ALMS1	ARF4	ARL13B	ARL3	ARL6	ASAP1	ATAT1	ATF2	ATP5B	AURKAIP1	B9D1	B9D2	BBIP1	BBS1	BBS10	BBS12	BBS2	BBS4	BBS5	BBS7	BBS9	C2CD3	CARM1	CC2D2A	CCP110	CCT2	CCT3	CCT4	CCT5	CCT8	CDK1	CDK5RAP2	CENPJ	CEP131	CEP135	CEP152	CEP162	CEP164	CEP192	CEP250	CEP290	CEP41	CEP57	CEP63	CEP70
Organic anion transport	Reactome Pathway	SLC22A11	SLC22A12	SLC22A6	SLC22A7	SLC22A8
Organic anion transporters	Reactome Pathway	SLC17A1	SLC17A5	SLC17A6	SLC17A7	SLC17A8	SLC25A10	SLC5A5	SLC5A8
Organic cation transport	Reactome Pathway	RUNX1	SLC22A1	SLC22A15	SLC22A16	SLC22A18	SLC22A2	SLC22A3	SLC22A4	SLC22A5
Organic cation/anion/zwitterion transport	Reactome Pathway	RUNX1	SLC22A1	SLC22A11	SLC22A12	SLC22A15	SLC22A16	SLC22A18	SLC22A2	SLC22A3	SLC22A4	SLC22A5	SLC22A6	SLC22A7	SLC22A8
Other semaphorin interactions	Reactome Pathway	CD72	ITGA1	ITGB1	PLXNA1	PLXNA2	PLXNA4	PLXNB3	PLXNC1	PLXND1	PTPRC	SEMA3E	SEMA4A	SEMA4D	SEMA5A	SEMA6A	SEMA6D	SEMA7A	TREM2	TYROBP
Oxidative Stress Induced Senescence	Reactome Pathway	AGO1	AGO3	AGO4	BMI1	CBX2	CBX4	CBX6	CBX8	CDK4	CDK6	CDKN2A	CDKN2B	CDKN2C	CDKN2D	E2F1	E2F2	E2F3	EED	EZH2	FOS	H2AFB1	H2AFX	H2AFZ	H2BFS	H3F3A	HIST1H2AB	HIST1H2AC	HIST1H2AD	HIST1H2AJ	HIST1H2BA	HIST1H2BB	HIST1H2BC	HIST1H2BD	HIST1H2BH	HIST1H2BJ	HIST1H2BK	HIST1H2BL	HIST1H2BM	HIST1H2BN	HIST1H2BO	HIST1H3A	HIST1H4A	HIST2H2AA3	HIST2H2AC	HIST2H2BE	HIST2H3A	HIST3H2BB	IFNB1
Oxygen-dependent asparagine hydroxylation of Hypoxia-inducible Factor Alpha	Reactome Pathway	EPAS1	HIF1A	HIF1AN
Oxygen-dependent proline hydroxylation of Hypoxia-inducible Factor Alpha	Reactome Pathway	CUL2	EGLN1	EGLN2	EGLN3	EPAS1	HIF1A	HIF3A	RBX1	RPS27A	TCEB1	TCEB2	UBA52	UBB	UBC	UBE2D1	UBE2D2	UBE2D3	VHL
P2Y receptors	Reactome Pathway	GPR17	LPAR4	LPAR6	P2RY1	P2RY10	P2RY11	P2RY12	P2RY13	P2RY14	P2RY2	P2RY4	P2RY6
PAOs oxidise polyamines to amines	Reactome Pathway	PAOX	SMOX
PCNA-Dependent Long Patch Base Excision Repair	Reactome Pathway	APEX1	FEN1	LIG1	PCNA	POLB	POLD1	POLD2	POLD3	POLD4	POLE	POLE2	RFC1	RFC2	RFC3	RFC4	RFC5	RPA1	RPA2	RPA3
PCP/CE pathway	Reactome Pathway	AP2A1	AP2A2	AP2B1	AP2M1	AP2S1	ARRB2	CLTA	CLTB	CLTC	DAAM1	DVL1	DVL2	DVL3	FZD1	FZD2	FZD3	FZD4	FZD5	FZD6	FZD7	FZD8	PARD6A	PFN1	PRICKLE1	PRKCA	PRKCB	PRKCG	PSMA1	PSMA2	PSMA3	PSMA4	PSMA5	PSMA6	PSMA7	PSMA8	PSMB1	PSMB10	PSMB11	PSMB2	PSMB3	PSMB4	PSMB5	PSMB6	PSMB7	PSMB8	PSMB9	PSMC1	PSMC2
PD-1 signaling	Reactome Pathway	CD247	CD274	CD3D	CD3E	CD3G	CD4	CSK	HLA-DPA1	HLA-DPB1	HLA-DQA1	HLA-DQA2	HLA-DQB1	HLA-DQB2	HLA-DRA	HLA-DRB1	HLA-DRB3	HLA-DRB4	HLA-DRB5	LCK	PDCD1	PDCD1LG2	PTPN11	PTPN6	TCRA	TCRB	TRAC	TRBC1	TRBV12-3
PDE3B signalling	Reactome Pathway	AKT2	PDE3B
PECAM1 interactions	Reactome Pathway	FYN	INPP5D	ITGAV	ITGB3	LCK	LYN	PECAM1	PLCG1	PTPN11	PTPN6	SRC	YES1
PERK regulates gene expression	Reactome Pathway	ASNS	ATF3	ATF4	ATF6	CCL2	CXCL8	DCP2	DDIT3	DIS3	EIF2AK3	EIF2S1	EXOSC1	EXOSC2	EXOSC3	EXOSC4	EXOSC5	EXOSC6	EXOSC7	EXOSC8	EXOSC9	HERPUD1	HSPA5	IGFBP1	IL8	KHSRP	NFYA	NFYB	NFYC	PARN
PI Metabolism	Reactome Pathway	ARF1	ARF3	FIG4	INPP4A	INPP4B	INPP5D	INPP5E	INPP5J	INPP5K	INPPL1	MTM1	MTMR1	MTMR14	MTMR2	MTMR3	MTMR4	MTMR6	MTMR7	OCRL	PI4K2A	PI4K2B	PI4KA	PI4KB	PIK3C2A	PIK3C2B	PIK3C2G	PIK3C3	PIK3CA	PIK3CB	PIK3CD	PIK3CG	PIK3R1	PIK3R2	PIK3R3	PIK3R4	PIK3R5	PIK3R6	PIKFYVE	PIP4K2A	PIP4K2B	PIP5K1A	PIP5K1B	PIP5K1C	PITPNB	PTEN	SACM1L	SYNJ1	SYNJ2
PI and PC transport between ER and Golgi membranes	Reactome Pathway	PITPNB
PI-3K cascade:FGFR1	Reactome Pathway	AGO1	AGO2	AGO3	AGO4	AKT1	AKT1S1	AKT2	AKT3	BAD	BTC	CASP9	CD19	CD28	CD80	CD86	CDKN1A	CDKN1B	CHUK	CREB1	EGF	EGFR	ERBB2	ERBB3	ERBB4	EREG	FGF1	FGF10	FGF16	FGF17	FGF18	FGF19	FGF2	FGF20	FGF22	FGF23	FGF3	FGF4	FGF5	FGF6	FGF7	FGF8	FGF9	FGFR1	FGFR2	FGFR3	FGFR4	FOXO1	FOXO3
PI-3K cascade:FGFR2	Reactome Pathway	AGO1	AGO2	AGO3	AGO4	AKT1	AKT1S1	AKT2	AKT3	BAD	BTC	CASP9	CD19	CD28	CD80	CD86	CDKN1A	CDKN1B	CHUK	CREB1	EGF	EGFR	ERBB2	ERBB3	ERBB4	EREG	FGF1	FGF10	FGF16	FGF17	FGF18	FGF19	FGF2	FGF20	FGF22	FGF23	FGF3	FGF4	FGF5	FGF6	FGF7	FGF8	FGF9	FGFR1	FGFR2	FGFR3	FGFR4	FOXO1	FOXO3
PI-3K cascade:FGFR3	Reactome Pathway	AGO1	AGO2	AGO3	AGO4	AKT1	AKT1S1	AKT2	AKT3	BAD	BTC	CASP9	CD19	CD28	CD80	CD86	CDKN1A	CDKN1B	CHUK	CREB1	EGF	EGFR	ERBB2	ERBB3	ERBB4	EREG	FGF1	FGF10	FGF16	FGF17	FGF18	FGF19	FGF2	FGF20	FGF22	FGF23	FGF3	FGF4	FGF5	FGF6	FGF7	FGF8	FGF9	FGFR1	FGFR2	FGFR3	FGFR4	FOXO1	FOXO3
PI-3K cascade:FGFR4	Reactome Pathway	AGO1	AGO2	AGO3	AGO4	AKT1	AKT1S1	AKT2	AKT3	BAD	BTC	CASP9	CD19	CD28	CD80	CD86	CDKN1A	CDKN1B	CHUK	CREB1	EGF	EGFR	ERBB2	ERBB3	ERBB4	EREG	FGF1	FGF10	FGF16	FGF17	FGF18	FGF19	FGF2	FGF20	FGF22	FGF23	FGF3	FGF4	FGF5	FGF6	FGF7	FGF8	FGF9	FGFR1	FGFR2	FGFR3	FGFR4	FOXO1	FOXO3
PI3K Cascade	Reactome Pathway	AKT1	AKT1S1	AKT2	CAB39	CAB39L	EEF2K	EIF4B	EIF4E	EIF4EBP1	EIF4G1	FGF1	FGF10	FGF16	FGF17	FGF18	FGF19	FGF2	FGF20	FGF22	FGF23	FGF3	FGF4	FGF5	FGF6	FGF7	FGF8	FGF9	FGFR1	FGFR2	FGFR3	FGFR4	FRS2	GAB1	GRB2	IRS1	IRS2	KL	KLB	LAMTOR1	LAMTOR2	LAMTOR3	LAMTOR4	LAMTOR5	MLST8	MTOR	PDE3B	PDPK1	PIK3C3
PI3K events in ERBB2 signaling	Reactome Pathway	AGO1	AGO2	AGO3	AGO4	AKT1	AKT1S1	AKT2	AKT3	BAD	BTC	CASP9	CD19	CD28	CD80	CD86	CDKN1A	CDKN1B	CHUK	CREB1	EGF	EGFR	ERBB2	ERBB3	ERBB4	EREG	FGF1	FGF10	FGF16	FGF17	FGF18	FGF19	FGF2	FGF20	FGF22	FGF23	FGF3	FGF4	FGF5	FGF6	FGF7	FGF8	FGF9	FGFR1	FGFR2	FGFR3	FGFR4	FOXO1	FOXO3
PI3K events in ERBB4 signaling	Reactome Pathway	AGO1	AGO2	AGO3	AGO4	AKT1	AKT1S1	AKT2	AKT3	BAD	BTC	CASP9	CD19	CD28	CD80	CD86	CDKN1A	CDKN1B	CHUK	CREB1	EGF	EGFR	ERBB2	ERBB3	ERBB4	EREG	FGF1	FGF10	FGF16	FGF17	FGF18	FGF19	FGF2	FGF20	FGF22	FGF23	FGF3	FGF4	FGF5	FGF6	FGF7	FGF8	FGF9	FGFR1	FGFR2	FGFR3	FGFR4	FOXO1	FOXO3
PI3K/AKT Signaling in Cancer	Reactome Pathway	AKT1	AKT1S1	AKT2	AKT3	BAD	BTC	CASP9	CD19	CD28	CD80	CD86	CDKN1A	CDKN1B	CHUK	CREB1	EGF	EGFR	ERBB2	ERBB3	ERBB4	EREG	FGF1	FGF10	FGF16	FGF17	FGF18	FGF19	FGF2	FGF20	FGF22	FGF23	FGF3	FGF4	FGF5	FGF6	FGF7	FGF8	FGF9	FGFR1	FGFR2	FGFR3	FGFR4	FOXO1	FOXO3	FOXO4	FRS2	FYN	GAB1
PI3K/AKT activation	Reactome Pathway	AGO1	AGO2	AGO3	AGO4	AKT1	AKT1S1	AKT2	AKT3	BAD	BTC	CASP9	CD19	CD28	CD80	CD86	CDKN1A	CDKN1B	CHUK	CREB1	EGF	EGFR	ERBB2	ERBB3	ERBB4	EREG	FGF1	FGF10	FGF16	FGF17	FGF18	FGF19	FGF2	FGF20	FGF22	FGF23	FGF3	FGF4	FGF5	FGF6	FGF7	FGF8	FGF9	FGFR1	FGFR2	FGFR3	FGFR4	FOXO1	FOXO3
PIP3 activates AKT signaling	Reactome Pathway	AGO1	AGO2	AGO3	AGO4	AKT1	AKT1S1	AKT2	AKT3	BAD	BTC	CASP9	CD19	CD28	CD80	CD86	CDKN1A	CDKN1B	CHUK	CREB1	EGF	EGFR	ERBB2	ERBB3	ERBB4	EREG	FGF1	FGF10	FGF16	FGF17	FGF18	FGF19	FGF2	FGF20	FGF22	FGF23	FGF3	FGF4	FGF5	FGF6	FGF7	FGF8	FGF9	FGFR1	FGFR2	FGFR3	FGFR4	FOXO1	FOXO3
PIWI-interacting RNA (piRNA) biogenesis	Reactome Pathway	ASZ1	DDX4	FKBP6	HENMT1	HSP90AA1	MAEL	MOV10L1	MYBL1	PIWIL1	PIWIL2	PIWIL4	PLD6	POLR2A	POLR2B	POLR2C	POLR2D	POLR2E	POLR2F	POLR2G	POLR2H	POLR2I	POLR2J	POLR2K	POLR2L	TDRD1	TDRD12	TDRD6	TDRD9	TDRKH
PKA activation	Reactome Pathway	ADCY1	ADCY2	ADCY3	ADCY4	ADCY5	ADCY6	ADCY7	ADCY8	ADCY9	PRKACA	PRKACB	PRKACG	PRKAR1A	PRKAR1B	PRKAR2A	PRKAR2B
PKA activation in glucagon signalling	Reactome Pathway	ADCY1	ADCY2	ADCY3	ADCY4	ADCY5	ADCY6	ADCY7	ADCY8	ADCY9	GNAS	PRKACA	PRKACB	PRKACG	PRKAR1A	PRKAR1B	PRKAR2A	PRKAR2B
PKA-mediated phosphorylation of CREB	Reactome Pathway	ADCY1	ADCY2	ADCY3	ADCY4	ADCY5	ADCY6	ADCY7	ADCY8	ADCY9	CREB1	PRKACA	PRKACB	PRKACG	PRKAR1A	PRKAR1B	PRKAR2A	PRKAR2B
PKA-mediated phosphorylation of key metabolic factors	Reactome Pathway	MLXIPL	PFKFB1	PRKACA	PRKACB	PRKACG
PKB-mediated events	Reactome Pathway	AKT1	AKT1S1	AKT2	CAB39	CAB39L	EEF2K	EIF4B	EIF4E	EIF4EBP1	EIF4G1	LAMTOR1	LAMTOR2	LAMTOR3	LAMTOR4	LAMTOR5	MLST8	MTOR	PDE3B	PPM1A	PRKAA1	PRKAA2	PRKAB1	PRKAB2	PRKAG1	PRKAG2	PRKAG3	RHEB	RPS6	RPS6KB1	RPTOR	RRAGA	RRAGB	RRAGC	RRAGD	STK11	STRADA	STRADB	TSC1	TSC2	YWHAB
PKMTs methylate histone lysines	Reactome Pathway	AEBP2	ASH2L	ATF7IP	DOT1L	DPY30	EED	EHMT1	EHMT2	EZH2	HIST1H3A	HIST1H4A	HIST2H3A	KMT2A	KMT2B	KMT2C	KMT2D	KMT2E	MECOM	NSD1	PRDM16	PRDM9	RBBP4	RBBP5	RBBP7	SETD1A	SETD1B	SETD2	SETD3	SETD7	SETD8	SETDB1	SETDB2	SMYD2	SMYD3	SUV39H1	SUV39H2	SUZ12	WDR5	WHSC1	WHSC1L1
PLC beta mediated events	Reactome Pathway	ADCY1	ADCY2	ADCY3	ADCY4	ADCY5	ADCY6	ADCY7	ADCY8	ADCY9	ADRBK1	AHCYL1	CALM1	CAMK4	CREB1	GNAI1	GNAI2	GNAI3	GNAO1	GNAT1	GNAT2	GNAT3	GNAZ	ITPR1	ITPR2	ITPR3	MAPK1	PDE1A	PDE1B	PDE1C	PLA2G4A	PLCB1	PLCB2	PLCB3	PLCB4	PRKACA	PRKACB	PRKACG	PRKAR1A	PRKAR1B	PRKAR2A	PRKAR2B	PRKCA	PRKCD	PRKCG
PLC-gamma1 signalling	Reactome Pathway	ADCY1	ADCY2	ADCY3	ADCY4	ADCY5	ADCY6	ADCY7	ADCY8	ADCY9	ADRBK1	AHCYL1	CALM1	CAMK4	CREB1	ITPR1	ITPR2	ITPR3	NGF	NTRK1	PDE1A	PDE1B	PDE1C	PLCG1	PRKACA	PRKACB	PRKACG	PRKAR1A	PRKAR1B	PRKAR2A	PRKAR2B	PRKCA	PRKCD	PRKCE	PRKCG
PLC-mediated hydrolysis of PIP2	Reactome Pathway	CLEC1B	PDPN	PLCG2	SYK
PLCG1 events in ERBB2 signaling	Reactome Pathway	ADCY1	ADCY2	ADCY3	ADCY4	ADCY5	ADCY6	ADCY7	ADCY8	ADCY9	ADRBK1	AHCYL1	CALM1	CAMK4	CREB1	EGF	EGFR	ERBB2	ITPR1	ITPR2	ITPR3	PDE1A	PDE1B	PDE1C	PLCG1	PRKACA	PRKACB	PRKACG	PRKAR1A	PRKAR1B	PRKAR2A	PRKAR2B	PRKCA	PRKCD	PRKCE	PRKCG
POLB-Dependent Long Patch Base Excision Repair	Reactome Pathway	APEX1	FEN1	LIG1	PARG	PARP1	PARP2	POLB
POU5F1 (OCT4), SOX2, NANOG activate genes related to proliferation	Reactome Pathway	EPHA1	FGF2	FOXD3	NANOG	NR6A1	POLR2A	POLR2B	POLR2C	POLR2D	POLR2E	POLR2F	POLR2G	POLR2H	POLR2I	POLR2J	POLR2K	POLR2L	POU5F1	SOX2	STAT3	TDGF1	ZIC3
POU5F1 (OCT4), SOX2, NANOG repress genes related to differentiation	Reactome Pathway	CDX2	DKK1	EOMES	GATA6	GSC	HHEX	NANOG	POU5F1	SOX2	TSC22D1
PP2A-mediated dephosphorylation of key metabolic factors	Reactome Pathway	MLXIPL	PFKFB1	PPP2CA	PPP2CB	PPP2R1A	PPP2R1B	PPP2R5D
PPARA activates gene expression	Reactome Pathway	ABCA1	ABCB4	ACADM	ACOX1	ACSL1	AGT	ALAS1	ANGPTL4	ANKRD1	APOA1	APOA2	APOA5	ARNTL	CARM1	CCNC	CD36	CDK19	CDK8	CHD9	CLOCK	CPT1A	CPT2	CREBBP	CTGF	CYP1A1	CYP4A11	CYP7A1	EP300	ESRRA	FABP1	FADS1	FDFT1	FHL2	G0S2	GLIPR1	GRHL1	HDAC3	HELZ2	HMGCR	HMGCS1	HMGCS2	ME1	MED1	MED10	MED11	MED12	MED13	MED13L
PRC2 methylates histones and DNA	Reactome Pathway	AEBP2	DNMT1	DNMT3A	DNMT3B	EED	EZH2	H2AFB1	H2AFX	H2AFZ	H2BFS	H3F3A	HIST1H2AB	HIST1H2AC	HIST1H2AD	HIST1H2AJ	HIST1H2BA	HIST1H2BB	HIST1H2BC	HIST1H2BD	HIST1H2BH	HIST1H2BJ	HIST1H2BK	HIST1H2BL	HIST1H2BM	HIST1H2BN	HIST1H2BO	HIST1H3A	HIST1H4A	HIST2H2AA3	HIST2H2AC	HIST2H2BE	HIST2H3A	HIST3H2BB	JARID2	MTF2	PHF1	PHF19	RBBP4	RBBP7	SUZ12
Packaging Of Telomere Ends	Reactome Pathway	ACD	H2AFB1	H2AFX	H2AFZ	H2BFS	HIST1H2AB	HIST1H2AC	HIST1H2AD	HIST1H2AJ	HIST1H2BA	HIST1H2BB	HIST1H2BC	HIST1H2BD	HIST1H2BH	HIST1H2BJ	HIST1H2BK	HIST1H2BL	HIST1H2BM	HIST1H2BN	HIST1H2BO	HIST1H4A	HIST2H2AA3	HIST2H2AC	HIST2H2BE	HIST3H2BB	HIST3H3	POT1	TERF1	TERF2	TERF2IP	TINF2
Packaging of Eight RNA Segments	Reactome Pathway	HA	M	NA	NP	NS	PA	PB1	PB2
Passive transport by Aquaporins	Reactome Pathway	AQP1	AQP10	AQP11	AQP2	AQP3	AQP4	AQP5	AQP6	AQP7	AQP8	AQP9	MIP
Pausing and recovery of HIV elongation	Reactome Pathway	CCNT1	CCNT2	CDK9	CTDP1	ELL	GTF2F1	GTF2F2	NELFA	NELFB	NELFCD	NELFE	POLR2A	POLR2B	POLR2C	POLR2D	POLR2E	POLR2F	POLR2G	POLR2H	POLR2I	POLR2J	POLR2K	POLR2L	SSRP1	SUPT16H	SUPT4H1	SUPT5H	TCEA1	TCEB1	TCEB2	TCEB3
Pausing and recovery of Tat-mediated HIV elongation	Reactome Pathway	CCNT1	CDK9	CTDP1	ELL	GTF2F1	GTF2F2	NELFA	NELFB	NELFCD	NELFE	POLR2A	POLR2B	POLR2C	POLR2D	POLR2E	POLR2F	POLR2G	POLR2H	POLR2I	POLR2J	POLR2K	POLR2L	SSRP1	SUPT16H	SUPT4H1	SUPT5H	TCEA1	TCEB1	TCEB2	TCEB3	tat
Pentose phosphate pathway (hexose monophosphate shunt)	Reactome Pathway	G6PD	PGD	PGLS	RPE	RPIA	TALDO1	TKT
Peptide chain elongation	Reactome Pathway	EEF1A1	EEF2	FAU	RPL10	RPL10A	RPL11	RPL12	RPL13	RPL13A	RPL14	RPL15	RPL17	RPL18	RPL18A	RPL19	RPL21	RPL22	RPL23	RPL23A	RPL24	RPL26	RPL26L1	RPL27	RPL27A	RPL28	RPL29	RPL3	RPL30	RPL31	RPL32	RPL34	RPL35	RPL35A	RPL36	RPL36A	RPL37	RPL37A	RPL38	RPL39	RPL3L	RPL4	RPL41	RPL5	RPL6	RPL7	RPL7A	RPL8	RPL9
Peptide hormone biosynthesis	Reactome Pathway	CGA	CGB	FSHB	INHA	INHBA	INHBB	INHBC	INHBE	LHB	PCSK1	POMC	TSHB
Peptide hormone metabolism	Reactome Pathway	ACE	ACE2	ACHE	AGT	ANPEP	ATP6AP2	BCHE	CDX2	CGA	CGB	CMA1	CPA3	CPB1	CPB2	CPE	CPN1	CTNNB1	CTSD	CTSG	CTSZ	DPP4	ENPEP	ERO1L	ERO1LB	EXOC1	EXOC2	EXOC3	EXOC4	EXOC5	EXOC6	EXOC7	EXOC8	FFAR1	FFAR4	FSHB	GATA4	GCG	GH1	GHRL	GIP	GNAT3	GNB3	GNG13	GPR119	GRP	GZMH	IGF1	INHA
Peptide ligand-binding receptors	Reactome Pathway	ACKR1	ACKR2	ACKR3	ACKR4	AGT	AGTR1	AGTR2	ANXA1	APLN	APLNR	APP	AVP	AVPR1A	AVPR1B	AVPR2	BDKRB1	BDKRB2	BRS3	C3	C3AR1	C5	C5AR1	C5AR2	CCK	CCKAR	CCKBR	CCL11	CCL16	CCL17	CCL19	CCL2	CCL20	CCL21	CCL22	CCL23	CCL25	CCL27	CCL28	CCL3	CCL3L1	CCL4	CCL5	CCL7	CCR1	CCR10	CCR2	CCR3	CCR4
Peroxisomal lipid metabolism	Reactome Pathway	ABCD1	ACAA1	ACOT8	ACOX1	ACOX2	ACOX3	AGPS	AMACR	CRAT	CROT	FAR1	FAR2	GNPAT	HACL1	HSD17B4	IDH1	MLYCD	PHYH	SCP2	SLC25A17	SLC27A2
Phase 1 - Functionalization of compounds	Reactome Pathway	AADAC	ACSS1	ACSS2	ADH1A	ADH1B	ADH1C	ADH4	ADH5	ADH6	ADH7	ALDH1A1	ALDH1B1	ALDH2	ALDH3A1	AOC1	AOC2	AOC3	CES1	CES2	CYP11A1	CYP11B1	CYP11B2	CYP17A1	CYP19A1	CYP1A1	CYP1A2	CYP1B1	CYP21A2	CYP24A1	CYP26A1	CYP26B1	CYP26C1	CYP27A1	CYP27B1	CYP2A13	CYP2A6	CYP2A7	CYP2B6	CYP2C18	CYP2C19	CYP2C8	CYP2C9	CYP2D6	CYP2E1	CYP2F1	CYP2J2	CYP2R1	CYP2S1
Phase II conjugation	Reactome Pathway	ABHD10	ABHD14B	ACSM1	ACSM2A	ACSM2B	ACSM4	ACSM5	AHCY	AKR1A1	AS3MT	BPNT1	CNDP2	COMT	CYP1A2	ESD	GCLC	GCLM	GGCT	GGT1	GGT2	GGT3P	GGT5	GGT6	GGT7	GLYAT	GLYATL1	GLYATL2	GLYATL3	GSS	GSTA1	GSTA2	GSTA3	GSTA4	GSTA5	GSTK1	GSTM1	GSTM2	GSTM3	GSTM4	GSTM5	GSTO1	GSTO2	GSTP1	GSTT1	GSTT2	GSTT2B	GSTZ1	HPGDS
Phenylalanine and tyrosine catabolism	Reactome Pathway	ASRGL1	CCBL1	FAH	GSTZ1	HGD	HPD	IL4I1	PAH	PCBD1	QDPR	TAT
Phosphate bond hydrolysis by NUDT proteins	Reactome Pathway	ADPRM	NUDT1	NUDT15	NUDT16	NUDT18	NUDT5	NUDT9
Phospholipase C-mediated cascade: FGFR1	Reactome Pathway	ADCY1	ADCY2	ADCY3	ADCY4	ADCY5	ADCY6	ADCY7	ADCY8	ADCY9	ADRBK1	AHCYL1	CALM1	CAMK4	CREB1	FGF1	FGF10	FGF17	FGF2	FGF20	FGF22	FGF23	FGF3	FGF4	FGF5	FGF6	FGF8	FGF9	FGFR1	ITPR1	ITPR2	ITPR3	KL	PDE1A	PDE1B	PDE1C	PLCG1	PRKACA	PRKACB	PRKACG	PRKAR1A	PRKAR1B	PRKAR2A	PRKAR2B	PRKCA	PRKCD	PRKCE	PRKCG
Phospholipase C-mediated cascade; FGFR2	Reactome Pathway	ADCY1	ADCY2	ADCY3	ADCY4	ADCY5	ADCY6	ADCY7	ADCY8	ADCY9	ADRBK1	AHCYL1	CALM1	CAMK4	CREB1	FGF1	FGF10	FGF16	FGF17	FGF18	FGF2	FGF20	FGF22	FGF23	FGF3	FGF4	FGF5	FGF6	FGF7	FGF8	FGF9	FGFR2	ITPR1	ITPR2	ITPR3	PDE1A	PDE1B	PDE1C	PLCG1	PRKACA	PRKACB	PRKACG	PRKAR1A	PRKAR1B	PRKAR2A	PRKAR2B	PRKCA	PRKCD	PRKCE
Phospholipase C-mediated cascade; FGFR3	Reactome Pathway	ADCY1	ADCY2	ADCY3	ADCY4	ADCY5	ADCY6	ADCY7	ADCY8	ADCY9	ADRBK1	AHCYL1	CALM1	CAMK4	CREB1	FGF1	FGF16	FGF17	FGF18	FGF2	FGF20	FGF23	FGF4	FGF5	FGF8	FGF9	FGFR3	ITPR1	ITPR2	ITPR3	PDE1A	PDE1B	PDE1C	PLCG1	PRKACA	PRKACB	PRKACG	PRKAR1A	PRKAR1B	PRKAR2A	PRKAR2B	PRKCA	PRKCD	PRKCE	PRKCG
Phospholipase C-mediated cascade; FGFR4	Reactome Pathway	ADCY1	ADCY2	ADCY3	ADCY4	ADCY5	ADCY6	ADCY7	ADCY8	ADCY9	ADRBK1	AHCYL1	CALM1	CAMK4	CREB1	FGF1	FGF16	FGF17	FGF18	FGF19	FGF2	FGF20	FGF23	FGF4	FGF6	FGF8	FGF9	FGFR4	ITPR1	ITPR2	ITPR3	KLB	PDE1A	PDE1B	PDE1C	PLCG1	PRKACA	PRKACB	PRKACG	PRKAR1A	PRKAR1B	PRKAR2A	PRKAR2B	PRKCA	PRKCD	PRKCE	PRKCG
Phospholipid metabolism	Reactome Pathway	ABHD3	ABHD4	ACHE	AGPAT1	AGPAT2	AGPAT3	AGPAT4	AGPAT5	AGPAT6	AGPAT9	ARF1	ARF3	AWAT1	BCHE	CDIPT	CDS1	CDS2	CEPT1	CHAT	CHKA	CHKB	CHPT1	CPNE1	CPNE3	CPNE6	CPNE7	CRLS1	DGAT1	DGAT2	EPT1	ETNK1	ETNK2	ETNPPL	FIG4	GNPAT	GPAM	GPAT2	GPCPD1	GPD1	GPD1L	HADHA	HADHB	INPP4A	INPP4B	INPP5D	INPP5E	INPP5J	INPP5K
Phosphorylation of CD3 and TCR zeta chains	Reactome Pathway	CD247	CD3D	CD3E	CD3G	CD4	CSK	HLA-DPA1	HLA-DPB1	HLA-DQA1	HLA-DQA2	HLA-DQB1	HLA-DQB2	HLA-DRA	HLA-DRB1	HLA-DRB3	HLA-DRB4	HLA-DRB5	LCK	PAG1	PTPRC	PTPRJ	TCRA	TCRB	TRAC	TRBC1	TRBV12-3
Phosphorylation of Emi1	Reactome Pathway	CCNB1	CDC20	CDK1	FBXO5	FZR1	PLK1
Phosphorylation of proteins involved in G1/S transition by active Cyclin E:Cdk2 complexes	Reactome Pathway	CCNE1	CCNE2	CDK2	RB1
Phosphorylation of proteins involved in the G2/M transition by Cyclin A:Cdc2 complexes	Reactome Pathway	CCNA1	CCNA2	CDK1
Phosphorylation of the APC/C	Reactome Pathway	ANAPC1	ANAPC10	ANAPC11	ANAPC2	ANAPC4	ANAPC5	ANAPC7	CCNB1	CDC16	CDC23	CDC26	CDC27	CDK1	PLK1	UBE2C	UBE2D1	UBE2E1
Pink/Parkin Mediated Mitophagy	Reactome Pathway	ATG12	ATG5	MAP1LC3A	MAP1LC3B	MFN1	MFN2	MTERF3	PARK2	PINK1	RPS27A	SQSTM1	TOMM20	TOMM22	TOMM40	TOMM5	TOMM6	TOMM7	TOMM70A	UBA52	UBB	UBC	VDAC1
Plasmalogen biosynthesis	Reactome Pathway	AGPS	FAR1	FAR2	GNPAT
Platelet Adhesion to exposed collagen	Reactome Pathway	FCER1G	FYN	GP1BA	GP1BB	GP5	GP6	GP9	ITGA1	ITGA10	ITGA2	ITGB1	LYN	VWF
Platelet Aggregation (Plug Formation)	Reactome Pathway	ADRA2A	ADRA2B	ADRA2C	AKT1	APBB1IP	BCAR1	CRK	CSK	F2	FGA	FGB	FGG	FN1	GP1BA	GP1BB	GP5	GP9	GRB2	ITGA2B	ITGB3	MPL	PDPK1	PTK2	PTPN1	RAP1A	RAP1B	RAPGEF3	RAPGEF4	RASGRP1	RASGRP2	SHC1	SOS1	SRC	SYK	THPO	TLN1	VWF
Platelet activation, signaling and aggregation	Reactome Pathway	A2M	ABCC4	ABHD12	ABHD6	ACTN1	ACTN2	ACTN4	ADRA2A	ADRA2B	ADRA2C	AKT1	AKT2	AKT3	ALB	ALDOA	APBB1IP	APOA1	APP	ARRB1	ARRB2	BCAR1	BRPF3	CALM1	CALU	CAP1	CD36	CD63	CD9	CDC42	CFD	CFL1	CLEC1B	CLU	CRK	CSF2	CSF2RA	CSF2RB	CSK	DAGLA	DAGLB	DGKA	DGKB	DGKD	DGKE	DGKG	DGKH	DGKI	DGKK
Platelet calcium homeostasis	Reactome Pathway	ATP2A1	ATP2A2	ATP2A3	ATP2B1	ATP2B2	ATP2B3	ATP2B4	ITPR1	ITPR2	ITPR3	ORAI1	P2RX1	SLC8A1	SLC8A2	SLC8A3	STIM1	TRPC3	TRPC6	TRPC7
Platelet degranulation	Reactome Pathway	A2M	ABCC4	ACTN1	ACTN2	ACTN4	ALB	ALDOA	APOA1	APP	BRPF3	CALM1	CALU	CAP1	CD36	CD63	CD9	CFD	CFL1	CLU	EGF	F13A1	F5	F8	FGA	FGB	FGG	FIGF	FLNA	FN1	GAS6	HABP4	HGF	HRG	HSPA5	IGF1	IGF2	ITGA2B	ITGB3	KNG1	LAMP2	LEFTY2	MMRN1	PDGFA	PDGFB	PECAM1	PF4	PFN1	PLEK
Platelet homeostasis	Reactome Pathway	APOB	ATP2A1	ATP2A2	ATP2A3	ATP2B1	ATP2B2	ATP2B3	ATP2B4	FGR	GNAS	GNB1	GNB2	GNB3	GNB4	GNB5	GNG10	GNG11	GNG12	GNG13	GNG2	GNG3	GNG4	GNG5	GNG7	GNG8	GNGT1	GNGT2	GUCY1A2	GUCY1A3	GUCY1B2	GUCY1B3	ITPR1	ITPR2	ITPR3	KCNMA1	KCNMB1	KCNMB2	KCNMB3	KCNMB4	LRP8	MAPK14	MRVI1	NOS1	NOS2	NOS3	ORAI1	P2RX1	PDE10A
Platelet sensitization by LDL	Reactome Pathway	APOB	FGR	LRP8	MAPK14	PECAM1	PLA2G4A	PPP2CA	PPP2CB	PPP2R1A	PPP2R1B	PPP2R5A	PPP2R5B	PPP2R5C	PPP2R5D	PPP2R5E	PTPN11	PTPN6
Plus-strand DNA synthesis	Reactome Pathway	PPIA	gag	gag-pol	rev	vif	vpr	vpu
Polo-like kinase mediated events	Reactome Pathway	CCNB1	CCNB2	CDC25A	CDC25C	CENPF	EP300	FOXM1	LIN37	LIN52	LIN54	LIN9	MYBL2	PKMYT1	PLK1	RBBP4	WEE1
Polymerase switching	Reactome Pathway	PCNA	POLA1	POLA2	POLD1	POLD2	POLD3	POLD4	PRIM1	PRIM2	RFC1	RFC2	RFC3	RFC4	RFC5
Polymerase switching on the C-strand of the telomere	Reactome Pathway	PCNA	POLA1	POLA2	POLD1	POLD2	POLD3	POLD4	PRIM1	PRIM2	RFC1	RFC2	RFC3	RFC4	RFC5
Post NMDA receptor activation events	Reactome Pathway	ACTN2	ADCY1	ADCY3	ADCY8	AKAP9	BRAF	CALM1	CAMK2A	CAMK2B	CAMK2D	CAMK2G	CAMK4	CAMKK1	CREB1	DLG4	GRIN1	GRIN2A	GRIN2B	GRIN2C	GRIN2D	HRAS	MAPK1	NEFL	PDPK1	PRKACA	PRKACB	PRKACG	RAF1	RASGRF1	RASGRF2	RPS6KA1	RPS6KA2	RPS6KA3	RPS6KA6	RRAS
Post-Elongation Processing of Intron-Containing pre-mRNA	Reactome Pathway	ALYREF	CDC40	CLP1	CPSF1	CPSF2	CPSF3	CPSF7	CSTF1	CSTF2	CSTF3	DHX38	MAGOH	NCBP1	NCBP2	NUDT21	PABPN1	PAPOLA	PCF11	RBM8A	RNPS1	SRRM1	SRSF1	SRSF11	SRSF2	SRSF3	SRSF4	SRSF5	SRSF6	SRSF7	SRSF9	U2AF1	U2AF2	UPF3B
Post-Elongation Processing of Intronless pre-mRNA	Reactome Pathway	CLP1	CPSF1	CPSF2	CPSF3	CPSF7	CSTF1	CSTF2	CSTF3	LSM10	LSM11	NCBP1	NCBP2	NUDT21	PABPN1	PAPOLA	PCF11	SLBP	SNRPB	SNRPD3	SNRPE	SNRPF	SNRPG	ZNF473
Post-Elongation Processing of the Transcript	Reactome Pathway	ALYREF	CDC40	CLP1	CPSF1	CPSF2	CPSF3	CPSF7	CSTF1	CSTF2	CSTF3	DHX38	LSM10	LSM11	MAGOH	NCBP1	NCBP2	NUDT21	PABPN1	PAPOLA	PCF11	RBM8A	RNPS1	SLBP	SNRPB	SNRPD3	SNRPE	SNRPF	SNRPG	SRRM1	SRSF1	SRSF11	SRSF2	SRSF3	SRSF4	SRSF5	SRSF6	SRSF7	SRSF9	U2AF1	U2AF2	UPF3B	ZNF473
Post-chaperonin tubulin folding pathway	Reactome Pathway	ARL2	TBCA	TBCB	TBCC	TBCD	TBCE	TUBA1A	TUBA1B	TUBA1C	TUBA3C	TUBA4A	TUBB1	TUBB2A	TUBB2B	TUBB3	TUBB4A	TUBB4B	TUBB6
Post-transcriptional silencing by small RNAs	Reactome Pathway	AGO1	AGO2	AGO3	AGO4	TNRC6A	TNRC6B	TNRC6C
Post-translational modification: synthesis of GPI-anchored proteins	Reactome Pathway	DPM1	DPM2	DPM3	GPAA1	PGAP1	PIGA	PIGB	PIGC	PIGF	PIGG	PIGH	PIGK	PIGL	PIGM	PIGN	PIGO	PIGP	PIGQ	PIGS	PIGT	PIGU	PIGV	PIGW	PIGX	PLAUR
Post-translational protein modification	Reactome Pathway	A4GNT	AAAS	ADAMTS1	ADAMTS10	ADAMTS12	ADAMTS13	ADAMTS14	ADAMTS15	ADAMTS16	ADAMTS17	ADAMTS18	ADAMTS19	ADAMTS2	ADAMTS20	ADAMTS3	ADAMTS4	ADAMTS5	ADAMTS6	ADAMTS7	ADAMTS8	ADAMTS9	ADAMTSL1	ADAMTSL2	ADAMTSL3	ADAMTSL4	ADAMTSL5	ALG1	ALG10	ALG10B	ALG11	ALG12	ALG13	ALG14	ALG2	ALG3	ALG5	ALG6	ALG8	ALG9	ANKRD28	AREG	ARSA	ARSB	ARSD	ARSE	ARSF	ARSG	ARSH
Postsynaptic nicotinic acetylcholine receptors	Reactome Pathway	CHRNA1	CHRNA2	CHRNA3	CHRNA4	CHRNA5	CHRNA6	CHRNA7	CHRNA9	CHRNB2	CHRNB3	CHRNB4	CHRND	CHRNE	CHRNG
Potassium Channels	Reactome Pathway	ABCC8	ABCC9	GABBR1	GABBR2	GNB1	GNB2	GNB3	GNG10	GNG12	GNG2	GNG3	GNG4	GNG5	GNG7	GNG8	GNGT1	GNGT2	HCN1	HCN2	HCN3	HCN4	KCNA1	KCNA10	KCNA2	KCNA3	KCNA4	KCNA5	KCNA6	KCNA7	KCNAB1	KCNAB2	KCNAB3	KCNB1	KCNB2	KCNC1	KCNC2	KCNC3	KCNC4	KCND1	KCND2	KCND3	KCNF1	KCNG1	KCNG2	KCNG3	KCNG4	KCNH1	KCNH2
Potassium transport channels	Reactome Pathway	KCNJ1	KCNJ10	KCNJ16
Pre-NOTCH Expression and Processing	Reactome Pathway	AGO1	AGO2	AGO3	AGO4	ATP2A1	ATP2A2	ATP2A3	B4GALT1	CCND1	CREBBP	E2F1	E2F3	EP300	FURIN	JUN	KAT2A	KAT2B	LFNG	MAML1	MAML2	MAML3	MAMLD1	MFNG	MIR150	MIR181C	MIR200B	MIR200C	MIR206	MIR302A	MIR34A	MIR34B	MIR34C	MIR449A	MIR449B	MIR449C	MOV10	NOTCH1	NOTCH2	NOTCH3	NOTCH4	POFUT1	POGLUT1	RAB6A	RBPJ	RFNG	SEL1L	SNW1	ST3GAL3
Pre-NOTCH Processing in Golgi	Reactome Pathway	ATP2A1	ATP2A2	ATP2A3	B4GALT1	FURIN	LFNG	MFNG	NOTCH1	NOTCH2	NOTCH3	NOTCH4	RAB6A	RFNG	SEL1L	ST3GAL3	ST3GAL4	ST3GAL6	TMED2
Pre-NOTCH Processing in the Endoplasmic Reticulum	Reactome Pathway	NOTCH1	NOTCH2	NOTCH3	NOTCH4	POFUT1	POGLUT1
Pre-NOTCH Transcription and Translation	Reactome Pathway	AGO1	AGO2	AGO3	AGO4	CCND1	CREBBP	E2F1	E2F3	EP300	JUN	KAT2A	KAT2B	MAML1	MAML2	MAML3	MAMLD1	MIR150	MIR181C	MIR200B	MIR200C	MIR206	MIR302A	MIR34A	MIR34B	MIR34C	MIR449A	MIR449B	MIR449C	MOV10	NOTCH1	NOTCH2	NOTCH3	NOTCH4	RBPJ	SNW1	TFDP1	TFDP2	TNRC6A	TNRC6B	TNRC6C	TP53
Prefoldin mediated transfer of substrate to CCT/TriC	Reactome Pathway	ACTB	CCT2	CCT3	CCT4	CCT5	CCT6A	CCT7	CCT8	PFDN1	PFDN2	PFDN4	PFDN5	PFDN6	TCP1	TUBA1A	TUBA1C	TUBA3C	TUBA4A	TUBB1	TUBB2A	TUBB2B	TUBB3	TUBB4A	TUBB4B	TUBB6	VBP1
Pregnenolone biosynthesis	Reactome Pathway	AKR1B1	CYP11A1	FDX1	FDX1L	FDXR	STAR	STARD4	STARD5	STARD6
Presynaptic function of Kainate receptors	Reactome Pathway	GNB1	GNB2	GNB3	GNB4	GNB5	GNG10	GNG11	GNG12	GNG13	GNG2	GNG3	GNG4	GNG5	GNG7	GNG8	GNGT1	GNGT2	GRIK3	PLCB1	PLCB2	PLCB3
Presynaptic nicotinic acetylcholine receptors	Reactome Pathway	CHRNA1	CHRNA2	CHRNA3	CHRNA4	CHRNA5	CHRNA6	CHRNB2	CHRNB3	CHRNB4	CHRND	CHRNE	CHRNG
Presynaptic phase of homologous DNA pairing and strand exchange	Reactome Pathway	ATM	ATR	ATRIP	BARD1	BLM	BRCA1	BRCA2	BRIP1	CHEK1	DNA2	EXO1	HUS1	KAT5	MRE11A	NBN	RAD1	RAD17	RAD50	RAD51	RAD51B	RAD51C	RAD51D	RAD9A	RAD9B	RBBP8	RFC2	RFC3	RFC4	RFC5	RHNO1	RMI1	RMI2	RPA1	RPA2	RPA3	TOP3A	TOPBP1	WRN	XRCC2
Processing and activation of SUMO	Reactome Pathway	SAE1	SENP1	SENP2	SENP5	SUMO1	SUMO2	SUMO3	UBA2	UBE2I
Processing of Capped Intron-Containing Pre-mRNA	Reactome Pathway	AAAS	ALYREF	BCAS2	CCAR1	CD2BP2	CDC40	CDC5L	CLP1	CPSF1	CPSF2	CPSF3	CPSF7	CSTF1	CSTF2	CSTF3	CTNNBL1	CWC15	DDX23	DHX38	DHX9	DNAJC8	EFTUD2	EIF4E	FUS	GTF2F1	GTF2F2	HNRNPA0	HNRNPA1	HNRNPA2B1	HNRNPA3	HNRNPC	HNRNPD	HNRNPF	HNRNPH1	HNRNPH2	HNRNPK	HNRNPL	HNRNPM	HNRNPR	HNRNPU	HNRNPUL1	HSPA8	LSM2	MAGOH	METTL14	METTL3	NCBP1	NCBP2
Processing of Capped Intronless Pre-mRNA	Reactome Pathway	CLP1	CPSF1	CPSF2	CPSF3	CPSF7	CSTF1	CSTF2	CSTF3	LSM10	LSM11	NCBP1	NCBP2	NUDT21	PABPN1	PAPOLA	PCF11	SLBP	SNRPB	SNRPD3	SNRPE	SNRPF	SNRPG	ZNF473
Processing of DNA double-strand break ends	Reactome Pathway	ATM	ATR	ATRIP	BABAM1	BARD1	BLM	BRCA1	BRCC3	BRE	BRIP1	CCNA1	CCNA2	CDK2	CHEK1	CLSPN	DNA2	EXO1	FAM175A	H2AFX	H2BFS	HERC2	HIST1H2BA	HIST1H2BB	HIST1H2BC	HIST1H2BD	HIST1H2BH	HIST1H2BJ	HIST1H2BK	HIST1H2BL	HIST1H2BM	HIST1H2BN	HIST1H2BO	HIST1H4A	HIST2H2BE	HIST3H2BB	HIST3H3	HUS1	KAT5	MDC1	MRE11A	NBN	PIAS4	PPP4C	PPP4R2	RAD1	RAD17	RAD50	RAD9A
Processing of Intronless Pre-mRNAs	Reactome Pathway	CLP1	CPSF1	CPSF2	CPSF3	CPSF7	CSTF1	CSTF2	CSTF3	NCBP1	NCBP2	NUDT21	PABPN1	PAPOLA	PCF11
Processive synthesis on the C-strand of the telomere	Reactome Pathway	APEX1	DNA2	FEN1	LIG1	PCNA	POLD1	POLD2	POLD3	POLD4	RPA1	RPA2	RPA3
Processive synthesis on the lagging strand	Reactome Pathway	APEX1	DNA2	FEN1	LIG1	PCNA	POLA1	POLA2	POLD1	POLD2	POLD3	POLD4	PRIM1	PRIM2	RPA1	RPA2	RPA3
Programmed Cell Death	Reactome Pathway	ACIN1	ADD1	AKT1	AKT2	AKT3	APAF1	APC	APPL1	ARHGAP10	BAD	BAK1	BAX	BBC3	BCAP31	BCL2	BCL2L1	BCL2L11	BID	BIRC2	BIRC3	BMF	BMX	CASP3	CASP6	CASP7	CASP8	CASP9	CD14	CDH1	CFLAR	CLSPN	CRMA	CTNNB1	CYCS	DAPK1	DAPK2	DAPK3	DBNL	DCC	DFFA	DFFB	DIABLO	DNM1L	DSG1	DSG2	DSG3	DSP	DYNLL1
Progressive trimming of alpha-1,2-linked mannose residues from Man9/8/7GlcNAc2 to produce Man5GlcNAc2	Reactome Pathway	MAN1A1	MAN1A2	MAN1C1
Prolactin receptor signaling	Reactome Pathway	BTRC	CSH1	CUL1	GH1	GH2	GHR	JAK2	PRL	PRLR	PTPN11	RBX1	SH2B1	SKP1	STAT5A	STAT5B
Proline catabolism	Reactome Pathway	ALDH4A1	PRODH
Prolonged ERK activation events	Reactome Pathway	ACTN2	AKAP9	ANGPT1	APBB1IP	ARAF	ARRB1	ARRB2	BRAF	BRAP	BTC	CALM1	CAMK2A	CAMK2B	CAMK2D	CAMK2G	CNKSR1	CNKSR2	CRK	CRKL	CSF2	CSF2RA	CSF2RB	CSK	CUL3	DAB2IP	DLG4	DUSP1	DUSP10	DUSP16	DUSP2	DUSP4	DUSP5	DUSP6	DUSP7	DUSP8	DUSP9	EGF	EGFR	ERBB2	ERBB3	ERBB4	EREG	FGA	FGB	FGF1	FGF10	FGF16	FGF17
Propionyl-CoA catabolism	Reactome Pathway	MCEE	MMAA	MUT	PCCA	PCCB
Prostacyclin signalling through prostacyclin receptor	Reactome Pathway	GNAS	GNB1	GNB2	GNB3	GNB4	GNB5	GNG10	GNG11	GNG12	GNG13	GNG2	GNG3	GNG4	GNG5	GNG7	GNG8	GNGT1	GNGT2	PTGIR
Prostanoid ligand receptors	Reactome Pathway	PTGDR	PTGDR2	PTGER1	PTGER2	PTGER3	PTGER4	PTGFR	PTGIR	TBXA2R
Protein folding	Reactome Pathway	ACTB	AP3M1	ARFGEF2	ARL2	CCT2	CCT3	CCT4	CCT5	CCT6A	CCT7	CCT8	FBXL3	FBXL5	FBXO4	FBXO6	FBXW10	FBXW2	FBXW4	FBXW5	FBXW7	FBXW9	FKBP9	KIF13A	KIFC3	LONP2	NOP56	PFDN1	PFDN2	PFDN4	PFDN5	PFDN6	SKIV2L	SPHK1	TBCA	TBCB	TBCC	TBCD	TBCE	TCP1	TUBA1A	TUBA1B	TUBA1C	TUBA3C	TUBA4A	TUBB1	TUBB2A	TUBB2B	TUBB3
Proton-coupled monocarboxylate transport	Reactome Pathway	SLC16A1	SLC16A3	SLC16A7	SLC16A8
Proton-coupled neutral amino acid transporters	Reactome Pathway	SLC36A1	SLC36A2
Proton/oligopeptide cotransporters	Reactome Pathway	SLC15A1	SLC15A2	SLC15A3	SLC15A4
Purine catabolism	Reactome Pathway	CAT	GDA	GPX1	NT5C	NT5C1A	NT5C1B	NT5C2	NT5E	PNP	XDH
Purine metabolism	Reactome Pathway	ADA	ADAL	ADK	ADSL	ADSS	ADSSL1	AMPD1	AMPD2	AMPD3	APRT	ATIC	CAT	DCK	DGUOK	GART	GDA	GMPR	GMPR2	GMPS	GPX1	HPRT1	IMPDH1	IMPDH2	NT5C	NT5C1A	NT5C1B	NT5C2	NT5E	PAICS	PFAS	PNP	PPAT	XDH
Purine ribonucleoside monophosphate biosynthesis	Reactome Pathway	ADSL	ADSS	ADSSL1	ATIC	GART	GMPS	IMPDH1	IMPDH2	PAICS	PFAS	PPAT
Purine salvage	Reactome Pathway	ADA	ADAL	ADK	AMPD1	AMPD2	AMPD3	APRT	DCK	DGUOK	GMPR	GMPR2	HPRT1	PNP
Pyrimidine biosynthesis	Reactome Pathway	CAD	DCTD	DHODH	DUT	TYMS	UMPS
Pyrimidine catabolism	Reactome Pathway	AGXT2	DPYD	DPYS	NT5C	NT5C1A	NT5C3A	NT5E	NT5M	TYMP	UPB1	UPP1	UPP2
Pyrimidine metabolism	Reactome Pathway	AGXT2	CAD	CDA	DCK	DCTD	DHODH	DPYD	DPYS	DUT	NT5C	NT5C1A	NT5C3A	NT5E	NT5M	TK1	TK2	TYMP	TYMS	UCK1	UCK2	UMPS	UPB1	UPP1	UPP2
Pyrimidine salvage reactions	Reactome Pathway	CDA	DCK	TK1	TK2	TYMP	UCK1	UCK2	UPP1	UPP2
Pyrophosphate hydrolysis	Reactome Pathway	PPA1	PPA2
Pyruvate metabolism	Reactome Pathway	BSG	DLAT	DLD	GLO1	HAGH	LDHA	LDHB	MPC1	MPC2	PDHA1	PDHB	PDHX	PDK1	PDK2	PDK3	PDK4	PDP1	PDP2	PDPR	PPARD	RXRA	SLC16A1	SLC16A3	SLC16A8
Pyruvate metabolism and Citric Acid (TCA) cycle	Reactome Pathway	ACO2	ADHFE1	BSG	CS	D2HGDH	DLAT	DLD	DLST	FH	GLO1	HAGH	IDH2	IDH3A	IDH3B	IDH3G	L2HGDH	LDHA	LDHB	MDH2	MPC1	MPC2	NNT	OGDH	PDHA1	PDHB	PDHX	PDK1	PDK2	PDK3	PDK4	PDP1	PDP2	PDPR	PPARD	RXRA	SDHA	SDHB	SDHC	SDHD	SLC16A1	SLC16A3	SLC16A8	SUCLA2	SUCLG1	SUCLG2
RA biosynthesis pathway	Reactome Pathway	ADH1A	ADH1C	ADH4	AKR1C3	ALDH1A1	ALDH1A2	ALDH1A3	ALDH8A1	CRABP1	CYP26A1	CYP26B1	CYP26C1	DHRS3	DHRS4	DHRS9	RDH10	RDH11	RDH13	RDH14	RDH16	RDH5	SDR16C5
RAF activation	Reactome Pathway	ARAF	BRAF	BRAP	HRAS	JAK2	KRAS	KSR1	MAP2K1	MAP2K2	MAP3K11	MARK3	NRAS	PHB	PPP2CA	PPP2CB	PPP2R1A	PPP2R1B	PPP2R5A	PPP2R5B	PPP2R5C	PPP2R5D	PPP2R5E	RAF1	SRC	YWHAB
RAF-independent MAPK1/3 activation	Reactome Pathway	CDK1	DUSP1	DUSP10	DUSP16	DUSP2	DUSP4	DUSP5	DUSP6	DUSP7	DUSP8	DUSP9	IL6	IL6R	IL6ST	JAK1	JAK2	MAP2K1	MAP2K2	MAPK1	MAPK3	PEA15	PTPN11	TYK2
RAF/MAP kinase cascade	Reactome Pathway	ACTN2	AKAP9	ANGPT1	APBB1IP	ARAF	ARRB1	ARRB2	BRAF	BRAP	BTC	CALM1	CAMK2A	CAMK2B	CAMK2D	CAMK2G	CNKSR1	CNKSR2	CSF2	CSF2RA	CSF2RB	CSK	CUL3	DAB2IP	DLG4	DUSP1	DUSP10	DUSP16	DUSP2	DUSP4	DUSP5	DUSP6	DUSP7	DUSP8	DUSP9	EGF	EGFR	ERBB2	ERBB3	ERBB4	EREG	FGA	FGB	FGF1	FGF10	FGF16	FGF17	FGF18	FGF19
RHO GTPase Effectors	Reactome Pathway	ABI1	ABI2	ABL1	ACTB	ACTG1	ACTR2	ACTR3	AHCTF1	APITD1	AR	ARPC1A	ARPC1B	ARPC2	ARPC3	ARPC4	ARPC5	AURKB	B9D2	BAIAP2	BIRC5	BRK1	BTK	BUB1	BUB1B	BUB3	CALM1	CASC5	CDC20	CDC25C	CDC42	CDCA8	CDH1	CDKN1B	CENPA	CENPC	CENPE	CENPF	CENPH	CENPI	CENPK	CENPL	CENPM	CENPN	CENPO	CENPP	CENPQ	CENPT	CENPU
RHO GTPases Activate Formins	Reactome Pathway	ACTB	ACTG1	AHCTF1	APITD1	AURKB	B9D2	BIRC5	BUB1	BUB1B	BUB3	CASC5	CDC20	CDC42	CDCA8	CENPA	CENPC	CENPE	CENPF	CENPH	CENPI	CENPK	CENPL	CENPM	CENPN	CENPO	CENPP	CENPQ	CENPT	CENPU	CKAP5	CLASP1	CLASP2	CLIP1	DAAM1	DIAPH1	DIAPH2	DIAPH3	DSN1	DVL1	DVL2	DVL3	ERCC6L	EVL	FMNL1	FMNL2	FMNL3	INCENP	ITGB1
RHO GTPases Activate NADPH Oxidases	Reactome Pathway	CYBA	CYBB	NCF1	NCF2	NCF4	NOX1	NOX3	NOXA1	NOXO1	RAC1	RAC2
RHO GTPases Activate ROCKs	Reactome Pathway	LIMK1	LIMK2	MYH10	MYH11	MYH14	MYH9	MYL12B	MYL6	MYL9	PPP1CB	PPP1R12A	PPP1R12B	RHOA	RHOB	RHOC	ROCK1	ROCK2
RHO GTPases Activate Rhotekin and Rhophilins	Reactome Pathway	LIN7B	RHOA	RHOB	RHOC	RHPN1	RHPN2	ROPN1	RTKN	TAX1BP3
RHO GTPases Activate WASPs and WAVEs	Reactome Pathway	ABI1	ABI2	ABL1	ACTB	ACTG1	ACTR2	ACTR3	ARPC1A	ARPC1B	ARPC2	ARPC3	ARPC4	ARPC5	BAIAP2	BRK1	BTK	CDC42	CYFIP1	CYFIP2	GRB2	MAPK1	MAPK3	NCK1	NCKAP1	NCKAP1L	NCKIPSD	PTK2	RAC1	WAS	WASF1	WASF2	WASF3	WASL	WIPF1	WIPF2	WIPF3
RHO GTPases activate CIT	Reactome Pathway	CDKN1B	CIT	DLG4	KIF14	MYH10	MYH11	MYH14	MYH9	MYL12B	MYL6	MYL9	PRC1	RAC1	RHOA	RHOB	RHOC
RHO GTPases activate IQGAPs	Reactome Pathway	CALM1	CDC42	CDH1	CLIP1	CTNNA1	CTNNB1	IQGAP1	IQGAP2	IQGAP3	MEN1	RAC1
RHO GTPases activate KTN1	Reactome Pathway	CDC42	KIF5A	KIF5B	KLC1	KLC2	KLC3	KLC4	KTN1	RAC1	RHOA	RHOG
RHO GTPases activate PAKs	Reactome Pathway	CALM1	CDC42	CTTN	FLNA	LIMK1	MYH10	MYH11	MYH14	MYH9	MYL12B	MYL6	MYL9	MYLK	NF2	PAK1	PAK2	PAK3	PPP1CB	PPP1R12A	PPP1R12B	RAC1
RHO GTPases activate PKNs	Reactome Pathway	AR	CDC25C	H2AFB1	H2AFX	H2AFZ	H2BFS	H3F3A	HIST1H2AB	HIST1H2AC	HIST1H2AD	HIST1H2AJ	HIST1H2BA	HIST1H2BB	HIST1H2BC	HIST1H2BD	HIST1H2BH	HIST1H2BJ	HIST1H2BK	HIST1H2BL	HIST1H2BM	HIST1H2BN	HIST1H2BO	HIST1H3A	HIST1H4A	HIST2H2AA3	HIST2H2AC	HIST2H2BE	HIST2H3A	HIST3H2BB	KDM1A	KDM4C	KLK2	KLK3	MYH10	MYH11	MYH14	MYH9	MYL12B	MYL6	MYL9	NCOA2	PDPK1	PKN1	PKN2	PKN3	PPP1CB	PPP1R12A	PPP1R12B
RHO GTPases regulate CFTR trafficking	Reactome Pathway	CFTR	GOPC	RHOQ
RIG-I/MDA5 mediated induction of IFN-alpha/beta pathways	Reactome Pathway	AGER	APP	ATG12	ATG5	CASP10	CASP8	CHUK	CREBBP	CYLD	DAK	DDX58	DHX36	DHX58	DHX9	EP300	FADD	HERC5	HMGB1	IFIH1	IFNA1	IFNA10	IFNA14	IFNA16	IFNA17	IFNA2	IFNA21	IFNA4	IFNA5	IFNA6	IFNA7	IFNA8	IFNB1	IKBKB	IKBKE	IKBKG	IRF1	IRF2	IRF3	IRF7	ISG15	ITCH	MAP3K1	MAVS	MYD88	NFKB1	NFKB2	NFKBIA	NFKBIB
RIP-mediated NFkB activation via ZBP1	Reactome Pathway	AGER	APP	CHUK	DHX9	HMGB1	IKBKB	IKBKG	MYD88	NFKB1	NFKB2	NFKBIA	NFKBIB	RELA	RIPK1	RIPK3	S100A12	S100B	SAA1	TICAM1	TLR3	ZBP1
RIPK1-mediated regulated necrosis	Reactome Pathway	BIRC2	BIRC3	CASP8	CFLAR	CRMA	FADD	FAS	FASLG	MLKL	RIPK1	RIPK3	SPI-2	TNFRSF10A	TNFRSF10B	TNFSF10	TRADD	TRAF2	XIAP
RMTs methylate histone arginines	Reactome Pathway	ACTL6A	ACTL6B	ARID1A	ARID1B	ARID2	CARM1	CCND1	CDK4	COPRS	DNMT3A	H2AFB1	H2AFX	H2AFZ	HIST1H2AA	HIST1H2AB	HIST1H2AC	HIST1H2AD	HIST1H2AG	HIST1H2AH	HIST1H2AJ	HIST1H3A	HIST1H4A	HIST2H2AA3	HIST2H2AB	HIST2H2AC	HIST2H3A	HIST3H2A	JAK2	PBRM1	PRMT1	PRMT5	PRMT6	PRMT7	RBBP7	SMARCA2	SMARCA4	SMARCB1	SMARCC1	SMARCC2	SMARCD1	SMARCD2	SMARCD3	SMARCE1	WDR5	WDR77
RNA Pol II CTD phosphorylation and interaction with CE	Reactome Pathway	CCNH	CDK7	ERCC2	ERCC3	GTF2F1	GTF2F2	GTF2H1	GTF2H2	GTF2H3	GTF2H4	GTF2H5	MNAT1	POLR2A	POLR2B	POLR2C	POLR2D	POLR2E	POLR2F	POLR2G	POLR2H	POLR2I	POLR2J	POLR2K	POLR2L	RNGTT	RNMT	SUPT5H
RNA Polymerase I Chain Elongation	Reactome Pathway	CBX3	CCNH	CD3EAP	CDK7	ERCC2	ERCC3	GTF2H1	GTF2H2	GTF2H3	GTF2H4	GTF2H5	H2AFB1	H2AFX	H2AFZ	H2BFS	H3F3A	HIST1H2AB	HIST1H2AC	HIST1H2AD	HIST1H2AJ	HIST1H2BA	HIST1H2BB	HIST1H2BC	HIST1H2BD	HIST1H2BH	HIST1H2BJ	HIST1H2BK	HIST1H2BL	HIST1H2BM	HIST1H2BN	HIST1H2BO	HIST1H3A	HIST1H4A	HIST2H2AA3	HIST2H2AC	HIST2H2BE	HIST2H3A	HIST3H2BB	MNAT1	POLR1A	POLR1B	POLR1C	POLR1D	POLR1E	POLR2E	POLR2F	POLR2H	POLR2K
RNA Polymerase I Promoter Clearance	Reactome Pathway	28S rRNA	CCNH	CD3EAP	CDK7	CHD3	CHD4	EHMT2	ERCC2	ERCC3	ERCC6	GATAD2A	GATAD2B	GTF2H1	GTF2H2	GTF2H3	GTF2H4	GTF2H5	H2AFB1	H2AFX	H2AFZ	H2BFS	H3F3A	HDAC1	HDAC2	HIST1H2AB	HIST1H2AC	HIST1H2AD	HIST1H2AJ	HIST1H2BA	HIST1H2BB	HIST1H2BC	HIST1H2BD	HIST1H2BH	HIST1H2BJ	HIST1H2BK	HIST1H2BL	HIST1H2BM	HIST1H2BN	HIST1H2BO	HIST1H3A	HIST1H4A	HIST2H2AA3	HIST2H2AC	HIST2H2BE	HIST2H3A	HIST3H2BB	KAT2A	KAT2B
RNA Polymerase I Promoter Escape	Reactome Pathway	CCNH	CD3EAP	CDK7	ERCC2	ERCC3	GTF2H1	GTF2H2	GTF2H3	GTF2H4	GTF2H5	MNAT1	POLR1A	POLR1B	POLR1C	POLR1D	POLR1E	POLR2E	POLR2F	POLR2H	POLR2K	POLR2L	RRN3	TAF1A	TAF1B	TAF1C	TAF1D	TBP	TWISTNB	UBTF	ZNRD1
RNA Polymerase I Promoter Opening	Reactome Pathway	H2AFB1	H2AFX	H2AFZ	H2BFS	H3F3A	HIST1H2AB	HIST1H2AC	HIST1H2AD	HIST1H2AJ	HIST1H2BA	HIST1H2BB	HIST1H2BC	HIST1H2BD	HIST1H2BH	HIST1H2BJ	HIST1H2BK	HIST1H2BL	HIST1H2BM	HIST1H2BN	HIST1H2BO	HIST1H3A	HIST1H4A	HIST2H2AA3	HIST2H2AC	HIST2H2BE	HIST2H3A	HIST3H2BB	MAPK3	MBD2	UBTF
RNA Polymerase I Transcription	Reactome Pathway	28S rRNA	CBX3	CCNH	CD3EAP	CDK7	CHD3	CHD4	EHMT2	ERCC2	ERCC3	ERCC6	GATAD2A	GATAD2B	GTF2H1	GTF2H2	GTF2H3	GTF2H4	GTF2H5	H2AFB1	H2AFX	H2AFZ	H2BFS	H3F3A	HDAC1	HDAC2	HIST1H2AB	HIST1H2AC	HIST1H2AD	HIST1H2AJ	HIST1H2BA	HIST1H2BB	HIST1H2BC	HIST1H2BD	HIST1H2BH	HIST1H2BJ	HIST1H2BK	HIST1H2BL	HIST1H2BM	HIST1H2BN	HIST1H2BO	HIST1H3A	HIST1H4A	HIST2H2AA3	HIST2H2AC	HIST2H2BE	HIST2H3A	HIST3H2BB	KAT2A
RNA Polymerase I Transcription Initiation	Reactome Pathway	28S rRNA	CCNH	CD3EAP	CDK7	CHD3	CHD4	EHMT2	ERCC2	ERCC3	ERCC6	GATAD2A	GATAD2B	GTF2H1	GTF2H2	GTF2H3	GTF2H4	GTF2H5	HDAC1	HDAC2	KAT2A	KAT2B	MBD3	MNAT1	MTA1	MTA2	MTA3	POLR1A	POLR1B	POLR1C	POLR1D	POLR1E	POLR2E	POLR2F	POLR2H	POLR2K	POLR2L	RBBP4	RBBP7	RRN3	TAF1A	TAF1B	TAF1C	TAF1D	TBP	TTF1	TWISTNB	UBTF	ZNRD1
RNA Polymerase I Transcription Termination	Reactome Pathway	28S rRNA	CCNH	CD3EAP	CDK7	ERCC2	ERCC3	GTF2H1	GTF2H2	GTF2H3	GTF2H4	GTF2H5	MNAT1	POLR1A	POLR1B	POLR1C	POLR1D	POLR1E	POLR2E	POLR2F	POLR2H	POLR2K	POLR2L	PTRF	RNA45S5	TAF1A	TAF1B	TAF1C	TAF1D	TBP	TTF1	TWISTNB	UBTF	ZNRD1
RNA Polymerase I, RNA Polymerase III, and Mitochondrial Transcription	Reactome Pathway	28S rRNA	BDP1	BRF1	BRF2	CBX3	CCNH	CD3EAP	CDK7	CHD3	CHD4	CRCP	EHMT2	ERCC2	ERCC3	ERCC6	GATAD2A	GATAD2B	GTF2H1	GTF2H2	GTF2H3	GTF2H4	GTF2H5	GTF3A	GTF3C1	GTF3C2	GTF3C3	GTF3C4	GTF3C5	H2AFB1	H2AFX	H2AFZ	H2BFS	H3F3A	HDAC1	HDAC2	HIST1H2AB	HIST1H2AC	HIST1H2AD	HIST1H2AJ	HIST1H2BA	HIST1H2BB	HIST1H2BC	HIST1H2BD	HIST1H2BH	HIST1H2BJ	HIST1H2BK	HIST1H2BL	HIST1H2BM
RNA Polymerase II HIV Promoter Escape	Reactome Pathway	CCNH	CDK7	ERCC2	ERCC3	GTF2A1	GTF2A2	GTF2B	GTF2E1	GTF2E2	GTF2F1	GTF2F2	GTF2H1	GTF2H2	GTF2H3	GTF2H4	GTF2H5	MNAT1	POLR2A	POLR2B	POLR2C	POLR2D	POLR2E	POLR2F	POLR2G	POLR2H	POLR2I	POLR2J	POLR2K	POLR2L	TAF1	TAF10	TAF11	TAF12	TAF13	TAF1L	TAF2	TAF3	TAF4	TAF4B	TAF5	TAF6	TAF9	TAF9B	TBP
RNA Polymerase II Pre-transcription Events	Reactome Pathway	CCNH	CCNT1	CCNT2	CDK7	CDK9	CTDP1	ELL	ERCC2	ERCC3	GTF2A1	GTF2A2	GTF2B	GTF2E1	GTF2E2	GTF2F1	GTF2F2	GTF2H1	GTF2H2	GTF2H3	GTF2H4	GTF2H5	MNAT1	NCBP1	NCBP2	NELFA	NELFB	NELFCD	NELFE	POLR2A	POLR2B	POLR2C	POLR2D	POLR2E	POLR2F	POLR2G	POLR2H	POLR2I	POLR2J	POLR2K	POLR2L	SSRP1	SUPT16H	SUPT4H1	SUPT5H	TAF1	TAF10	TAF11	TAF12
RNA Polymerase II Promoter Escape	Reactome Pathway	CCNH	CDK7	ERCC2	ERCC3	GTF2A1	GTF2A2	GTF2B	GTF2E1	GTF2E2	GTF2F1	GTF2F2	GTF2H1	GTF2H2	GTF2H3	GTF2H4	GTF2H5	MNAT1	POLR2A	POLR2B	POLR2C	POLR2D	POLR2E	POLR2F	POLR2G	POLR2H	POLR2I	POLR2J	POLR2K	POLR2L	TAF1	TAF10	TAF11	TAF12	TAF13	TAF1L	TAF2	TAF3	TAF4	TAF4B	TAF5	TAF6	TAF9	TAF9B	TBP
RNA Polymerase II Transcription	Reactome Pathway	ALYREF	CCNH	CCNT1	CCNT2	CDC40	CDK7	CDK9	CLP1	CPSF1	CPSF2	CPSF3	CPSF7	CSTF1	CSTF2	CSTF3	CTDP1	DHX38	ELL	ERCC2	ERCC3	GTF2A1	GTF2A2	GTF2B	GTF2E1	GTF2E2	GTF2F1	GTF2F2	GTF2H1	GTF2H2	GTF2H3	GTF2H4	GTF2H5	LSM10	LSM11	MAGOH	MNAT1	NCBP1	NCBP2	NELFA	NELFB	NELFCD	NELFE	NUDT21	PABPN1	PAPOLA	PCF11	POLR2A	POLR2B
RNA Polymerase II Transcription Elongation	Reactome Pathway	CCNH	CCNT1	CCNT2	CDK7	CDK9	CTDP1	ELL	ERCC2	ERCC3	GTF2F1	GTF2F2	GTF2H1	GTF2H2	GTF2H3	GTF2H4	GTF2H5	MNAT1	NCBP1	NCBP2	NELFA	NELFB	NELFCD	NELFE	POLR2A	POLR2B	POLR2C	POLR2D	POLR2E	POLR2F	POLR2G	POLR2H	POLR2I	POLR2J	POLR2K	POLR2L	SSRP1	SUPT16H	SUPT4H1	SUPT5H	TCEA1	TCEB1	TCEB2	TCEB3
RNA Polymerase II Transcription Initiation	Reactome Pathway	CCNH	CDK7	ERCC2	ERCC3	GTF2A1	GTF2A2	GTF2B	GTF2E1	GTF2E2	GTF2F1	GTF2F2	GTF2H1	GTF2H2	GTF2H3	GTF2H4	GTF2H5	MNAT1	POLR2A	POLR2B	POLR2C	POLR2D	POLR2E	POLR2F	POLR2G	POLR2H	POLR2I	POLR2J	POLR2K	POLR2L	TAF1	TAF10	TAF11	TAF12	TAF13	TAF1L	TAF2	TAF3	TAF4	TAF4B	TAF5	TAF6	TAF9	TAF9B	TBP
RNA Polymerase II Transcription Initiation And Promoter Clearance	Reactome Pathway	CCNH	CDK7	ERCC2	ERCC3	GTF2A1	GTF2A2	GTF2B	GTF2E1	GTF2E2	GTF2F1	GTF2F2	GTF2H1	GTF2H2	GTF2H3	GTF2H4	GTF2H5	MNAT1	POLR2A	POLR2B	POLR2C	POLR2D	POLR2E	POLR2F	POLR2G	POLR2H	POLR2I	POLR2J	POLR2K	POLR2L	TAF1	TAF10	TAF11	TAF12	TAF13	TAF1L	TAF2	TAF3	TAF4	TAF4B	TAF5	TAF6	TAF9	TAF9B	TBP
RNA Polymerase II Transcription Pre-Initiation And Promoter Opening	Reactome Pathway	CCNH	CDK7	ERCC2	ERCC3	GTF2A1	GTF2A2	GTF2B	GTF2E1	GTF2E2	GTF2F1	GTF2F2	GTF2H1	GTF2H2	GTF2H3	GTF2H4	GTF2H5	MNAT1	POLR2A	POLR2B	POLR2C	POLR2D	POLR2E	POLR2F	POLR2G	POLR2H	POLR2I	POLR2J	POLR2K	POLR2L	TAF1	TAF10	TAF11	TAF12	TAF13	TAF1L	TAF2	TAF3	TAF4	TAF4B	TAF5	TAF6	TAF9	TAF9B	TBP
RNA Polymerase II Transcription Termination	Reactome Pathway	ALYREF	CDC40	CLP1	CPSF1	CPSF2	CPSF3	CPSF7	CSTF1	CSTF2	CSTF3	DHX38	LSM10	LSM11	MAGOH	NCBP1	NCBP2	NUDT21	PABPN1	PAPOLA	PCF11	RBM8A	RNPS1	SLBP	SNRPB	SNRPD3	SNRPE	SNRPF	SNRPG	SRRM1	SRSF1	SRSF11	SRSF2	SRSF3	SRSF4	SRSF5	SRSF6	SRSF7	SRSF9	U2AF1	U2AF2	UPF3B	ZNF473
RNA Polymerase III Abortive And Retractive Initiation	Reactome Pathway	BDP1	BRF1	BRF2	CRCP	GTF3A	GTF3C1	GTF3C2	GTF3C3	GTF3C4	GTF3C5	NFIA	NFIB	NFIC	NFIX	POLR1C	POLR1D	POLR2E	POLR2F	POLR2H	POLR2K	POLR2L	POLR3A	POLR3B	POLR3C	POLR3D	POLR3E	POLR3F	POLR3G	POLR3GL	POLR3H	POLR3K	POU2F1	SNAPC1	SNAPC2	SNAPC3	SNAPC4	SNAPC5	SSB	TBP	ZNF143
RNA Polymerase III Chain Elongation	Reactome Pathway	CRCP	POLR1C	POLR1D	POLR2E	POLR2F	POLR2H	POLR2K	POLR2L	POLR3A	POLR3B	POLR3C	POLR3D	POLR3E	POLR3F	POLR3G	POLR3GL	POLR3H	POLR3K
RNA Polymerase III Transcription	Reactome Pathway	BDP1	BRF1	BRF2	CRCP	GTF3A	GTF3C1	GTF3C2	GTF3C3	GTF3C4	GTF3C5	NFIA	NFIB	NFIC	NFIX	POLR1C	POLR1D	POLR2E	POLR2F	POLR2H	POLR2K	POLR2L	POLR3A	POLR3B	POLR3C	POLR3D	POLR3E	POLR3F	POLR3G	POLR3GL	POLR3H	POLR3K	POU2F1	SNAPC1	SNAPC2	SNAPC3	SNAPC4	SNAPC5	SSB	TBP	ZNF143
RNA Polymerase III Transcription Initiation	Reactome Pathway	BDP1	BRF1	BRF2	CRCP	GTF3A	GTF3C1	GTF3C2	GTF3C3	GTF3C4	GTF3C5	POLR1C	POLR1D	POLR2E	POLR2F	POLR2H	POLR2K	POLR2L	POLR3A	POLR3B	POLR3C	POLR3D	POLR3E	POLR3F	POLR3G	POLR3GL	POLR3H	POLR3K	POU2F1	SNAPC1	SNAPC2	SNAPC3	SNAPC4	SNAPC5	TBP	ZNF143
RNA Polymerase III Transcription Initiation From Type 1 Promoter	Reactome Pathway	BDP1	BRF1	CRCP	GTF3A	GTF3C1	GTF3C2	GTF3C3	GTF3C4	GTF3C5	POLR1C	POLR1D	POLR2E	POLR2F	POLR2H	POLR2K	POLR2L	POLR3A	POLR3B	POLR3C	POLR3D	POLR3E	POLR3F	POLR3G	POLR3GL	POLR3H	POLR3K	TBP
RNA Polymerase III Transcription Initiation From Type 2 Promoter	Reactome Pathway	BDP1	BRF1	CRCP	GTF3C1	GTF3C2	GTF3C3	GTF3C4	GTF3C5	POLR1C	POLR1D	POLR2E	POLR2F	POLR2H	POLR2K	POLR2L	POLR3A	POLR3B	POLR3C	POLR3D	POLR3E	POLR3F	POLR3G	POLR3GL	POLR3H	POLR3K	TBP
RNA Polymerase III Transcription Initiation From Type 3 Promoter	Reactome Pathway	BDP1	BRF2	CRCP	POLR1C	POLR1D	POLR2E	POLR2F	POLR2H	POLR2K	POLR2L	POLR3A	POLR3B	POLR3C	POLR3D	POLR3E	POLR3F	POLR3G	POLR3GL	POLR3H	POLR3K	POU2F1	SNAPC1	SNAPC2	SNAPC3	SNAPC4	SNAPC5	TBP	ZNF143
RNA Polymerase III Transcription Termination	Reactome Pathway	CRCP	NFIA	NFIB	NFIC	NFIX	POLR1C	POLR1D	POLR2E	POLR2F	POLR2H	POLR2K	POLR2L	POLR3A	POLR3B	POLR3C	POLR3D	POLR3E	POLR3F	POLR3G	POLR3GL	POLR3H	POLR3K	SSB
RNF mutants show enhanced WNT signaling and proliferation	Reactome Pathway	FZD4	FZD5	FZD6	FZD8	LRP5	LRP6	RNF43	WNT3A
RORA activates gene expression	Reactome Pathway	ARNTL	CARM1	CHD9	CLOCK	CPT1A	CREBBP	EP300	HDAC3	HELZ2	MED1	NCOA1	NCOA2	NCOA6	NCOR1	NPAS2	NR1D1	NRIP1	PPARA	PPARGC1A	RORA	RXRA	SIRT1	SMARCD3	SREBF1	TBL1X	TBL1XR1	TGS1
ROS production in response to bacteria	Reactome Pathway	ATP6V0A1	ATP6V0A2	ATP6V0A4	ATP6V0B	ATP6V0C	ATP6V0D1	ATP6V0D2	ATP6V0E1	ATP6V0E2	ATP6V1A	ATP6V1B1	ATP6V1B2	ATP6V1C1	ATP6V1C2	ATP6V1D	ATP6V1E1	ATP6V1E2	ATP6V1F	ATP6V1G1	ATP6V1G2	ATP6V1G3	ATP6V1H	CAMP	CYBA	CYBB	LTF	NCF1	NCF2	NCF4	NOS1	NOS2	NOS3	Rv1280c	Rv1281c	Rv1282c	Rv1283c	SLC11A1	TCIRG1
RSK activation	Reactome Pathway	MAPK1	PDPK1	RPS6KA1	RPS6KA2	RPS6KA3	RPS6KA6
Rap1 signalling	Reactome Pathway	PRKACA	PRKACB	PRKACG	PRKG1	RAF1	RAP1A	RAP1B	RAP1GAP	RAP1GAP2	RAPGEF3	RAPGEF4	RASGRP1	RASGRP2	SIPA1	YWHAB	YWHAZ
Ras activation uopn Ca2+ infux through NMDA receptor	Reactome Pathway	ACTN2	AKAP9	CALM1	CAMK2A	CAMK2B	CAMK2D	CAMK2G	DLG4	GRIN1	GRIN2A	GRIN2B	GRIN2C	GRIN2D	HRAS	NEFL	RASGRF1	RASGRF2
Reactions specific to the complex N-glycan synthesis pathway	Reactome Pathway	FUCA1	FUT3	FUT8	MAN2A1	MAN2A2	MGAT2
Reactions specific to the hybrid N-glycan synthesis pathway	Reactome Pathway	MGAT3
Receptor-ligand binding initiates the second proteolytic cleavage of Notch receptor	Reactome Pathway	ADAM10	ADAM17	DLL1	DLL4	JAG1	JAG2	NOTCH1	NOTCH2	NOTCH3	NOTCH4	RPS27A	UBA52	UBB	UBC
Recognition and association of DNA glycosylase with site containing an affected purine	Reactome Pathway	MPG	MUTYH	OGG1
Recognition and association of DNA glycosylase with site containing an affected pyrimidine	Reactome Pathway	MBD4	NEIL1	NEIL2	NTHL1	OGG1	SMUG1	TDG	UNG
Recognition of DNA damage by PCNA-containing replication complex	Reactome Pathway	CUL4A	CUL4B	DDB1	DTL	PCNA	POLD1	POLD2	POLD3	POLD4	POLE	POLE2	RAD18	RBX1	RFC1	RFC2	RFC3	RFC4	RFC5	RPA1	RPA2	RPA3	RPS27A	UBA52	UBB	UBC	UBE2B	USP1	ZBTB32
Recruitment and ATM-mediated phosphorylation of repair and signaling proteins at DNA double strand breaks	Reactome Pathway	ABL1	APBB1	ATM	BABAM1	BARD1	BAZ1B	BRCA1	BRCC3	BRE	CHEK2	EYA1	EYA2	EYA3	EYA4	FAM175A	H2AFX	H2BFS	HERC2	HIST1H2BA	HIST1H2BB	HIST1H2BC	HIST1H2BD	HIST1H2BH	HIST1H2BJ	HIST1H2BK	HIST1H2BL	HIST1H2BM	HIST1H2BN	HIST1H2BO	HIST1H4A	HIST2H2BE	HIST3H2BB	HIST3H3	KAT5	KDM4A	KDM4B	MAPK8	MDC1	MRE11A	NBN	PIAS4	PPP5C	RAD50	RNF168	RNF8	RPS27A	SMARCA5	SUMO1
Recruitment of NuMA to mitotic centrosomes	Reactome Pathway	CCNB1	CDK1	NEDD1	NUMA1	TUBG1	TUBG2	TUBGCP2	TUBGCP3	TUBGCP4	TUBGCP5	TUBGCP6
Recruitment of mitotic centrosome proteins and complexes	Reactome Pathway	ACTR1A	AKAP9	ALMS1	CCNB1	CCP110	CDK1	CDK11A	CDK11B	CDK5RAP2	CENPJ	CEP131	CEP135	CEP152	CEP164	CEP192	CEP250	CEP290	CEP41	CEP57	CEP63	CEP70	CEP72	CEP76	CEP78	CETN2	CKAP5	CLASP1	CNTRL	CSNK1D	CSNK1E	DCTN1	DCTN2	DCTN3	DYNC1H1	DYNC1I2	DYNLL1	FGFR1OP	HAUS2	HSP90AA1	MAPRE1	NDE1	NEDD1	NEK2	NINL	NUMA1	ODF2	OFD1	PAFAH1B1
Recycling of bile acids and salts	Reactome Pathway	ABCB11	ABCC3	ALB	BAAT	FABP6	NCOA1	NCOA2	NR1H4	RXRA	SLC10A1	SLC10A2	SLC27A5	SLCO1A2	SLCO1B1	SLCO1B3
Recycling of eIF2:GDP	Reactome Pathway	EIF2B1	EIF2B2	EIF2B3	EIF2B4	EIF2B5	EIF2S1	EIF2S2	EIF2S3
Recycling pathway of L1	Reactome Pathway	AP2A1	AP2A2	AP2B1	AP2M1	AP2S1	CLTA	DNM1	DNM2	DNM3	DPYSL2	EZR	KIAA1598	KIF4A	KIF4B	L1CAM	MAPK1	MSN	NUMB	RDX	RPS6KA1	RPS6KA2	RPS6KA3	RPS6KA4	RPS6KA5	RPS6KA6	SH3GL2	SRC
Reduction of cytosolic Ca++ levels	Reactome Pathway	ATP2A1	ATP2A2	ATP2A3	ATP2B1	ATP2B2	ATP2B3	ATP2B4	SLC8A1	SLC8A2	SLC8A3
Regulated Necrosis	Reactome Pathway	BIRC2	BIRC3	CASP8	CFLAR	CRMA	FADD	FAS	FASLG	MLKL	RIPK1	RIPK3	SPI-2	TNFRSF10A	TNFRSF10B	TNFSF10	TRADD	TRAF2	XIAP
Regulated proteolysis of p75NTR	Reactome Pathway	ADAM17	APH1A	APH1B	NCSTN	NFKB1	NGFR	PSEN2	PSENEN	RELA	TRAF6
Regulation by TREX1	Reactome Pathway	TREX1
Regulation by c-FLIP	Reactome Pathway	CASP8	CFLAR	FADD	FAS	FASLG	RIPK1	TNFRSF10A	TNFRSF10B	TNFSF10	TRADD	TRAF2
Regulation of APC/C activators between G1/S and early anaphase	Reactome Pathway	ANAPC1	ANAPC10	ANAPC11	ANAPC2	ANAPC4	ANAPC5	ANAPC7	BTRC	BUB1B	BUB3	CCNA1	CCNA2	CCNB1	CDC16	CDC20	CDC23	CDC26	CDC27	CDK1	CDK2	CUL1	FBXO5	FZR1	MAD2L1	PLK1	PSMA1	PSMA2	PSMA3	PSMA4	PSMA5	PSMA6	PSMA7	PSMA8	PSMB1	PSMB10	PSMB11	PSMB2	PSMB3	PSMB4	PSMB5	PSMB6	PSMB7	PSMB8	PSMB9	PSMC1	PSMC2	PSMC3	PSMC4
Regulation of Apoptosis	Reactome Pathway	ARHGAP10	PAK2	PSMA1	PSMA2	PSMA3	PSMA4	PSMA5	PSMA6	PSMA7	PSMA8	PSMB1	PSMB10	PSMB11	PSMB2	PSMB3	PSMB4	PSMB5	PSMB6	PSMB7	PSMB8	PSMB9	PSMC1	PSMC2	PSMC3	PSMC4	PSMC5	PSMC6	PSMD1	PSMD10	PSMD11	PSMD12	PSMD13	PSMD14	PSMD2	PSMD3	PSMD4	PSMD5	PSMD6	PSMD7	PSMD8	PSMD9	PSME1	PSME2	PSME3	PSME4	PSMF1	RPS27A	UBA52
Regulation of Commissural axon pathfinding by Slit and Robo	Reactome Pathway	ROBO1	ROBO2	ROBO3	SLIT2
Regulation of Complement cascade	Reactome Pathway	C2	C3	C4A	C4B	C4BPA	C4BPB	C5	C6	C7	C8A	C8B	C8G	C9	CD46	CD55	CD59	CFB	CFH	CFHR3	CFI	CR1	PROS1	VTN
Regulation of DNA replication	Reactome Pathway	CCNA1	CCNA2	CDC6	CDK2	CDKN1A	CDKN1B	CDT1	E2F1	E2F2	E2F3	FZR1	GMNN	MCM10	MCM2	MCM3	MCM4	MCM5	MCM6	MCM7	MCM8	ORC1	ORC2	ORC3	ORC4	ORC5	ORC6	PSMA1	PSMA2	PSMA3	PSMA4	PSMA5	PSMA6	PSMA7	PSMA8	PSMB1	PSMB10	PSMB11	PSMB2	PSMB3	PSMB4	PSMB5	PSMB6	PSMB7	PSMB8	PSMB9	PSMC1	PSMC2	PSMC3
Regulation of FZD by ubiquitination	Reactome Pathway	FZD4	FZD5	FZD6	FZD8	LGR4	LGR5	LGR6	LRP5	LRP6	RNF43	RPS27A	RSPO1	RSPO2	RSPO3	RSPO4	UBA52	UBB	UBC	USP8	WNT3A	ZNRF3
Regulation of Glucokinase by Glucokinase Regulatory Protein	Reactome Pathway	AAAS	GCK	GCKR	NUP107	NUP133	NUP153	NUP155	NUP160	NUP188	NUP205	NUP210	NUP214	NUP35	NUP37	NUP43	NUP50	NUP54	NUP62	NUP85	NUP88	NUP93	NUP98	NUPL1	NUPL2	POM121	RAE1	RANBP2	SEH1L	TPR
Regulation of HSF1-mediated heat shock response	Reactome Pathway	AAAS	ATM	ATR	BAG1	BAG2	BAG3	BAG4	BAG5	C11orf73	CCAR2	COL4A6	CRYBA4	DEDD2	DNAJB1	DNAJB6	DNAJC2	DNAJC7	FKBP4	GML	GSK3B	HSBP1	HSBP2	HSF1	HSPA12A	HSPA12B	HSPA13	HSPA14	HSPA1A	HSPA1B	HSPA1L	HSPA2	HSPA4	HSPA4L	HSPA5	HSPA6	HSPA7	HSPA8	HSPA9	HSPH1	MAPK1	MAPK3	MAPKAPK2	MRPL18	NUP107	NUP133	NUP153	NUP155	NUP160
Regulation of Hypoxia-inducible Factor (HIF) by oxygen	Reactome Pathway	ARNT	CA9	CREBBP	CUL2	EGLN1	EGLN2	EGLN3	EP300	EPAS1	EPO	HIF1A	HIF1AN	HIF3A	RBX1	RPS27A	TCEB1	TCEB2	UBA52	UBB	UBC	UBE2D1	UBE2D2	UBE2D3	VEGFA	VHL
Regulation of IFNA signaling	Reactome Pathway	IFNA1	IFNA10	IFNA14	IFNA16	IFNA17	IFNA2	IFNA21	IFNA4	IFNA5	IFNA6	IFNA7	IFNA8	IFNAR1	IFNAR2	IFNB1	JAK1	PTPN1	PTPN11	PTPN6	SOCS1	SOCS3	STAT1	STAT2	TYK2	USP18
Regulation of IFNG signaling	Reactome Pathway	IFNG	IFNGR1	IFNGR2	JAK1	JAK2	PIAS1	PTPN1	PTPN11	PTPN2	PTPN6	SOCS1	SOCS3	STAT1	SUMO1
Regulation of Insulin-like Growth Factor (IGF) transport and uptake by Insulin-like Growth Factor Binding Proteins (IGFBPs)	Reactome Pathway	CTSG	F2	GZMH	IGF1	IGF2	IGFALS	IGFBP1	IGFBP2	IGFBP3	IGFBP4	IGFBP5	IGFBP6	KLK1	KLK13	KLK2	KLK3	MMP1	MMP2	PAPPA	PAPPA2	PLG
Regulation of KIT signaling	Reactome Pathway	CBL	FYN	GRB2	KIT	KITLG	LCK	LYN	PRKCA	PTPN6	SH2B2	SH2B3	SOCS1	SOCS6	SOS1	SRC	YES1
Regulation of PAK-2p34 activity by PS-GAP/RHG10	Reactome Pathway	ARHGAP10	PAK2
Regulation of PLK1 Activity at G2/M Transition	Reactome Pathway	ACTR1A	AJUBA	AKAP9	ALMS1	AURKA	BORA	BTRC	CCNB1	CCNB2	CCP110	CDK1	CDK5RAP2	CENPJ	CEP131	CEP135	CEP152	CEP164	CEP192	CEP250	CEP290	CEP41	CEP57	CEP63	CEP70	CEP72	CEP76	CEP78	CETN2	CKAP5	CLASP1	CNTRL	CSNK1D	CSNK1E	CUL1	DCTN1	DCTN2	DCTN3	DYNC1H1	DYNC1I2	DYNLL1	FBXW11	FGFR1OP	HAUS2	HSP90AA1	MAPRE1	NDE1	NEDD1	NEK2
Regulation of RAS by GAPs	Reactome Pathway	CUL3	DAB2IP	HRAS	KBTBD7	KRAS	NF1	NRAS	PSMA1	PSMA2	PSMA3	PSMA4	PSMA5	PSMA6	PSMA7	PSMA8	PSMB1	PSMB10	PSMB11	PSMB2	PSMB3	PSMB4	PSMB5	PSMB6	PSMB7	PSMB8	PSMB9	PSMC1	PSMC2	PSMC3	PSMC4	PSMC5	PSMC6	PSMD1	PSMD10	PSMD11	PSMD12	PSMD13	PSMD14	PSMD2	PSMD3	PSMD4	PSMD5	PSMD6	PSMD7	PSMD8	PSMD9	PSME1	PSME2
Regulation of TNFR1 signaling	Reactome Pathway	BIRC2	BIRC3	CASP8	CHUK	CLIP3	CRMA	CYLD	GNB2L1	IKBKB	IKBKG	MADD	OTUD7B	OTULIN	RBCK1	RIPK1	RNF31	RPS27A	SHARPIN	SPI-2	TAX1BP1	TNF	TNFAIP3	TNFRSF1A	TRADD	TRAF1	TRAF2	UBA52	UBB	UBC	UL36	USP2	USP21	USP4	XIAP
Regulation of actin dynamics for phagocytic cup formation	Reactome Pathway	ABI1	ABI2	ABL1	ACTB	ACTG1	ACTR2	ACTR3	ARPC1A	ARPC1B	ARPC2	ARPC3	ARPC4	ARPC5	BAIAP2	BRK1	BTK	CD247	CD3G	CDC42	CFL1	CRK	CYFIP1	CYFIP2	DOCK1	ELMO1	ELMO2	FCGR1A	FCGR2A	FCGR3A	GRB2	HSP90AA1	HSP90AB1	IGHG1	IGHG2	IGHG3	IGHG4	IGHV	IGHV3-23	IGHV7-81	IGKC	IGKV1-5	IGKV1D-16	IGKV4-1	IGKVA18	IGLC1	IGLC2	IGLC3	IGLC6
Regulation of activated PAK-2p34 by proteasome mediated degradation	Reactome Pathway	PAK2	PSMA1	PSMA2	PSMA3	PSMA4	PSMA5	PSMA6	PSMA7	PSMA8	PSMB1	PSMB10	PSMB11	PSMB2	PSMB3	PSMB4	PSMB5	PSMB6	PSMB7	PSMB8	PSMB9	PSMC1	PSMC2	PSMC3	PSMC4	PSMC5	PSMC6	PSMD1	PSMD10	PSMD11	PSMD12	PSMD13	PSMD14	PSMD2	PSMD3	PSMD4	PSMD5	PSMD6	PSMD7	PSMD8	PSMD9	PSME1	PSME2	PSME3	PSME4	PSMF1	RPS27A	UBA52	UBB
Regulation of beta-cell development	Reactome Pathway	AKT1	AKT2	AKT3	FGF10	FOXA2	FOXA3	FOXO1	GCK	HES1	HNF1A	HNF1B	HNF4A	HNF4G	IAPP	INS	INSM1	MAFA	NEUROD1	NEUROG3	NKX2-2	NKX6-1	NOTCH1	NR5A2	ONECUT1	ONECUT3	PAX4	PAX6	PDX1	PKLR	PTF1A	RBPJ	SLC2A2
Regulation of cholesterol biosynthesis by SREBP (SREBF)	Reactome Pathway	ACACA	ACACB	CARM1	CHD9	CREBBP	CYP51A1	DHCR7	ELOVL6	FASN	FDFT1	FDPS	GGPS1	GPAM	HELZ2	HMGCR	HMGCS1	IDI1	INSIG1	INSIG2	KPNB1	LSS	MBTPS1	MBTPS2	MED1	MTF1	MVD	MVK	NCOA1	NCOA2	NCOA6	NFYA	NFYB	NFYC	PMVK	PPARA	RAN	RXRA	SAR1B	SC5D	SC5DL	SCAP	SEC23A	SEC24A	SEC24B	SEC24C	SEC24D	SMARCD3	SP1
Regulation of cytoskeletal remodeling and cell spreading by IPP complex components	Reactome Pathway	ACTN1	ARHGEF6	LIMS1	PARVA	PARVB	PXN	RSU1	TESK1
Regulation of gap junction activity	Reactome Pathway	GJA1	SRC	TJP1
Regulation of gene expression by Hypoxia-inducible Factor	Reactome Pathway	ARNT	CA9	CREBBP	EP300	EPAS1	EPO	HIF1A	HIF3A	VEGFA
Regulation of gene expression in beta cells	Reactome Pathway	AKT1	AKT2	AKT3	FOXA2	FOXA3	FOXO1	GCK	HNF1A	HNF4A	HNF4G	IAPP	INS	MAFA	NEUROD1	NKX2-2	NKX6-1	PAX6	PDX1	PKLR	SLC2A2
Regulation of gene expression in early pancreatic precursor cells	Reactome Pathway	FGF10	HNF1B	NKX6-1	NR5A2	ONECUT1	ONECUT3	PDX1	PTF1A
Regulation of gene expression in endocrine-committed (NEUROG3+) progenitor cells	Reactome Pathway	INSM1	NEUROD1	NEUROG3	NKX2-2	PAX4
Regulation of gene expression in late stage (branching morphogenesis) pancreatic bud precursor cells	Reactome Pathway	HES1	HNF1B	NEUROG3	NOTCH1	ONECUT1	ONECUT3	RBPJ
Regulation of innate immune responses to cytosolic DNA	Reactome Pathway	DDX41	DTX4	IRF3	NLRP4	RPS27A	TBK1	TMEM173	TREX1	TRIM21	TRIM32	TRIM56	UBA52	UBB	UBC	ZBP1
Regulation of insulin secretion	Reactome Pathway	ABCC8	ADCY5	ADCY6	ADCY8	ADRA2A	ADRA2C	AHCYL1	AKAP5	ARL2	ARL2BP	CACNA1A	CACNA1C	CACNA1D	CACNA1E	CACNA2D2	CACNB2	CACNB3	CHRM3	FFAR1	GCG	GLP1R	GNA11	GNA14	GNA15	GNAI1	GNAI2	GNAQ	GNAS	GNB1	GNB2	GNB3	GNB4	GNB5	GNG10	GNG11	GNG12	GNG13	GNG2	GNG3	GNG4	GNG5	GNG7	GNG8	GNGT1	GNGT2	INS	IQGAP1	ITPR1
Regulation of lipid metabolism by Peroxisome proliferator-activated receptor alpha (PPARalpha)	Reactome Pathway	ABCA1	ABCB4	ACADM	ACOX1	ACSL1	AGT	ALAS1	ANGPTL4	ANKRD1	APOA1	APOA2	APOA5	ARNTL	CARM1	CCNC	CD36	CDK19	CDK8	CHD9	CLOCK	CPT1A	CPT2	CREBBP	CTGF	CYP1A1	CYP4A11	CYP7A1	EP300	ESRRA	FABP1	FADS1	FDFT1	FHL2	G0S2	GLIPR1	GRHL1	HDAC3	HELZ2	HMGCR	HMGCS1	HMGCS2	ME1	MED1	MED10	MED11	MED12	MED13	MED13L
Regulation of mRNA stability by proteins that bind AU-rich elements	Reactome Pathway	AKT1	ANP32A	DCP1A	DCP2	DIS3	EIF4G1	ELAVL1	EXOSC1	EXOSC2	EXOSC3	EXOSC4	EXOSC5	EXOSC6	EXOSC7	EXOSC8	EXOSC9	HNRNPD	HSPA1A	HSPA8	HSPB1	KHSRP	MAPK11	MAPK14	MAPKAPK2	NUP214	PABPC1	PARN	PRKCA	PRKCD	PSMA1	PSMA2	PSMA3	PSMA4	PSMA5	PSMA6	PSMA7	PSMA8	PSMB1	PSMB10	PSMB11	PSMB2	PSMB3	PSMB4	PSMB5	PSMB6	PSMB7	PSMB8	PSMB9
Regulation of mitotic cell cycle	Reactome Pathway	ANAPC1	ANAPC10	ANAPC11	ANAPC2	ANAPC4	ANAPC5	ANAPC7	AURKA	AURKB	BTRC	BUB1B	BUB3	CCNA1	CCNA2	CCNB1	CDC14A	CDC16	CDC20	CDC23	CDC26	CDC27	CDK1	CDK2	CUL1	FBXO5	FZR1	MAD2L1	NEK2	PLK1	PSMA1	PSMA2	PSMA3	PSMA4	PSMA5	PSMA6	PSMA7	PSMA8	PSMB1	PSMB10	PSMB11	PSMB2	PSMB3	PSMB4	PSMB5	PSMB6	PSMB7	PSMB8	PSMB9
Regulation of necroptotic cell death	Reactome Pathway	BIRC2	BIRC3	CASP8	CFLAR	CRMA	FADD	FAS	FASLG	RIPK1	SPI-2	TNFRSF10A	TNFRSF10B	TNFSF10	TRADD	TRAF2	XIAP
Regulation of ornithine decarboxylase (ODC)	Reactome Pathway	AZIN1	NQO1	OAZ1	OAZ2	OAZ3	ODC1	PSMA1	PSMA2	PSMA3	PSMA4	PSMA5	PSMA6	PSMA7	PSMA8	PSMB1	PSMB10	PSMB11	PSMB2	PSMB3	PSMB4	PSMB5	PSMB6	PSMB7	PSMB8	PSMB9	PSMC1	PSMC2	PSMC3	PSMC4	PSMC5	PSMC6	PSMD1	PSMD10	PSMD11	PSMD12	PSMD13	PSMD14	PSMD2	PSMD3	PSMD4	PSMD5	PSMD6	PSMD7	PSMD8	PSMD9	PSME1	PSME2	PSME3
Regulation of pyruvate dehydrogenase (PDH) complex	Reactome Pathway	DLAT	DLD	PDHA1	PDHB	PDHX	PDK1	PDK2	PDK3	PDK4	PDP1	PDP2	PDPR	PPARD	RXRA
Regulation of signaling by CBL	Reactome Pathway	BLNK	CBL	CRK	CRKL	FYN	GRB2	HCK	LYN	PIK3CA	PIK3CB	PIK3CD	PIK3R1	PIK3R2	PIK3R3	RAPGEF1	SYK	VAV1	YES1
Regulation of signaling by NODAL	Reactome Pathway	ACVR1B	ACVR1C	ACVR2A	ACVR2B	CER1	CFC1	LEFTY1	LEFTY2	NODAL	TDGF1
Regulation of thyroid hormone activity	Reactome Pathway	DIO1	DIO2	DIO3
Relaxin receptors	Reactome Pathway	INSL3	INSL5	RLN2	RLN3	RXFP1	RXFP2	RXFP3	RXFP4
Release	Reactome Pathway	HA	M	NA	NP	NS	PA	PB1	PB2
Release of Hh-Np from the secreting cell	Reactome Pathway	ADAM17	DHH	DISP2	GPC5	IHH	NOTUM	SCUBE2	SHH
Release of apoptotic factors from the mitochondria	Reactome Pathway	CYCS	DIABLO
Removal of aminoterminal propeptides from gamma-carboxylated proteins	Reactome Pathway	F10	F2	F7	F9	FURIN	GAS6	PROC	PROS1	PROZ
Removal of licensing factors from origins	Reactome Pathway	CCNA1	CCNA2	CDC6	CDK2	CDKN1A	CDKN1B	CDT1	FZR1	GMNN	MCM10	MCM2	MCM3	MCM4	MCM5	MCM6	MCM7	MCM8	ORC1	ORC2	ORC3	ORC4	ORC5	ORC6	PSMA1	PSMA2	PSMA3	PSMA4	PSMA5	PSMA6	PSMA7	PSMA8	PSMB1	PSMB10	PSMB11	PSMB2	PSMB3	PSMB4	PSMB5	PSMB6	PSMB7	PSMB8	PSMB9	PSMC1	PSMC2	PSMC3	PSMC4	PSMC5	PSMC6
Removal of the Flap Intermediate	Reactome Pathway	DNA2	FEN1	PCNA	POLA1	POLA2	POLD1	POLD2	POLD3	POLD4	PRIM1	PRIM2	RPA1	RPA2	RPA3
Removal of the Flap Intermediate from the C-strand	Reactome Pathway	DNA2	FEN1	PCNA	POLD1	POLD2	POLD3	POLD4	RPA1	RPA2	RPA3
Repression of WNT target genes	Reactome Pathway	AES	AXIN2	CTBP1	CTBP2	CTNNB1	HDAC1	LEF1	TCF7	TCF7L1	TCF7L2	TLE1	TLE2	TLE3	TLE4
Reproduction	Reactome Pathway	ACR	ADAM2	ADAM20	ADAM21	ADAM30	B4GALT1	CATSPER1	CATSPER2	CATSPER3	CATSPER4	CATSPERB	CATSPERD	CATSPERG	CD9	HVCN1	IZUMO1	IZUMO2	IZUMO3	IZUMO4	KCNU1	OVGP1	SPAM1	ZP1	ZP2	ZP3	ZP4
Resolution of AP sites via the multiple-nucleotide patch replacement pathway	Reactome Pathway	APEX1	FEN1	LIG1	PARG	PARP1	PARP2	PCNA	POLB	POLD1	POLD2	POLD3	POLD4	POLE	POLE2	RFC1	RFC2	RFC3	RFC4	RFC5	RPA1	RPA2	RPA3
Resolution of AP sites via the single-nucleotide replacement pathway	Reactome Pathway	APEX1	LIG3	POLB	XRCC1
Resolution of Abasic Sites (AP sites)	Reactome Pathway	APEX1	FEN1	LIG1	LIG3	MBD4	MPG	MUTYH	NEIL1	NEIL2	NTHL1	OGG1	PARG	PARP1	PARP2	PCNA	PNKP	POLB	POLD1	POLD2	POLD3	POLD4	POLE	POLE2	RFC1	RFC2	RFC3	RFC4	RFC5	RPA1	RPA2	RPA3	SMUG1	TDG	UNG	XRCC1
Resolution of D-Loop Structures	Reactome Pathway	ATM	BARD1	BLM	BRCA1	BRCA2	BRIP1	DNA2	EME1	EME2	EXO1	GEN1	KAT5	MRE11A	MUS81	NBN	PALB2	RAD50	RAD51	RAD51AP1	RAD51B	RAD51C	RAD51D	RBBP8	RMI1	RMI2	RTEL1	SLX1A	SLX4	SPIDR	TOP3A	WRN	XRCC2	XRCC3
Resolution of D-loop Structures through Holliday Junction Intermediates	Reactome Pathway	ATM	BARD1	BLM	BRCA1	BRCA2	BRIP1	DNA2	EME1	EME2	EXO1	GEN1	KAT5	MRE11A	MUS81	NBN	PALB2	RAD50	RAD51	RAD51AP1	RAD51B	RAD51C	RAD51D	RBBP8	RMI1	RMI2	SLX1A	SLX4	SPIDR	TOP3A	WRN	XRCC2	XRCC3
Resolution of D-loop Structures through Synthesis-Dependent Strand Annealing (SDSA)	Reactome Pathway	ATM	BARD1	BLM	BRCA1	BRCA2	BRIP1	DNA2	EXO1	KAT5	MRE11A	NBN	PALB2	RAD50	RAD51	RAD51AP1	RAD51B	RAD51C	RAD51D	RBBP8	RMI1	RMI2	RTEL1	TOP3A	WRN	XRCC2	XRCC3
Resolution of Sister Chromatid Cohesion	Reactome Pathway	AHCTF1	APITD1	AURKB	B9D2	BIRC5	BUB1	BUB1B	BUB3	CASC5	CCNB1	CCNB2	CDC20	CDCA5	CDCA8	CDK1	CENPA	CENPC	CENPE	CENPF	CENPH	CENPI	CENPK	CENPL	CENPM	CENPN	CENPO	CENPP	CENPQ	CENPT	CENPU	CKAP5	CLASP1	CLASP2	CLIP1	DSN1	ERCC6L	HDAC8	INCENP	ITGB3BP	KIF18A	KIF2A	KIF2B	KIF2C	KNTC1	MAD1L1	MAD2L1	MAPRE1	MIS12
Respiratory electron transport	Reactome Pathway	COX11	COX14	COX16	COX18	COX19	COX20	COX4I1	COX5A	COX5B	COX6A1	COX6B1	COX6C	COX7A2L	COX7B	COX7C	COX8A	CYC1	CYCS	ETFA	ETFB	ETFDH	LRPPRC	MT-CO1	MT-CO2	MT-CO3	MT-CYB	MT-ND1	MT-ND2	MT-ND3	MT-ND4	MT-ND4L	MT-ND5	MT-ND6	NDUFA1	NDUFA10	NDUFA11	NDUFA12	NDUFA13	NDUFA2	NDUFA3	NDUFA4	NDUFA6	NDUFA7	NDUFA8	NDUFA9	NDUFAB1	NDUFAF2	NDUFAF3
Respiratory electron transport, ATP synthesis by chemiosmotic coupling, and heat production by uncoupling proteins.	Reactome Pathway	ATP5A1	ATP5B	ATP5C1	ATP5D	ATP5E	ATP5F1	ATP5G1	ATP5G2	ATP5G3	ATP5H	ATP5I	ATP5J	ATP5J2	ATP5L	ATP5O	ATP5S	COX11	COX14	COX16	COX18	COX19	COX20	COX4I1	COX5A	COX5B	COX6A1	COX6B1	COX6C	COX7A2L	COX7B	COX7C	COX8A	CYC1	CYCS	ETFA	ETFB	ETFDH	LRPPRC	MT-ATP6	MT-ATP8	MT-CO1	MT-CO2	MT-CO3	MT-CYB	MT-ND1	MT-ND2	MT-ND3	MT-ND4
Response of Mtb to phagocytosis	Reactome Pathway	LTF	MT2748	Rv2238c	Rv2895c	adhE2	ahpC	ahpD	bfr	bfrB	dlaT	fgd1	ggtA	glbN	irtA	irtB	katG	lpdC	msrA	secA1	secA2	secD	secE	secF	secG	secY	sodB	sodC	tpx	trx-2	trxA	trxB
Response to elevated platelet cytosolic Ca2+	Reactome Pathway	A2M	ABCC4	ACTN1	ACTN2	ACTN4	ALB	ALDOA	APOA1	APP	BRPF3	CALM1	CALU	CAP1	CD36	CD63	CD9	CFD	CFL1	CLU	EGF	F13A1	F5	F8	FGA	FGB	FGG	FIGF	FLNA	FN1	GAS6	HABP4	HGF	HRG	HSPA5	IGF1	IGF2	ITGA2B	ITGB3	KNG1	LAMP2	LEFTY2	MMRN1	PDGFA	PDGFB	PECAM1	PF4	PFN1	PLEK
Retinoid cycle disease events	Reactome Pathway	NAPEPLD	OPN1LW	OPN1MW	OPN1SW	RBP1	RBP4	RLBP1	STRA6	TTR
Retinoid metabolism and transport	Reactome Pathway	AGRN	AKR1B10	AKR1C1	AKR1C3	AKR1C4	APOA1	APOA2	APOA4	APOB	APOC2	APOC3	APOE	APOM	BCO1	BCO2	CLPS	GPC1	GPC2	GPC3	GPC4	GPC5	GPC6	HSPG2	LDLR	LPL	LRAT	LRP1	LRP10	LRP12	LRP2	LRP8	PLB1	PNLIP	RBP1	RBP2	RBP4	RDH11	SDC1	SDC2	SDC3	SDC4	TTR
Retrograde neurotrophin signalling	Reactome Pathway	AP2A1	AP2A2	AP2B1	AP2M1	AP2S1	CLTA	DNAL4	DNM1	DNM2	DNM3	NGF	NTRK1	SH3GL2
Reuptake of GABA	Reactome Pathway	SLC6A1	SLC6A11	SLC6A12	SLC6A13
Rev-mediated nuclear export of HIV RNA	Reactome Pathway	AAAS	NUP107	NUP133	NUP153	NUP155	NUP160	NUP188	NUP205	NUP210	NUP214	NUP35	NUP37	NUP43	NUP50	NUP54	NUP62	NUP85	NUP88	NUP93	NUP98	NUPL1	NUPL2	POM121	RAE1	RAN	RANBP1	RANBP2	RANGAP1	RCC1	SEH1L	TPR	XPO1	rev
Reversal of alkylation damage by DNA dioxygenases	Reactome Pathway	ALKBH2	ALKBH3	ASCC1	ASCC2	ASCC3
Reverse Transcription of HIV RNA	Reactome Pathway	PPIA	gag	gag-pol	rev	vif	vpr	vpu
Reversible hydration of carbon dioxide	Reactome Pathway	CA1	CA12	CA13	CA14	CA2	CA3	CA4	CA5A	CA5B	CA6	CA7	CA9
Rhesus glycoproteins mediate ammonium transport.	Reactome Pathway	RHAG	RHBG	RHCG
Rho GTPase cycle	Reactome Pathway	A2M	ABR	AKAP13	ARAP1	ARAP2	ARAP3	ARHGAP1	ARHGAP10	ARHGAP11A	ARHGAP11B	ARHGAP12	ARHGAP15	ARHGAP17	ARHGAP18	ARHGAP19	ARHGAP20	ARHGAP22	ARHGAP23	ARHGAP24	ARHGAP25	ARHGAP26	ARHGAP28	ARHGAP29	ARHGAP30	ARHGAP31	ARHGAP32	ARHGAP33	ARHGAP35	ARHGAP36	ARHGAP39	ARHGAP4	ARHGAP40	ARHGAP44	ARHGAP5	ARHGAP6	ARHGAP8	ARHGAP9	ARHGDIA	ARHGDIB	ARHGDIG	ARHGEF11	ARHGEF12	ARHGEF16	ARHGEF17	ARHGEF18	ARHGEF2	ARHGEF3	ARHGEF4
Ribosomal scanning and start codon recognition	Reactome Pathway	EIF1AX	EIF2S1	EIF2S2	EIF2S3	EIF3A	EIF3B	EIF3C	EIF3D	EIF3E	EIF3F	EIF3G	EIF3H	EIF3I	EIF3J	EIF3K	EIF4A1	EIF4A2	EIF4B	EIF4E	EIF4G1	EIF4H	EIF5	FAU	RPS10	RPS11	RPS12	RPS13	RPS14	RPS15	RPS15A	RPS16	RPS17	RPS18	RPS19	RPS2	RPS20	RPS21	RPS23	RPS24	RPS25	RPS26	RPS27	RPS27A	RPS28	RPS29	RPS3	RPS3A	RPS4X
Role of Abl in Robo-Slit signaling	Reactome Pathway	ABL1	ABL2	CAP1	CAP2	CLASP1	CLASP2	GPC1	ROBO1	SLIT2
Role of LAT2/NTAL/LAB on calcium mobilization	Reactome Pathway	AGO1	AGO2	AGO3	AGO4	AKT1	AKT1S1	AKT2	AKT3	BAD	BTC	CASP9	CD19	CD28	CD80	CD86	CDKN1A	CDKN1B	CHUK	CREB1	EGF	EGFR	ERBB2	ERBB3	ERBB4	EREG	FGF1	FGF10	FGF16	FGF17	FGF18	FGF19	FGF2	FGF20	FGF22	FGF23	FGF3	FGF4	FGF5	FGF6	FGF7	FGF8	FGF9	FGFR1	FGFR2	FGFR3	FGFR4	FOXO1	FOXO3
Role of phospholipids in phagocytosis	Reactome Pathway	AHCYL1	CD247	CD3G	FCGR1A	FCGR2A	FCGR3A	IGHG1	IGHG2	IGHG3	IGHG4	IGHV	IGHV3-23	IGHV7-81	IGKC	IGKV1-5	IGKV1D-16	IGKV4-1	IGKVA18	IGLC1	IGLC2	IGLC3	IGLC6	IGLC7	IGLV	IGLV1-36	IGLV1-40	IGLV1-44	IGLV10-54	IGLV11-55	IGLV2-11	IGLV2-18	IGLV2-23	IGLV2-33	IGLV3-12	IGLV3-16	IGLV3-22	IGLV3-25	IGLV3-27	IGLV4-3	IGLV4-60	IGLV4-69	IGLV5-37	IGLV5-45	IGLV7-43	IGLV7-46	IGLV8-61	ITPR1	ITPR2
Role of second messengers in netrin-1 signaling	Reactome Pathway	DCC	NTN1	PITPNA	PLCG1	TRPC1	TRPC3	TRPC4	TRPC5	TRPC6	TRPC7
S Phase	Reactome Pathway	APEX1	CCNA1	CCNA2	CCND1	CCNE1	CCNE2	CCNH	CDC25A	CDC25B	CDC45	CDC6	CDCA5	CDK2	CDK4	CDK7	CDKN1A	CDKN1B	CDT1	CKS1B	CUL1	DNA2	ESCO1	ESCO2	FEN1	FZR1	GINS1	GINS2	GINS3	GINS4	LIG1	MAX	MCM2	MCM3	MCM4	MCM5	MCM6	MCM7	MCM8	MNAT1	MYC	ORC1	ORC2	ORC3	ORC4	ORC5	ORC6	PCNA	PDS5A
S33 mutants of beta-catenin aren't phosphorylated	Reactome Pathway	AMER1	APC	AXIN1	CSNK1A1	CTNNB1	GSK3B	PPP2CA	PPP2CB	PPP2R1A	PPP2R1B	PPP2R5A	PPP2R5B	PPP2R5C	PPP2R5D	PPP2R5E
S37 mutants of beta-catenin aren't phosphorylated	Reactome Pathway	AMER1	APC	AXIN1	CSNK1A1	CTNNB1	GSK3B	PPP2CA	PPP2CB	PPP2R1A	PPP2R1B	PPP2R5A	PPP2R5B	PPP2R5C	PPP2R5D	PPP2R5E
S45 mutants of beta-catenin aren't phosphorylated	Reactome Pathway	AMER1	APC	AXIN1	CSNK1A1	CTNNB1	GSK3B	PPP2CA	PPP2CB	PPP2R1A	PPP2R1B	PPP2R5A	PPP2R5B	PPP2R5C	PPP2R5D	PPP2R5E
SCF(Skp2)-mediated degradation of p27/p21	Reactome Pathway	CCNA1	CCNA2	CCNE1	CCNE2	CDK2	CDKN1A	CDKN1B	CKS1B	CUL1	PSMA1	PSMA2	PSMA3	PSMA4	PSMA5	PSMA6	PSMA7	PSMB1	PSMB10	PSMB2	PSMB3	PSMB4	PSMB5	PSMB6	PSMB7	PSMB8	PSMB9	PSMC1	PSMC2	PSMC3	PSMC4	PSMC5	PSMC6	PSMD1	PSMD10	PSMD11	PSMD12	PSMD13	PSMD14	PSMD2	PSMD3	PSMD4	PSMD5	PSMD6	PSMD7	PSMD8	PSMD9	PSME1	PSME2
SCF-beta-TrCP mediated degradation of Emi1	Reactome Pathway	BTRC	CDC20	CUL1	FBXO5	FZR1	PSMA1	PSMA2	PSMA3	PSMA4	PSMA5	PSMA6	PSMA7	PSMA8	PSMB1	PSMB10	PSMB11	PSMB2	PSMB3	PSMB4	PSMB5	PSMB6	PSMB7	PSMB8	PSMB9	PSMC1	PSMC2	PSMC3	PSMC4	PSMC5	PSMC6	PSMD1	PSMD10	PSMD11	PSMD12	PSMD13	PSMD14	PSMD2	PSMD3	PSMD4	PSMD5	PSMD6	PSMD7	PSMD8	PSMD9	PSME1	PSME2	PSME3	PSME4
SEMA3A-Plexin repulsion signaling by inhibiting Integrin adhesion	Reactome Pathway	FARP2	FES	FYN	NRP1	PIP5K1C	PLXNA1	PLXNA2	PLXNA3	PLXNA4	RAC1	RND1	RRAS	SEMA3A	TLN1
SHC-mediated cascade:FGFR1	Reactome Pathway	FGF1	FGF10	FGF17	FGF2	FGF20	FGF22	FGF23	FGF3	FGF4	FGF5	FGF6	FGF8	FGF9	FGFR1	GRB2	HRAS	KL	KRAS	NRAS	SHC1	SOS1
SHC-mediated cascade:FGFR2	Reactome Pathway	FGF1	FGF10	FGF16	FGF17	FGF18	FGF2	FGF20	FGF22	FGF23	FGF3	FGF4	FGF5	FGF6	FGF7	FGF8	FGF9	FGFR2	FRS2	FRS3	GRB2	HRAS	KRAS	NRAS	PTPN11	SHC1	SOS1
SHC-mediated cascade:FGFR3	Reactome Pathway	FGF1	FGF16	FGF17	FGF18	FGF2	FGF20	FGF23	FGF4	FGF5	FGF8	FGF9	FGFR3	GRB2	HRAS	KRAS	NRAS	SHC1	SOS1
SHC-mediated cascade:FGFR4	Reactome Pathway	FGF1	FGF16	FGF17	FGF18	FGF19	FGF2	FGF20	FGF23	FGF4	FGF6	FGF8	FGF9	FGFR4	FRS2	FRS3	GRB2	HRAS	KLB	KRAS	NRAS	PTPN11	SHC1	SOS1
SHC-related events triggered by IGF1R	Reactome Pathway	GRB2	HRAS	IGF1	IGF1R	IGF2	KRAS	NRAS	SHC1	SOS1
SHC1 events in EGFR signaling	Reactome Pathway	ACTN2	AKAP9	ANGPT1	APBB1IP	ARAF	ARRB1	ARRB2	BRAF	BRAP	BTC	CALM1	CAMK2A	CAMK2B	CAMK2D	CAMK2G	CNKSR1	CNKSR2	CSF2	CSF2RA	CSF2RB	CSK	CUL3	DAB2IP	DLG4	DUSP1	DUSP10	DUSP16	DUSP2	DUSP4	DUSP5	DUSP6	DUSP7	DUSP8	DUSP9	EGF	EGFR	ERBB2	ERBB3	ERBB4	EREG	FGA	FGB	FGF1	FGF10	FGF16	FGF17	FGF18	FGF19
SHC1 events in ERBB2 signaling	Reactome Pathway	ACTN2	AKAP9	ANGPT1	APBB1IP	ARAF	ARRB1	ARRB2	BRAF	BRAP	BTC	CALM1	CAMK2A	CAMK2B	CAMK2D	CAMK2G	CNKSR1	CNKSR2	CSF2	CSF2RA	CSF2RB	CSK	CUL3	DAB2IP	DLG4	DUSP1	DUSP10	DUSP16	DUSP2	DUSP4	DUSP5	DUSP6	DUSP7	DUSP8	DUSP9	EGF	EGFR	ERBB2	ERBB3	ERBB4	EREG	FGA	FGB	FGF1	FGF10	FGF16	FGF17	FGF18	FGF19
SHC1 events in ERBB4 signaling	Reactome Pathway	ACTN2	AKAP9	ANGPT1	APBB1IP	ARAF	ARRB1	ARRB2	BRAF	BRAP	BTC	CALM1	CAMK2A	CAMK2B	CAMK2D	CAMK2G	CNKSR1	CNKSR2	CSF2	CSF2RA	CSF2RB	CSK	CUL3	DAB2IP	DLG4	DUSP1	DUSP10	DUSP16	DUSP2	DUSP4	DUSP5	DUSP6	DUSP7	DUSP8	DUSP9	EGF	EGFR	ERBB2	ERBB3	ERBB4	EREG	FGA	FGB	FGF1	FGF10	FGF16	FGF17	FGF18	FGF19
SIRT1 negatively regulates rRNA Expression	Reactome Pathway	H2AFB1	H2AFX	H2AFZ	H2BFS	H3F3A	HIST1H2AB	HIST1H2AC	HIST1H2AD	HIST1H2AJ	HIST1H2BA	HIST1H2BB	HIST1H2BC	HIST1H2BD	HIST1H2BH	HIST1H2BJ	HIST1H2BK	HIST1H2BL	HIST1H2BM	HIST1H2BN	HIST1H2BO	HIST1H3A	HIST1H4A	HIST2H2AA3	HIST2H2AC	HIST2H2BE	HIST2H3A	HIST3H2BB	RRP8	SIRT1	SUV39H1	TAF1A	TAF1B	TAF1C	TAF1D	TBP
SLBP Dependent Processing of Replication-Dependent Histone Pre-mRNAs	Reactome Pathway	LSM10	LSM11	NCBP1	NCBP2	SLBP	SNRPB	SNRPD3	SNRPE	SNRPF	SNRPG	ZNF473
SLBP independent Processing of Histone Pre-mRNAs	Reactome Pathway	LSM10	LSM11	NCBP1	NCBP2	SNRPB	SNRPD3	SNRPE	SNRPF	SNRPG	ZNF473
SLC transporter disorders	Reactome Pathway	ALB	AVP	AVPR1A	AVPR1B	AVPR2	GCK	GCKR
SLC-mediated transmembrane transport	Reactome Pathway	AAAS	ALB	APOD	AVP	CP	CTNS	FGF21	G6PC	G6PC2	G6PC3	GCK	GCKR	HEPH	HK1	HK2	HK3	LCN1	LCN12	LCN15	LCN9	NAGLT1	NUP107	NUP133	NUP153	NUP155	NUP160	NUP188	NUP205	NUP210	NUP214	NUP35	NUP37	NUP43	NUP50	NUP54	NUP62	NUP85	NUP88	NUP93	NUP98	NUPL1	NUPL2	PDZD11	POM121	RAE1	RANBP2	RHAG	RHBG
SMAC binds to IAPs	Reactome Pathway	CASP3	CASP7	CASP9	DIABLO	XIAP
SMAC-mediated apoptotic response	Reactome Pathway	CASP3	CASP7	CASP9	DIABLO	XIAP
SMAC-mediated dissociation of IAP:caspase complexes	Reactome Pathway	CASP3	CASP7	CASP9	DIABLO	XIAP
SMAD2/3 MH2 Domain Mutants in Cancer	Reactome Pathway	SMAD2	SMAD3	SMAD4	TGFB1	TGFBR1	TGFBR2	ZFYVE9
SMAD2/3 Phosphorylation Motif Mutants in Cancer	Reactome Pathway	SMAD2	SMAD3	TGFB1	TGFBR1	TGFBR2	ZFYVE9
SMAD2/SMAD3:SMAD4 heterotrimer regulates transcription	Reactome Pathway	ATP1B4	CCNC	CCNT1	CCNT2	CDK8	CDK9	CDKN2B	E2F4	E2F5	HDAC1	JUNB	MEN1	MYC	RBL1	RNF111	RPS27A	SERPINE1	SMAD2	SMAD3	SMAD4	SMAD7	SNW1	SP1	TFDP1	TFDP2	TGIF1	TGIF2	UBA52	UBB	UBC	WWTR1
SMAD4 MH2 Domain Mutants in Cancer	Reactome Pathway	SMAD2	SMAD3	SMAD4
SOS-mediated signalling	Reactome Pathway	ACTN2	AKAP9	ANGPT1	APBB1IP	ARAF	ARRB1	ARRB2	BRAF	BRAP	BTC	CALM1	CAMK2A	CAMK2B	CAMK2D	CAMK2G	CNKSR1	CNKSR2	CSF2	CSF2RA	CSF2RB	CSK	CUL3	DAB2IP	DLG4	DUSP1	DUSP10	DUSP16	DUSP2	DUSP4	DUSP5	DUSP6	DUSP7	DUSP8	DUSP9	EGF	EGFR	ERBB2	ERBB3	ERBB4	EREG	FGA	FGB	FGF1	FGF10	FGF16	FGF17	FGF18	FGF19
SRP-dependent cotranslational protein targeting to membrane	Reactome Pathway	7SL RNA (ENSG00000222619)	7SL RNA (ENSG00000222639)	DDOST	FAU	RPL10	RPL10A	RPL11	RPL12	RPL13	RPL13A	RPL14	RPL15	RPL17	RPL18	RPL18A	RPL19	RPL21	RPL22	RPL23	RPL23A	RPL24	RPL26	RPL26L1	RPL27	RPL27A	RPL28	RPL29	RPL3	RPL30	RPL31	RPL32	RPL34	RPL35	RPL35A	RPL36	RPL36A	RPL37	RPL37A	RPL38	RPL39	RPL3L	RPL4	RPL41	RPL5	RPL6	RPL7	RPL7A	RPL8
STAT6-mediated induction of chemokines	Reactome Pathway	STAT6	TBK1	TMEM173
STING mediated induction of host immune responses	Reactome Pathway	DDX41	DTX4	IFI16	IRF3	MB21D1	MRE11A	NLRP4	PRKDC	STAT6	TBK1	TMEM173	TREX1	TRIM21	XRCC5	XRCC6	ZBP1
SUMO E3 ligases SUMOylate target proteins	Reactome Pathway	AAAS	BLM	BMI1	BRCA1	CBX2	CBX4	CBX8	CDKN2A	CETN2	EID3	HDAC7	HERC2	MDC1	NDNL2	NSMCE1	NSMCE2	NSMCE4A	NUP107	NUP133	NUP153	NUP155	NUP160	NUP188	NUP205	NUP210	NUP214	NUP35	NUP37	NUP43	NUP50	NUP54	NUP62	NUP85	NUP88	NUP93	NUP98	NUPL1	NUPL2	PARP1	PCGF2	PHC1	PHC2	PHC3	PIAS1	PIAS2	PIAS4	PML	POM121
SUMO is conjugated to E1 (UBA2:SAE1)	Reactome Pathway	SAE1	SUMO1	SUMO2	SUMO3	UBA2
SUMO is proteolytically processed	Reactome Pathway	SENP1	SENP2	SENP5	SUMO1	SUMO2	SUMO3
SUMO is transferred from E1 to E2 (UBE2I, UBC9)	Reactome Pathway	SAE1	SUMO1	SUMO2	SUMO3	UBA2	UBE2I
SUMOylation	Reactome Pathway	AAAS	BLM	BMI1	BRCA1	CBX2	CBX4	CBX8	CDKN2A	CETN2	EID3	HDAC7	HERC2	MDC1	NDNL2	NSMCE1	NSMCE2	NSMCE4A	NUP107	NUP133	NUP153	NUP155	NUP160	NUP188	NUP205	NUP210	NUP214	NUP35	NUP37	NUP43	NUP50	NUP54	NUP62	NUP85	NUP88	NUP93	NUP98	NUPL1	NUPL2	PARP1	PCGF2	PHC1	PHC2	PHC3	PIAS1	PIAS2	PIAS4	PML	POM121
SUMOylation of DNA damage response and repair proteins	Reactome Pathway	AAAS	BLM	BMI1	BRCA1	CBX2	CBX4	CBX8	CDKN2A	CETN2	EID3	HDAC7	HERC2	MDC1	NDNL2	NSMCE1	NSMCE2	NSMCE4A	NUP107	NUP133	NUP153	NUP155	NUP160	NUP188	NUP205	NUP210	NUP214	NUP35	NUP37	NUP43	NUP50	NUP54	NUP62	NUP85	NUP88	NUP93	NUP98	NUPL1	NUPL2	PARP1	PCGF2	PHC1	PHC2	PHC3	PIAS1	PIAS2	PIAS4	PML	POM121
Scavenging by Class A Receptors	Reactome Pathway	APOA1	APOB	APOE	CALR	COL1A1	COL1A2	COL3A1	COL4A1	COL4A2	COLEC11	COLEC12	FTH1	FTL	HSP90B1	MARCO	MASP1	MSR1	SCARA5	SCGB3A2
Scavenging by Class B Receptors	Reactome Pathway	APOA1	APOB	CD36	SAA1	SCARB1
Scavenging by Class F Receptors	Reactome Pathway	APOB	CALR	HSP90AA1	HSPH1	HYOU1	SCARF1	porB
Scavenging by Class H Receptors	Reactome Pathway	APOB	SPARC	STAB1	STAB2
Scavenging of heme from plasma	Reactome Pathway	ALB	AMBP	APOA1	APOL1	CD163	HBA1	HBB	HP	HPR	HPX	IGHA1	IGHA2	IGHV	IGHV3-23	IGHV7-81	IGKC	IGKV1-5	IGKV1D-16	IGKV4-1	IGKVA18	IGLC1	IGLC2	IGLC3	IGLC6	IGLC7	IGLV	IGLV1-36	IGLV1-40	IGLV1-44	IGLV10-54	IGLV11-55	IGLV2-11	IGLV2-18	IGLV2-23	IGLV2-33	IGLV3-12	IGLV3-16	IGLV3-22	IGLV3-25	IGLV3-27	IGLV4-3	IGLV4-60	IGLV4-69	IGLV5-37	IGLV5-45	IGLV7-43	IGLV7-46	IGLV8-61
Sema3A PAK dependent Axon repulsion	Reactome Pathway	CFL1	FES	FYN	HSP90AA1	HSP90AB1	LIMK1	NRP1	PAK1	PAK2	PAK3	PLXNA1	PLXNA2	PLXNA3	PLXNA4	RAC1	SEMA3A
Sema4D in semaphorin signaling	Reactome Pathway	ARHGAP35	ARHGEF11	ARHGEF12	CDC42	ERBB2	LIMK1	LIMK2	MET	MYH10	MYH11	MYH14	MYH9	MYL12B	MYL6	MYL9	PLXNB1	RAC1	RAC2	RHOA	RHOB	RHOC	RHOG	RND1	ROCK1	ROCK2	RRAS	SEMA4D
Sema4D induced cell migration and growth-cone collapse	Reactome Pathway	ARHGEF11	ARHGEF12	CDC42	ERBB2	LIMK1	LIMK2	MYH10	MYH11	MYH14	MYH9	MYL12B	MYL6	MYL9	PLXNB1	RAC1	RAC2	RHOA	RHOB	RHOC	RHOG	RND1	ROCK1	ROCK2	SEMA4D
Sema4D mediated inhibition of cell attachment and migration	Reactome Pathway	ARHGAP35	MET	PLXNB1	RAC1	RHOA	RND1	RRAS	SEMA4D
Semaphorin interactions	Reactome Pathway	ARHGAP35	ARHGEF11	ARHGEF12	CD72	CDC42	CDK5	CDK5R1	CFL1	CRMP1	DPYSL2	DPYSL3	DPYSL4	DPYSL5	ERBB2	FARP2	FES	FYN	GSK3B	HSP90AA1	HSP90AB1	ITGA1	ITGB1	LIMK1	LIMK2	MET	MYH10	MYH11	MYH14	MYH9	MYL12B	MYL6	MYL9	NRP1	PAK1	PAK2	PAK3	PIP5K1C	PLXNA1	PLXNA2	PLXNA3	PLXNA4	PLXNB1	PLXNB3	PLXNC1	PLXND1	PTPRC	RAC1	RAC2
Senescence-Associated Secretory Phenotype (SASP)	Reactome Pathway	ANAPC1	ANAPC10	ANAPC11	ANAPC2	ANAPC4	ANAPC5	ANAPC7	CCNA1	CCNA2	CDC16	CDC23	CDC26	CDC27	CDK2	CDK4	CDK6	CDKN1A	CDKN1B	CDKN2A	CDKN2B	CDKN2C	CDKN2D	CEBPB	CXCL8	EHMT1	EHMT2	FOS	FZR1	H2AFB1	H2AFX	H2AFZ	H2BFS	H3F3A	HIST1H2AB	HIST1H2AC	HIST1H2AD	HIST1H2AJ	HIST1H2BA	HIST1H2BB	HIST1H2BC	HIST1H2BD	HIST1H2BH	HIST1H2BJ	HIST1H2BK	HIST1H2BL	HIST1H2BM	HIST1H2BN	HIST1H2BO
Sensing of DNA Double Strand Breaks	Reactome Pathway	ATM	KAT5	KPNA2	MRE11A	NBN	RAD50
Separation of Sister Chromatids	Reactome Pathway	AHCTF1	ANAPC1	ANAPC10	ANAPC11	ANAPC2	ANAPC4	ANAPC5	ANAPC7	APITD1	AURKB	B9D2	BIRC5	BUB1	BUB1B	BUB3	CASC5	CDC16	CDC20	CDC23	CDC26	CDC27	CDCA5	CDCA8	CENPA	CENPC	CENPE	CENPF	CENPH	CENPI	CENPK	CENPL	CENPM	CENPN	CENPO	CENPP	CENPQ	CENPT	CENPU	CKAP5	CLASP1	CLASP2	CLIP1	DSN1	ERCC6L	ESPL1	HDAC8	INCENP	ITGB3BP
Serine biosynthesis	Reactome Pathway	PHGDH	PSAT1	PSPH
Serotonin Neurotransmitter Release Cycle	Reactome Pathway	BZRAP1	CPLX1	PPFIA1	PPFIA2	PPFIA3	PPFIA4	RAB3A	RIMS1	SLC18A2	SNAP25	STX1A	STXBP1	SYN1	SYN2	SYN3	SYT1	UNC13B	VAMP2
Serotonin and melatonin biosynthesis	Reactome Pathway	AANAT	ASMT	DDC	TPH1	TPH2
Serotonin clearance from the synaptic cleft	Reactome Pathway	ALDH2	MAOA
Serotonin receptors	Reactome Pathway	HTR1A	HTR1B	HTR1D	HTR1E	HTR1F	HTR2A	HTR2B	HTR2C	HTR4	HTR5A	HTR6	HTR7
Sialic acid metabolism	Reactome Pathway	CMAS	CTSA	GLB1	GNE	NANP	NANS	NEU1	NEU2	NEU3	NEU4	NPL	SLC17A5	SLC35A1	ST3GAL1	ST3GAL2	ST3GAL3	ST3GAL4	ST3GAL5	ST3GAL6	ST6GAL1	ST6GAL2	ST6GALNAC1	ST6GALNAC2	ST6GALNAC3	ST6GALNAC4	ST6GALNAC5	ST6GALNAC6	ST8SIA1	ST8SIA2	ST8SIA3	ST8SIA4	ST8SIA5	ST8SIA6
Signal Transduction	Reactome Pathway	A2M	AATF	ABCA4	ABHD12	ABHD6	ABI1	ABI2	ABL1	ABR	ACKR1	ACKR2	ACKR3	ACKR4	ACTB	ACTG1	ACTN2	ACTR2	ACTR3	ACVR1B	ACVR1C	ACVR2A	ACVR2B	ADAM10	ADAM12	ADAM17	ADCY1	ADCY10	ADCY2	ADCY3	ADCY4	ADCY5	ADCY6	ADCY7	ADCY8	ADCY9	ADCYAP1	ADCYAP1R1	ADGRE1	ADGRE2	ADGRE3	ADH1A	ADH1C	ADH4	ADM	ADM2	ADORA1	ADORA2A	ADORA2B
Signal amplification	Reactome Pathway	GNA11	GNA13	GNA14	GNA15	GNAI1	GNAI2	GNAI3	GNAQ	GNAT3	GNB1	GNB2	GNB3	GNB4	GNB5	GNG10	GNG11	GNG12	GNG13	GNG2	GNG3	GNG4	GNG5	GNG7	GNG8	GNGT1	GNGT2	MAPK14	P2RY1	P2RY12	PLA2G4A	SRC	TBXA2R
Signal attenuation	Reactome Pathway	GRB10	GRB2	INS	INSR	IRS1	IRS2	MAPK1	MAPK3	SHC1	SOS1
Signal regulatory protein (SIRP) family interactions	Reactome Pathway	CD47	FYB	GRB2	PTK2	PTK2B	PTPN11	PTPN6	SIRPA	SIRPB1	SIRPG	SKAP2	SRC	TYROBP
Signal transduction by L1	Reactome Pathway	CSNK2A1	CSNK2A2	CSNK2B	EGFR	FGFR1	ITGA2B	ITGA5	ITGA9	ITGAV	ITGB1	ITGB3	L1CAM	MAP2K1	MAP2K2	MAPK1	MAPK3	NCAM1	NRP1	PAK1	RAC1	VAV2
Signaling by Activin	Reactome Pathway	ACVR1B	ACVR1C	ACVR2A	ACVR2B	DRAP1	FOXH1	FST	FSTL3	INHBA	INHBB	SMAD2	SMAD3	SMAD4
Signaling by BMP	Reactome Pathway	ACVR2A	ACVR2B	BMP2	BMPR1A	BMPR1B	BMPR2	CER1	CHRDL1	FSTL1	GREM2	NOG	SKI	SMAD1	SMAD4	SMAD5	SMAD6	SMAD7	SMAD9	SMURF1	SMURF2	UBE2D1	UBE2D3	ZFYVE16
Signaling by EGFR	Reactome Pathway	ACTN2	ADAM10	ADAM12	ADAM17	ADCY1	ADCY2	ADCY3	ADCY4	ADCY5	ADCY6	ADCY7	ADCY8	ADCY9	ADRBK1	AGO1	AGO2	AGO3	AGO4	AHCYL1	AKAP9	AKT1	AKT1S1	AKT2	AKT3	ANGPT1	AP2A1	AP2A2	AP2B1	AP2M1	AP2S1	APBB1IP	ARAF	ARHGEF7	ARRB1	ARRB2	BAD	BRAF	BRAP	BTC	CALM1	CAMK2A	CAMK2B	CAMK2D	CAMK2G	CAMK4	CASP9	CBL	CD19
Signaling by EGFR in Cancer	Reactome Pathway	CBL	CDC37	EGF	EGFR	GAB1	GRB2	HRAS	HSP90AA1	KRAS	NRAS	PIK3CA	PIK3R1	PLCG1	RPS27A	SHC1	SOS1	UBA52	UBB	UBC
Signaling by EGFRvIII in Cancer	Reactome Pathway	CBL	CDC37	EGF	EGFR	GAB1	GRB2	HRAS	HSP90AA1	KRAS	NRAS	PIK3CA	PIK3R1	PLCG1	SHC1	SOS1
Signaling by ERBB2	Reactome Pathway	ACTN2	ADCY1	ADCY2	ADCY3	ADCY4	ADCY5	ADCY6	ADCY7	ADCY8	ADCY9	ADRBK1	AGO1	AGO2	AGO3	AGO4	AHCYL1	AKAP9	AKT1	AKT1S1	AKT2	AKT3	ANGPT1	APBB1IP	ARAF	ARRB1	ARRB2	BAD	BRAF	BRAP	BTC	CALM1	CAMK2A	CAMK2B	CAMK2D	CAMK2G	CAMK4	CASP9	CD19	CD28	CD80	CD86	CDC37	CDKN1A	CDKN1B	CHUK	CNKSR1	CNKSR2	CREB1
Signaling by ERBB4	Reactome Pathway	ACTN2	ADAM17	AGO1	AGO2	AGO3	AGO4	AKAP9	AKT1	AKT1S1	AKT2	AKT3	ANGPT1	APBB1IP	APH1A	APH1B	ARAF	ARRB1	ARRB2	BAD	BRAF	BRAP	BTC	BTRC	CALM1	CAMK2A	CAMK2B	CAMK2D	CAMK2G	CASP9	CD19	CD28	CD80	CD86	CDKN1A	CDKN1B	CHUK	CNKSR1	CNKSR2	CREB1	CSF2	CSF2RA	CSF2RB	CSH1	CSK	CSN2	CUL1	CUL3	CXCL12
Signaling by FGFR	Reactome Pathway	ACTN2	ADCY1	ADCY2	ADCY3	ADCY4	ADCY5	ADCY6	ADCY7	ADCY8	ADCY9	ADRBK1	AGO1	AGO2	AGO3	AGO4	AHCYL1	AKAP9	AKT1	AKT1S1	AKT2	AKT3	ANGPT1	APBB1IP	ARAF	ARRB1	ARRB2	BAD	BRAF	BRAP	BTC	CALM1	CAMK2A	CAMK2B	CAMK2D	CAMK2G	CAMK4	CASP9	CBL	CD19	CD28	CD80	CD86	CDKN1A	CDKN1B	CHUK	CNKSR1	CNKSR2	CREB1
Signaling by FGFR in disease	Reactome Pathway	BCR	CNTRL	CPSF6	CUX1	FGF1	FGF10	FGF16	FGF17	FGF18	FGF2	FGF20	FGF22	FGF23	FGF3	FGF4	FGF5	FGF6	FGF7	FGF8	FGF9	FGFR1	FGFR1OP	FGFR1OP2	FGFR2	FGFR3	FGFR4	FRS2	GAB1	GAB2	GRB2	HRAS	KRAS	LRRFIP1	MYO18A	NRAS	PIK3CA	PIK3R1	PLCG1	SOS1	STAT1	STAT3	STAT5A	STAT5B	TRIM24	ZMYM2
Signaling by FGFR1	Reactome Pathway	ACTN2	ADCY1	ADCY2	ADCY3	ADCY4	ADCY5	ADCY6	ADCY7	ADCY8	ADCY9	ADRBK1	AGO1	AGO2	AGO3	AGO4	AHCYL1	AKAP9	AKT1	AKT1S1	AKT2	AKT3	ANGPT1	APBB1IP	ARAF	ARRB1	ARRB2	BAD	BRAF	BRAP	BTC	CALM1	CAMK2A	CAMK2B	CAMK2D	CAMK2G	CAMK4	CASP9	CBL	CD19	CD28	CD80	CD86	CDKN1A	CDKN1B	CHUK	CNKSR1	CNKSR2	CREB1
Signaling by FGFR1 amplification mutants	Reactome Pathway	FGFR1
Signaling by FGFR1 fusion mutants	Reactome Pathway	BCR	CNTRL	CPSF6	CUX1	FGFR1OP	FGFR1OP2	GAB2	GRB2	LRRFIP1	MYO18A	PIK3CA	PIK3R1	STAT1	STAT3	STAT5A	STAT5B	TRIM24	ZMYM2
Signaling by FGFR1 in disease	Reactome Pathway	BCR	CNTRL	CPSF6	CUX1	FGF1	FGF17	FGF2	FGF20	FGF23	FGF4	FGF5	FGF6	FGF8	FGF9	FGFR1	FGFR1OP	FGFR1OP2	FRS2	GAB1	GAB2	GRB2	HRAS	KRAS	LRRFIP1	MYO18A	NRAS	PIK3CA	PIK3R1	PLCG1	SOS1	STAT1	STAT3	STAT5A	STAT5B	TRIM24	ZMYM2
Signaling by FGFR2	Reactome Pathway	ACTN2	ADCY1	ADCY2	ADCY3	ADCY4	ADCY5	ADCY6	ADCY7	ADCY8	ADCY9	ADRBK1	AGO1	AGO2	AGO3	AGO4	AHCYL1	AKAP9	AKT1	AKT1S1	AKT2	AKT3	ANGPT1	APBB1IP	ARAF	ARRB1	ARRB2	BAD	BRAF	BRAP	BTC	CALM1	CAMK2A	CAMK2B	CAMK2D	CAMK2G	CAMK4	CASP9	CBL	CD19	CD28	CD80	CD86	CDKN1A	CDKN1B	CHUK	CNKSR1	CNKSR2	CREB1
Signaling by FGFR2 amplification mutants	Reactome Pathway	FGFR2
Signaling by FGFR2 in disease	Reactome Pathway	FGF1	FGF10	FGF16	FGF17	FGF18	FGF2	FGF20	FGF22	FGF23	FGF3	FGF4	FGF5	FGF6	FGF7	FGF8	FGF9	FGFR2	FRS2	GAB1	GRB2	HRAS	KRAS	NRAS	PIK3CA	PIK3R1	PLCG1	SOS1
Signaling by FGFR3	Reactome Pathway	ACTN2	ADCY1	ADCY2	ADCY3	ADCY4	ADCY5	ADCY6	ADCY7	ADCY8	ADCY9	ADRBK1	AGO1	AGO2	AGO3	AGO4	AHCYL1	AKAP9	AKT1	AKT1S1	AKT2	AKT3	ANGPT1	APBB1IP	ARAF	ARRB1	ARRB2	BAD	BRAF	BRAP	BTC	CALM1	CAMK2A	CAMK2B	CAMK2D	CAMK2G	CAMK4	CASP9	CBL	CD19	CD28	CD80	CD86	CDKN1A	CDKN1B	CHUK	CNKSR1	CNKSR2	CREB1
Signaling by FGFR3 in disease	Reactome Pathway	FGF1	FGF16	FGF17	FGF18	FGF2	FGF20	FGF23	FGF4	FGF5	FGF8	FGF9	FGFR3	FRS2	GAB1	GRB2	HRAS	KRAS	NRAS	PIK3CA	PIK3R1	PLCG1	SOS1
Signaling by FGFR4	Reactome Pathway	ACTN2	ADCY1	ADCY2	ADCY3	ADCY4	ADCY5	ADCY6	ADCY7	ADCY8	ADCY9	ADRBK1	AGO1	AGO2	AGO3	AGO4	AHCYL1	AKAP9	AKT1	AKT1S1	AKT2	AKT3	ANGPT1	APBB1IP	ARAF	ARRB1	ARRB2	BAD	BRAF	BRAP	BTC	CALM1	CAMK2A	CAMK2B	CAMK2D	CAMK2G	CAMK4	CASP9	CBL	CD19	CD28	CD80	CD86	CDKN1A	CDKN1B	CHUK	CNKSR1	CNKSR2	CREB1
Signaling by FGFR4 in disease	Reactome Pathway	FGFR4	FRS2	GAB1	GRB2	HRAS	KRAS	NRAS	PIK3CA	PIK3R1	PLCG1	SOS1
Signaling by GPCR	Reactome Pathway	ABHD12	ABHD6	ABR	ACKR1	ACKR2	ACKR3	ACKR4	ACTN2	ADCY1	ADCY2	ADCY3	ADCY4	ADCY5	ADCY6	ADCY7	ADCY8	ADCY9	ADCYAP1	ADCYAP1R1	ADGRE1	ADGRE2	ADGRE3	ADM	ADM2	ADORA1	ADORA2A	ADORA2B	ADORA3	ADRA1A	ADRA1B	ADRA1D	ADRA2A	ADRA2B	ADRA2C	ADRB1	ADRB2	ADRB3	ADRBK1	AGT	AGTR1	AGTR2	AHCYL1	AKAP13	AKAP9	AKT1	AKT2	AKT3	ANGPT1
Signaling by Hedgehog	Reactome Pathway	ADAM17	ADCY1	ADCY10	ADCY2	ADCY3	ADCY4	ADCY5	ADCY6	ADCY7	ADCY8	ADCY9	ADRBK1	ARRB1	ARRB2	BOC	BTRC	CDC73	CDON	CSNK1A1	CUL1	CUL3	DERL2	DHH	DISP2	DYNC2H1	DZIP1	EFCAB7	ERLEC1	EVC	EVC2	FUZ	GAS1	GAS8	GLI1	GLI2	GLI3	GNAS	GPC5	GPR161	GSK3B	HHAT	HHIP	IFT122	IFT140	IFT172	IFT52	IFT57	IFT88
Signaling by Hippo	Reactome Pathway	AMOT	AMOTL1	AMOTL2	CASP3	DVL2	LATS1	LATS2	MOB1A	MOB1B	NPHP4	SAV1	STK3	STK4	TJP1	TJP2	WWC1	WWTR1	YAP1	YWHAB	YWHAE
Signaling by Insulin receptor	Reactome Pathway	ACTN2	AKAP9	AKT1	AKT1S1	AKT2	ANGPT1	APBB1IP	ARAF	ARRB1	ARRB2	ATP6AP1	ATP6V0A1	ATP6V0A2	ATP6V0A4	ATP6V0B	ATP6V0C	ATP6V0D1	ATP6V0D2	ATP6V0E1	ATP6V0E2	ATP6V1A	ATP6V1B1	ATP6V1B2	ATP6V1C1	ATP6V1C2	ATP6V1D	ATP6V1E1	ATP6V1E2	ATP6V1F	ATP6V1G1	ATP6V1G2	ATP6V1G3	ATP6V1H	BRAF	BRAP	BTC	CAB39	CAB39L	CALM1	CAMK2A	CAMK2B	CAMK2D	CAMK2G	CNKSR1	CNKSR2	CSF2	CSF2RA	CSF2RB
Signaling by Interleukins	Reactome Pathway	ACTN2	AKAP9	ANGPT1	APBB1IP	ARAF	ARRB1	ARRB2	BLNK	BRAF	BRAP	BTC	BTRC	CALM1	CAMK2A	CAMK2B	CAMK2D	CAMK2G	CASP1	CBL	CHUK	CNKSR1	CNKSR2	CRK	CRKL	CSF2	CSF2RA	CSF2RB	CSK	CUL1	CUL3	DAB2IP	DLG4	DUSP1	DUSP10	DUSP16	DUSP2	DUSP4	DUSP5	DUSP6	DUSP7	DUSP8	DUSP9	EGF	EGFR	ERBB2	ERBB3	ERBB4	EREG
Signaling by Leptin	Reactome Pathway	ACTN2	AKAP9	ANGPT1	APBB1IP	ARAF	ARRB1	ARRB2	BRAF	BRAP	BTC	CALM1	CAMK2A	CAMK2B	CAMK2D	CAMK2G	CNKSR1	CNKSR2	CSF2	CSF2RA	CSF2RB	CSK	CUL3	DAB2IP	DLG4	DUSP1	DUSP10	DUSP16	DUSP2	DUSP4	DUSP5	DUSP6	DUSP7	DUSP8	DUSP9	EGF	EGFR	ERBB2	ERBB3	ERBB4	EREG	FGA	FGB	FGF1	FGF10	FGF16	FGF17	FGF18	FGF19
Signaling by Ligand-Responsive EGFR Variants in Cancer	Reactome Pathway	CBL	CDC37	EGF	EGFR	GAB1	GRB2	HRAS	HSP90AA1	KRAS	NRAS	PIK3CA	PIK3R1	PLCG1	RPS27A	SHC1	SOS1	UBA52	UBB	UBC
Signaling by NODAL	Reactome Pathway	ACVR1B	ACVR1C	ACVR2A	ACVR2B	CER1	CFC1	DRAP1	FOXH1	FOXO3	FURIN	GDF1	LEFTY1	LEFTY2	NODAL	PCSK6	SMAD2	SMAD3	SMAD4	TDGF1
Signaling by NOTCH	Reactome Pathway	ADAM10	ADAM17	AGO1	AGO2	AGO3	AGO4	APH1A	APH1B	ARRB1	ARRB2	ATP2A1	ATP2A2	ATP2A3	B4GALT1	CCNC	CCND1	CDK8	CNTN1	CREB1	CREBBP	CUL1	DLK1	DLL1	DLL4	DNER	DTX1	DTX2	DTX4	E2F1	E2F3	EP300	FBXW7	FCER2	FURIN	GZMB	HDAC1	HDAC10	HDAC11	HDAC2	HDAC3	HDAC4	HDAC5	HDAC6	HDAC7	HDAC8	HDAC9	HES1	HES5
Signaling by NOTCH1	Reactome Pathway	ADAM10	ADAM17	APH1A	APH1B	ARRB1	ARRB2	CCNC	CDK8	CNTN1	CREBBP	CUL1	DLK1	DLL1	DLL4	DNER	DTX1	DTX2	DTX4	EP300	FBXW7	HDAC1	HDAC10	HDAC11	HDAC2	HDAC3	HDAC4	HDAC5	HDAC6	HDAC7	HDAC8	HDAC9	HES1	HES5	HEY1	HEY2	HEYL	HIF1A	ITCH	JAG1	JAG2	KAT2A	KAT2B	MAML1	MAML2	MAML3	MAMLD1	MIB1	MIB2
Signaling by NOTCH1 HD Domain Mutants in Cancer	Reactome Pathway	ADAM10	ADAM17	DLL1	DLL4	JAG1	JAG2	MIB1	MIB2	NEURL1	NEURL1B	NOTCH1	RPS27A	UBA52	UBB	UBC
Signaling by NOTCH1 HD+PEST Domain Mutants in Cancer	Reactome Pathway	ADAM10	ADAM17	APH1A	APH1B	CCNC	CDK8	CREBBP	CUL1	DLL1	DLL4	EP300	FBXW7	HDAC1	HDAC10	HDAC11	HDAC2	HDAC3	HDAC4	HDAC5	HDAC6	HDAC7	HDAC8	HDAC9	HES1	HES5	HEY1	HEY2	HEYL	JAG1	JAG2	KAT2A	KAT2B	MAML1	MAML2	MAML3	MAMLD1	MIB1	MIB2	MYC	NCOR1	NCOR2	NCSTN	NEURL1	NEURL1B	NOTCH1	PSEN2	PSENEN	RBPJ
Signaling by NOTCH1 PEST Domain Mutants in Cancer	Reactome Pathway	ADAM10	ADAM17	APH1A	APH1B	CCNC	CDK8	CREBBP	CUL1	DLL1	DLL4	EP300	FBXW7	HDAC1	HDAC10	HDAC11	HDAC2	HDAC3	HDAC4	HDAC5	HDAC6	HDAC7	HDAC8	HDAC9	HES1	HES5	HEY1	HEY2	HEYL	JAG1	JAG2	KAT2A	KAT2B	MAML1	MAML2	MAML3	MAMLD1	MIB1	MIB2	MYC	NCOR1	NCOR2	NCSTN	NEURL1	NEURL1B	NOTCH1	PSEN2	PSENEN	RBPJ
Signaling by NOTCH1 in Cancer	Reactome Pathway	ADAM10	ADAM17	APH1A	APH1B	CCNC	CDK8	CREBBP	CUL1	DLL1	DLL4	EP300	FBXW7	HDAC1	HDAC10	HDAC11	HDAC2	HDAC3	HDAC4	HDAC5	HDAC6	HDAC7	HDAC8	HDAC9	HES1	HES5	HEY1	HEY2	HEYL	JAG1	JAG2	KAT2A	KAT2B	MAML1	MAML2	MAML3	MAMLD1	MIB1	MIB2	MYC	NCOR1	NCOR2	NCSTN	NEURL1	NEURL1B	NOTCH1	PSEN2	PSENEN	RBPJ
Signaling by NOTCH1 t(7;9)(NOTCH1:M1580_K2555) Translocation Mutant	Reactome Pathway	ADAM10	ADAM17	DLL1	DLL4	JAG1	JAG2	NOTCH1
Signaling by NOTCH2	Reactome Pathway	ADAM10	APH1A	APH1B	CNTN1	CREB1	DLL1	DLL4	EP300	FCER2	GZMB	HES1	HES5	JAG1	JAG2	MAML1	MAML2	MAML3	MAMLD1	MDK	MIB1	MIB2	NCSTN	NEURL1	NEURL1B	NOTCH2	PSEN2	PSENEN	RBPJ	RPS27A	UBA52	UBB	UBC
Signaling by NOTCH3	Reactome Pathway	ADAM10	APH1A	APH1B	DLL1	DLL4	JAG1	JAG2	NCSTN	NOTCH3	PSEN2	PSENEN
Signaling by NOTCH4	Reactome Pathway	ADAM10	APH1A	APH1B	DLL1	DLL4	JAG1	JAG2	NCSTN	NOTCH4	PSEN2	PSENEN
Signaling by Overexpressed Wild-Type EGFR in Cancer	Reactome Pathway	EGF	EGFR
Signaling by PDGF	Reactome Pathway	ACTN2	ADCY1	ADCY2	ADCY3	ADCY4	ADCY5	ADCY6	ADCY7	ADCY8	ADCY9	ADRBK1	AGO1	AGO2	AGO3	AGO4	AHCYL1	AKAP9	AKT1	AKT1S1	AKT2	AKT3	ANGPT1	APBB1IP	ARAF	ARRB1	ARRB2	BAD	BCAR1	BRAF	BRAP	BTC	CALM1	CAMK2A	CAMK2B	CAMK2D	CAMK2G	CAMK4	CASP9	CD19	CD28	CD80	CD86	CDKN1A	CDKN1B	CHUK	CNKSR1	CNKSR2	COL4A1
Signaling by Retinoic Acid	Reactome Pathway	ADH1A	ADH1C	ADH4	AKR1C3	ALDH1A1	ALDH1A2	ALDH1A3	ALDH8A1	CPT1A	CPT1B	CRABP1	CRABP2	CYP26A1	CYP26B1	CYP26C1	DHRS3	DHRS4	DHRS9	DLAT	DLD	FABP5	PDHA1	PDHB	PDHX	PDK1	PDK2	PDK3	PDK4	PPARD	RARA	RARB	RARG	RDH10	RDH11	RDH13	RDH14	RDH16	RDH5	RXRA	RXRB	RXRG	SDR16C5
Signaling by Rho GTPases	Reactome Pathway	A2M	ABI1	ABI2	ABL1	ABR	ACTB	ACTG1	ACTR2	ACTR3	AHCTF1	AKAP13	APITD1	AR	ARAP1	ARAP2	ARAP3	ARHGAP1	ARHGAP10	ARHGAP11A	ARHGAP11B	ARHGAP12	ARHGAP15	ARHGAP17	ARHGAP18	ARHGAP19	ARHGAP20	ARHGAP22	ARHGAP23	ARHGAP24	ARHGAP25	ARHGAP26	ARHGAP28	ARHGAP29	ARHGAP30	ARHGAP31	ARHGAP32	ARHGAP33	ARHGAP35	ARHGAP36	ARHGAP39	ARHGAP4	ARHGAP40	ARHGAP44	ARHGAP5	ARHGAP6	ARHGAP8	ARHGAP9	ARHGDIA
Signaling by Robo receptor	Reactome Pathway	ABL1	ABL2	ARHGAP39	CAP1	CAP2	CDC42	CLASP1	CLASP2	ENAH	EVL	GPC1	NCK1	NCK2	PAK1	PAK2	PAK3	PAK4	PAK6	PAK7	PFN1	PFN2	RAC1	ROBO1	ROBO2	ROBO3	SLIT2	SOS1	SOS2	SRGAP1	SRGAP2	SRGAP3	VASP
Signaling by SCF-KIT	Reactome Pathway	ACTN2	AGO1	AGO2	AGO3	AGO4	AKAP9	AKT1	AKT1S1	AKT2	AKT3	ANGPT1	APBB1IP	ARAF	ARRB1	ARRB2	BAD	BRAF	BRAP	BTC	CALM1	CAMK2A	CAMK2B	CAMK2D	CAMK2G	CASP9	CBL	CD19	CD28	CD80	CD86	CDKN1A	CDKN1B	CHEK1	CHUK	CMA1	CNKSR1	CNKSR2	CREB1	CSF2	CSF2RA	CSF2RB	CSK	CUL3	DAB2IP	DLG4	DUSP1	DUSP10	DUSP16
Signaling by TGF-beta Receptor Complex	Reactome Pathway	ARHGEF18	ATP1B4	BAMBI	CBL	CCNC	CCNT1	CCNT2	CDK8	CDK9	CDKN2B	CGN	E2F4	E2F5	F11R	FKBP1A	FURIN	HDAC1	JUNB	MEN1	MTMR4	MYC	NCOR1	NCOR2	NEDD4L	NEDD8	PARD3	PARD6A	PARP1	PMEPA1	PPM1A	PPP1CA	PPP1CB	PPP1CC	PPP1R15A	PRKCZ	RBL1	RHOA	RNF111	RPS27A	SERPINE1	SKI	SKIL	SMAD2	SMAD3	SMAD4	SMAD7	SMURF1	SMURF2
Signaling by TGF-beta Receptor Complex in Cancer	Reactome Pathway	FKBP1A	SMAD2	SMAD3	SMAD4	TGFB1	TGFBR1	TGFBR2	ZFYVE9
Signaling by Type 1 Insulin-like Growth Factor 1 Receptor (IGF1R)	Reactome Pathway	ACTN2	AKAP9	AKT1	AKT1S1	AKT2	ANGPT1	APBB1IP	ARAF	ARRB1	ARRB2	BRAF	BRAP	BTC	CAB39	CAB39L	CALM1	CAMK2A	CAMK2B	CAMK2D	CAMK2G	CNKSR1	CNKSR2	CSF2	CSF2RA	CSF2RB	CSK	CUL3	DAB2IP	DLG4	DUSP1	DUSP10	DUSP16	DUSP2	DUSP4	DUSP5	DUSP6	DUSP7	DUSP8	DUSP9	EEF2K	EGF	EGFR	EIF4B	EIF4E	EIF4EBP1	EIF4G1	ERBB2	ERBB3
Signaling by VEGF	Reactome Pathway	ABI1	ABI2	ACTN2	AHCYL1	AKAP9	AKT1	AKT2	AKT3	ANGPT1	APBB1IP	ARAF	ARRB1	ARRB2	AXL	BAIAP2	BCAR1	BRAF	BRAP	BRK1	BTC	CALM1	CAMK2A	CAMK2B	CAMK2D	CAMK2G	CAV1	CDC42	CDH5	CNKSR1	CNKSR2	CRK	CSF2	CSF2RA	CSF2RB	CSK	CTNNA1	CTNNB1	CTNND1	CUL3	CYBA	CYBB	CYFIP1	CYFIP2	DAB2IP	DLG4	DOCK1	DUSP1	DUSP10
Signaling by WNT in cancer	Reactome Pathway	AMER1	APC	AXIN1	CSNK1A1	CTBP1	CTBP2	CTNNB1	DKK1	DKK2	DKK4	FZD4	FZD5	FZD6	FZD8	GSK3B	KREMEN1	KREMEN2	LRP5	LRP6	PORCN	PPP2CA	PPP2CB	PPP2R1A	PPP2R1B	PPP2R5A	PPP2R5B	PPP2R5C	PPP2R5D	PPP2R5E	RNF43	TCF7L2	TNKS	TNKS2	WNT3A
Signaling by Wnt	Reactome Pathway	AES	AGO1	AGO2	AGO3	AGO4	AKT1	AKT2	AMER1	AP2A1	AP2A2	AP2B1	AP2M1	AP2S1	APC	ARRB2	ASH2L	AXIN1	AXIN2	BCL9	BCL9L	BTRC	CALM1	CAMK2A	CAV1	CBY1	CCDC88C	CDC73	CHD8	CLTA	CLTB	CLTC	CREBBP	CSNK1A1	CSNK1E	CSNK1G2	CSNK2A1	CSNK2A2	CSNK2B	CTBP1	CTBP2	CTNNB1	CTNNBIP1	CUL1	CUL3	CXXC4	DAAM1	DACT1	DKK1
Signaling by activated point mutants of FGFR1	Reactome Pathway	FGF1	FGF17	FGF2	FGF20	FGF23	FGF4	FGF5	FGF6	FGF8	FGF9	FGFR1
Signaling by activated point mutants of FGFR3	Reactome Pathway	FGF1	FGF16	FGF17	FGF18	FGF2	FGF20	FGF23	FGF4	FGF5	FGF8	FGF9	FGFR3
Signaling by the B Cell Receptor (BCR)	Reactome Pathway	AGO1	AGO2	AGO3	AGO4	AHCYL1	AKT1	AKT1S1	AKT2	AKT3	BAD	BCL10	BLK	BLNK	BTC	BTK	BTRC	CALM1	CARD11	CASP9	CBL	CBLB	CD19	CD22	CD28	CD79A	CD79B	CD80	CD86	CDKN1A	CDKN1B	CHUK	CREB1	CUL1	DAPP1	EGF	EGFR	ERBB2	ERBB3	ERBB4	EREG	FBXW11	FGF1	FGF10	FGF16	FGF17	FGF18	FGF19	FGF2
Signalling by NGF	Reactome Pathway	AATF	ABR	ACTN2	ADAM17	ADCY1	ADCY2	ADCY3	ADCY4	ADCY5	ADCY6	ADCY7	ADCY8	ADCY9	ADCYAP1	ADCYAP1R1	ADORA2A	ADRBK1	AGO1	AGO2	AGO3	AGO4	AHCYL1	AKAP13	AKAP9	AKT1	AKT1S1	AKT2	AKT3	ANGPT1	AP2A1	AP2A2	AP2B1	AP2M1	AP2S1	APBB1IP	APH1A	APH1B	ARAF	ARHGAP4	ARHGDIA	ARHGEF1	ARHGEF11	ARHGEF12	ARHGEF16	ARHGEF17	ARHGEF18	ARHGEF2	ARHGEF3
Signalling to ERK5	Reactome Pathway	MAP2K5	MAPK7
Signalling to ERKs	Reactome Pathway	ACTN2	AKAP9	ANGPT1	APBB1IP	ARAF	ARRB1	ARRB2	BRAF	BRAP	BTC	CALM1	CAMK2A	CAMK2B	CAMK2D	CAMK2G	CNKSR1	CNKSR2	CRK	CRKL	CSF2	CSF2RA	CSF2RB	CSK	CUL3	DAB2IP	DLG4	DUSP1	DUSP10	DUSP16	DUSP2	DUSP4	DUSP5	DUSP6	DUSP7	DUSP8	DUSP9	EGF	EGFR	ERBB2	ERBB3	ERBB4	EREG	FGA	FGB	FGF1	FGF10	FGF16	FGF17
Signalling to RAS	Reactome Pathway	ACTN2	AKAP9	ANGPT1	APBB1IP	ARAF	ARRB1	ARRB2	BRAF	BRAP	BTC	CALM1	CAMK2A	CAMK2B	CAMK2D	CAMK2G	CNKSR1	CNKSR2	CSF2	CSF2RA	CSF2RB	CSK	CUL3	DAB2IP	DLG4	DUSP1	DUSP10	DUSP16	DUSP2	DUSP4	DUSP5	DUSP6	DUSP7	DUSP8	DUSP9	EGF	EGFR	ERBB2	ERBB3	ERBB4	EREG	FGA	FGB	FGF1	FGF10	FGF16	FGF17	FGF18	FGF19
Signalling to STAT3	Reactome Pathway	NGF	NTRK1	STAT3
Signalling to p38 via RIT and RIN	Reactome Pathway	ACTN2	AKAP9	ANGPT1	APBB1IP	ARAF	ARRB1	ARRB2	BRAF	BRAP	BTC	CALM1	CAMK2A	CAMK2B	CAMK2D	CAMK2G	CNKSR1	CNKSR2	CSF2	CSF2RA	CSF2RB	CSK	CUL3	DAB2IP	DLG4	DUSP1	DUSP10	DUSP16	DUSP2	DUSP4	DUSP5	DUSP6	DUSP7	DUSP8	DUSP9	EGF	EGFR	ERBB2	ERBB3	ERBB4	EREG	FGA	FGB	FGF1	FGF10	FGF16	FGF17	FGF18	FGF19
Small interfering RNA (siRNA) biogenesis	Reactome Pathway	AGO1	AGO2	AGO3	AGO4	DICER1	PRKRA	TARBP2	TSN	TSNAX
Smooth Muscle Contraction	Reactome Pathway	ACTA2	ACTG2	CALD1	CALM1	ITGA1	ITGB5	LMOD1	MYH11	MYL10	MYL12A	MYL12B	MYL5	MYL6	MYL6B	MYL7	MYL9	MYLK	MYLPF	PXN	SORBS1	SORBS3	TLN1	TPM1	TPM2	TPM3	TPM4	VCL
Sodium-coupled phosphate cotransporters	Reactome Pathway	SLC20A1	SLC20A2	SLC34A1	SLC34A2	SLC34A3
Sodium-coupled sulphate, di- and tri-carboxylate transporters	Reactome Pathway	SLC13A1	SLC13A2	SLC13A3	SLC13A4	SLC13A5
Sodium/Calcium exchangers	Reactome Pathway	SLC24A1	SLC24A2	SLC24A3	SLC24A4	SLC24A5	SLC8A1	SLC8A2	SLC8A3	SLC8B1
Sodium/Proton exchangers	Reactome Pathway	SLC9A1	SLC9A2	SLC9A3	SLC9A4	SLC9A5	SLC9A6	SLC9A7	SLC9A8	SLC9A9
Sperm Motility And Taxes	Reactome Pathway	CATSPER1	CATSPER2	CATSPER3	CATSPER4	CATSPERB	CATSPERD	CATSPERG	HVCN1	KCNU1
Sperm:Oocyte Membrane Binding	Reactome Pathway	CD9	IZUMO1	IZUMO2	IZUMO3	IZUMO4
Sphingolipid de novo biosynthesis	Reactome Pathway	ACER1	ACER2	ACER3	ALDH3A2	ALDH3B1	CERS1	CERS2	CERS3	CERS4	CERS5	CERS6	COL4A3BP	CSNK1G2	DEGS1	DEGS2	FA2H	KDSR	OSBP	PPAP2A	PPAP2B	PPAP2C	PPM1L	PRKD1	SGMS1	SGMS2	SGPL1	SGPP1	SGPP2	SPHK1	SPHK2	SPTLC1	SPTLC2	SPTLC3	VAPA	VAPB
Sphingolipid metabolism	Reactome Pathway	ACER1	ACER2	ACER3	ALDH3A2	ALDH3B1	ARSA	ARSB	ARSD	ARSE	ARSF	ARSG	ARSH	ARSI	ARSJ	ARSK	ASAH1	ASAH2	CERK	CERS1	CERS2	CERS3	CERS4	CERS5	CERS6	COL4A3BP	CPTP	CSNK1G2	CTSA	DEGS1	DEGS2	ENPP7	FA2H	GALC	GBA	GBA2	GBA3	GLA	GLB1	GLB1L	GLTP	GM2A	HEXA	HEXB	KDSR	NEU1	NEU2	NEU3	NEU4
Spry regulation of FGF signaling	Reactome Pathway	BRAF	CBL	GRB2	MAPK1	MAPK3	MKNK1	PPP2CA	PPP2CB	PPP2R1A	PTPN11	RPS27A	SPRY2	SRC	UBA52	UBB	UBC
Stabilization of p53	Reactome Pathway	ATM	MDM2	PSMA1	PSMA2	PSMA3	PSMA4	PSMA5	PSMA6	PSMA7	PSMA8	PSMB1	PSMB10	PSMB11	PSMB2	PSMB3	PSMB4	PSMB5	PSMB6	PSMB7	PSMB8	PSMB9	PSMC1	PSMC2	PSMC3	PSMC4	PSMC5	PSMC6	PSMD1	PSMD10	PSMD11	PSMD12	PSMD13	PSMD14	PSMD2	PSMD3	PSMD4	PSMD5	PSMD6	PSMD7	PSMD8	PSMD9	PSME1	PSME2	PSME3	PSME4	PSMF1	RFWD2	RPS27A
Steroid hormones	Reactome Pathway	AKR1B1	AKR1B15	CGA	CUBN	CYP11A1	CYP11B1	CYP11B2	CYP17A1	CYP19A1	CYP21A2	CYP24A1	CYP27B1	CYP2R1	FDX1	FDX1L	FDXR	GC	HSD11B1	HSD11B2	HSD17B1	HSD17B11	HSD17B12	HSD17B3	HSD3B1	HSD3B2	LGMN	LHB	LRP2	POMC	SRD5A1	SRD5A2	SRD5A3	STAR	STARD4	STARD5	STARD6
Sterols are 12-hydroxylated by CYP8B1	Reactome Pathway	CYP8B1	PTGIS
Stimulation of the cell death response by PAK-2p34	Reactome Pathway	CASP3	PAK2
Stimuli-sensing channels	Reactome Pathway	ANO1	ANO10	ANO2	ANO3	ANO4	ANO5	ANO6	ANO7	ANO8	ANO9	ASIC1	ASIC2	ASIC3	ASIC4	ASIC5	ASPH	BEST1	BEST2	BEST3	BEST4	BSND	CLCA1	CLCA2	CLCA3P	CLCA4	CLCN1	CLCN2	CLCN3	CLCN4	CLCN5	CLCN6	CLCN7	CLCNKA	CLCNKB	CLIC2	FKBP1B	MCOLN1	MCOLN2	MCOLN3	NALCN	NEDD4L	OSTM1	RAF1	RPS27A	RYR1	RYR2	RYR3	SCNN1A
Striated Muscle Contraction	Reactome Pathway	ACTN2	ACTN3	DES	DMD	MYBPC1	MYBPC2	MYBPC3	MYH3	MYH6	MYH8	MYL1	MYL2	MYL3	MYL4	NEB	TCAP	TMOD1	TMOD2	TMOD3	TMOD4	TNNC1	TNNC2	TNNI1	TNNI2	TNNI3	TNNT1	TNNT2	TNNT3	TPM1	TPM2	TPM3	TPM4	TTN	VIM
Sulfide oxidation to sulfate	Reactome Pathway	ETHE1	SLC25A10	SQRDL	SUOX	TST
Sulfur amino acid metabolism	Reactome Pathway	ADI1	AHCY	APIP	BHMT	BHMT2	CBS	CDO1	CNDP2	CSAD	CTH	ENOPH1	ETHE1	GCLC	GCLM	GOT1	MAT1A	MRI1	MTAP	MTR	MTRR	SLC25A10	SQRDL	SUOX	TST
Surfactant metabolism	Reactome Pathway	ABCA3	ADGRF5	ADORA2A	ADORA2B	ADRA2A	ADRA2C	CCDC59	CECR1	CKAP4	CSF2RA	CSF2RB	CTSH	DMBT1	GATA6	LMCD1	NAPSA	P2RY2	PGA3	PGA4	PGA5	SFTA3	SFTPA1	SFTPA2	SFTPB	SFTPC	SFTPD	SLC34A1	SLC34A2	TTF1	ZDHHC2
Switching of origins to a post-replicative state	Reactome Pathway	CCNA1	CCNA2	CDC6	CDK2	CDKN1A	CDKN1B	CDT1	FZR1	MCM2	MCM3	MCM4	MCM5	MCM6	MCM7	MCM8	ORC1	ORC2	ORC3	ORC4	ORC5	ORC6	PSMA1	PSMA2	PSMA3	PSMA4	PSMA5	PSMA6	PSMA7	PSMA8	PSMB1	PSMB10	PSMB11	PSMB2	PSMB3	PSMB4	PSMB5	PSMB6	PSMB7	PSMB8	PSMB9	PSMC1	PSMC2	PSMC3	PSMC4	PSMC5	PSMC6	PSMD1	PSMD10
Syndecan interactions	Reactome Pathway	ACTN1	CASK	FGF2	ITGA2	ITGA6	ITGAV	ITGB1	ITGB3	ITGB4	ITGB5	PRKCA	SDC1	SDC2	SDC3	SDC4	TGFB1	THBS1	TNC	TRAPPC4	VTN
Synthesis And Processing Of GAG, GAGPOL Polyproteins	Reactome Pathway	NMT2	RPS27A	TSG101	UBA52	UBB	UBC	VPS28	VPS37A	VPS37B	VPS37C	VPS37D	gag
Synthesis and interconversion of nucleotide di- and triphosphates	Reactome Pathway	AK1	AK2	AK5	AK7	AK8	AK9	CMPK1	CTPS1	CTPS2	DTYMK	GLRX	GSR	GUK1	NME1	NME2	NME4	RRM1	RRM2	RRM2B	TXN	TXNRD1
Synthesis and processing of ENV and VPU	Reactome Pathway	FURIN	env	vpu
Synthesis of (16-20)-hydroxyeicosatetraenoic acids (HETE)	Reactome Pathway	CYP1A1	CYP1A2	CYP1B1	CYP2C19	CYP2C8	CYP2C9	CYP2U1	CYP4A11	CYP4F2
Synthesis of 12-eicosatetraenoic acid derivatives	Reactome Pathway	ALOX12	ALOX12B	ALOX15	GPX1	GPX2	GPX4
Synthesis of 15-eicosatetraenoic acid derivatives	Reactome Pathway	ALOX15	ALOX15B	GPX1	GPX2	GPX4	PTGS2
Synthesis of 5-eicosatetraenoic acids	Reactome Pathway	ALOX5	ALOX5AP	GPX1	GPX2	GPX4	LTC4S
Synthesis of CL	Reactome Pathway	CRLS1
Synthesis of DNA	Reactome Pathway	APEX1	CCNA1	CCNA2	CDC45	CDC6	CDK2	CDKN1A	CDKN1B	CDT1	DNA2	FEN1	FZR1	GINS1	GINS2	GINS3	GINS4	LIG1	MCM2	MCM3	MCM4	MCM5	MCM6	MCM7	MCM8	ORC1	ORC2	ORC3	ORC4	ORC5	ORC6	PCNA	POLA1	POLA2	POLD1	POLD2	POLD3	POLD4	POLE	POLE2	PRIM1	PRIM2	PSMA1	PSMA2	PSMA3	PSMA4	PSMA5	PSMA6	PSMA7
Synthesis of Dolichyl-phosphate	Reactome Pathway	DHDDS	DOLK	DOLPP1	MVD	SRD5A3
Synthesis of GDP-mannose	Reactome Pathway	GMPPA	GMPPB	MPI	PMM1	PMM2
Synthesis of Hepoxilins (HX) and Trioxilins (TrX)	Reactome Pathway	ALOX12
Synthesis of IP2, IP, and Ins in the cytosol	Reactome Pathway	IMPA1	IMPA2	INPP1	INPP4A	INPP4B	INPP5A	INPP5B	INPP5J	ISYNA1	OCRL	SYNJ1
Synthesis of IP3 and IP4 in the cytosol	Reactome Pathway	CALM1	INPP5B	INPP5D	INPP5J	INPPL1	ITPK1	ITPKA	ITPKB	ITPKC	OCRL	PLCB1	PLCB2	PLCB3	PLCB4	PLCD1	PLCD3	PLCE1	PLCG1	PLCG2	PLCH1	PLCH2	PLCZ1	PLD4	PTEN	SYNJ1
Synthesis of IPs in the ER lumen	Reactome Pathway	MINPP1
Synthesis of IPs in the nucleus	Reactome Pathway	IP6K1	IP6K2	IPMK	IPPK
Synthesis of Ketone Bodies	Reactome Pathway	AACS	ACAT1	BDH1	BDH2	HMGCL	HMGCS2
Synthesis of Leukotrienes (LT) and Eoxins (EX)	Reactome Pathway	ABCC1	ALOX15	ALOX5	ALOX5AP	CYP4A11	CYP4A22	CYP4B1	CYP4F11	CYP4F2	CYP4F22	CYP4F3	CYP4F8	DPEP1	DPEP2	DPEP3	GGT1	GGT5	LTA4H	LTC4S	MAPKAPK2	PTGR1
Synthesis of Lipoxins (LX)	Reactome Pathway	ALOX12	ALOX5	ALOX5AP	HPGD	LTC4S	PTGR1
Synthesis of PA	Reactome Pathway	AGPAT1	AGPAT2	AGPAT3	AGPAT4	AGPAT5	AGPAT6	AGPAT9	GNPAT	GPAM	GPAT2	GPD1	GPD1L	LCLAT1	LPCAT1	LPCAT4	PLA2G10	PLA2G12A	PLA2G1B	PLA2G2A	PLA2G2D	PLA2G2E	PLA2G2F	PLA2G4A	PLA2G4B	PLA2G4D	PLA2G5	PLD1	PLD2
Synthesis of PC	Reactome Pathway	ABHD3	ACHE	BCHE	CEPT1	CHAT	CHKA	CHKB	CHPT1	LPIN1	LPIN2	LPIN3	PCYT1A	PCYT1B	PEMT	PHOSPHO1	SLC44A1	SLC44A2	SLC44A3	SLC44A4	SLC44A5
Synthesis of PE	Reactome Pathway	CEPT1	CHKA	CHKB	EPT1	ETNK1	ETNK2	ETNPPL	LPIN1	LPIN2	LPIN3	PCYT2	PHOSPHO1	PISD
Synthesis of PG	Reactome Pathway	CDS2	PGS1	PLD1	PLD2	PLD3	PLD4	PLD6	PTPMT1
Synthesis of PI	Reactome Pathway	CDIPT	CDS1
Synthesis of PIPs at the ER membrane	Reactome Pathway	PI4K2B	PI4KA	SACM1L
Synthesis of PIPs at the Golgi membrane	Reactome Pathway	ARF1	ARF3	FIG4	INPP5E	OCRL	PI4K2A	PI4K2B	PI4KA	PI4KB	PIK3C2A	PIK3C2G	PIK3C3	PIK3R4	PIKFYVE	SACM1L	TPTE	TPTE2	VAC14
Synthesis of PIPs at the early endosome membrane	Reactome Pathway	FIG4	INPP4A	INPP4B	MTM1	MTMR2	MTMR4	PI4K2A	PI4K2B	PIK3C2A	PIK3C3	PIK3R4	PIKFYVE	VAC14
Synthesis of PIPs at the late endosome membrane	Reactome Pathway	FIG4	MTM1	MTMR2	MTMR4	MTMR7	PIK3C2A	PIK3C3	PIK3R4	PIKFYVE	VAC14
Synthesis of PIPs at the plasma membrane	Reactome Pathway	INPP4A	INPP4B	INPP5D	INPP5J	INPP5K	INPPL1	MTM1	MTMR1	MTMR14	MTMR3	MTMR6	PI4K2A	PI4K2B	PIK3C2A	PIK3C2B	PIK3C2G	PIK3CA	PIK3CB	PIK3CD	PIK3CG	PIK3R1	PIK3R2	PIK3R3	PIK3R5	PIK3R6	PIP4K2A	PIP4K2B	PIP5K1A	PIP5K1B	PIP5K1C	PTEN	SYNJ1	SYNJ2
Synthesis of PS	Reactome Pathway	PTDSS1	PTDSS2
Synthesis of Prostaglandins (PG) and Thromboxanes (TX)	Reactome Pathway	AKR1C3	CBR1	CYP8B1	FAM213B	HPGD	HPGDS	PTGDS	PTGES	PTGES3	PTGIS	PTGR1	PTGS1	PTGS2	TBXAS1
Synthesis of UDP-N-acetyl-glucosamine	Reactome Pathway	GFPT1	GFPT2	GNPNAT1	PGM3	UAP1
Synthesis of bile acids and bile salts	Reactome Pathway	ABCB11	ACOT8	ACOX2	AKR1C1	AKR1C2	AKR1C3	AKR1C4	AKR1D1	AMACR	BAAT	CH25H	CYP27A1	CYP39A1	CYP46A1	CYP7A1	CYP7B1	CYP8B1	HSD17B4	HSD3B7	NCOA1	NCOA2	NR1H4	PTGIS	RXRA	SCP2	SLC27A2	SLC27A5
Synthesis of bile acids and bile salts via 24-hydroxycholesterol	Reactome Pathway	AKR1C1	AKR1C2	AKR1C3	AKR1C4	AKR1D1	AMACR	CYP27A1	CYP39A1	CYP46A1	CYP8B1	HSD3B7	PTGIS	SLC27A2	SLC27A5
Synthesis of bile acids and bile salts via 27-hydroxycholesterol	Reactome Pathway	AKR1C1	AKR1C2	AKR1C3	AKR1C4	AKR1D1	CYP27A1	CYP7A1	CYP7B1	CYP8B1	HSD3B7	NCOA1	NCOA2	NR1H4	PTGIS	RXRA
Synthesis of bile acids and bile salts via 7alpha-hydroxycholesterol	Reactome Pathway	ABCB11	ACOT8	ACOX2	AKR1C1	AKR1C2	AKR1C3	AKR1C4	AKR1D1	AMACR	BAAT	CYP27A1	CYP7A1	CYP7B1	CYP8B1	HSD17B4	HSD3B7	NCOA1	NCOA2	NR1H4	PTGIS	RXRA	SCP2	SLC27A2	SLC27A5
Synthesis of diphthamide-EEF2	Reactome Pathway	DNAJC24	DPH1	DPH2	DPH3	DPH5	DPH6	DPH7	EEF2
Synthesis of dolichyl-phosphate mannose	Reactome Pathway	DPM1	DPM2	DPM3
Synthesis of dolichyl-phosphate-glucose	Reactome Pathway	ALG5
Synthesis of epoxy (EET) and dihydroxyeicosatrienoic acids (DHET)	Reactome Pathway	CYP1A1	CYP1A2	CYP1B1	CYP2C19	CYP2C8	CYP2C9	CYP2J2	EPHX2
Synthesis of glycosylphosphatidylinositol (GPI)	Reactome Pathway	DPM2	PIGA	PIGB	PIGC	PIGF	PIGG	PIGH	PIGL	PIGM	PIGN	PIGO	PIGP	PIGQ	PIGV	PIGW	PIGX
Synthesis of pyrophosphates in the cytosol	Reactome Pathway	IP6K1	IP6K3	IPPK	ITPK1	NUDT10	NUDT11	NUDT3	NUDT4	PPIP5K1	PPIP5K2
Synthesis of substrates in N-glycan biosythesis	Reactome Pathway	ALG5	CMAS	CTSA	DHDDS	DOLK	DOLPP1	DPM1	DPM2	DPM3	GFPT1	GFPT2	GLB1	GMPPA	GMPPB	GNE	GNPNAT1	MPI	MVD	NANP	NANS	NEU1	NEU2	NEU3	NEU4	NPL	PGM3	PMM1	PMM2	SLC17A5	SLC35A1	SRD5A3	ST3GAL1	ST3GAL2	ST3GAL3	ST3GAL4	ST3GAL5	ST3GAL6	ST6GAL1	ST6GAL2	ST6GALNAC1	ST6GALNAC2	ST6GALNAC3	ST6GALNAC4	ST6GALNAC5	ST6GALNAC6	ST8SIA1	ST8SIA2	ST8SIA3
Synthesis of very long-chain fatty acyl-CoAs	Reactome Pathway	ACSBG1	ACSBG2	ACSF3	ACSL1	ACSL3	ACSL4	ACSL5	ACSL6	ELOVL1	ELOVL2	ELOVL3	ELOVL4	ELOVL5	ELOVL6	ELOVL7	HACD1	HACD2	HACD3	HACD4	HSD17B12	HSD17B3	PPT1	PPT2	TECR	TECRL
Synthesis of wybutosine at G37 of tRNA(Phe)	Reactome Pathway	LCMT2	TRMT12	TRMT5	TYW1	TYW3	TYW5
Synthesis, secretion, and deacylation of Ghrelin	Reactome Pathway	ACHE	BCHE	GCG	GH1	GHRL	IGF1	INS	KLF4	LEP	MBOAT4	PCSK1	PLA2G7	SEC11A	SEC11C	SPCS1	SPCS2	SPCS3
Synthesis, secretion, and inactivation of Glucagon-like Peptide-1 (GLP-1)	Reactome Pathway	CDX2	CTNNB1	DPP4	FFAR1	FFAR4	GCG	GNAT3	GNB3	GNG13	GPR119	GRP	LEP	PAX6	PCSK1	SEC11A	SEC11C	SPCS1	SPCS2	SPCS3	TCF7L2
Synthesis, secretion, and inactivation of Glucose-dependent Insulinotropic Polypeptide (GIP)	Reactome Pathway	DPP4	FFAR1	GATA4	GIP	GPR119	ISL1	PAX6	PCSK1	SEC11A	SEC11C	SPCS1	SPCS2	SPCS3
T41 mutants of beta-catenin aren't phosphorylated	Reactome Pathway	AMER1	APC	AXIN1	CSNK1A1	CTNNB1	GSK3B	PPP2CA	PPP2CB	PPP2R1A	PPP2R1B	PPP2R5A	PPP2R5B	PPP2R5C	PPP2R5D	PPP2R5E
TAK1 activates NFkB by phosphorylation and activation of IKKs complex	Reactome Pathway	AGER	APP	CHUK	DHX9	HMGB1	IKBKB	IKBKG	IRAK1	IRAK2	MAP3K7	MYD88	NFKB1	NFKB2	NFKBIA	NFKBIB	NOD1	NOD2	RELA	RIPK2	S100A12	S100B	SAA1	TAB1	TAB2	TAB3	TRAF6
TCF dependent signaling in response to WNT	Reactome Pathway	AKT1	AKT2	AMER1	APC	ASH2L	AXIN1	AXIN2	BCL9	BCL9L	BTRC	CAV1	CBY1	CCDC88C	CDC73	CHD8	CREBBP	CSNK1A1	CSNK1E	CSNK1G2	CSNK2A1	CSNK2A2	CSNK2B	CTBP1	CTNNB1	CTNNBIP1	CUL3	CXXC4	DACT1	DKK1	DKK2	DKK4	DVL1	DVL2	DVL3	EP300	FRAT1	FRAT2	FZD1	FZD2	FZD4	FZD5	FZD6	FZD8	GSK3B	H2AFB1	H2AFX	H2AFZ	H2BFS
TCF7L2 mutants don't bind CTBP	Reactome Pathway	CTBP1	CTBP2	TCF7L2
TCR signaling	Reactome Pathway	BCL10	BTRC	CARD11	CD247	CD3D	CD3E	CD3G	CD4	CDC34	CHUK	CSK	CUL1	ENAH	EVL	FBXW11	FYB	GRAP2	HLA-DPA1	HLA-DPB1	HLA-DQA1	HLA-DQA2	HLA-DQB1	HLA-DQB2	HLA-DRA	HLA-DRB1	HLA-DRB3	HLA-DRB4	HLA-DRB5	IKBKB	IKBKG	INPP5D	ITK	LAT	LCK	LCP2	MALT1	MAP3K7	NCK1	NFKB1	NFKBIA	PAG1	PAK1	PAK2	PAK3	PDPK1	PIK3CA	PIK3CB	PIK3R1
TET1,2,3 and TDG demethylate DNA	Reactome Pathway	TDG	TET1	TET2	TET3
TGF-beta receptor signaling activates SMADs	Reactome Pathway	BAMBI	CBL	FKBP1A	FURIN	MTMR4	NEDD4L	NEDD8	PMEPA1	PPP1CA	PPP1CB	PPP1CC	PPP1R15A	RPS27A	SMAD2	SMAD3	SMAD4	SMAD7	SMURF1	SMURF2	STRAP	STUB1	TGFB1	TGFBR1	TGFBR2	UBA52	UBB	UBC	UBE2M	UCHL5	USP15	XPO1	ZFYVE9
TGF-beta receptor signaling in EMT (epithelial to mesenchymal transition)	Reactome Pathway	ARHGEF18	CGN	F11R	FKBP1A	PARD3	PARD6A	PRKCZ	RHOA	RPS27A	SMURF1	TGFB1	TGFBR1	TGFBR2	UBA52	UBB	UBC
TGFBR1 KD Mutants in Cancer	Reactome Pathway	FKBP1A	SMAD2	SMAD3	TGFB1	TGFBR1	TGFBR2	ZFYVE9
TGFBR1 LBD Mutants in Cancer	Reactome Pathway	FKBP1A	TGFB1	TGFBR1	TGFBR2
TGFBR2 Kinase Domain Mutants in Cancer	Reactome Pathway	FKBP1A	TGFB1	TGFBR1	TGFBR2
TGFBR2 MSI Frameshift Mutants in Cancer	Reactome Pathway	TGFB1	TGFBR2
TICAM1 deficiency - HSE	Reactome Pathway	TICAM1	TLR3
TLR3 deficiency - HSE	Reactome Pathway	TLR3
TNF receptor superfamily (TNFSF) members mediating non-canonical NF-kB pathway	Reactome Pathway	BIRC2	BIRC3	CD40	CD40LG	LTA	LTB	LTBR	MAP3K14	TNFRSF11A	TNFRSF12A	TNFRSF13C	TNFSF11	TNFSF12	TNFSF13B	TNFSF14	TRAF2	TRAF3
TNF signaling	Reactome Pathway	ADAM17	BAG4	BIRC2	BIRC3	CASP8	CHUK	CLIP3	CRMA	CYLD	FADD	GNB2L1	IKBKB	IKBKG	MADD	MAP3K7	NSMAF	OTUD7B	OTULIN	RBCK1	RIPK1	RNF31	RPS27A	SHARPIN	SMPD2	SMPD3	SPI-2	TAB1	TAB2	TAB3	TAX1BP1	TNF	TNFAIP3	TNFRSF1A	TRADD	TRAF1	TRAF2	UBA52	UBB	UBC	UL36	USP2	USP21	USP4	XIAP
TNFR1-induced NFkappaB signaling pathway	Reactome Pathway	BIRC2	BIRC3	CHUK	CYLD	GNB2L1	IKBKB	IKBKG	MAP3K7	OTUD7B	RBCK1	RIPK1	RNF31	SHARPIN	TAB1	TAB2	TAB3	TNF	TNFAIP3	TNFRSF1A	TRADD	TRAF1	TRAF2	USP2	USP21	USP4	XIAP
TNFR1-induced proapoptotic signaling	Reactome Pathway	CASP8	CYLD	FADD	OTUD7B	RIPK1	TNF	TNFAIP3	TNFRSF1A	TRADD	TRAF2	UL36	USP2	USP21	USP4
TNFR1-mediated ceramide production	Reactome Pathway	GNB2L1	NSMAF	SMPD2	SMPD3	TNF	TNFRSF1A
TNFR2 non-canonical NF-kB pathway	Reactome Pathway	BIRC2	BIRC3	BTRC	CD27	CD40	CD40LG	CD70	CHUK	CUL1	EDA	EDA2R	EDAR	EDARADD	FBXW11	LTA	LTB	LTBR	MAP3K14	NFKB2	PSMA1	PSMA2	PSMA3	PSMA4	PSMA5	PSMA6	PSMA7	PSMA8	PSMB1	PSMB10	PSMB11	PSMB2	PSMB3	PSMB4	PSMB5	PSMB6	PSMB7	PSMB8	PSMB9	PSMC1	PSMC2	PSMC3	PSMC4	PSMC5	PSMC6	PSMD1	PSMD10	PSMD11	PSMD12
TNFs bind their physiological receptors	Reactome Pathway	CD27	CD70	EDA	EDA2R	EDAR	EDARADD	LTA	TNFRSF11B	TNFRSF13B	TNFRSF14	TNFRSF17	TNFRSF18	TNFRSF1A	TNFRSF1B	TNFRSF25	TNFRSF4	TNFRSF6B	TNFSF11	TNFSF13	TNFSF13B	TNFSF14	TNFSF15	TNFSF18	TNFSF4	TNFSF6
TP53 Regulates Metabolic Genes	Reactome Pathway	AKT1	AKT2	AKT3	COX11	COX14	COX16	COX18	COX19	COX20	COX4I1	COX5A	COX5B	COX6A1	COX6B1	COX6C	COX7A2L	COX7B	COX7C	COX8A	CYCS	DDIT4	G6PD	GLS	GLS2	GPI	GPX2	GSR	LAMTOR1	LAMTOR2	LAMTOR3	LAMTOR4	LAMTOR5	LRPPRC	MLST8	MT-CO1	MT-CO2	MT-CO3	MTOR	PRDX1	PRDX2	PRDX5	PRKAA1	PRKAA2	PRKAB1	PRKAB2	PRKAG1	PRKAG2	PRKAG3
TRAF3 deficiency - HSE	Reactome Pathway	TICAM1	TLR3	TRAF3
TRAF3-dependent IRF activation pathway	Reactome Pathway	CREBBP	DDX58	EP300	IFIH1	IFNB1	IKBKE	IRF3	IRF7	MAVS	RNF135	SIKE1	TBK1	TRAF3	TRIM25
TRAF6 Mediated Induction of proinflammatory cytokines	Reactome Pathway	AGER	APP	ATF1	ATF2	BTRC	CHUK	CREB1	CUL1	DHX9	DUSP3	DUSP4	DUSP6	DUSP7	ELK1	FBXW11	FOS	HMGB1	IKBKB	IKBKG	IRAK1	IRAK2	JUN	MAP2K1	MAP2K3	MAP2K4	MAP2K6	MAP2K7	MAP3K7	MAP3K8	MAPK1	MAPK10	MAPK11	MAPK14	MAPK3	MAPK7	MAPK8	MAPK9	MAPKAPK2	MAPKAPK3	MEF2A	MEF2C	MYD88	NFKB1	NFKB2	NFKBIA	NFKBIB	NOD1	NOD2
TRAF6 mediated IRF7 activation	Reactome Pathway	CREBBP	DDX58	DHX36	EP300	IFIH1	IFNA1	IFNA10	IFNA14	IFNA16	IFNA17	IFNA2	IFNA21	IFNA4	IFNA5	IFNA6	IFNA7	IFNA8	IFNB1	IKBKE	IRF1	IRF2	IRF3	IRF7	MAVS	MYD88	RNF135	SIKE1	TANK	TBK1	TRAF2	TRAF6	TRIM25
TRAF6 mediated IRF7 activation in TLR7/8 or 9 signaling	Reactome Pathway	DHX36	IRAK1	IRAK4	IRF7	MYD88	TLR7	TLR8	TLR9	TRAF6	UBE2N	UBE2V1
TRAF6 mediated NF-kB activation	Reactome Pathway	AGER	APP	CHUK	DDX58	DHX9	HMGB1	IFIH1	IKBKB	IKBKG	MAP3K1	MAVS	MYD88	NFKB1	NFKB2	NFKBIA	NFKBIB	RELA	RNF135	S100A12	S100B	SAA1	TRAF2	TRAF6	TRIM25
TRAF6 mediated induction of NFkB and MAP kinases upon TLR7/8 or 9 activation	Reactome Pathway	AGER	APP	ATF1	ATF2	BTRC	CHUK	CREB1	CUL1	DHX9	DUSP3	DUSP4	DUSP6	DUSP7	ECSIT	ELK1	FBXW11	FOS	HMGB1	IKBKB	IKBKG	IRAK1	IRAK2	IRAK4	JUN	MAP2K1	MAP2K3	MAP2K4	MAP2K6	MAP2K7	MAP3K1	MAP3K7	MAP3K8	MAPK1	MAPK10	MAPK11	MAPK14	MAPK3	MAPK7	MAPK8	MAPK9	MAPKAPK2	MAPKAPK3	MEF2A	MEF2C	MYD88	NFKB1	NFKB2	NFKBIA
TRAF6 mediated induction of TAK1 complex	Reactome Pathway	CD14	LY96	MAP3K7	RPS27A	SARM1	TAB1	TAB2	TAB3	TICAM1	TICAM2	TLR3	TLR4	TRAF6	UBA52	UBB	UBC
TRAIL signaling	Reactome Pathway	CASP10	CASP8	CFLAR	FADD	TNFRSF10A	TNFRSF10B	TNFSF10
TRIF-mediated TLR3/TLR4 signaling	Reactome Pathway	AGER	APP	ATF1	ATF2	BIRC2	BIRC3	BTRC	CASP8	CD14	CHUK	CREB1	CUL1	DHX9	DUSP3	DUSP4	DUSP6	DUSP7	ELK1	FADD	FBXW11	FOS	HMGB1	IKBKB	IKBKE	IKBKG	IRAK1	IRAK2	IRF3	IRF7	JUN	LY96	MAP2K1	MAP2K3	MAP2K4	MAP2K6	MAP2K7	MAP3K7	MAP3K8	MAPK1	MAPK10	MAPK11	MAPK14	MAPK3	MAPK7	MAPK8	MAPK9	MAPKAPK2	MAPKAPK3
TRIF-mediated programmed cell death	Reactome Pathway	CASP8	CD14	FADD	LY96	RIPK1	RIPK3	TICAM1	TICAM2	TLR3	TLR4
TRKA activation by NGF	Reactome Pathway	NGF	NTRK1
TRP channels	Reactome Pathway	MCOLN1	MCOLN2	MCOLN3	TRPA1	TRPC1	TRPC3	TRPC4	TRPC4AP	TRPC5	TRPC6	TRPC7	TRPM1	TRPM2	TRPM3	TRPM4	TRPM5	TRPM6	TRPM7	TRPM8	TRPV1	TRPV2	TRPV3	TRPV4	TRPV5	TRPV6
TWIK related potassium channel (TREK)	Reactome Pathway	KCNK10	KCNK2	KCNK4
TWIK-related alkaline pH activated K+ channel (TALK)	Reactome Pathway	KCNK16	KCNK17
TWIK-related spinal cord K+ channel (TRESK)	Reactome Pathway	KCNK18
TWIK-releated acid-sensitive K+ channel (TASK)	Reactome Pathway	KCNK3	KCNK9
Tachykinin receptors bind tachykinins	Reactome Pathway	TAC1	TAC3	TACR1	TACR2	TACR3
Tandem of pore domain in a weak inwardly rectifying K+ channels (TWIK)	Reactome Pathway	KCNK1	KCNK6	KCNK7
Tandem pore domain halothane-inhibited K+ channel (THIK)	Reactome Pathway	KCNK13
Tandem pore domain potassium channels	Reactome Pathway	KCNK1	KCNK10	KCNK13	KCNK16	KCNK17	KCNK18	KCNK2	KCNK3	KCNK4	KCNK6	KCNK7	KCNK9
Tat-mediated HIV elongation arrest and recovery	Reactome Pathway	CCNT1	CDK9	CTDP1	ELL	GTF2F1	GTF2F2	NELFA	NELFB	NELFCD	NELFE	POLR2A	POLR2B	POLR2C	POLR2D	POLR2E	POLR2F	POLR2G	POLR2H	POLR2I	POLR2J	POLR2K	POLR2L	SSRP1	SUPT16H	SUPT4H1	SUPT5H	TCEA1	TCEB1	TCEB2	TCEB3	tat
Tat-mediated elongation of the HIV-1 transcript	Reactome Pathway	CCNH	CCNT1	CDK7	CDK9	CTDP1	ELL	ERCC2	ERCC3	GTF2F1	GTF2F2	GTF2H1	GTF2H2	GTF2H3	GTF2H4	GTF2H5	MNAT1	NCBP1	NCBP2	NELFA	NELFB	NELFCD	NELFE	POLR2A	POLR2B	POLR2C	POLR2D	POLR2E	POLR2F	POLR2G	POLR2H	POLR2I	POLR2J	POLR2K	POLR2L	SSRP1	SUPT16H	SUPT4H1	SUPT5H	TCEA1	TCEB1	TCEB2	TCEB3	tat
Telomere C-strand (Lagging Strand) Synthesis	Reactome Pathway	APEX1	DNA2	FEN1	LIG1	PCNA	POLA1	POLA2	POLD1	POLD2	POLD3	POLD4	POLE	POLE2	PRIM1	PRIM2	RFC1	RFC2	RFC3	RFC4	RFC5	RPA1	RPA2	RPA3
Telomere C-strand synthesis initiation	Reactome Pathway	POLA1	POLA2	POLE	POLE2	PRIM1	PRIM2
Telomere Extension By Telomerase	Reactome Pathway	DKC1	NHP2	RUVBL1	RUVBL2	TERT	WRAP53
Telomere Maintenance	Reactome Pathway	ACD	APEX1	DKC1	DNA2	FEN1	H2AFB1	H2AFX	H2AFZ	H2BFS	HIST1H2AB	HIST1H2AC	HIST1H2AD	HIST1H2AJ	HIST1H2BA	HIST1H2BB	HIST1H2BC	HIST1H2BD	HIST1H2BH	HIST1H2BJ	HIST1H2BK	HIST1H2BL	HIST1H2BM	HIST1H2BN	HIST1H2BO	HIST1H4A	HIST2H2AA3	HIST2H2AC	HIST2H2BE	HIST3H2BB	HIST3H3	LIG1	NHP2	PCNA	POLA1	POLA2	POLD1	POLD2	POLD3	POLD4	POLE	POLE2	POT1	PRIM1	PRIM2	RFC1	RFC2	RFC3	RFC4
Terminal pathway of complement	Reactome Pathway	C5	C6	C7	C8A	C8B	C8G	C9
Termination of O-glycan biosynthesis	Reactome Pathway	MUC1	MUC12	MUC13	MUC15	MUC16	MUC17	MUC19	MUC2	MUC20	MUC21	MUC3A	MUC3B	MUC4	MUC5AC	MUC5B	MUC6	MUC7	MUCL1	ST3GAL1	ST3GAL2	ST3GAL3	ST3GAL4	ST6GAL1	ST6GALNAC2	ST6GALNAC3	ST6GALNAC4
Termination of translesion DNA synthesis	Reactome Pathway	ISG15	KIAA0101	PCNA	POLD1	POLD2	POLD3	POLD4	POLE	POLE2	POLH	POLI	POLK	REV1	RFC1	RFC2	RFC3	RFC4	RFC5	RPA1	RPA2	RPA3	RPS27A	TRIM25	UBA52	UBA7	UBB	UBC	UBE2L6	USP10	USP43
Tetrahydrobiopterin (BH4) synthesis, recycling, salvage and regulation	Reactome Pathway	AKT1	CALM1	DHFR	GCH1	GCHFR	HSP90AA1	NOS3	PRKG2	PTS	SPR
The AIM2 inflammasome	Reactome Pathway	AIM2	CASP1	PYCARD
The IPAF inflammasome	Reactome Pathway	CASP1	NLRC4	fliC	fljB	prgJ
The NLRP1 inflammasome	Reactome Pathway	BCL2	BCL2L1	NLRP1
The NLRP3 inflammasome	Reactome Pathway	APP	CASP1	HSP90AB1	MEFV	NLRP3	P2RX7	PANX1	PSTPIP1	PYCARD	SUGT1	TXN	TXNIP	hly
The activation of arylsulfatases	Reactome Pathway	ARSA	ARSB	ARSD	ARSE	ARSF	ARSG	ARSH	ARSI	ARSJ	ARSK	STS	SUMF1	SUMF2
The canonical retinoid cycle in rods (twilight vision)	Reactome Pathway	ABCA4	DHRS9	HSD17B1	HSD17B6	LRAT	MYO7A	NAPEPLD	RBP1	RBP3	RBP4	RDH10	RDH11	RDH12	RDH16	RDH5	RDH8	RHO	RLBP1	RPE65	SDR9C7	STRA6	TTR
The citric acid (TCA) cycle and respiratory electron transport	Reactome Pathway	ACO2	ADHFE1	ATP5A1	ATP5B	ATP5C1	ATP5D	ATP5E	ATP5F1	ATP5G1	ATP5G2	ATP5G3	ATP5H	ATP5I	ATP5J	ATP5J2	ATP5L	ATP5O	ATP5S	BSG	COX11	COX14	COX16	COX18	COX19	COX20	COX4I1	COX5A	COX5B	COX6A1	COX6B1	COX6C	COX7A2L	COX7B	COX7C	COX8A	CS	CYC1	CYCS	D2HGDH	DLAT	DLD	DLST	ETFA	ETFB	ETFDH	FH	GLO1	HAGH
The fatty acid cycling model	Reactome Pathway	SLC25A14	SLC25A27	UCP1	UCP2	UCP3
The phototransduction cascade	Reactome Pathway	CALM1	CNGA1	CNGB1	FNTA	FNTB	GNAT1	GNB1	GNB5	GNGT1	GRK1	GRK4	GRK7	GUCA1A	GUCA1B	GUCA1C	GUCY2D	GUCY2F	METAP1	METAP2	NMT1	NMT2	PDE6A	PDE6B	PDE6G	PPEF1	PRKCA	PRKCQ	RCVRN	RGS9	RGS9BP	RHO	SAG	SLC24A1
The proton buffering model	Reactome Pathway	SLC25A14	SLC25A27	UCP1	UCP2	UCP3
The retinoid cycle in cones (daylight vision)	Reactome Pathway	DHRS3	OPN1LW	OPN1MW	OPN1SW	RBP3	RLBP1
The role of Nef in HIV-1 replication and disease pathogenesis	Reactome Pathway	AP1B1	AP1G1	AP1M1	AP1M2	AP1S1	AP1S2	AP1S3	AP2A1	AP2A2	AP2B1	AP2M1	AP2S1	ARF1	ATP6V1H	B2M	CD247	CD28	CD4	CD8B	DOCK2	ELMO1	FYN	HCK	HLA-A	LCK	PACS1	PAK2	RAC1	nef
Thrombin signalling through proteinase activated receptors (PARs)	Reactome Pathway	ARRB1	ARRB2	F2	F2R	F2RL2	F2RL3	GNA11	GNA12	GNA13	GNA14	GNA15	GNAQ	GNB1	GNB2	GNB3	GNB4	GNB5	GNG10	GNG11	GNG12	GNG13	GNG2	GNG3	GNG4	GNG5	GNG7	GNG8	GNGT1	GNGT2	MAPK1	MAPK3	SRC
Thromboxane signalling through TP receptor	Reactome Pathway	GNA11	GNA13	GNA14	GNA15	GNAQ	GNB1	GNB2	GNB3	GNB4	GNB5	GNG10	GNG11	GNG12	GNG13	GNG2	GNG3	GNG4	GNG5	GNG7	GNG8	GNGT1	GNGT2	TBXA2R
Thyroxine biosynthesis	Reactome Pathway	CGA	DIO1	DIO2	DIO3	DUOX1	DUOX2	IYD	SLC5A5	TPO	TSHB
Tie2 Signaling	Reactome Pathway	ANGPT1	ANGPT2	ANGPT4	DOK2	GRB14	GRB2	GRB7	HRAS	KRAS	NRAS	PIK3CA	PIK3CB	PIK3R1	PIK3R2	PTPN11	SHC1	SOS1	TEK
Tight junction interactions	Reactome Pathway	CLDN1	CLDN10	CLDN11	CLDN12	CLDN14	CLDN15	CLDN16	CLDN17	CLDN18	CLDN19	CLDN2	CLDN20	CLDN22	CLDN23	CLDN3	CLDN4	CLDN5	CLDN6	CLDN7	CLDN8	CLDN9	CRB3	F11R	INADL	MPP5	PARD3	PARD6A	PARD6B	PARD6G	PRKCI
Tolerance by Mtb to nitric oxide produced by macrophages	Reactome Pathway	MT2748	Rv2238c	adhE2	ahpC	ggtA	glbN	msrA	tpx	trxA
Tolerance of reactive oxygen produced by macrophages	Reactome Pathway	ahpC	katG	secA1	secA2	secD	secE	secF	secG	secY	sodB	sodC
Toll Like Receptor 10 (TLR10) Cascade	Reactome Pathway	AGER	APP	ATF1	ATF2	BTRC	CHUK	CREB1	CUL1	DHX9	DUSP3	DUSP4	DUSP6	DUSP7	ECSIT	ELK1	FBXW11	FOS	HMGB1	IKBKB	IKBKG	IRAK1	IRAK2	IRAK4	JUN	MAP2K1	MAP2K3	MAP2K4	MAP2K6	MAP2K7	MAP3K1	MAP3K7	MAP3K8	MAPK1	MAPK10	MAPK11	MAPK14	MAPK3	MAPK7	MAPK8	MAPK9	MAPKAPK2	MAPKAPK3	MEF2A	MEF2C	MYD88	NFKB1	NFKB2	NFKBIA
Toll Like Receptor 2 (TLR2) Cascade	Reactome Pathway	AGER	APP	ATF1	ATF2	BTK	BTRC	CD14	CD36	CHUK	CREB1	CUL1	DHX9	DUSP3	DUSP4	DUSP6	DUSP7	ECSIT	ELK1	FBXW11	FOS	HMGB1	IKBKB	IKBKG	IRAK1	IRAK2	IRAK3	IRAK4	JUN	LY96	MAP2K1	MAP2K3	MAP2K4	MAP2K6	MAP2K7	MAP3K1	MAP3K7	MAP3K8	MAPK1	MAPK10	MAPK11	MAPK14	MAPK3	MAPK7	MAPK8	MAPK9	MAPKAPK2	MAPKAPK3	MEF2A
Toll Like Receptor 3 (TLR3) Cascade	Reactome Pathway	AGER	APP	ATF1	ATF2	BIRC2	BIRC3	BTRC	CASP8	CD14	CHUK	CREB1	CUL1	DHX9	DUSP3	DUSP4	DUSP6	DUSP7	ELK1	FADD	FBXW11	FOS	HMGB1	IKBKB	IKBKE	IKBKG	IRAK1	IRAK2	IRF3	IRF7	JUN	LY96	MAP2K1	MAP2K3	MAP2K4	MAP2K6	MAP2K7	MAP3K7	MAP3K8	MAPK1	MAPK10	MAPK11	MAPK14	MAPK3	MAPK7	MAPK8	MAPK9	MAPKAPK2	MAPKAPK3
Toll Like Receptor 4 (TLR4) Cascade	Reactome Pathway	AGER	APP	ATF1	ATF2	BIRC2	BIRC3	BTK	BTRC	CASP8	CD14	CD180	CD36	CHUK	CREB1	CUL1	DHX9	DNM1	DNM2	DNM3	DUSP3	DUSP4	DUSP6	DUSP7	ECSIT	ELK1	FADD	FBXW11	FOS	HMGB1	IKBKB	IKBKE	IKBKG	IRAK1	IRAK2	IRAK3	IRAK4	IRF3	IRF7	ITGAM	ITGB2	JUN	LBP	LY86	LY96	MAP2K1	MAP2K3	MAP2K4	MAP2K6
Toll Like Receptor 5 (TLR5) Cascade	Reactome Pathway	AGER	APP	ATF1	ATF2	BTRC	CHUK	CREB1	CUL1	DHX9	DUSP3	DUSP4	DUSP6	DUSP7	ECSIT	ELK1	FBXW11	FOS	HMGB1	IKBKB	IKBKG	IRAK1	IRAK2	IRAK4	JUN	MAP2K1	MAP2K3	MAP2K4	MAP2K6	MAP2K7	MAP3K1	MAP3K7	MAP3K8	MAPK1	MAPK10	MAPK11	MAPK14	MAPK3	MAPK7	MAPK8	MAPK9	MAPKAPK2	MAPKAPK3	MEF2A	MEF2C	MYD88	NFKB1	NFKB2	NFKBIA
Toll Like Receptor 7/8 (TLR7/8) Cascade	Reactome Pathway	AGER	APP	ATF1	ATF2	BTRC	CHUK	CREB1	CUL1	DHX36	DHX9	DUSP3	DUSP4	DUSP6	DUSP7	ECSIT	ELK1	FBXW11	FOS	HMGB1	IKBKB	IKBKG	IRAK1	IRAK2	IRAK4	IRF7	JUN	MAP2K1	MAP2K3	MAP2K4	MAP2K6	MAP2K7	MAP3K1	MAP3K7	MAP3K8	MAPK1	MAPK10	MAPK11	MAPK14	MAPK3	MAPK7	MAPK8	MAPK9	MAPKAPK2	MAPKAPK3	MEF2A	MEF2C	MYD88	NFKB1
Toll Like Receptor 9 (TLR9) Cascade	Reactome Pathway	AGER	APP	ATF1	ATF2	BTRC	CHUK	CREB1	CUL1	DHX36	DHX9	DUSP3	DUSP4	DUSP6	DUSP7	ECSIT	EEA1	ELK1	FBXW11	FOS	HMGB1	IKBKB	IKBKG	IRAK1	IRAK2	IRAK4	IRF7	JUN	MAP2K1	MAP2K3	MAP2K4	MAP2K6	MAP2K7	MAP3K1	MAP3K7	MAP3K8	MAPK1	MAPK10	MAPK11	MAPK14	MAPK3	MAPK7	MAPK8	MAPK9	MAPKAPK2	MAPKAPK3	MEF2A	MEF2C	MYD88
Toll Like Receptor TLR1:TLR2 Cascade	Reactome Pathway	AGER	APP	ATF1	ATF2	BTK	BTRC	CD14	CD36	CHUK	CREB1	CUL1	DHX9	DUSP3	DUSP4	DUSP6	DUSP7	ECSIT	ELK1	FBXW11	FOS	HMGB1	IKBKB	IKBKG	IRAK1	IRAK2	IRAK3	IRAK4	JUN	LY96	MAP2K1	MAP2K3	MAP2K4	MAP2K6	MAP2K7	MAP3K1	MAP3K7	MAP3K8	MAPK1	MAPK10	MAPK11	MAPK14	MAPK3	MAPK7	MAPK8	MAPK9	MAPKAPK2	MAPKAPK3	MEF2A
Toll Like Receptor TLR6:TLR2 Cascade	Reactome Pathway	AGER	APP	ATF1	ATF2	BTK	BTRC	CD14	CD36	CHUK	CREB1	CUL1	DHX9	DUSP3	DUSP4	DUSP6	DUSP7	ECSIT	ELK1	FBXW11	FOS	HMGB1	IKBKB	IKBKG	IRAK1	IRAK2	IRAK3	IRAK4	JUN	LY96	MAP2K1	MAP2K3	MAP2K4	MAP2K6	MAP2K7	MAP3K1	MAP3K7	MAP3K8	MAPK1	MAPK10	MAPK11	MAPK14	MAPK3	MAPK7	MAPK8	MAPK9	MAPKAPK2	MAPKAPK3	MEF2A
Toll-Like Receptors Cascades	Reactome Pathway	AGER	APP	ATF1	ATF2	BIRC2	BIRC3	BTK	BTRC	CASP8	CD14	CD180	CD36	CHUK	CNPY3	CREB1	CTSB	CTSK	CTSL	CTSS	CTSV	CUL1	DHX36	DHX9	DNM1	DNM2	DNM3	DUSP3	DUSP4	DUSP6	DUSP7	ECSIT	EEA1	ELK1	FADD	FBXW11	FOS	HMGB1	HSP90B1	IKBKB	IKBKE	IKBKG	IRAK1	IRAK2	IRAK3	IRAK4	IRF3	IRF7	ITGAM
Toxicity of botulinum toxin type A (BoNT/A)	Reactome Pathway	HA-33	SNAP25	SV2A	SV2B	SV2C	botA	ha17	ha70	ntnha
Toxicity of botulinum toxin type B (BoNT/B)	Reactome Pathway	HA-33	SYT1	SYT2	VAMP2	botB	ha17	ha70	ntnha
Toxicity of botulinum toxin type C (BoNT/C)	Reactome Pathway	SNAP25	STX1A	STX1B
Toxicity of botulinum toxin type D (BoNT/D)	Reactome Pathway	SV2A	SV2B	SV2C	VAMP1	VAMP2	botD
Toxicity of botulinum toxin type E (BoNT/E)	Reactome Pathway	SNAP25	SV2A	SV2B	ntnha
Toxicity of botulinum toxin type F (BoNT/F)	Reactome Pathway	SV2A	SV2B	SV2C	VAMP1	VAMP2	botF
Toxicity of botulinum toxin type G (BoNT/G)	Reactome Pathway	SYT1	VAMP1	VAMP2	botG
Toxicity of tetanus toxin (TeNT)	Reactome Pathway	VAMP2	tetX
Trafficking and processing of endosomal TLR	Reactome Pathway	CNPY3	CTSB	CTSK	CTSL	CTSS	CTSV	HSP90B1	LGMN	TLR3	TLR7	TLR8	TLR9	UNC93B1
Trafficking of AMPA receptors	Reactome Pathway	AKAP5	AP2A1	AP2A2	AP2B1	AP2M1	AP2S1	CACNG2	CACNG3	CACNG4	CACNG8	CAMK2A	CAMK2B	CAMK2D	CAMK2G	DLG1	DLG4	EPB41L1	GRIA1	GRIA2	GRIA3	GRIA4	GRIP1	GRIP2	MDM2	MYO6	NSF	PICK1	PRKCA	PRKCB	PRKCG
Trafficking of GluR2-containing AMPA receptors	Reactome Pathway	AP2A1	AP2A2	AP2B1	AP2M1	AP2S1	GRIA1	GRIA2	GRIA3	GRIA4	GRIP1	GRIP2	NSF	PICK1	PRKCA	PRKCB	PRKCG
Trafficking of dietary sterols	Reactome Pathway	ABCG5	ABCG8	NPC1L1
Trafficking of myristoylated proteins to the cilium	Reactome Pathway	ARL3	CYS1	NPHP3	RP2	UNC119B
Transcription	Reactome Pathway	28S rRNA	ALYREF	BDP1	BRF1	BRF2	CBX3	CCNH	CCNT1	CCNT2	CD3EAP	CDC40	CDK7	CDK9	CHD3	CHD4	CLP1	CPSF1	CPSF2	CPSF3	CPSF7	CRCP	CSTF1	CSTF2	CSTF3	CTDP1	DHX38	EHMT2	ELL	ERCC2	ERCC3	ERCC6	GATAD2A	GATAD2B	GTF2A1	GTF2A2	GTF2B	GTF2E1	GTF2E2	GTF2F1	GTF2F2	GTF2H1	GTF2H2	GTF2H3	GTF2H4	GTF2H5	GTF3A	GTF3C1	GTF3C2
Transcription from mitochondrial promoters	Reactome Pathway	MTERF1	POLRMT	TFAM	TFB2M
Transcription of the HIV genome	Reactome Pathway	CCNH	CCNT1	CCNT2	CDK7	CDK9	CTDP1	ELL	ERCC2	ERCC3	GTF2A1	GTF2A2	GTF2B	GTF2E1	GTF2E2	GTF2F1	GTF2F2	GTF2H1	GTF2H2	GTF2H3	GTF2H4	GTF2H5	MNAT1	NCBP1	NCBP2	NELFA	NELFB	NELFCD	NELFE	POLR2A	POLR2B	POLR2C	POLR2D	POLR2E	POLR2F	POLR2G	POLR2H	POLR2I	POLR2J	POLR2K	POLR2L	RNGTT	RNMT	SSRP1	SUPT16H	SUPT4H1	SUPT5H	TAF1	TAF10
Transcription-Coupled Nucleotide Excision Repair (TC-NER)	Reactome Pathway	AQR	CCNH	CDK7	COPS2	COPS3	COPS4	COPS5	COPS6	COPS7A	COPS7B	COPS8	CUL4A	CUL4B	DDB1	ELL	EP300	ERCC1	ERCC2	ERCC3	ERCC4	ERCC5	ERCC6	ERCC8	GPS1	GTF2H1	GTF2H2	GTF2H3	GTF2H4	GTF2H5	HMGN1	ISY1	LIG1	LIG3	MNAT1	PCNA	POLD1	POLD2	POLD3	POLD4	POLE	POLE2	POLK	POLR2A	POLR2B	POLR2C	POLR2D	POLR2E	POLR2F
Transcriptional activation of cell cycle inhibitor p21	Reactome Pathway	CDKN1A	TP53
Transcriptional Regulation by TP53	Reactome Pathway	AKT1	AKT2	AKT3	COX11	COX14	COX16	COX18	COX19	COX20	COX4I1	COX5A	COX5B	COX6A1	COX6B1	COX6C	COX7A2L	COX7B	COX7C	COX8A	CYCS	DDIT4	G6PD	GLS	GLS2	GPI	GPX2	GSR	LAMTOR1	LAMTOR2	LAMTOR3	LAMTOR4	LAMTOR5	LRPPRC	MLST8	MT-CO1	MT-CO2	MT-CO3	MTOR	PRDX1	PRDX2	PRDX5	PRKAA1	PRKAA2	PRKAB1	PRKAB2	PRKAG1	PRKAG2	PRKAG3
Transcriptional activation of mitochondrial biogenesis	Reactome Pathway	ALAS1	ATF2	ATP5B	CARM1	CHD9	CREB1	CREBBP	CYCS	ESRRA	GABPA	GABPB1	HCFC1	HDAC3	HELZ2	MED1	MEF2C	MEF2D	MTERF	MTERF1	NCOA1	NCOA2	NCOA6	NCOR1	NR1D1	NRF1	PEO1	POLG2	POLRMT	PPARA	PPARGC1A	PPARGC1B	PPRC1	RXRA	SIRT3	SMARCD3	SSBP1	TBL1X	TBL1XR1	TFAM	TFB1M	TFB2M	TGS1
Transcriptional activation of p53 responsive genes	Reactome Pathway	CDKN1A	TP53
Transcriptional activity of SMAD2/SMAD3:SMAD4 heterotrimer	Reactome Pathway	ATP1B4	CCNC	CCNT1	CCNT2	CDK8	CDK9	CDKN2B	E2F4	E2F5	HDAC1	JUNB	MEN1	MYC	NCOR1	NCOR2	NEDD4L	PARP1	PPM1A	RBL1	RNF111	RPS27A	SERPINE1	SKI	SKIL	SMAD2	SMAD3	SMAD4	SMAD7	SMURF2	SNW1	SP1	TFDP1	TFDP2	TGIF1	TGIF2	TRIM33	UBA52	UBB	UBC	UBE2D1	UBE2D3	USP9X	WWTR1
Transcriptional regulation by small RNAs	Reactome Pathway	AAAS	AGO1	AGO2	H2AFB1	H2AFX	H2AFZ	H2BFS	H3F3A	HIST1H2AB	HIST1H2AC	HIST1H2AD	HIST1H2AJ	HIST1H2BA	HIST1H2BB	HIST1H2BC	HIST1H2BD	HIST1H2BH	HIST1H2BJ	HIST1H2BK	HIST1H2BL	HIST1H2BM	HIST1H2BN	HIST1H2BO	HIST1H3A	HIST1H4A	HIST2H2AA3	HIST2H2AC	HIST2H2BE	HIST2H3A	HIST3H2BB	IPO8	NUP107	NUP133	NUP153	NUP155	NUP160	NUP188	NUP205	NUP210	NUP214	NUP35	NUP37	NUP43	NUP50	NUP54	NUP62	NUP85	NUP88
Transcriptional regulation of pluripotent stem cells	Reactome Pathway	CDX2	DKK1	EOMES	EPAS1	EPAS1 (HIF2A)	EPHA1	FGF2	FOXD3	GATA6	GSC	HHEX	HIF3A	KLF4	LIN28A	NANOG	NR5A1	NR6A1	PBX1	POLR2A	POLR2B	POLR2C	POLR2D	POLR2E	POLR2F	POLR2G	POLR2H	POLR2I	POLR2J	POLR2K	POLR2L	POU5F1	POU5F1 (OCT4)	PRDM14	SALL4	SMAD2	SMAD4	SOX2	STAT3	TDGF1	TSC22D1	ZIC3	ZSCAN10
Transcriptional regulation of white adipocyte differentiation	Reactome Pathway	ADIPOQ	ANGPTL4	CARM1	CCNC	CCND3	CD36	CDK19	CDK4	CDK8	CEBPA	CEBPB	CEBPD	CHD9	CREBBP	EBF1	EGR2	EP300	FABP4	HDAC3	HELZ2	KLF4	KLF5	LEP	LPL	MED1	MED10	MED11	MED12	MED13	MED13L	MED14	MED15	MED16	MED17	MED18	MED19	MED20	MED21	MED22	MED23	MED24	MED25	MED26	MED27	MED29	MED30	MED31	MED4
Transfer of LPS from LBP carrier to CD14	Reactome Pathway	CD14	LBP
Transferrin endocytosis and recycling	Reactome Pathway	ATP6AP1	ATP6V0A1	ATP6V0A2	ATP6V0A4	ATP6V0B	ATP6V0C	ATP6V0D1	ATP6V0D2	ATP6V0E1	ATP6V0E2	ATP6V1A	ATP6V1B1	ATP6V1B2	ATP6V1C1	ATP6V1C2	ATP6V1D	ATP6V1E1	ATP6V1E2	ATP6V1F	ATP6V1G1	ATP6V1G2	ATP6V1G3	ATP6V1H	MCOLN1	STEAP2	STEAP3	TCIRG1	TF	TFRC
Translation	Reactome Pathway	7SL RNA (ENSG00000222619)	7SL RNA (ENSG00000222639)	APEH	DDOST	EEF1A1	EEF1A1P5	EEF1A2	EEF1B2	EEF1D	EEF1G	EEF2	EIF1AX	EIF2B1	EIF2B2	EIF2B3	EIF2B4	EIF2B5	EIF2S1	EIF2S2	EIF2S3	EIF3A	EIF3B	EIF3C	EIF3D	EIF3E	EIF3F	EIF3G	EIF3H	EIF3I	EIF3J	EIF3K	EIF4A1	EIF4A2	EIF4B	EIF4E	EIF4EBP1	EIF4G1	EIF4H	EIF5	EIF5B	ETF1	FAU	GSPT2	PABPC1	RPL10	RPL10A	RPL11	RPL12
Translation initiation complex formation	Reactome Pathway	EIF1AX	EIF2S1	EIF2S2	EIF2S3	EIF3A	EIF3B	EIF3C	EIF3D	EIF3E	EIF3F	EIF3G	EIF3H	EIF3I	EIF3J	EIF3K	EIF4A1	EIF4A2	EIF4B	EIF4E	EIF4G1	EIF4H	FAU	PABPC1	RPS10	RPS11	RPS12	RPS13	RPS14	RPS15	RPS15A	RPS16	RPS17	RPS18	RPS19	RPS2	RPS20	RPS21	RPS23	RPS24	RPS25	RPS26	RPS27	RPS27A	RPS28	RPS29	RPS3	RPS3A	RPS4X
Translesion Synthesis by POLH	Reactome Pathway	NPLOC4	PCNA	POLH	RCHY1	RFC1	RFC2	RFC3	RFC4	RFC5	RPA1	RPA2	RPA3	RPS27A	SPRTN	UBA52	UBB	UBC	UFD1L	VCP
Translesion synthesis by POLI	Reactome Pathway	MAD2L2	PCNA	POLI	REV1	REV3L	RFC1	RFC2	RFC3	RFC4	RFC5	RPA1	RPA2	RPA3	RPS27A	UBA52	UBB	UBC
Translesion synthesis by POLK	Reactome Pathway	MAD2L2	PCNA	POLK	REV1	REV3L	RFC1	RFC2	RFC3	RFC4	RFC5	RPA1	RPA2	RPA3	RPS27A	UBA52	UBB	UBC
Translesion synthesis by REV1	Reactome Pathway	MAD2L2	PCNA	REV1	REV3L	RFC1	RFC2	RFC3	RFC4	RFC5	RPA1	RPA2	RPA3	RPS27A	UBA52	UBB	UBC
Translesion synthesis by Y family DNA polymerases bypasses lesions on DNA template	Reactome Pathway	ISG15	KIAA0101	MAD2L2	NPLOC4	PCNA	POLD1	POLD2	POLD3	POLD4	POLE	POLE2	POLH	POLI	POLK	RCHY1	REV1	REV3L	RFC1	RFC2	RFC3	RFC4	RFC5	RPA1	RPA2	RPA3	RPS27A	SPRTN	TRIM25	UBA52	UBA7	UBB	UBC	UBE2L6	UFD1L	USP10	USP43	VCP
Translocation of GLUT4 to the plasma membrane	Reactome Pathway	AKT1	AKT2	ASPSCR1	C2CD5	CALM1	EXOC1	EXOC2	EXOC3	EXOC4	EXOC5	EXOC6	EXOC7	EXOC8	KIF3A	KIF3B	KIFAP3	LNPEP	MYH1	MYH13	MYH15	MYH2	MYH3	MYH4	MYH6	MYH7	MYH7B	MYH8	MYO1C	MYO5A	PRKAA2	PRKAB1	PRKAB2	PRKAG1	PRKAG2	PRKAG3	RAB10	RAB11A	RAB13	RAB14	RAB4A	RAB8A	RAC1	RALA	RALGAPA2	RALGAPB	RHOQ	SFN	SLC2A4
Translocation of ZAP-70 to Immunological synapse	Reactome Pathway	CD247	CD3D	CD3E	CD3G	CD4	HLA-DPA1	HLA-DPB1	HLA-DQA1	HLA-DQA2	HLA-DQB1	HLA-DQB2	HLA-DRA	HLA-DRB1	HLA-DRB3	HLA-DRB4	HLA-DRB5	LCK	TCRA	TCRB	TRAC	TRBC1	TRBV12-3	ZAP70
Transmembrane transport of small molecules	Reactome Pathway	AAAS	ABCA10	ABCA2	ABCA3	ABCA4	ABCA6	ABCA7	ABCA8	ABCA9	ABCB1	ABCB10	ABCB4	ABCB5	ABCB6	ABCB7	ABCB8	ABCB9	ABCC1	ABCC10	ABCC11	ABCC2	ABCC3	ABCC4	ABCC5	ABCC6	ABCC8	ABCC9	ABCD1	ABCD2	ABCD3	ABCE1	ABCF1	ABCG1	ABCG2	ABCG4	ABCG5	ABCG8	ADCY1	ADCY2	ADCY3	ADCY4	ADCY5	ADCY6	ADCY7	ADCY8	ADCY9	ADD1	ADD2
Transmission across Chemical Synapses	Reactome Pathway	ABAT	ACHE	ACTN2	ADCY1	ADCY2	ADCY3	ADCY4	ADCY5	ADCY6	ADCY7	ADCY8	ADCY9	AKAP5	AKAP9	ALDH2	ALDH5A1	AP2A1	AP2A2	AP2B1	AP2M1	AP2S1	APBA1	ARHGEF9	ARL6IP5	BCHE	BRAF	BZRAP1	CACFD1	CACNA1A	CACNA1B	CACNA1E	CACNA2D1	CACNA2D2	CACNA2D3	CACNB1	CACNB2	CACNB3	CACNB4	CACNG2	CACNG3	CACNG4	CACNG8	CALM1	CAMK2A	CAMK2B	CAMK2D	CAMK2G	CAMK4
Transmission across Electrical Synapses	Reactome Pathway	GJA10	GJC1	GJD2	PANX1	PANX2
Transport and synthesis of PAPS	Reactome Pathway	PAPSS1	PAPSS2	SLC26A1	SLC26A2	SLC35B2	SLC35B3
Transport of HA trimer, NA tetramer and M2 tetramer from the endoplasmic reticulum to the Golgi Apparatus	Reactome Pathway	HA	M	NA
Transport of Mature Transcript to Cytoplasm	Reactome Pathway	AAAS	ALYREF	CDC40	CPSF1	CPSF2	CPSF3	DHX38	EIF4E	MAGOH	NCBP1	NCBP2	NUP107	NUP133	NUP153	NUP155	NUP160	NUP188	NUP205	NUP210	NUP214	NUP35	NUP37	NUP43	NUP50	NUP54	NUP62	NUP85	NUP88	NUP93	NUP98	NUPL1	NUPL2	NXF1	POM121	RAE1	RANBP2	RBM8A	RNPS1	SEH1L	SLBP	SRRM1	SRSF1	SRSF11	SRSF2	SRSF3	SRSF4	SRSF5	SRSF6
Transport of Mature mRNA Derived from an Intronless Transcript	Reactome Pathway	AAAS	ALYREF	CPSF1	CPSF2	CPSF3	EIF4E	NCBP1	NCBP2	NUP107	NUP133	NUP153	NUP155	NUP160	NUP188	NUP205	NUP210	NUP214	NUP35	NUP37	NUP43	NUP50	NUP54	NUP62	NUP85	NUP88	NUP93	NUP98	NUPL1	NUPL2	NXF1	POM121	RAE1	RANBP2	SEH1L	TPR
Transport of Mature mRNA derived from an Intron-Containing Transcript	Reactome Pathway	AAAS	ALYREF	CDC40	DHX38	EIF4E	MAGOH	NCBP1	NCBP2	NUP107	NUP133	NUP153	NUP155	NUP160	NUP188	NUP205	NUP210	NUP214	NUP35	NUP37	NUP43	NUP50	NUP54	NUP62	NUP85	NUP88	NUP93	NUP98	NUPL1	NUPL2	NXF1	POM121	RAE1	RANBP2	RBM8A	RNPS1	SEH1L	SRRM1	SRSF1	SRSF11	SRSF2	SRSF3	SRSF4	SRSF5	SRSF6	SRSF7	SRSF9	TPR	U2AF1
Transport of Mature mRNAs Derived from Intronless Transcripts	Reactome Pathway	AAAS	ALYREF	CPSF1	CPSF2	CPSF3	EIF4E	NCBP1	NCBP2	NUP107	NUP133	NUP153	NUP155	NUP160	NUP188	NUP205	NUP210	NUP214	NUP35	NUP37	NUP43	NUP50	NUP54	NUP62	NUP85	NUP88	NUP93	NUP98	NUPL1	NUPL2	NXF1	POM121	RAE1	RANBP2	SEH1L	SLBP	TPR
Transport of Ribonucleoproteins into the Host Nucleus	Reactome Pathway	AAAS	KPNA1	KPNB1	NP	NUP107	NUP133	NUP153	NUP155	NUP160	NUP188	NUP205	NUP210	NUP214	NUP35	NUP37	NUP43	NUP50	NUP54	NUP62	NUP85	NUP88	NUP93	NUP98	NUPL1	NUPL2	PA	PB1	PB2	POM121	RAE1	RANBP2	SEH1L	TPR
Transport of connexins along the secretory pathway	Reactome Pathway	GJA1	GJB1	GJB2
Transport of connexons to the plasma membrane	Reactome Pathway	GJA1	GJB2
Transport of fatty acids	Reactome Pathway	APOD	LCN1	LCN12	LCN15	LCN9	SLC27A1	SLC27A4	SLC27A6
Transport of gamma-carboxylated protein precursors from the endoplasmic reticulum to the Golgi apparatus	Reactome Pathway	F10	F2	F7	F9	GAS6	PROC	PROS1	PROZ
Transport of glucose and other sugars, bile salts and organic acids, metal ions and amine compounds	Reactome Pathway	CP	FGF21	HEPH	NAGLT1	RHAG	RHBG	RHCG	RUNX1	SLC10A6	SLC11A1	SLC11A2	SLC13A1	SLC13A2	SLC13A3	SLC13A4	SLC13A5	SLC14A1	SLC14A2	SLC16A1	SLC16A3	SLC16A7	SLC16A8	SLC18A1	SLC18A2	SLC22A1	SLC22A11	SLC22A12	SLC22A15	SLC22A16	SLC22A18	SLC22A2	SLC22A3	SLC22A4	SLC22A5	SLC22A6	SLC22A7	SLC22A8	SLC2A1	SLC2A10	SLC2A11	SLC2A12	SLC2A13	SLC2A2	SLC2A3	SLC2A4	SLC2A5	SLC2A6	SLC2A7
Transport of glycerol from adipocytes to the liver by Aquaporins	Reactome Pathway	AQP7	AQP9
Transport of inorganic cations/anions and amino acids/oligopeptides	Reactome Pathway	CTNS	SLC12A1	SLC12A2	SLC12A3	SLC12A4	SLC12A5	SLC12A6	SLC12A7	SLC15A1	SLC15A2	SLC15A3	SLC15A4	SLC16A10	SLC17A1	SLC17A5	SLC17A6	SLC17A7	SLC17A8	SLC1A1	SLC1A2	SLC1A3	SLC1A4	SLC1A5	SLC1A6	SLC1A7	SLC20A1	SLC20A2	SLC24A1	SLC24A2	SLC24A3	SLC24A4	SLC24A5	SLC25A10	SLC26A1	SLC26A2	SLC26A3	SLC26A4	SLC26A6	SLC26A7	SLC26A9	SLC32A1	SLC34A1	SLC34A2	SLC34A3	SLC36A1	SLC36A2	SLC38A1	SLC38A2
Transport of nucleosides and free purine and pyrimidine bases across the plasma membrane	Reactome Pathway	SLC28A1	SLC28A2	SLC28A3	SLC29A1	SLC29A2	SLC29A3	SLC29A4
Transport of nucleotide sugars	Reactome Pathway	SLC35A1	SLC35A2	SLC35A3	SLC35B2	SLC35B3	SLC35B4	SLC35C1	SLC35D1	SLC35D2
Transport of organic anions	Reactome Pathway	ALB	AVP	SLCO1A2	SLCO1B1	SLCO1B3	SLCO1C1	SLCO2A1	SLCO2B1	SLCO3A1	SLCO4A1	SLCO4C1
Transport of the SLBP Dependant Mature mRNA	Reactome Pathway	AAAS	ALYREF	EIF4E	NCBP1	NCBP2	NUP107	NUP133	NUP153	NUP155	NUP160	NUP188	NUP205	NUP210	NUP214	NUP35	NUP37	NUP43	NUP50	NUP54	NUP62	NUP85	NUP88	NUP93	NUP98	NUPL1	NUPL2	NXF1	POM121	RAE1	RANBP2	SEH1L	SLBP	TPR
Transport of the SLBP independent Mature mRNA	Reactome Pathway	AAAS	ALYREF	EIF4E	NCBP1	NCBP2	NUP107	NUP133	NUP153	NUP155	NUP160	NUP188	NUP205	NUP210	NUP214	NUP35	NUP37	NUP43	NUP50	NUP54	NUP62	NUP85	NUP88	NUP93	NUP98	NUPL1	NUPL2	NXF1	POM121	RAE1	RANBP2	SEH1L	TPR
Transport of vitamins, nucleosides, and related molecules	Reactome Pathway	ALB	APOD	AVP	LCN1	LCN12	LCN15	LCN9	PDZD11	SLC27A1	SLC27A4	SLC27A6	SLC28A1	SLC28A2	SLC28A3	SLC29A1	SLC29A2	SLC29A3	SLC29A4	SLC33A1	SLC35A1	SLC35A2	SLC35A3	SLC35B2	SLC35B3	SLC35B4	SLC35C1	SLC35D1	SLC35D2	SLC5A6	SLCO1A2	SLCO1B1	SLCO1B3	SLCO1C1	SLCO2A1	SLCO2B1	SLCO3A1	SLCO4A1	SLCO4C1
Transport to the Golgi and subsequent modification	Reactome Pathway	ANKRD28	AREG	B4GALT1	B4GALT2	B4GALT3	B4GALT4	B4GALT5	B4GALT6	BET1	CD59	CNIH1	CNIH2	CNIH3	COL7A1	CSNK1D	CTAGE5	CTSC	CTSZ	F5	F8	FOLR1	FUCA1	FUT3	FUT8	GOLGA2	GORASP1	GOSR2	GRIA1	LMAN1	LMAN1L	LMAN2	LMAN2L	MAN1A1	MAN1A2	MAN1C1	MAN2A1	MAN2A2	MANEA	MCFD2	MGAT1	MGAT2	MGAT3	MGAT4A	MGAT4B	MGAT4C	MGAT5	MIA3	NAPA
Triglyceride Biosynthesis	Reactome Pathway	ACACA	ACLY	ACOT1	ACOT11	ACOT12	ACOT13	ACOT2	ACOT4	ACOT6	ACOT7	ACOT7L	ACOT8	ACOT9	ACSBG1	ACSBG2	ACSF2	ACSF3	ACSL1	ACSL3	ACSL4	ACSL5	ACSL6	AGK	AGMO	AGPAT1	AGPAT2	AGPAT3	AGPAT4	AGPAT5	AGPAT6	AGPAT9	DGAT1	DGAT2	ELOVL1	ELOVL2	ELOVL3	ELOVL4	ELOVL5	ELOVL6	ELOVL7	FASN	GK	GK2	GK3P	GPAM	GPAT2	GPD1	GPD1L
Tristetraprolin (TTP, ZFP36) binds and destabilizes mRNA	Reactome Pathway	DCP1A	DCP2	DIS3	EXOSC1	EXOSC2	EXOSC3	EXOSC4	EXOSC5	EXOSC6	EXOSC7	EXOSC8	EXOSC9	MAPKAPK2	TNPO1	XRN1	YWHAB	ZFP36
Truncations of AMER1 destabilize the destruction complex	Reactome Pathway	AMER1	APC	AXIN1	CSNK1A1	GSK3B	PPP2CA	PPP2CB	PPP2R1A	PPP2R1B	PPP2R5A	PPP2R5B	PPP2R5C	PPP2R5D	PPP2R5E
Tryptophan catabolism	Reactome Pathway	AADAT	ACMSD	AFMID	CCBL1	CCBL2	HAAO	IDO1	IDO2	KMO	KYNU	TDO2
Type I hemidesmosome assembly	Reactome Pathway	CD151	COL17A1	DST	ITGA6	ITGB4	LAMA3	LAMB3	LAMC2	PLEC
Type II Na+/Pi cotransporters	Reactome Pathway	SLC34A1	SLC34A2	SLC34A3
UNC93B1 deficiency - HSE	Reactome Pathway	TLR3
Ubiquinol biosynthesis	Reactome Pathway	COQ2	COQ3	COQ5	COQ6	COQ7	PDSS1	PDSS2
Ubiquitin Mediated Degradation of Phosphorylated Cdc25A	Reactome Pathway	ATM	CDC25A	CHEK1	CHEK2	PSMA1	PSMA2	PSMA3	PSMA4	PSMA5	PSMA6	PSMA7	PSMA8	PSMB1	PSMB10	PSMB11	PSMB2	PSMB3	PSMB4	PSMB5	PSMB6	PSMB7	PSMB8	PSMB9	PSMC1	PSMC2	PSMC3	PSMC4	PSMC5	PSMC6	PSMD1	PSMD10	PSMD11	PSMD12	PSMD13	PSMD14	PSMD2	PSMD3	PSMD4	PSMD5	PSMD6	PSMD7	PSMD8	PSMD9	PSME1	PSME2	PSME3	PSME4	PSMF1
Ubiquitin-dependent degradation of Cyclin D	Reactome Pathway	CCND1	CDK4	PSMA1	PSMA2	PSMA3	PSMA4	PSMA5	PSMA6	PSMA7	PSMA8	PSMB1	PSMB10	PSMB11	PSMB2	PSMB3	PSMB4	PSMB5	PSMB6	PSMB7	PSMB8	PSMB9	PSMC1	PSMC2	PSMC3	PSMC4	PSMC5	PSMC6	PSMD1	PSMD10	PSMD11	PSMD12	PSMD13	PSMD14	PSMD2	PSMD3	PSMD4	PSMD5	PSMD6	PSMD7	PSMD8	PSMD9	PSME1	PSME2	PSME3	PSME4	PSMF1	RPS27A	UBA52
Ubiquitin-dependent degradation of Cyclin D1	Reactome Pathway	CCND1	CDK4	PSMA1	PSMA2	PSMA3	PSMA4	PSMA5	PSMA6	PSMA7	PSMA8	PSMB1	PSMB10	PSMB11	PSMB2	PSMB3	PSMB4	PSMB5	PSMB6	PSMB7	PSMB8	PSMB9	PSMC1	PSMC2	PSMC3	PSMC4	PSMC5	PSMC6	PSMD1	PSMD10	PSMD11	PSMD12	PSMD13	PSMD14	PSMD2	PSMD3	PSMD4	PSMD5	PSMD6	PSMD7	PSMD8	PSMD9	PSME1	PSME2	PSME3	PSME4	PSMF1	RPS27A	UBA52
Unblocking of NMDA receptor, glutamate binding and activation	Reactome Pathway	ACTN2	AKAP9	CAMK2A	CAMK2B	CAMK2D	CAMK2G	DLG4	GRIA1	GRIA2	GRIA3	GRIA4	GRIN1	GRIN2A	GRIN2B	GRIN2C	GRIN2D	NEFL
Uncoating of the HIV Virion	Reactome Pathway	PPIA	gag	gag-pol	nef	rev	vif	vpr	vpu
Uncoating of the Influenza Virion	Reactome Pathway	HA	M	NA	NP	NS	PA	PB1	PB2
Unfolded Protein Response (UPR)	Reactome Pathway	ACADVL	ADD1	ARFGAP1	ASNA1	ASNS	ATF3	ATF4	ATF6	ATP6V0D1	ATPV0D1	C19orf10	CALR	CCL2	CTDSP2	CUL7	CXCL8	CXXC1	DCP2	DCTN1	DDIT3	DDX11	DIS3	DNAJB11	DNAJB9	DNAJC3	EDEM1	EIF2AK3	EIF2S1	ERN1	EXOSC1	EXOSC2	EXOSC3	EXOSC4	EXOSC5	EXOSC6	EXOSC7	EXOSC8	EXOSC9	EXTL3	FKBP14	FKBP14 gene	GFPT1	GOSR2	GSK3A	HDGF	HERPUD1	HSP90B1	HSPA5
Unwinding of DNA	Reactome Pathway	CDC45	GINS1	GINS2	GINS3	GINS4	MCM2	MCM3	MCM4	MCM5	MCM6	MCM7	MCM8
Uptake and actions of bacterial toxins	Reactome Pathway	ANTXR1	ANTXR2	CALM1	CD9	EEF2	FURIN	HA-33	HBEGF	HSP90AA1	HSP90AB1	MAP2K1	MAP2K2	MAP2K3	MAP2K4	MAP2K6	MAP2K7	PDCD6IP	SNAP25	STX1A	STX1B	SV2A	SV2B	SV2C	SYT1	SYT2	TXNRD1	VAMP1	VAMP2	botA	botB	botD	botF	botG	cya	ha17	ha70	lef	ntnha	pagA	tetX
Uptake and function of anthrax toxins	Reactome Pathway	ANTXR1	ANTXR2	CALM1	FURIN	MAP2K1	MAP2K2	MAP2K3	MAP2K4	MAP2K6	MAP2K7	PDCD6IP	cya	lef	pagA
Uptake and function of diphtheria toxin	Reactome Pathway	CD9	EEF2	HBEGF	HSP90AA1	HSP90AB1	TXNRD1
Urea cycle	Reactome Pathway	ARG1	ARG2	ASL	ASS1	CPS1	NAGS	OTC	SLC25A15	SLC25A2
Utilization of Ketone Bodies	Reactome Pathway	ACAT1	BDH1	OXCT1
VEGF binds to VEGFR leading to receptor dimerization	Reactome Pathway	FIGF	FLT1	FLT4	KDR	PGF	VEGFA	VEGFB	VEGFC
VEGF ligand-receptor interactions	Reactome Pathway	FIGF	FLT1	FLT4	KDR	PGF	VEGFA	VEGFB	VEGFC
VEGFA-VEGFR2 Pathway	Reactome Pathway	ABI1	ABI2	ACTN2	AHCYL1	AKAP9	AKT1	AKT2	AKT3	ANGPT1	APBB1IP	ARAF	ARRB1	ARRB2	AXL	BAIAP2	BCAR1	BRAF	BRAP	BRK1	BTC	CALM1	CAMK2A	CAMK2B	CAMK2D	CAMK2G	CAV1	CDC42	CDH5	CNKSR1	CNKSR2	CRK	CSF2	CSF2RA	CSF2RB	CSK	CTNNA1	CTNNB1	CTNND1	CUL3	CYBA	CYBB	CYFIP1	CYFIP2	DAB2IP	DLG4	DOCK1	DUSP1	DUSP10
VEGFR2 mediated cell proliferation	Reactome Pathway	ACTN2	AHCYL1	AKAP9	ANGPT1	APBB1IP	ARAF	ARRB1	ARRB2	BRAF	BRAP	BTC	CALM1	CAMK2A	CAMK2B	CAMK2D	CAMK2G	CNKSR1	CNKSR2	CSF2	CSF2RA	CSF2RB	CSK	CUL3	DAB2IP	DLG4	DUSP1	DUSP10	DUSP16	DUSP2	DUSP4	DUSP5	DUSP6	DUSP7	DUSP8	DUSP9	EGF	EGFR	ERBB2	ERBB3	ERBB4	EREG	FGA	FGB	FGF1	FGF10	FGF16	FGF17	FGF18
VEGFR2 mediated vascular permeability	Reactome Pathway	AKT1	AKT2	AKT3	CALM1	CAV1	CDH5	CTNNA1	CTNNB1	CTNND1	HSP90AA1	JUP	MAPKAP1	MLST8	MTOR	NOS3	PAK1	PAK2	PAK3	PDPK1	RAC1	RICTOR	THEM4	TRIB3	VAV1	VAV2	VAV3
Vasopressin regulates renal water homeostasis via Aquaporins	Reactome Pathway	ADCY1	ADCY2	ADCY3	ADCY4	ADCY5	ADCY6	ADCY7	ADCY8	ADCY9	AQP1	AQP2	AQP3	AQP4	AVP	AVPR2	GNAS	GNB1	GNB2	GNB3	GNB4	GNB5	GNG10	GNG11	GNG12	GNG13	GNG2	GNG3	GNG4	GNG5	GNG7	GNG8	GNGT1	GNGT2	MYO5B	PRKACA	PRKACB	PRKACG	PRKAR1A	PRKAR1B	PRKAR2A	PRKAR2B	RAB11A	RAB11FIP2
Vasopressin-like receptors	Reactome Pathway	AVP	AVPR1A	AVPR1B	AVPR2	OXT	OXTR
Vesicle-mediated transport	Reactome Pathway	AKT1	AKT2	ALB	AMBP	ANKRD28	AP1B1	AP1G1	AP1G2	AP1M1	AP1M2	AP1S1	AP1S2	AP1S3	AP2M1	AP3B1	AP3S1	AP4B1	AP4E1	AP4M1	AP4S1	APOA1	APOB	APOE	APOL1	APP	ARCN1	AREG	ARF1	ARFGAP1	ARFGAP3	ARRB1	ASPSCR1	BET1	BLOC1S1	BLOC1S3	BLOC1S4	BLOC1S6	C2CD5	CALM1	CALR	CD163	CD36	CD59	CHMP2A	CHMP2B	CHMP3	CHMP4A	CHMP4B
Vif-mediated degradation of APOBEC3G	Reactome Pathway	APOBEC3G	CUL5	PSMA1	PSMA2	PSMA3	PSMA4	PSMA5	PSMA6	PSMA7	PSMA8	PSMB1	PSMB10	PSMB11	PSMB2	PSMB3	PSMB4	PSMB5	PSMB6	PSMB7	PSMB8	PSMB9	PSMC1	PSMC2	PSMC3	PSMC4	PSMC5	PSMC6	PSMD1	PSMD10	PSMD11	PSMD12	PSMD13	PSMD14	PSMD2	PSMD3	PSMD4	PSMD5	PSMD6	PSMD7	PSMD8	PSMD9	PSME1	PSME2	PSME3	PSME4	PSMF1	RBX1	RPS27A
Viral Messenger RNA Synthesis	Reactome Pathway	AAAS	GTF2F1	GTF2F2	NP	NUP107	NUP133	NUP153	NUP155	NUP160	NUP188	NUP205	NUP210	NUP214	NUP35	NUP37	NUP43	NUP50	NUP54	NUP62	NUP85	NUP88	NUP93	NUP98	NUPL1	NUPL2	PA	PB1	PB2	POLR2A	POLR2B	POLR2C	POLR2D	POLR2E	POLR2F	POLR2G	POLR2H	POLR2I	POLR2J	POLR2K	POLR2L	POM121	RAE1	RANBP2	SEH1L	TPR
Viral RNP Complexes in the Host Cell Nucleus	Reactome Pathway	HSPA1A	M	NP	NS	PA	PB1	PB2
Viral mRNA Translation	Reactome Pathway	DNAJC3	FAU	GRSF1	HA	M	NA	NP	NS	PA	PB1	PB2	RPL10	RPL10A	RPL11	RPL12	RPL13	RPL13A	RPL14	RPL15	RPL17	RPL18	RPL18A	RPL19	RPL21	RPL22	RPL23	RPL23A	RPL24	RPL26	RPL26L1	RPL27	RPL27A	RPL28	RPL29	RPL3	RPL30	RPL31	RPL32	RPL34	RPL35	RPL35A	RPL36	RPL36A	RPL37	RPL37A	RPL38	RPL39	RPL3L
Virus Assembly and Release	Reactome Pathway	CALR	CANX	HA	M	NA	NP	NS	PA	PB1	PB2
Visual phototransduction	Reactome Pathway	ABCA4	AGRN	AKR1B10	AKR1C1	AKR1C3	AKR1C4	APOA1	APOA2	APOA4	APOB	APOC2	APOC3	APOE	APOM	BCO1	BCO2	CALM1	CLPS	CNGA1	CNGB1	DHRS3	DHRS9	FNTA	FNTB	GNAT1	GNB1	GNB5	GNGT1	GPC1	GPC2	GPC3	GPC4	GPC5	GPC6	GRK1	GRK4	GRK7	GUCA1A	GUCA1B	GUCA1C	GUCY2D	GUCY2F	HSD17B1	HSD17B6	HSPG2	LDLR	LPL	LRAT
Vitamin B1 (thiamin) metabolism	Reactome Pathway	SLC19A2	SLC19A3	THTPA	TPK1
Vitamin B2 (riboflavin) metabolism	Reactome Pathway	ACP5	ENPP1	FLAD1	RFK	SLC52A3
Vitamin B5 (pantothenate) metabolism	Reactome Pathway	AASDHPPT	COASY	FASN	PANK1	PANK2	PANK3	PANK4	PDZD11	PPCDC	PPCS	SLC25A16	SLC5A6
Vitamin C (ascorbate) metabolism	Reactome Pathway	CYB5A	CYB5R3	GSTO1	GSTO2	SLC23A1	SLC23A2	SLC2A1	SLC2A3
Vitamin D (calciferol) metabolism	Reactome Pathway	CUBN	CYP24A1	CYP27B1	CYP2R1	GC	LGMN	LRP2
Vitamins	Reactome Pathway	CYP24A1	CYP26A1	CYP26B1	CYP26C1	CYP27B1	CYP2R1
Vitamins B6 activation to pyridoxal phosphate	Reactome Pathway	AOX1	PDXK	PNPO
Voltage gated Potassium channels	Reactome Pathway	KCNA1	KCNA10	KCNA2	KCNA3	KCNA4	KCNA5	KCNA6	KCNA7	KCNAB1	KCNAB2	KCNAB3	KCNB1	KCNB2	KCNC1	KCNC2	KCNC3	KCNC4	KCND1	KCND2	KCND3	KCNF1	KCNG1	KCNG2	KCNG3	KCNG4	KCNH1	KCNH2	KCNH3	KCNH4	KCNH5	KCNH6	KCNH7	KCNH8	KCNQ1	KCNQ2	KCNQ3	KCNQ4	KCNQ5	KCNS1	KCNS2	KCNS3	KCNV1	KCNV2
Vpr-mediated induction of apoptosis by mitochondrial outer membrane permeabilization	Reactome Pathway	SLC25A4	SLC25A5	SLC25A6	vpr
Vpr-mediated nuclear import of PICs	Reactome Pathway	AAAS	BANF1	HMGA1	KPNA1	NUP107	NUP133	NUP153	NUP155	NUP160	NUP188	NUP205	NUP210	NUP214	NUP35	NUP37	NUP43	NUP50	NUP54	NUP62	NUP85	NUP88	NUP93	NUP98	NUPL1	NUPL2	POM121	PSIP1	RAE1	RANBP2	SEH1L	TPR	gag	gag-pol	rev	vif	vpr	vpu
Vpu mediated degradation of CD4	Reactome Pathway	BTRC	CD4	PSMA1	PSMA2	PSMA3	PSMA4	PSMA5	PSMA6	PSMA7	PSMA8	PSMB1	PSMB10	PSMB11	PSMB2	PSMB3	PSMB4	PSMB5	PSMB6	PSMB7	PSMB8	PSMB9	PSMC1	PSMC2	PSMC3	PSMC4	PSMC5	PSMC6	PSMD1	PSMD10	PSMD11	PSMD12	PSMD13	PSMD14	PSMD2	PSMD3	PSMD4	PSMD5	PSMD6	PSMD7	PSMD8	PSMD9	PSME1	PSME2	PSME3	PSME4	PSMF1	RPS27A	SKP1
VxPx cargo-targeting to cilium	Reactome Pathway	ARF4	ASAP1	CNGA2	CNGA4	CNGB1	EXOC1	EXOC2	EXOC3	EXOC4	EXOC5	EXOC6	EXOC7	EXOC8	GBF1	PKD1	PKD2	RAB11A	RAB11FIP3	RAB3IP	RAB8A	RHO
WNT ligand biogenesis and trafficking	Reactome Pathway	PORCN	SNX3	TMED5	VPS26A	VPS29	VPS35	WLS	WNT1	WNT10A	WNT10B	WNT11	WNT16	WNT2	WNT2B	WNT3	WNT3A	WNT4	WNT5A	WNT5B	WNT6	WNT7A	WNT7B	WNT8A	WNT8B	WNT9A	WNT9B
WNT ligand secretion is abrogated by the PORCN inhibitor LGK974	Reactome Pathway	PORCN
WNT mediated activation of DVL	Reactome Pathway	CSNK1E	CSNK2A1	CSNK2A2	CSNK2B	DVL1	DVL2	DVL3	PIP5K1B
WNT5A-dependent internalization of FZD2, FZD5 and ROR2	Reactome Pathway	AP2A1	AP2A2	AP2B1	AP2M1	AP2S1	CLTA	CLTB	CLTC	FZD2	FZD5	ROR1	ROR2	WNT5A
WNT5A-dependent internalization of FZD4	Reactome Pathway	AP2A1	AP2A2	AP2B1	AP2M1	AP2S1	ARRB2	CLTA	CLTB	CLTC	DVL2	FZD4	PRKCA	PRKCB	PRKCG	WNT5A
XAV939 inhibits tankyrase, stabilizing AXIN	Reactome Pathway	TNKS	TNKS2
XBP1(S) activates chaperone genes	Reactome Pathway	ACADVL	ADD1	ARFGAP1	ASNA1	ATP6V0D1	ATPV0D1	C19orf10	CTDSP2	CUL7	CXXC1	DCTN1	DDX11	DNAJB11	DNAJB9	DNAJC3	EDEM1	EXTL3	FKBP14	FKBP14 gene	GFPT1	GOSR2	GSK3A	HDGF	HYOU1	KDELR3	KLHDC3	LMNA	MYDGF	PDIA5	PDIA6	PLA2G4B	PPP2R5B	PREB	SEC31A	SEC61A1	SEC61A2	SEC61B	SEC61G	SEC62	SEC63	SERP1	SHC1	SRPR	SRPRB	SSR1	SULT1A3	SYVN1	TATDN2
Xenobiotics	Reactome Pathway	CYP1A1	CYP1A2	CYP2A13	CYP2A6	CYP2A7	CYP2B6	CYP2C18	CYP2C19	CYP2C8	CYP2C9	CYP2D6	CYP2E1	CYP2F1	CYP2J2	CYP2S1	CYP2W1	CYP3A4	CYP3A43	CYP3A5	CYP3A7
YAP1- and WWTR1 (TAZ)-stimulated gene expression	Reactome Pathway	CARM1	CHD9	CREBBP	CTGF	GATA4	HELZ2	HIPK1	HIPK2	KAT2B	MED1	NCOA1	NCOA2	NCOA6	NKX2-5	NPPA	PPARA	RUNX2	RXRA	SMARCD3	TBL1X	TBL1XR1	TBX5	TEAD1	TEAD2	TEAD3	TEAD4	TGS1	WWTR1	YAP1
ZBP1(DAI) mediated induction of type I IFNs	Reactome Pathway	AGER	APP	CHUK	DHX9	DTX4	HMGB1	IKBKB	IKBKG	IRF3	MYD88	NFKB1	NFKB2	NFKBIA	NFKBIB	NLRP4	RELA	RIPK1	RIPK3	S100A12	S100B	SAA1	TBK1	TICAM1	TLR3	TMEM173	ZBP1
Zinc efflux and compartmentalization by the SLC30 family	Reactome Pathway	SLC30A1	SLC30A2	SLC30A3	SLC30A5	SLC30A6	SLC30A7	SLC30A8
Zinc influx into cells by the SLC39 gene family	Reactome Pathway	SLC39A1	SLC39A10	SLC39A14	SLC39A2	SLC39A3	SLC39A4	SLC39A5	SLC39A6	SLC39A7	SLC39A8
Zinc transporters	Reactome Pathway	SLC30A1	SLC30A2	SLC30A3	SLC30A5	SLC30A6	SLC30A7	SLC30A8	SLC39A1	SLC39A10	SLC39A14	SLC39A2	SLC39A3	SLC39A4	SLC39A5	SLC39A6	SLC39A7	SLC39A8
activated TAK1 mediates p38 MAPK activation	Reactome Pathway	IKBKG	IRAK1	IRAK2	MAP2K3	MAP2K6	MAP3K7	MAPK11	MAPK14	MAPKAPK2	MAPKAPK3	NOD1	NOD2	RIPK2	TAB1	TAB2	TAB3	TRAF6
alpha-linolenic (omega3) and linoleic (omega6) acid metabolism	Reactome Pathway	ABCD1	ACAA1	ACOT8	ACOX1	ACSL1	ELOVL1	ELOVL2	ELOVL3	ELOVL5	FADS1	FADS2	HSD17B4	SCP2
alpha-linolenic acid (ALA) metabolism	Reactome Pathway	ABCD1	ACAA1	ACOT8	ACOX1	ACSL1	ELOVL1	ELOVL2	ELOVL3	ELOVL5	FADS1	FADS2	HSD17B4	SCP2
betaKlotho-mediated ligand binding	Reactome Pathway	FGF19	FGFR4	KLB
c-src mediated regulation of Cx43 function and closure of gap junctions	Reactome Pathway	GJA1	SRC	TJP1
cGMP effects	Reactome Pathway	ITPR1	KCNMA1	KCNMB1	KCNMB2	KCNMB3	KCNMB4	MRVI1	PDE10A	PDE11A	PDE1A	PDE1B	PDE2A	PDE3A	PDE3B	PDE5A	PDE9A	PRKG1	PRKG2
cRNA Synthesis	Reactome Pathway	NP	PA	PB1	PB2
eNOS activation	Reactome Pathway	AKT1	CALM1	CAV1	CYGB	DDAH1	DDAH2	HSP90AA1	LYPLA1	NOS3	ZDHHC21
eNOS activation and regulation	Reactome Pathway	AKT1	CALM1	CAV1	CYGB	DDAH1	DDAH2	DHFR	DNM2	GCH1	GCHFR	HSP90AA1	LYPLA1	NOS3	NOSIP	NOSTRIN	PRKG2	PTS	SPR	WASL	ZDHHC21
mRNA 3'-end processing	Reactome Pathway	ALYREF	CDC40	CLP1	CPSF1	CPSF2	CPSF3	CPSF7	CSTF1	CSTF2	CSTF3	DHX38	MAGOH	NCBP1	NCBP2	NUDT21	PABPN1	PAPOLA	PCF11	RBM8A	RNPS1	SRRM1	SRSF1	SRSF11	SRSF2	SRSF3	SRSF4	SRSF5	SRSF6	SRSF7	SRSF9	U2AF1	U2AF2	UPF3B
mRNA Capping	Reactome Pathway	CCNH	CDK7	ERCC2	ERCC3	GTF2F1	GTF2F2	GTF2H1	GTF2H2	GTF2H3	GTF2H4	GTF2H5	MNAT1	NCBP1	NCBP2	POLR2A	POLR2B	POLR2C	POLR2D	POLR2E	POLR2F	POLR2G	POLR2H	POLR2I	POLR2J	POLR2K	POLR2L	RNGTT	RNMT	SUPT5H
mRNA Editing	Reactome Pathway	A1CF	ADAR	ADARB1	APOBEC1
mRNA Editing: A to I Conversion	Reactome Pathway	ADAR	ADARB1
mRNA Editing: C to U Conversion	Reactome Pathway	A1CF	APOBEC1
mRNA Splicing	Reactome Pathway	ALYREF	BCAS2	CCAR1	CD2BP2	CDC40	CDC5L	CLP1	CPSF1	CPSF2	CPSF3	CPSF7	CSTF1	CSTF2	CSTF3	CTNNBL1	CWC15	DDX23	DHX38	DHX9	DNAJC8	EFTUD2	FUS	GTF2F1	GTF2F2	HNRNPA0	HNRNPA1	HNRNPA2B1	HNRNPA3	HNRNPC	HNRNPD	HNRNPF	HNRNPH1	HNRNPH2	HNRNPK	HNRNPL	HNRNPM	HNRNPR	HNRNPU	HNRNPUL1	HSPA8	LSM2	MAGOH	NCBP1	NCBP2	NHP2L1	NUDT21	PABPN1	PAPOLA
mRNA Splicing - Major Pathway	Reactome Pathway	ALYREF	BCAS2	CCAR1	CD2BP2	CDC40	CDC5L	CLP1	CPSF1	CPSF2	CPSF3	CPSF7	CSTF1	CSTF2	CSTF3	CTNNBL1	CWC15	DDX23	DHX38	DHX9	DNAJC8	EFTUD2	FUS	GTF2F1	GTF2F2	HNRNPA0	HNRNPA1	HNRNPA2B1	HNRNPA3	HNRNPC	HNRNPD	HNRNPF	HNRNPH1	HNRNPH2	HNRNPK	HNRNPL	HNRNPM	HNRNPR	HNRNPU	HNRNPUL1	HSPA8	LSM2	MAGOH	NCBP1	NCBP2	NHP2L1	NUDT21	PABPN1	PAPOLA
mRNA Splicing - Minor Pathway	Reactome Pathway	DDX23	EFTUD2	GTF2F1	GTF2F2	LSM2	NCBP1	NCBP2	NHP2L1	PDCD7	POLR2A	POLR2B	POLR2C	POLR2D	POLR2E	POLR2F	POLR2G	POLR2H	POLR2I	POLR2J	POLR2K	POLR2L	PRPF6	PRPF8	RNPC3	SF3B1	SF3B2	SF3B3	SF3B4	SF3B5	SF3B6	SNRNP200	SNRNP25	SNRNP35	SNRNP40	SNRNP48	SNRPB	SNRPD1	SNRPD2	SNRPD3	SNRPE	SNRPF	SNRPG	SRSF1	SRSF2	SRSF6	SRSF7	TXNL4A	YBX1
mRNA decay by 3' to 5' exoribonuclease	Reactome Pathway	DCPS	DIS3	EXOSC1	EXOSC2	EXOSC3	EXOSC4	EXOSC5	EXOSC6	EXOSC7	EXOSC8	EXOSC9	NT5C3B
mRNA decay by 5' to 3' exoribonuclease	Reactome Pathway	DCP1A	DCP1B	DCP2	DDX6	EDC3	EDC4	LSM1	LSM2	LSM3	LSM4	LSM5	LSM6	LSM7	PATL1	XRN1
mTOR signalling	Reactome Pathway	AKT1	AKT1S1	AKT2	CAB39	CAB39L	EEF2K	EIF4B	EIF4E	EIF4EBP1	EIF4G1	LAMTOR1	LAMTOR2	LAMTOR3	LAMTOR4	LAMTOR5	MLST8	MTOR	PPM1A	PRKAA1	PRKAA2	PRKAB1	PRKAB2	PRKAG1	PRKAG2	PRKAG3	RHEB	RPS6	RPS6KB1	RPTOR	RRAGA	RRAGB	RRAGC	RRAGD	STK11	STRADA	STRADB	TSC1	TSC2	YWHAB
mTORC1-mediated signalling	Reactome Pathway	AKT1S1	EEF2K	EIF4B	EIF4E	EIF4EBP1	EIF4G1	LAMTOR1	LAMTOR2	LAMTOR3	LAMTOR4	LAMTOR5	MLST8	MTOR	RHEB	RPS6	RPS6KB1	RPTOR	RRAGA	RRAGB	RRAGC	RRAGD	YWHAB
mitochondrial fatty acid beta-oxidation of saturated fatty acids	Reactome Pathway	ACADL	ACADM	ACADS	ACADVL	ECHS1	HADH	HADHA	HADHB
mitochondrial fatty acid beta-oxidation of unsaturated fatty acids	Reactome Pathway	ACADL	ACADM	DECR1	ECI1	HADHA	HADHB
p130Cas linkage to MAPK signaling for integrins	Reactome Pathway	APBB1IP	BCAR1	CRK	FGA	FGB	FGG	FN1	ITGA2B	ITGB3	PTK2	RAP1A	RAP1B	SRC	TLN1	VWF
p38MAPK events	Reactome Pathway	HRAS	KRAS	MAPK11	MAPK12	MAPK13	MAPK14	MAPKAPK2	MAPKAPK3	NRAS	RALA	RALB	RALGDS	SRC
p53-Dependent G1 DNA Damage Response	Reactome Pathway	ATM	CCNE1	CCNE2	CDK2	CDKN1A	CDKN1B	MDM2	PSMA1	PSMA2	PSMA3	PSMA4	PSMA5	PSMA6	PSMA7	PSMA8	PSMB1	PSMB10	PSMB11	PSMB2	PSMB3	PSMB4	PSMB5	PSMB6	PSMB7	PSMB8	PSMB9	PSMC1	PSMC2	PSMC3	PSMC4	PSMC5	PSMC6	PSMD1	PSMD10	PSMD11	PSMD12	PSMD13	PSMD14	PSMD2	PSMD3	PSMD4	PSMD5	PSMD6	PSMD7	PSMD8	PSMD9	PSME1	PSME2
p53-Dependent G1/S DNA damage checkpoint	Reactome Pathway	ATM	CCNE1	CCNE2	CDK2	CDKN1A	CDKN1B	MDM2	PSMA1	PSMA2	PSMA3	PSMA4	PSMA5	PSMA6	PSMA7	PSMA8	PSMB1	PSMB10	PSMB11	PSMB2	PSMB3	PSMB4	PSMB5	PSMB6	PSMB7	PSMB8	PSMB9	PSMC1	PSMC2	PSMC3	PSMC4	PSMC5	PSMC6	PSMD1	PSMD10	PSMD11	PSMD12	PSMD13	PSMD14	PSMD2	PSMD3	PSMD4	PSMD5	PSMD6	PSMD7	PSMD8	PSMD9	PSME1	PSME2
p53-Independent DNA Damage Response	Reactome Pathway	ATM	CDC25A	CHEK1	CHEK2	PSMA1	PSMA2	PSMA3	PSMA4	PSMA5	PSMA6	PSMA7	PSMA8	PSMB1	PSMB10	PSMB11	PSMB2	PSMB3	PSMB4	PSMB5	PSMB6	PSMB7	PSMB8	PSMB9	PSMC1	PSMC2	PSMC3	PSMC4	PSMC5	PSMC6	PSMD1	PSMD10	PSMD11	PSMD12	PSMD13	PSMD14	PSMD2	PSMD3	PSMD4	PSMD5	PSMD6	PSMD7	PSMD8	PSMD9	PSME1	PSME2	PSME3	PSME4	PSMF1
p53-Independent G1/S DNA damage checkpoint	Reactome Pathway	ATM	CDC25A	CHEK1	CHEK2	PSMA1	PSMA2	PSMA3	PSMA4	PSMA5	PSMA6	PSMA7	PSMA8	PSMB1	PSMB10	PSMB11	PSMB2	PSMB3	PSMB4	PSMB5	PSMB6	PSMB7	PSMB8	PSMB9	PSMC1	PSMC2	PSMC3	PSMC4	PSMC5	PSMC6	PSMD1	PSMD10	PSMD11	PSMD12	PSMD13	PSMD14	PSMD2	PSMD3	PSMD4	PSMD5	PSMD6	PSMD7	PSMD8	PSMD9	PSME1	PSME2	PSME3	PSME4	PSMF1
p75 NTR receptor-mediated signalling	Reactome Pathway	AATF	ABR	ADAM17	AKAP13	APH1A	APH1B	ARHGAP4	ARHGDIA	ARHGEF1	ARHGEF11	ARHGEF12	ARHGEF16	ARHGEF17	ARHGEF18	ARHGEF2	ARHGEF3	ARHGEF4	ARHGEF6	ARHGEF7	ARHGEF9	BAD	BCL2L11	CASP2	CASP3	ECT2	FGD1	FGD2	FGD3	FGD4	HDAC1	HDAC2	HDAC3	IKBKB	IRAK1	ITGB3BP	ITSN1	KALRN	LINGO1	MAG	MAGED1	MAPK8	MCF2	MCF2L	MYD88	NCSTN	NET1	NFKB1	NFKBIA
p75NTR negatively regulates cell cycle via SC1	Reactome Pathway	HDAC1	HDAC2	HDAC3	NGF	NGFR	PRDM4
p75NTR recruits signalling complexes	Reactome Pathway	IKBKB	IRAK1	MYD88	NGF	NGFR	PRKCI	RIPK2	RPS27A	SQSTM1	TRAF6	UBA52	UBB	UBC
p75NTR regulates axonogenesis	Reactome Pathway	ARHGDIA	ARHGEF1	LINGO1	MAG	NGF	NGFR	OMG	RHOA	RTN4
p75NTR signals via NF-kB	Reactome Pathway	IKBKB	IRAK1	MYD88	NFKB1	NFKBIA	NGF	NGFR	PRKCI	RELA	RIPK2	RPS27A	SQSTM1	TRAF6	UBA52	UBB	UBC
phospho-PLA2 pathway	Reactome Pathway	MAPK1	PLA2G4A
phosphorylation site mutants of CTNNB1 are not targeted to the proteasome by the destruction complex	Reactome Pathway	AMER1	APC	AXIN1	CSNK1A1	CTNNB1	GSK3B	PPP2CA	PPP2CB	PPP2R1A	PPP2R1B	PPP2R5A	PPP2R5B	PPP2R5C	PPP2R5D	PPP2R5E
snRNP Assembly	Reactome Pathway	AAAS	CLNS1A	DDX20	GEMIN2	GEMIN4	GEMIN5	GEMIN6	GEMIN7	NCBP1	NCBP2	NUP107	NUP133	NUP153	NUP155	NUP160	NUP188	NUP205	NUP210	NUP214	NUP35	NUP37	NUP43	NUP50	NUP54	NUP62	NUP85	NUP88	NUP93	NUP98	NUPL1	NUPL2	PHAX	POM121	PRMT5	RAE1	RANBP2	SEH1L	SMN1	SNRPB	SNRPD1	SNRPD2	SNRPD3	SNRPE	SNRPF	SNRPG	SNUPN	TGS1	TPR
t(4;14) translocations of FGFR3	Reactome Pathway	FGFR3
tRNA Aminoacylation	Reactome Pathway	AARS	AARS2	AIMP1	AIMP2	CARS	CARS2	DARS	DARS2	EARS2	EEF1E1	EPRS	FARS2	FARSA	FARSB	GARS	HARS	HARS2	IARS	IARS2	KARS	LARS	LARS2	MARS	MARS2	NARS	NARS2	PARS2	PPA1	PPA2	QARS	RARS	RARS2	SARS	SARS2	TARS	TARS2	VARS	VARS2	WARS	WARS2	YARS	YARS2
tRNA modification in the nucleus and cytosol	Reactome Pathway	ADAT1	ADAT2	ADAT3	ALKBH8	CDKAL1	CTU1	CTU2	DUS2	EPRS	KIAA1456	LAGE3	LCMT2	METTL1	NSUN2	OSGEP	PUS1	PUS7	QTRT1	QTRTD1	THG1L	TP53RK	TPRKB	TRDMT1	TRIT1	TRMT1	TRMT10A	TRMT11	TRMT112	TRMT12	TRMT13	TRMT44	TRMT5	TRMT6	TRMT61A	TYW1	TYW3	TYW5	URM1	WDR4
tRNA processing	Reactome Pathway	AAAS	ADAT1	ADAT2	ADAT3	ALKBH8	C14orf166	C2orf49	CDKAL1	CLP1	CPSF1	CPSF4	CSTF2	CTU1	CTU2	DDX1	DUS2	ELAC2	EPRS	FAM98B	KIAA1456	LAGE3	LCMT2	METTL1	NSUN2	NUP107	NUP133	NUP153	NUP155	NUP160	NUP188	NUP205	NUP210	NUP214	NUP35	NUP37	NUP43	NUP50	NUP54	NUP62	NUP85	NUP88	NUP93	NUP98	NUPL1	NUPL2	OSGEP	POM121	POP1
tRNA processing in the nucleus	Reactome Pathway	AAAS	C14orf166	C2orf49	CLP1	CPSF1	CPSF4	CSTF2	DDX1	ELAC2	FAM98B	NUP107	NUP133	NUP153	NUP155	NUP160	NUP188	NUP205	NUP210	NUP214	NUP35	NUP37	NUP43	NUP50	NUP54	NUP62	NUP85	NUP88	NUP93	NUP98	NUPL1	NUPL2	POM121	POP1	POP4	POP5	POP7	RAE1	RAN	RANBP2	RPP14	RPP21	RPP25	RPP30	RPP38	RPP40	RPPH1	RTCB	SEH1L
trans-Golgi Network Vesicle Budding	Reactome Pathway	AP1B1	AP1G1	AP1G2	AP1M1	AP1M2	AP1S1	AP1S2	AP1S3	AP3B1	AP3S1	AP4B1	AP4E1	AP4M1	AP4S1	APP	ARF1	ARRB1	BLOC1S1	BLOC1S3	BLOC1S4	BLOC1S6	CHMP2A	CLINT1	CLTA	CLTB	CLTC	CLVS1	CLVS2	CPD	CTSZ	DNAJC6	DNASE2	DNM2	DTNBP1	FTH1	FTL	GAK	GBF1	GNS	HGS	HIP1R	HSPA8	IGF2R	M6PR	NAPA	NECAP1	OCRL	PICALM
truncated APC mutants destabilize the destruction complex	Reactome Pathway	AMER1	APC	AXIN1	CSNK1A1	GSK3B	PPP2CA	PPP2CB	PPP2R1A	PPP2R1B	PPP2R5A	PPP2R5B	PPP2R5C	PPP2R5D	PPP2R5E
vRNA Synthesis	Reactome Pathway	NP	PA	PB1	PB2
vRNP Assembly	Reactome Pathway	HSP90AA1	IPO5	NP	PA	PB1	PB2
[truncated: 2,333 more columns]

## Sheet: B) Reactome gene list IDs
R-HSA-1059683	Interleukin-6 signaling
R-HSA-109581	Apoptosis
R-HSA-109582	Hemostasis
R-HSA-109606	Intrinsic Pathway for Apoptosis
R-HSA-109688	Cleavage of Growing Transcript in the Termination Region
R-HSA-109703	PKB-mediated events
R-HSA-109704	PI3K Cascade
R-HSA-110056	MAPK3 (ERK1) activation
R-HSA-110312	Translesion synthesis by REV1
R-HSA-110313	Translesion synthesis by Y family DNA polymerases bypasses lesions on DNA template
R-HSA-110314	Recognition of DNA damage by PCNA-containing replication complex
R-HSA-110320	Translesion Synthesis by POLH
R-HSA-110328	Recognition and association of DNA glycosylase with site containing an affected pyrimidine
R-HSA-110329	Cleavage of the damaged pyrimidine
R-HSA-110330	Recognition and association of DNA glycosylase with site containing an affected purine
R-HSA-110331	Cleavage of the damaged purine
R-HSA-110357	Displacement of DNA glycosylase by APEX1
R-HSA-110362	POLB-Dependent Long Patch Base Excision Repair
R-HSA-110373	Resolution of AP sites via the multiple-nucleotide patch replacement pathway
R-HSA-110381	Resolution of AP sites via the single-nucleotide replacement pathway
R-HSA-111367	SLBP independent Processing of Histone Pre-mRNAs
R-HSA-111446	Activation of BIM and translocation to mitochondria
R-HSA-111447	Activation of BAD and translocation to mitochondria
R-HSA-111448	Activation of NOXA and translocation to mitochondria
R-HSA-111452	Activation and oligomerization of BAK protein
R-HSA-111453	BH3-only proteins associate with and inactivate anti-apoptotic BCL-2 members
R-HSA-111457	Release of apoptotic factors from the mitochondria
R-HSA-111458	Formation of apoptosome
R-HSA-111459	Activation of caspases through apoptosome-mediated cleavage
R-HSA-111461	Cytochrome c-mediated apoptotic response
R-HSA-111463	SMAC binds to IAPs
R-HSA-111464	SMAC-mediated dissociation of IAP:caspase complexes
R-HSA-111465	Apoptotic cleavage of cellular proteins
R-HSA-111469	SMAC-mediated apoptotic response
R-HSA-111471	Apoptotic factor-mediated response
R-HSA-111885	Opioid Signalling
R-HSA-111931	PKA-mediated phosphorylation of CREB
R-HSA-111932	CaMK IV-mediated phosphorylation of CREB
R-HSA-111933	Calmodulin induced events
R-HSA-111957	Cam-PDE 1 activation
R-HSA-111995	phospho-PLA2 pathway
R-HSA-111996	Ca-dependent events
R-HSA-111997	CaM pathway
R-HSA-112040	G-protein mediated events
R-HSA-112043	PLC beta mediated events
R-HSA-112122	ALKBH2 mediated reversal of alkylation damage
R-HSA-112126	ALKBH3 mediated reversal of alkylation damage
R-HSA-112303	Electric Transmission Across Gap Junctions
R-HSA-112307	Transmission across Electrical Synapses
R-HSA-112308	Depolarization of the Presynaptic Terminal Triggers the Opening of Calcium Channels
R-HSA-112310	Neurotransmitter Release Cycle
R-HSA-112311	Neurotransmitter Clearance In The Synaptic Cleft
R-HSA-112313	Neurotransmitter uptake and Metabolism In Glial Cells
R-HSA-112314	Neurotransmitter Receptor Binding And Downstream Transmission In The Postsynaptic Cell
R-HSA-112315	Transmission across Chemical Synapses
R-HSA-112316	Neuronal System
R-HSA-112382	Formation of RNA Pol II elongation complex
R-HSA-112399	IRS-mediated signalling
R-HSA-112409	RAF-independent MAPK1/3 activation
R-HSA-112411	MAPK1 (ERK2) activation
R-HSA-112412	SOS-mediated signalling
R-HSA-113418	Formation of the Early Elongation Complex
R-HSA-113501	Inhibition of replication initiation of damaged DNA by RB1/E2F1
R-HSA-113507	E2F-enabled inhibition of pre-replication complex formation
R-HSA-113510	E2F mediated regulation of DNA replication
R-HSA-114294	Activation, translocation and oligomerization of BAX
R-HSA-114452	Activation of BH3-only proteins
R-HSA-114508	Effects of PIP2 hydrolysis
R-HSA-114516	Disinhibition of SNARE formation
R-HSA-114604	GPVI-mediated activation cascade
R-HSA-114608	Platelet degranulation
R-HSA-1168372	Downstream signaling events of B Cell Receptor (BCR)
R-HSA-1169091	Activation of NF-kappaB in B cells
R-HSA-1169092	Activation of RAS in B cells
R-HSA-1169408	ISG15 antiviral mechanism
R-HSA-1169410	Antiviral mechanism by IFN-stimulated genes
R-HSA-1170546	Prolactin receptor signaling
R-HSA-1181150	Signaling by NODAL
R-HSA-1187000	Fertilization
R-HSA-1221632	Meiotic synapsis
R-HSA-1222352	Latent infection of Homo sapiens with Mycobacterium tuberculosis
R-HSA-1222387	Tolerance of reactive oxygen produced by macrophages
R-HSA-1222449	Mtb iron assimilation by chelation
R-HSA-1222499	Response of Mtb to phagocytosis
R-HSA-1222538	Tolerance by Mtb to nitric oxide produced by macrophages
R-HSA-1222541	Cell redox homeostasis
R-HSA-1222556	ROS production in response to bacteria
R-HSA-1226099	Signaling by FGFR in disease
R-HSA-1227986	Signaling by ERBB2
R-HSA-1234158	Regulation of gene expression by Hypoxia-inducible Factor
R-HSA-1234162	Oxygen-dependent asparagine hydroxylation of Hypoxia-inducible Factor Alpha
R-HSA-1234174	Regulation of Hypoxia-inducible Factor (HIF) by oxygen
R-HSA-1234176	Oxygen-dependent proline hydroxylation of Hypoxia-inducible Factor Alpha
R-HSA-1236382	Constitutive Signaling by Ligand-Responsive EGFR Cancer Variants
R-HSA-1236394	Signaling by ERBB4
R-HSA-1236973	Cross-presentation of particulate exogenous antigens (phagosomes)
R-HSA-1236974	ER-Phagosome pathway
R-HSA-1236975	Antigen processing-Cross presentation
R-HSA-1236977	Endosomal/Vacuolar pathway
R-HSA-1236978	Cross-presentation of soluble exogenous antigens (endosomes)
R-HSA-1237044	Erythrocytes take up carbon dioxide and release oxygen
R-HSA-1237112	Methionine salvage pathway
R-HSA-1247673	Erythrocytes take up oxygen and release carbon dioxide
R-HSA-1250196	SHC1 events in ERBB2 signaling
R-HSA-1250342	PI3K events in ERBB4 signaling
R-HSA-1250347	SHC1 events in ERBB4 signaling
R-HSA-1251932	PLCG1 events in ERBB2 signaling
R-HSA-1251985	Nuclear signaling by ERBB4
R-HSA-1253288	Downregulation of ERBB4 signaling
R-HSA-1257604	PIP3 activates AKT signaling
R-HSA-1266695	Interleukin-7 signaling
R-HSA-1266738	Developmental Biology
R-HSA-1268020	Mitochondrial protein import
R-HSA-1280215	Cytokine Signaling in Immune system
R-HSA-1280218	Adaptive Immune System
R-HSA-1295596	Spry regulation of FGF signaling
R-HSA-1296025	ATP sensitive Potassium channels
R-HSA-1296041	Activation of G protein gated Potassium channels
R-HSA-1296052	Ca2+ activated K+ channels
R-HSA-1296053	Classical Kir channels
R-HSA-1296059	G protein gated Potassium channels
R-HSA-1296061	HCN channels
R-HSA-1296065	Inwardly rectifying K+ channels
R-HSA-1296067	Potassium transport channels
R-HSA-1296071	Potassium Channels
R-HSA-1296072	Voltage gated Potassium channels
R-HSA-1296346	Tandem pore domain potassium channels
R-HSA-1299287	Tandem pore domain halothane-inhibited K+ channel (THIK)
R-HSA-1299308	Tandem of pore domain in a weak inwardly rectifying K+ channels (TWIK)
R-HSA-1299316	TWIK-releated acid-sensitive K+ channel (TASK)
R-HSA-1299344	TWIK-related spinal cord K+ channel (TRESK)
R-HSA-1299361	TWIK-related alkaline pH activated K+ channel (TALK)
R-HSA-1299503	TWIK related potassium channel (TREK)
R-HSA-1300642	Sperm Motility And Taxes
R-HSA-1300644	Interaction With The Zona Pellucida
R-HSA-1300645	Acrosome Reaction
R-HSA-1300652	Sperm:Oocyte Membrane Binding
R-HSA-1306955	GRB7 events in ERBB2 signaling
R-HSA-1307965	betaKlotho-mediated ligand binding
R-HSA-1358803	Downregulation of ERBB2:ERBB3 signaling
R-HSA-1362409	Mitochondrial iron-sulfur cluster biogenesis
R-HSA-1368071	NR1D1 (REV-ERBA) represses gene expression
R-HSA-1368082	RORA activates gene expression
R-HSA-1368108	BMAL1:CLOCK,NPAS2 activates circadian gene expression
R-HSA-1369007	Mitochondrial ABC transporters
R-HSA-1369062	ABC transporters in lipid homeostasis
R-HSA-139853	Elevation of cytosolic Ca2+ levels
R-HSA-139910	Activation of BMF and translocation to mitochondria
R-HSA-139915	Activation of PUMA and translocation to mitochondria
R-HSA-140179	Amine Oxidase reactions
R-HSA-140180	COX reactions
R-HSA-140342	Apoptosis induced DNA fragmentation
R-HSA-140534	Ligand-dependent caspase activation
R-HSA-140834	Extrinsic Pathway of Fibrin Clot Formation
R-HSA-140837	Intrinsic Pathway of Fibrin Clot Formation
R-HSA-140875	Common Pathway of Fibrin Clot Formation
R-HSA-140877	Formation of Fibrin Clot (Clotting Cascade)
R-HSA-141333	Biogenic amines are oxidatively deaminated to aldehydes by MAOA and MAOB
R-HSA-141334	PAOs oxidise polyamines to amines
R-HSA-141405	Inhibition of the proteolytic activity of APC/C required for the onset of anaphase by mitotic spindle checkpoint components
R-HSA-141424	Amplification of signal from the kinetochores
R-HSA-141430	Inactivation of APC/C via direct inhibition of the APC/C complex
R-HSA-141444	Amplification of signal from unattached kinetochores via a MAD2 inhibitory signal
R-HSA-1428517	The citric acid (TCA) cycle and respiratory electron transport
R-HSA-1430728	Metabolism
R-HSA-1433557	Signaling by SCF-KIT
R-HSA-1433559	Regulation of KIT signaling
R-HSA-1433617	Regulation of signaling by NODAL
R-HSA-1442490	Collagen degradation
R-HSA-1445148	Translocation of GLUT4 to the plasma membrane
R-HSA-1461957	Beta defensins
R-HSA-1461973	Defensins
R-HSA-1462054	Alpha-defensins
R-HSA-1474151	Tetrahydrobiopterin (BH4) synthesis, recycling, salvage and regulation
R-HSA-1474165	Reproduction
R-HSA-1474228	Degradation of the extracellular matrix
R-HSA-1474244	Extracellular matrix organization
R-HSA-1474290	Collagen formation
R-HSA-1475029	Reversible hydration of carbon dioxide
R-HSA-1480926	O2/CO2 exchange in erythrocytes
R-HSA-1482788	Acyl chain remodelling of PC
R-HSA-1482798	Acyl chain remodeling of CL
R-HSA-1482801	Acyl chain remodelling of PS
R-HSA-1482839	Acyl chain remodelling of PE
R-HSA-1482883	Acyl chain remodeling of DAG and TAG
R-HSA-1482922	Acyl chain remodelling of PI
R-HSA-1482925	Acyl chain remodelling of PG
R-HSA-1483076	Synthesis of CL
R-HSA-1483101	Synthesis of PS
R-HSA-1483115	Hydrolysis of LPC
R-HSA-1483148	Synthesis of PG
R-HSA-1483152	Hydrolysis of LPE
R-HSA-1483166	Synthesis of PA
R-HSA-1483171	Synthesis of BMP
R-HSA-1483191	Synthesis of PC
R-HSA-1483196	PI and PC transport between ER and Golgi membranes
R-HSA-1483206	Glycerophospholipid biosynthesis
R-HSA-1483213	Synthesis of PE
R-HSA-1483226	Synthesis of PI
R-HSA-1483248	Synthesis of PIPs at the ER membrane
R-HSA-1483249	Inositol phosphate metabolism
R-HSA-1483255	PI Metabolism
R-HSA-1483257	Phospholipid metabolism
R-HSA-1489509	DAG and IP3 signaling
R-HSA-1500620	Meiosis
R-HSA-1500931	Cell-Cell communication
R-HSA-1502540	Signaling by Activin
R-HSA-1538133	G0 and Early G1
R-HSA-156580	Phase II conjugation
R-HSA-156581	Methylation
R-HSA-156582	Acetylation
R-HSA-156584	Cytosolic sulfonation of small molecules
R-HSA-156587	Amino Acid conjugation
R-HSA-156588	Glucuronidation
R-HSA-156590	Glutathione conjugation
R-HSA-1566948	Elastic fibre formation
R-HSA-1566977	Fibronectin matrix formation
R-HSA-156711	Polo-like kinase mediated events
R-HSA-156827	L13a-mediated translational silencing of Ceruloplasmin expression
R-HSA-156842	Eukaryotic Translation Elongation
R-HSA-156902	Peptide chain elongation
R-HSA-157118	Signaling by NOTCH
R-HSA-157579	Telomere Maintenance
R-HSA-157858	Gap junction trafficking and regulation
R-HSA-157881	Cyclin B2 mediated events
R-HSA-15869	Metabolism of nucleotides
R-HSA-1592230	Mitochondrial biogenesis
R-HSA-159227	Transport of the SLBP independent Mature mRNA
R-HSA-159230	Transport of the SLBP Dependant Mature mRNA
R-HSA-159231	Transport of Mature mRNA Derived from an Intronless Transcript
R-HSA-159234	Transport of Mature mRNAs Derived from Intronless Transcripts
R-HSA-159236	Transport of Mature mRNA derived from an Intron-Containing Transcript
R-HSA-1592389	Activation of Matrix Metalloproteinases
R-HSA-159418	Recycling of bile acids and salts
R-HSA-159424	Conjugation of carboxylic acids
R-HSA-159740	Gamma-carboxylation of protein precursors
R-HSA-159763	Transport of gamma-carboxylated protein precursors from the endoplasmic reticulum to the Golgi apparatus
R-HSA-159782	Removal of aminoterminal propeptides from gamma-carboxylated proteins
R-HSA-159854	Gamma-carboxylation, transport, and amino-terminal cleavage of proteins
R-HSA-1606322	ZBP1(DAI) mediated induction of type I IFNs
R-HSA-1606341	IRF3 mediated activation of type 1 IFN
R-HSA-1614517	Sulfide oxidation to sulfate
R-HSA-1614558	Degradation of cysteine and homocysteine
R-HSA-1614603	Cysteine formation from homocysteine
R-HSA-1614635	Sulfur amino acid metabolism
R-HSA-162582	Signal Transduction
R-HSA-162585	Uncoating of the HIV Virion
R-HSA-162587	HIV Life Cycle
R-HSA-162588	Budding and maturation of HIV virion
R-HSA-162589	Reverse Transcription of HIV RNA
R-HSA-162592	Integration of provirus
R-HSA-162594	Early Phase of HIV Life Cycle
R-HSA-162599	Late Phase of HIV Life Cycle
R-HSA-162658	Golgi Cisternae Pericentriolar Stack Reorganization
R-HSA-162699	Synthesis of dolichyl-phosphate mannose
R-HSA-162710	Synthesis of glycosylphosphatidylinositol (GPI)
R-HSA-162791	Attachment of GPI anchor to uPAR
R-HSA-162906	HIV Infection
R-HSA-162909	Host Interactions of HIV factors
R-HSA-1630316	Glycosaminoglycan metabolism
R-HSA-163125	Post-translational modification: synthesis of GPI-anchored proteins
R-HSA-163200	Respiratory electron transport, ATP synthesis by chemiosmotic coupling, and heat production by uncoupling proteins.
R-HSA-163210	Formation of ATP by chemiosmotic coupling
R-HSA-163282	Mitochondrial transcription initiation
R-HSA-1632852	Macroautophagy
R-HSA-163316	Mitochondrial transcription termination
R-HSA-163358	PKA-mediated phosphorylation of key metabolic factors
R-HSA-163359	Glucagon signaling in metabolic regulation
R-HSA-163560	Hormone-sensitive lipase (HSL)-mediated triacylglycerol hydrolysis
R-HSA-163615	PKA activation
R-HSA-163680	AMPK inhibits chREBP transcriptional activation activity
R-HSA-163685	Integration of energy metabolism
R-HSA-163754	Insulin effects increased synthesis of Xylulose-5-Phosphate
R-HSA-163765	ChREBP activates metabolic gene expression
R-HSA-163767	PP2A-mediated dephosphorylation of key metabolic factors
R-HSA-1638074	Keratan sulfate/keratin metabolism
R-HSA-1638091	Heparan sulfate/heparin (HS-GAG) metabolism
R-HSA-163841	Gamma carboxylation, hypusine formation and arylsulfatase activation
R-HSA-1640170	Cell Cycle
R-HSA-1643685	Disease
R-HSA-1643713	Signaling by EGFR in Cancer
R-HSA-164378	PKA activation in glucagon signalling
R-HSA-164516	Minus-strand DNA synthesis
R-HSA-164525	Plus-strand DNA synthesis
R-HSA-164843	2-LTR circle formation
R-HSA-164938	Nef-mediates down modulation of cell surface receptors by recruiting them to clathrin adapters
R-HSA-164939	Nef mediated downregulation of CD28 cell surface expression
R-HSA-164940	Nef mediated downregulation of MHC class I complex cell surface expression
R-HSA-164944	Nef and signal transduction
R-HSA-164952	The role of Nef in HIV-1 replication and disease pathogenesis
R-HSA-165054	Rev-mediated nuclear export of HIV RNA
R-HSA-1650814	Collagen biosynthesis and modifying enzymes
R-HSA-165158	Activation of AKT2
R-HSA-165159	mTOR signalling
R-HSA-165160	PDE3B signalling
R-HSA-165181	Inhibition of TSC complex formation by PKB
R-HSA-1655829	Regulation of cholesterol biosynthesis by SREBP (SREBF)
R-HSA-166016	Toll Like Receptor 4 (TLR4) Cascade
R-HSA-166020	Transfer of LPS from LBP carrier to CD14
R-HSA-1660499	Synthesis of PIPs at the plasma membrane
R-HSA-1660502	PIPs transport between early and late endosome membranes
R-HSA-1660508	PIPs transport between late endosome and Golgi membranes
R-HSA-1660510	PIPs transport between Golgi and plasma membranes
R-HSA-1660514	Synthesis of PIPs at the Golgi membrane
R-HSA-1660516	Synthesis of PIPs at the early endosome membrane
R-HSA-1660517	Synthesis of PIPs at the late endosome membrane
R-HSA-1660524	PIPs transport between plasma and early endosome membranes
R-HSA-1660537	PIPs transport between early endosome and Golgi membranes
R-HSA-166054	Activated TLR4 signalling
R-HSA-166058	MyD88:Mal cascade initiated on plasma membrane
R-HSA-1660661	Sphingolipid de novo biosynthesis
R-HSA-1660662	Glycosphingolipid metabolism
R-HSA-166166	MyD88-independent TLR3/TLR4 cascade
R-HSA-166187	Mitochondrial Uncoupling Proteins
R-HSA-166208	mTORC1-mediated signalling
R-HSA-1663150	The activation of arylsulfatases
R-HSA-166520	Signalling by NGF
R-HSA-166658	Complement cascade
R-HSA-166662	Lectin pathway of complement activation
R-HSA-166663	Initial triggering of complement
R-HSA-166665	Terminal pathway of complement
R-HSA-166786	Creation of C4 and C2 activators
R-HSA-167021	PLC-gamma1 signalling
R-HSA-167044	Signalling to RAS
R-HSA-167060	NGF processing
R-HSA-167152	Formation of HIV elongation complex in the absence of HIV Tat
R-HSA-167158	Formation of the HIV-1 Early Elongation Complex
R-HSA-167160	RNA Pol II CTD phosphorylation and interaction with CE
R-HSA-167161	HIV Transcription Initiation
R-HSA-167162	RNA Polymerase II HIV Promoter Escape
R-HSA-167168	HIV Transcription Termination
R-HSA-167169	HIV Transcription Elongation
R-HSA-167172	Transcription of the HIV genome
R-HSA-167200	Formation of HIV-1 elongation complex containing HIV-1 Tat
R-HSA-167238	Pausing and recovery of Tat-mediated HIV elongation
R-HSA-167242	Abortive elongation of HIV-1 transcript in the absence of Tat
R-HSA-167243	Tat-mediated HIV elongation arrest and recovery
R-HSA-167246	Tat-mediated elongation of the HIV-1 transcript
R-HSA-167287	HIV elongation arrest and recovery
R-HSA-167290	Pausing and recovery of HIV elongation
R-HSA-167590	Nef Mediated CD4 Down-regulation
R-HSA-167826	The fatty acid cycling model
R-HSA-167827	The proton buffering model
R-HSA-1679131	Trafficking and processing of endosomal TLR
R-HSA-168138	Toll Like Receptor 9 (TLR9) Cascade
R-HSA-168142	Toll Like Receptor 10 (TLR10) Cascade
R-HSA-168164	Toll Like Receptor 3 (TLR3) Cascade
R-HSA-168176	Toll Like Receptor 5 (TLR5) Cascade
R-HSA-168179	Toll Like Receptor TLR1:TLR2 Cascade
R-HSA-168181	Toll Like Receptor 7/8 (TLR7/8) Cascade
R-HSA-168188	Toll Like Receptor TLR6:TLR2 Cascade
R-HSA-168249	Innate Immune System
R-HSA-168253	Host Interactions with Influenza Factors
R-HSA-168254	Influenza Infection
R-HSA-168255	Influenza Life Cycle
R-HSA-168256	Immune System
R-HSA-168268	Virus Assembly and Release
R-HSA-168270	Fusion and Uncoating of the Influenza Virion
R-HSA-168271	Transport of Ribonucleoproteins into the Host Nucleus
R-HSA-168273	Influenza Viral RNA Transcription and Replication
R-HSA-168274	Export of Viral Ribonucleoproteins from Nucleus
R-HSA-168275	Entry of Influenza Virion into Host Cell via Endocytosis
R-HSA-168276	NS1 Mediated Effects on Host Pathways
R-HSA-168277	Influenza Virus Induced Apoptosis
R-HSA-168288	Fusion of the Influenza Virion to the Host Cell Endosome
R-HSA-168298	Release
R-HSA-168302	Budding
R-HSA-168303	Packaging of Eight RNA Segments
R-HSA-168305	Inhibition of Interferon Synthesis
R-HSA-168315	Inhibition of Host mRNA Processing and RNA Silencing
R-HSA-168316	Assembly of Viral Components at the Budding Site
R-HSA-168325	Viral Messenger RNA Synthesis
R-HSA-168330	Viral RNP Complexes in the Host Cell Nucleus
R-HSA-168333	NEP/NS2 Interacts with the Cellular Export Machinery
R-HSA-168336	Uncoating of the Influenza Virion
R-HSA-168638	NOD1/2 Signaling Pathway
R-HSA-168643	Nucleotide-binding domain, leucine rich repeat containing receptor (NLR) signaling pathways
R-HSA-168799	Neurotoxicity of clostridium toxins
R-HSA-168874	Transport of HA trimer, NA tetramer and M2 tetramer from the endoplasmic reticulum to the Golgi Apparatus
R-HSA-168888	Inhibition of IFN-beta
R-HSA-168898	Toll-Like Receptors Cascades
R-HSA-168928	RIG-I/MDA5 mediated induction of IFN-alpha/beta pathways
R-HSA-169131	Inhibition of PKR
R-HSA-169893	Prolonged ERK activation events
R-HSA-169911	Regulation of Apoptosis
R-HSA-170145	Phosphorylation of proteins involved in the G2/M transition by Cyclin A:Cdc2 complexes
R-HSA-170660	Adenylate cyclase activating pathway
R-HSA-170670	Adenylate cyclase inhibitory pathway
R-HSA-170822	Regulation of Glucokinase by Glucokinase Regulatory Protein
R-HSA-170834	Signaling by TGF-beta Receptor Complex
R-HSA-170968	Frs2-mediated activation
R-HSA-170984	ARMS-mediated activation
R-HSA-171007	p38MAPK events
R-HSA-171052	LDL-mediated lipid transport
R-HSA-171286	Synthesis and processing of ENV and VPU
R-HSA-171306	Packaging Of Telomere Ends
R-HSA-171319	Telomere Extension By Telomerase
R-HSA-173107	Binding and entry of HIV virion
R-HSA-173599	Formation of the active cofactor, UDP-glucuronate
R-HSA-173623	Classical antibody-mediated complement activation
R-HSA-173736	Alternative complement activation
R-HSA-174048	APC/C:Cdc20 mediated degradation of Cyclin B
R-HSA-174084	Autodegradation of Cdh1 by Cdh1:APC/C
R-HSA-174113	SCF-beta-TrCP mediated degradation of Emi1
R-HSA-174143	APC/C-mediated degradation of cell cycle proteins
R-HSA-174154	APC/C:Cdc20 mediated degradation of Securin
R-HSA-174178	APC/C:Cdh1 mediated degradation of Cdc20 and other APC/C:Cdh1 targeted proteins in late mitosis/early G1
R-HSA-174184	Cdc20:Phospho-APC/C mediated degradation of Cyclin A
R-HSA-174362	Transport and synthesis of PAPS
R-HSA-174403	Glutathione synthesis and recycling
R-HSA-174411	Polymerase switching on the C-strand of the telomere
R-HSA-174414	Processive synthesis on the C-strand of the telomere
R-HSA-174417	Telomere C-strand (Lagging Strand) Synthesis
R-HSA-174430	Telomere C-strand synthesis initiation
R-HSA-174437	Removal of the Flap Intermediate from the C-strand
R-HSA-174490	Membrane binding and targetting of GAG proteins
R-HSA-174495	Synthesis And Processing Of GAG, GAGPOL Polyproteins
R-HSA-174577	Activation of C3 and C5
R-HSA-174800	Chylomicron-mediated lipid transport
R-HSA-174824	Lipoprotein metabolism
R-HSA-175474	Assembly Of The HIV Virion
R-HSA-175567	Integration of viral DNA into host genomic DNA
R-HSA-176033	Interactions of Vpr with host cellular proteins
R-HSA-176034	Interactions of Tat with host cellular proteins
R-HSA-176187	Activation of ATR in response to replication stress
R-HSA-176407	Conversion from APC/C:Cdc20 to APC/C:Cdh1 in late anaphase
R-HSA-176408	Regulation of APC/C activators between G1/S and early anaphase
R-HSA-176409	APC/C:Cdc20 mediated degradation of mitotic proteins
R-HSA-176412	Phosphorylation of the APC/C
R-HSA-176417	Phosphorylation of Emi1
R-HSA-176814	Activation of APC/C and APC/C:Cdc20 mediated degradation of mitotic proteins
R-HSA-176974	Unwinding of DNA
R-HSA-177128	Conjugation of salicylate with glycine
R-HSA-177135	Conjugation of benzoate with glycine
R-HSA-177162	Conjugation of phenylacetate with glutamine
R-HSA-177243	Interactions of Rev with host cellular proteins
R-HSA-177504	Retrograde neurotrophin signalling
R-HSA-177539	Autointegration results in viral DNA circles
R-HSA-177929	Signaling by EGFR
R-HSA-1793185	Chondroitin sulfate/dermatan sulfate metabolism
R-HSA-179409	APC-Cdc20 mediated degradation of Nek2A
R-HSA-179419	APC:Cdc20 mediated degradation of cell cycle proteins prior to satisfation of the cell cycle checkpoint
R-HSA-179812	GRB2 events in EGFR signaling
R-HSA-1799339	SRP-dependent cotranslational protein targeting to membrane
R-HSA-180024	DARPP-32 events
R-HSA-180292	GAB1 signalosome
R-HSA-180336	SHC1 events in EGFR signaling
R-HSA-180534	Vpu mediated degradation of CD4
R-HSA-180585	Vif-mediated degradation of APOBEC3G
R-HSA-180689	APOBEC3G mediated resistance to HIV-1 infection
R-HSA-180746	Nuclear import of Rev protein
R-HSA-180786	Extension of Telomeres
R-HSA-180897	Vpr-mediated induction of apoptosis by mitochondrial outer membrane permeabilization
R-HSA-180910	Vpr-mediated nuclear import of PICs
R-HSA-1810476	RIP-mediated NFkB activation via ZBP1
R-HSA-181429	Serotonin Neurotransmitter Release Cycle
R-HSA-181430	Norepinephrine Neurotransmitter Release Cycle
R-HSA-181431	Acetylcholine Binding And Downstream Events
R-HSA-181438	Toll Like Receptor 2 (TLR2) Cascade
R-HSA-182218	Nef Mediated CD8 Down-regulation
R-HSA-182971	EGFR downregulation
R-HSA-1834941	STING mediated induction of host immune responses
R-HSA-1834949	Cytosolic sensors of pathogen-associated DNA
R-HSA-1839117	Signaling by FGFR1 fusion mutants
R-HSA-1839120	Signaling by FGFR1 amplification mutants
R-HSA-1839122	Signaling by activated point mutants of FGFR1
R-HSA-1839124	FGFR1 mutant receptor activation
R-HSA-1839126	FGFR2 mutant receptor activation
R-HSA-1839128	FGFR4 mutant receptor activation
R-HSA-1839130	Signaling by activated point mutants of FGFR3
R-HSA-1852241	Organelle biogenesis and maintenance
R-HSA-1855156	IPs transport between ER lumen and nucleus
R-HSA-1855167	Synthesis of pyrophosphates in the cytosol
R-HSA-1855170	IPs transport between nucleus and cytosol
R-HSA-1855183	Synthesis of IP2, IP, and Ins in the cytosol
R-HSA-1855184	IPs transport between cytosol and ER lumen
R-HSA-1855191	Synthesis of IPs in the nucleus
R-HSA-1855192	IPs transport between nucleus and ER lumen
R-HSA-1855196	IP3 and IP4 transport between cytosol and nucleus
R-HSA-1855204	Synthesis of IP3 and IP4 in the cytosol
R-HSA-1855215	IPs transport between ER lumen and cytosol
R-HSA-1855229	IP6 and IP7 transport between cytosol and nucleus
R-HSA-1855231	Synthesis of IPs in the ER lumen
R-HSA-186712	Regulation of beta-cell development
R-HSA-186763	Downstream signal transduction
R-HSA-186797	Signaling by PDGF
R-HSA-187015	Activation of TRKA receptors
R-HSA-187024	NGF-independant TRKA activation
R-HSA-187037	NGF signalling via TRKA from the plasma membrane
R-HSA-187042	TRKA activation by NGF
R-HSA-187577	SCF(Skp2)-mediated degradation of p27/p21
R-HSA-187687	Signalling to ERKs
R-HSA-187706	Signalling to p38 via RIT and RIN
R-HSA-189085	Digestion of dietary carbohydrate
R-HSA-189200	Hexose transport
R-HSA-189445	Metabolism of porphyrins
R-HSA-189451	Heme biosynthesis
R-HSA-189483	Heme degradation
R-HSA-190236	Signaling by FGFR
R-HSA-190239	FGFR3 ligand binding and activation
R-HSA-190241	FGFR2 ligand binding and activation
R-HSA-190242	FGFR1 ligand binding and activation
R-HSA-190322	FGFR4 ligand binding and activation
R-HSA-190370	FGFR1b ligand binding and activation
R-HSA-190371	FGFR3b ligand binding and activation
R-HSA-190372	FGFR3c ligand binding and activation
R-HSA-190373	FGFR1c ligand binding and activation
R-HSA-190374	FGFR1c and Klotho ligand binding and activation
R-HSA-190375	FGFR2c ligand binding and activation
R-HSA-190377	FGFR2b ligand binding and activation
R-HSA-190704	Oligomerization of connexins into connexons
R-HSA-190827	Transport of connexins along the secretory pathway
R-HSA-190828	Gap junction trafficking
R-HSA-190840	Microtubule-dependent trafficking of connexons from Golgi to the plasma membrane
R-HSA-190861	Gap junction assembly
R-HSA-190872	Transport of connexons to the plasma membrane
R-HSA-190873	Gap junction degradation
R-HSA-1912399	Pre-NOTCH Processing in the Endoplasmic Reticulum
R-HSA-1912408	Pre-NOTCH Transcription and Translation
R-HSA-1912420	Pre-NOTCH Processing in Golgi
R-HSA-1912422	Pre-NOTCH Expression and Processing
R-HSA-191273	Cholesterol biosynthesis
R-HSA-191647	c-src mediated regulation of Cx43 function and closure of gap junctions
R-HSA-191650	Regulation of gap junction activity
R-HSA-191859	snRNP Assembly
R-HSA-192105	Synthesis of bile acids and bile salts
R-HSA-192456	Digestion of dietary lipid
R-HSA-192814	vRNA Synthesis
R-HSA-192823	Viral mRNA Translation
R-HSA-192869	cRNA Synthesis
R-HSA-192905	vRNP Assembly
R-HSA-193048	Androgen biosynthesis
R-HSA-193144	Estrogen biosynthesis
R-HSA-193368	Synthesis of bile acids and bile salts via 7alpha-hydroxycholesterol
R-HSA-193634	Axonal growth inhibition (RHOA activation)
R-HSA-193639	p75NTR signals via NF-kB
R-HSA-193648	NRAGE signals death through JNK
R-HSA-193670	p75NTR negatively regulates cell cycle via SC1
R-HSA-193681	Ceramide signalling
R-HSA-193692	Regulated proteolysis of p75NTR
R-HSA-193697	p75NTR regulates axonogenesis
R-HSA-193704	p75 NTR receptor-mediated signalling
R-HSA-193775	Synthesis of bile acids and bile salts via 24-hydroxycholesterol
R-HSA-193807	Synthesis of bile acids and bile salts via 27-hydroxycholesterol
R-HSA-193993	Mineralocorticoid biosynthesis
R-HSA-194002	Glucocorticoid biosynthesis
R-HSA-194068	Bile acid and bile salt metabolism
R-HSA-194138	Signaling by VEGF
R-HSA-194223	HDL-mediated lipid transport
R-HSA-194306	Neurophilin interactions with VEGF and VEGFR
R-HSA-194313	VEGF ligand-receptor interactions
R-HSA-194315	Signaling by Rho GTPases
R-HSA-194441	Metabolism of non-coding RNA
R-HSA-194840	Rho GTPase cycle
R-HSA-195253	Degradation of beta-catenin by the destruction complex
R-HSA-195258	RHO GTPase Effectors
R-HSA-195399	VEGF binds to VEGFR leading to receptor dimerization
R-HSA-195721	Signaling by Wnt
R-HSA-196025	Formation of annular gap junctions
R-HSA-196071	Metabolism of steroid hormones and vitamin D
R-HSA-196108	Pregnenolone biosynthesis
R-HSA-196299	Beta-catenin phosphorylation cascade
R-HSA-1963640	GRB2 events in ERBB2 signaling
R-HSA-1963642	PI3K events in ERBB2 signaling
R-HSA-196741	Cobalamin (Cbl, vitamin B12) transport and metabolism
R-HSA-196757	Metabolism of folate and pterines
R-HSA-196780	Biotin transport and metabolism
R-HSA-196783	Coenzyme A biosynthesis
R-HSA-196791	Vitamin D (calciferol) metabolism
R-HSA-196807	Nicotinate metabolism
R-HSA-196819	Vitamin B1 (thiamin) metabolism
R-HSA-196836	Vitamin C (ascorbate) metabolism
R-HSA-196843	Vitamin B2 (riboflavin) metabolism
R-HSA-196849	Metabolism of water-soluble vitamins and cofactors
R-HSA-196854	Metabolism of vitamins and cofactors
R-HSA-1971475	A tetrasaccharide linker sequence is required for GAG synthesis
R-HSA-197264	Nicotinamide salvaging
R-HSA-197529	Feedback control in the MAPK signaling module
R-HSA-1980143	Signaling by NOTCH1
R-HSA-1980145	Signaling by NOTCH2
R-HSA-1980148	Signaling by NOTCH3
R-HSA-1980150	Signaling by NOTCH4
R-HSA-198203	PI3K/AKT activation
R-HSA-198323	AKT phosphorylates targets in the cytosol
R-HSA-198693	AKT phosphorylates targets in the nucleus
R-HSA-198725	Nuclear Events (kinase and transcription factor activation)
R-HSA-198745	Signalling to STAT3
R-HSA-198753	ERK/MAPK targets
R-HSA-198765	Signalling to ERK5
R-HSA-198933	Immunoregulatory interactions between a Lymphoid and a non-Lymphoid cell
R-HSA-1989781	PPARA activates gene expression
R-HSA-199220	Vitamin B5 (pantothenate) metabolism
R-HSA-199418	Negative regulation of the PI3K/AKT network
R-HSA-199920	CREB phosphorylation
R-HSA-199977	ER to Golgi Anterograde Transport
R-HSA-199983	Golgi to ER Retrograde Transport
R-HSA-199991	Membrane Trafficking
R-HSA-199992	trans-Golgi Network Vesicle Budding
R-HSA-199997	COPI Mediated Transport
R-HSA-200425	Import of palmitoyl-CoA into the mitochondrial matrix
R-HSA-201451	Signaling by BMP
R-HSA-201681	TCF dependent signaling in response to WNT
R-HSA-201688	WNT mediated activation of DVL
R-HSA-201722	Formation of the beta-catenin:TCF transactivating complex
R-HSA-202040	G-protein activation
R-HSA-202131	Metabolism of nitric oxide
R-HSA-2022090	Assembly of collagen fibrils and other multimeric structures
R-HSA-2022377	Metabolism of Angiotensinogen to Angiotensins
R-HSA-2022854	Keratan sulfate biosynthesis
R-HSA-2022857	Keratan sulfate degradation
R-HSA-2022870	Chondroitin sulfate biosynthesis
R-HSA-2022923	Dermatan sulfate biosynthesis
R-HSA-2022928	HS-GAG biosynthesis
R-HSA-2023837	Signaling by FGFR2 amplification mutants
R-HSA-202403	TCR signaling
R-HSA-2024096	HS-GAG degradation
R-HSA-2024101	CS/DS degradation
R-HSA-202424	Downstream TCR signaling
R-HSA-202427	Phosphorylation of CD3 and TCR zeta chains
R-HSA-202430	Translocation of ZAP-70 to Immunological synapse
R-HSA-202433	Generation of second messenger molecules
R-HSA-202670	ERKs are inactivated
R-HSA-202733	Cell surface interactions at the vascular wall
R-HSA-2028269	Signaling by Hippo
R-HSA-2029480	Fcgamma receptor (FCGR) dependent phagocytosis
R-HSA-2029481	FCGR activation
R-HSA-2029482	Regulation of actin dynamics for phagocytic cup formation
R-HSA-2029485	Role of phospholipids in phagocytosis
R-HSA-2032785	YAP1- and WWTR1 (TAZ)-stimulated gene expression
R-HSA-2033514	FGFR3 mutant receptor activation
R-HSA-2033515	t(4;14) translocations of FGFR3
R-HSA-2033519	Activated point mutants of FGFR2
R-HSA-203615	eNOS activation
R-HSA-203641	NOSTRIN mediated eNOS trafficking
R-HSA-203754	NOSIP mediated eNOS trafficking
R-HSA-203765	eNOS activation and regulation
R-HSA-203927	MicroRNA (miRNA) biogenesis
R-HSA-204005	COPII (Coat Protein 2) Mediated Vesicle Transport
R-HSA-204174	Regulation of pyruvate dehydrogenase (PDH) complex
R-HSA-2046104	alpha-linolenic (omega3) and linoleic (omega6) acid metabolism
R-HSA-2046105	Linoleic acid (LA) metabolism
R-HSA-2046106	alpha-linolenic acid (ALA) metabolism
R-HSA-204626	Hypusine synthesis from eIF5A-lysine
R-HSA-204998	Cell death signalling via NRAGE, NRIF and NADE
R-HSA-205017	NFG and proNGF binds to p75NTR
R-HSA-205025	NADE modulates death signalling
R-HSA-205043	NRIF signals cell death from the nucleus
R-HSA-209543	p75NTR recruits signalling complexes
R-HSA-209560	NF-kB is activated and signals survival
R-HSA-209563	Axonal growth stimulation
R-HSA-209776	Amine-derived hormones
R-HSA-209822	Glycoprotein hormones
R-HSA-209905	Catecholamine biosynthesis
R-HSA-209931	Serotonin and melatonin biosynthesis
R-HSA-209952	Peptide hormone biosynthesis
R-HSA-209968	Thyroxine biosynthesis
R-HSA-210455	Astrocytic Glutamate-Glutamine Uptake And Metabolism
R-HSA-210500	Glutamate Neurotransmitter Release Cycle
R-HSA-210744	Regulation of gene expression in late stage (branching morphogenesis) pancreatic bud precursor cells
R-HSA-210745	Regulation of gene expression in beta cells
R-HSA-210746	Regulation of gene expression in endocrine-committed (NEUROG3+) progenitor cells
R-HSA-210747	Regulation of gene expression in early pancreatic precursor cells
R-HSA-210990	PECAM1 interactions
R-HSA-210991	Basigin interactions
R-HSA-210993	Tie2 Signaling
R-HSA-211000	Gene Silencing by RNA
R-HSA-211163	AKT-mediated inactivation of FOXO1A
R-HSA-211227	Activation of DNA fragmentation factor
R-HSA-211728	Regulation of PAK-2p34 activity by PS-GAP/RHG10
R-HSA-211733	Regulation of activated PAK-2p34 by proteasome mediated degradation
R-HSA-211736	Stimulation of the cell death response by PAK-2p34
R-HSA-211859	Biological oxidations
R-HSA-211897	Cytochrome P450 - arranged by substrate type
R-HSA-211916	Vitamins
R-HSA-211935	Fatty acids
R-HSA-211945	Phase 1 - Functionalization of compounds
R-HSA-211957	Aromatic amines can be N-hydroxylated or N-dealkylated by CYP1A2
R-HSA-211958	Miscellaneous substrates
R-HSA-211976	Endogenous sterols
R-HSA-211979	Eicosanoids
R-HSA-211981	Xenobiotics
R-HSA-211994	Sterols are 12-hydroxylated by CYP8B1
R-HSA-211999	CYP2E1 reactions
R-HSA-212165	Epigenetic regulation of gene expression
R-HSA-2122947	NOTCH1 Intracellular Domain Regulates Transcription
R-HSA-2122948	Activated NOTCH1 Transmits Signal to the Nucleus
R-HSA-212300	PRC2 methylates histones and DNA
R-HSA-212436	Generic Transcription Pathway
R-HSA-212676	Dopamine Neurotransmitter Release Cycle
R-HSA-212718	EGFR interacts with phospholipase C-gamma
R-HSA-2129379	Molecules associated with elastic fibres
R-HSA-2132295	MHC class II antigen presentation
R-HSA-2142670	Synthesis of epoxy (EET) and dihydroxyeicosatrienoic acids (DHET)
R-HSA-2142688	Synthesis of 5-eicosatetraenoic acids
R-HSA-2142691	Synthesis of Leukotrienes (LT) and Eoxins (EX)
R-HSA-2142696	Synthesis of Hepoxilins (HX) and Trioxilins (TrX)
R-HSA-2142700	Synthesis of Lipoxins (LX)
R-HSA-2142712	Synthesis of 12-eicosatetraenoic acid derivatives
R-HSA-2142753	Arachidonic acid metabolism
R-HSA-2142770	Synthesis of 15-eicosatetraenoic acid derivatives
R-HSA-2142789	Ubiquinol biosynthesis
R-HSA-2142816	Synthesis of (16-20)-hydroxyeicosatetraenoic acids (HETE)
R-HSA-2142845	Hyaluronan metabolism
R-HSA-2142850	Hyaluronan biosynthesis and export
R-HSA-2151201	Transcriptional activation of mitochondrial biogenesis
R-HSA-2151209	Activation of PPARGC1A (PGC-1alpha) by phosphorylation
R-HSA-2160456	Phenylketonuria
R-HSA-216083	Integrin cell surface interactions
R-HSA-2160916	Hyaluronan uptake and degradation
R-HSA-2161517	Abacavir transmembrane transport
R-HSA-2161522	Abacavir transport and metabolism
R-HSA-2161541	Abacavir metabolism
R-HSA-2162123	Synthesis of Prostaglandins (PG) and Thromboxanes (TX)
R-HSA-2168880	Scavenging of heme from plasma
R-HSA-2172127	DAP12 interactions
R-HSA-217271	FMO oxidises nucleophiles
R-HSA-2173782	Binding and Uptake of Ligands by Scavenger Receptors
R-HSA-2173788	Downregulation of TGF-beta receptor signaling
R-HSA-2173789	TGF-beta receptor signaling activates SMADs
R-HSA-2173791	TGF-beta receptor signaling in EMT (epithelial to mesenchymal transition)
R-HSA-2173793	Transcriptional activity of SMAD2/SMAD3:SMAD4 heterotrimer
R-HSA-2173795	Downregulation of SMAD2/3:SMAD4 transcriptional activity
R-HSA-2173796	SMAD2/SMAD3:SMAD4 heterotrimer regulates transcription
R-HSA-2179392	EGFR Transactivation by Gastrin
R-HSA-2187335	The retinoid cycle in cones (daylight vision)
R-HSA-2187338	Visual phototransduction
R-HSA-2197563	NOTCH2 intracellular domain regulates transcription
R-HSA-2206280	MPS IX - Natowicz syndrome
R-HSA-2206281	Mucopolysaccharidoses
R-HSA-2206282	MPS IIIB - Sanfilippo syndrome B
R-HSA-2206285	MPS VI - Maroteaux-Lamy syndrome
R-HSA-2206290	MPS IV - Morquio syndrome A
R-HSA-2206291	MPS IIIC - Sanfilippo syndrome C
R-HSA-2206292	MPS VII - Sly syndrome
R-HSA-2206296	MPS II - Hunter syndrome
R-HSA-2206302	MPS I - Hurler syndrome
R-HSA-2206305	MPS IIID - Sanfilippo syndrome D
R-HSA-2206307	MPS IIIA - Sanfilippo syndrome A
R-HSA-2206308	MPS IV - Morquio syndrome B
R-HSA-2214320	Anchoring fibril formation
R-HSA-2219528	PI3K/AKT Signaling in Cancer
R-HSA-2219530	Constitutive Signaling by Aberrant PI3K in Cancer
R-HSA-2243919	Crosslinking of collagen fibrils
R-HSA-2262749	Cellular response to hypoxia
R-HSA-2262752	Cellular responses to stress
R-HSA-2299718	Condensation of Prophase Chromosomes
R-HSA-2393930	Phosphate bond hydrolysis by NUDT proteins
R-HSA-2395516	Electron transport from NADPH to Ferredoxin
R-HSA-2404192	Signaling by Type 1 Insulin-like Growth Factor 1 Receptor (IGF1R)
R-HSA-2424491	DAP12 signaling
R-HSA-2426168	Activation of gene expression by SREBF (SREBP)
R-HSA-2428924	IGF1R signaling cascade
R-HSA-2428928	IRS-related events triggered by IGF1R
R-HSA-2428933	SHC-related events triggered by IGF1R
R-HSA-2453864	Retinoid cycle disease events
R-HSA-2453902	The canonical retinoid cycle in rods (twilight vision)
R-HSA-2454202	Fc epsilon receptor (FCERI) signaling
R-HSA-2465910	MASTL Facilitates Mitotic Progression
R-HSA-2466712	Biosynthesis of A2E, implicated in retinal degradation
R-HSA-2467813	Separation of Sister Chromatids
R-HSA-2468052	Establishment of Sister Chromatid Cohesion
R-HSA-2470946	Cohesin Loading onto Chromatin
R-HSA-2473224	Antagonism of Activin by Follistatin
R-HSA-2474795	Diseases associated with visual transduction
R-HSA-2485179	Activation of the phototransduction cascade
R-HSA-2500257	Resolution of Sister Chromatid Cohesion
R-HSA-2514853	Condensation of Prometaphase Chromosomes
R-HSA-2514856	The phototransduction cascade
R-HSA-2514859	Inactivation, recovery and regulation of the phototransduction cascade
R-HSA-2534343	Interaction With Cumulus Cells
R-HSA-2555396	Mitotic Metaphase and Anaphase
R-HSA-2559580	Oxidative Stress Induced Senescence
R-HSA-2559582	Senescence-Associated Secretory Phenotype (SASP)
R-HSA-2559583	Cellular Senescence
R-HSA-2559584	Formation of Senescence-Associated Heterochromatin Foci (SAHF)
R-HSA-2559585	Oncogene Induced Senescence
R-HSA-2559586	DNA Damage/Telomere Stress Induced Senescence
R-HSA-2562578	TRIF-mediated programmed cell death
R-HSA-2564830	Cytosolic iron-sulfur cluster assembly
R-HSA-2565942	Regulation of PLK1 Activity at G2/M Transition
R-HSA-2586552	Signaling by Leptin
R-HSA-2644602	Signaling by NOTCH1 PEST Domain Mutants in Cancer
R-HSA-2644603	Signaling by NOTCH1 in Cancer
R-HSA-2644605	FBXW7 Mutants and NOTCH1 in Cancer
R-HSA-2644606	Constitutive Signaling by NOTCH1 PEST Domain Mutants
R-HSA-2644607	Loss of Function of FBXW7 in Cancer and NOTCH1 Signaling
R-HSA-264642	Acetylcholine Neurotransmitter Release Cycle
R-HSA-264870	Caspase-mediated cleavage of cytoskeletal proteins
R-HSA-264876	Insulin processing
R-HSA-265473	Trafficking of dietary sterols
R-HSA-2660825	Signaling by NOTCH1 t(7;9)(NOTCH1:M1580_K2555) Translocation Mutant
R-HSA-2660826	Constitutive Signaling by NOTCH1 t(7;9)(NOTCH1:M1580_K2555) Translocation Mutant
R-HSA-2672351	Stimuli-sensing channels
R-HSA-2682334	EPH-Ephrin signaling
R-HSA-2691230	Signaling by NOTCH1 HD Domain Mutants in Cancer
R-HSA-2691232	Constitutive Signaling by NOTCH1 HD Domain Mutants
R-HSA-2730905	Role of LAT2/NTAL/LAB on calcium mobilization
R-HSA-2855086	Ficolins bind to repetitive carbohydrate structures on the target cell surface
R-HSA-2871796	FCERI mediated MAPK activation
R-HSA-2871809	FCERI mediated Ca+2 mobilization
R-HSA-2871837	FCERI mediated NF-kB activation
R-HSA-2892245	POU5F1 (OCT4), SOX2, NANOG repress genes related to differentiation
R-HSA-2892247	POU5F1 (OCT4), SOX2, NANOG activate genes related to proliferation
R-HSA-2894858	Signaling by NOTCH1 HD+PEST Domain Mutants in Cancer
R-HSA-2894862	Constitutive Signaling by NOTCH1 HD+PEST Domain Mutants
R-HSA-2978092	Abnormal conversion of 2-oxoglutarate to 2-hydroxyglutarate
R-HSA-2979096	NOTCH2 Activation and Transmission of Signal to the Nucleus
R-HSA-2980736	Peptide hormone metabolism
R-HSA-2980766	Nuclear Envelope Breakdown
R-HSA-2980767	Activation of NIMA Kinases NEK9, NEK6, NEK7
R-HSA-2990846	SUMOylation
R-HSA-2993913	Clearance of Nuclear Envelope Membranes from Chromatin
R-HSA-2995383	Initiation of Nuclear Envelope Reformation
R-HSA-2995410	Nuclear Envelope Reassembly
R-HSA-3000157	Laminin interactions
R-HSA-3000170	Syndecan interactions
R-HSA-3000171	Non-integrin membrane-ECM interactions
R-HSA-3000178	ECM proteoglycans
R-HSA-3000471	Scavenging by Class B Receptors
R-HSA-3000480	Scavenging by Class A Receptors
R-HSA-3000484	Scavenging by Class F Receptors
R-HSA-3000497	Scavenging by Class H Receptors
R-HSA-3065676	SUMO is conjugated to E1 (UBA2:SAE1)
R-HSA-3065678	SUMO is transferred from E1 to E2 (UBE2I, UBC9)
R-HSA-3065679	SUMO is proteolytically processed
R-HSA-3108214	SUMOylation of DNA damage response and repair proteins
R-HSA-3108232	SUMO E3 ligases SUMOylate target proteins
R-HSA-3134963	DEx/H-box helicases activate type I IFN and inflammatory cytokines production
R-HSA-3134973	LRR FLII-interacting protein 1 (LRRFIP1) activates type I IFN production
R-HSA-3134975	Regulation of innate immune responses to cytosolic DNA
R-HSA-3214815	HDACs deacetylate histones
R-HSA-3214841	PKMTs methylate histone lysines
R-HSA-3214842	HDMs demethylate histones
R-HSA-3214847	HATs acetylate histones
R-HSA-3214858	RMTs methylate histone arginines
R-HSA-3215018	Processing and activation of SUMO
R-HSA-3229121	Glycogen storage diseases
R-HSA-3229133	Glycogen storage disease type Ib (SLC37A4)
R-HSA-3238698	WNT ligand biogenesis and trafficking
R-HSA-3247509	Chromatin modifying enzymes
R-HSA-3248023	Regulation by TREX1
R-HSA-3249367	STAT6-mediated induction of chemokines
R-HSA-3270619	IRF3-mediated induction of type I IFN
R-HSA-3274531	Glycogen storage disease type Ia (G6PC)
R-HSA-3282872	Severe congenital neutropenia type 4 (G6PC3)
R-HSA-3295583	TRP channels
R-HSA-3296197	Hydroxycarboxylic acid-binding receptors
R-HSA-3296469	Defects in cobalamin (B12) metabolism
R-HSA-3296482	Defects in vitamin and cofactor metabolism
R-HSA-3299685	Detoxification of Reactive Oxygen Species
R-HSA-3301854	Nuclear Pore Complex (NPC) Disassembly
R-HSA-3304347	Loss of Function of SMAD4 in Cancer
R-HSA-3304349	Loss of Function of SMAD2/3 in Cancer
R-HSA-3304351	Signaling by TGF-beta Receptor Complex in Cancer
R-HSA-3304356	SMAD2/3 Phosphorylation Motif Mutants in Cancer
R-HSA-3311021	SMAD4 MH2 Domain Mutants in Cancer
R-HSA-3315487	SMAD2/3 MH2 Domain Mutants in Cancer
R-HSA-3322077	Glycogen synthesis
R-HSA-3323169	Defects in biotin (Btn) metabolism
R-HSA-3359454	Defective TCN2 causes hereditary megaloblastic anemia
R-HSA-3359457	Defective GIF causes intrinsic factor deficiency
R-HSA-3359458	Defective LMBRD1 causes methylmalonic aciduria and homocystinuria type cblF
R-HSA-3359462	Defective AMN causes hereditary megaloblastic anemia 1
R-HSA-3359463	Defective CUBN causes hereditary megaloblastic anemia 1
R-HSA-3359467	Defective MTRR causes methylmalonic aciduria and homocystinuria type cblE
R-HSA-3359469	Defective MTR causes methylmalonic aciduria and homocystinuria type cblG
R-HSA-3359471	Defective MMAB causes methylmalonic aciduria type cblB
R-HSA-3359473	Defective MMADHC causes methylmalonic aciduria and homocystinuria type cblD
R-HSA-3359474	Defective MMACHC causes methylmalonic aciduria and homocystinuria type cblC
R-HSA-3359475	Defective MMAA causes methylmalonic aciduria type cblA
R-HSA-3359478	Defective MUT causes methylmalonic aciduria mut type
R-HSA-3359485	Defective CD320 causes methylmalonic aciduria
R-HSA-3371378	Regulation by c-FLIP
R-HSA-3371453	Regulation of HSF1-mediated heat shock response
R-HSA-3371511	HSF1 activation
R-HSA-3371556	Cellular response to heat stress
R-HSA-3371568	Attenuation phase
R-HSA-3371571	HSF1-dependent transactivation
R-HSA-3371598	Defective BTD causes biotidinase deficiency
R-HSA-3371599	Defective HLCS causes multiple carboxylase deficiency
R-HSA-349425	Autodegradation of the E3 ubiquitin ligase COP1
R-HSA-350054	Notch-HLH transcription pathway
R-HSA-350562	Regulation of ornithine decarboxylase (ODC)
R-HSA-350864	Regulation of thyroid hormone activity
R-HSA-351143	Agmatine biosynthesis
R-HSA-351200	Interconversion of polyamines
R-HSA-351202	Metabolism of polyamines
R-HSA-351906	Apoptotic cleavage of cell adhesion proteins
R-HSA-352230	Amino acid transport across the plasma membrane
R-HSA-352238	Breakdown of the nuclear lamina
R-HSA-354192	Integrin alphaIIb beta3 signaling
R-HSA-354194	GRB2:SOS provides linkage to MAPK signaling for Integrins
R-HSA-3560782	Diseases associated with glycosaminoglycan metabolism
R-HSA-3560783	Defective B4GALT7 causes EDS, progeroid type
R-HSA-3560792	Defective SLC26A2 causes chondrodysplasias
R-HSA-3560796	Defective PAPSS2 causes SEMD-PA
R-HSA-3560801	Defective B3GAT3 causes JDSSDHD
R-HSA-3595172	Defective CHST3 causes SEDCJD
R-HSA-3595174	Defective CHST14 causes EDS, musculocontractural type
R-HSA-3595177	Defective CHSY1 causes TPBS
R-HSA-3642278	Loss of Function of TGFBR2 in Cancer
R-HSA-3642279	TGFBR2 MSI Frameshift Mutants in Cancer
R-HSA-3645790	TGFBR2 Kinase Domain Mutants in Cancer
R-HSA-3656225	Defective CHST6 causes MCDC1
R-HSA-3656237	Defective EXT2 causes exostoses 2
R-HSA-3656243	Defective ST3GAL3 causes MCT12 and EIEE15
R-HSA-3656244	Defective B4GALT1 causes B4GALT1-CDG (CDG-2d)
R-HSA-3656253	Defective EXT1 causes exostoses 1, TRPS2 and CHDS
R-HSA-3656532	TGFBR1 KD Mutants in Cancer
R-HSA-3656534	Loss of Function of TGFBR1 in Cancer
R-HSA-3656535	TGFBR1 LBD Mutants in Cancer
R-HSA-3700989	Transcriptional Regulation by TP53
R-HSA-372708	p130Cas linkage to MAPK signaling for integrins
R-HSA-372790	Signaling by GPCR
R-HSA-373076	Class A/1 (Rhodopsin-like receptors)
R-HSA-373080	Class B/2 (Secretin family receptors)
R-HSA-373752	Netrin-1 signaling
R-HSA-373753	Nephrin interactions
R-HSA-373755	Semaphorin interactions
R-HSA-373760	L1CAM interactions
R-HSA-375165	NCAM signaling for neurite out-growth
R-HSA-375170	CDO in myogenesis
R-HSA-375276	Peptide ligand-binding receptors
R-HSA-375280	Amine ligand-binding receptors
R-HSA-375281	Hormone ligand-binding receptors
R-HSA-376172	DSCAM interactions
R-HSA-376176	Signaling by Robo receptor
R-HSA-3769402	Deactivation of the beta-catenin transactivating complex
R-HSA-3772470	Negative regulation of TCF-dependent signaling by WNT ligand antagonists
R-HSA-3781860	Diseases associated with N-glycosylation of proteins
R-HSA-3781865	Diseases of glycosylation
R-HSA-3785653	Myoclonic epilepsy of Lafora
R-HSA-379397	Enzymatic degradation of dopamine by COMT
R-HSA-379398	Enzymatic degradation of Dopamine by monoamine oxidase
R-HSA-379401	Dopamine clearance from the synaptic cleft
R-HSA-379716	Cytosolic tRNA aminoacylation
R-HSA-379724	tRNA Aminoacylation
R-HSA-379726	Mitochondrial tRNA aminoacylation
R-HSA-380095	Tachykinin receptors bind tachykinins
R-HSA-380108	Chemokine receptors bind chemokines
R-HSA-380259	Loss of Nlp from mitotic centrosomes
R-HSA-380270	Recruitment of mitotic centrosome proteins and complexes
R-HSA-380284	Loss of proteins required for interphase microtubule organizationŒæfrom the centrosome
R-HSA-380287	Centrosome maturation
[truncated: 925 more rows]

## Sheet: C) Reactome gene list relations
R-HSA-109581	R-HSA-5357769
[truncated: 2,316 more rows]
