# Supplementary material for: A Multi-Method Approach for Proteomic Network Inference in 11 Human Cancers
Source: PLoS Comput Biol. 2016 Feb 29;12(2):e1004765. doi: 10.1371/journal.pcbi.1004765 (PMC4771175; doi:10.1371/journal.pcbi.1004765)
Supplement: S8 Table — 187 antibodies in this study target proteins that correspond to a total of 167 unique genes taking into account the multiple isoforms of proteins (i.e. multiple paralogs for the genes). (XLSX) [file pcbi.1004765.s017.xlsx]

## Sheet: Unique genes
GENE SYMBOL
YWHAB
YWHAE
YWHAZ
EIF4EBP1
TP53BP1
ARAF
ACACA
ACACB
TUBA1A
TUBA1B
TUBA1C
TUBA3C
TUBA3D
TUBA3E
TUBA4A
TUBA8
ACVRL1
AKT1
AKT2
AKT3
PRKAA1
ANXA1
ANXA7
AR
DIRAS3
ARID1A
ASNS
ATM
BRAF
BAD
BAK1
BAP1
BAX
BCL2
BCL2L1
BECN1
CTNNB1
BID
BCL2L11
BRCA2
JUN
KIT
MET
MYC
RAF1
CASP7
CAV1
MS4A1
PECAM1
ITGA2
CDK1
CHEK1
CHEK2
BIRC2
CLDN7
COL6A1
COL6A2
COL6A3
COL6A5
CCNB1
CCND1
CCNE1
CCNE2
PARK7
DVL3
CDH1
EEF2
EEF2K
EGFR
EIF4E
EIF4G1
EIF4G2
EIF4G3
ESR1
MAPK1
ETS1
FASN
FN1
FOXM1
FOXO3
G6PD
GAB2
GAPDH
GATA3
GSK3A
GSK3B
ERBB2
ERBB3
NRG1
HSPA1A
IGFBP2
INPP4B
IRS1
MAPK3
MAPK8
MAPK9
XRCC5
LCK
STK11
MAP2K1
ERRFI1
MRE11A
MTOR
MYH11
MYH9
CDH2
NRAS
NDRG1
NFKB1
NF2
NOTCH1
CDH3
CDKN1A
CDKN1B
MAPK14
TP53
SQSTM1
RPS6KB1
RPS6KA1
SERPINE1
PXN
PCNA
PDCD4
PDK1
PEA15
PIK3CA
PIK3R1
PRKCA
PRKCD
PRKCB
PGR
AKT1S1
PRDX1
PREX1
PTEN
RAB25
RAB11A
RAD50
RAD51
RPTOR
RB1
RBM15
RICTOR
RPS6
SCD
SRSF1
SHC1
SMAD1
SMAD3
SMAD4
SRC
STAT3
STAT5A
STMN1
SYK
WWTR1
TIGAR
TGM2
TFRC
TSC1
TSC2
KDR
VHL
XBP1
XRCC1
YAP1
YBX1
