# Supplementary material for: A Multi-Method Approach for Proteomic Network Inference in 11 Human Cancers
Source: PLoS Comput Biol. 2016 Feb 29;12(2):e1004765. doi: 10.1371/journal.pcbi.1004765 (PMC4771175; doi:10.1371/journal.pcbi.1004765)
Supplement: S9 Table — This matrix was constructed as explained in Step 5 of S1E Text. (XLSX) [file pcbi.1004765.s018.xlsx]

## Sheet: M matrix
ANTIBODY.1	ANTIBODY.2	TUMOR	genenet	spearmancor	pearsoncor	simpleparcor	glasso	plsnet	ridgenet	lassonet	elasticnet	aracne_a	aracne_m	clr_normalized	mrnet
ACC_pS79	ACC1	BRCA	0.768201	0.83027	0.841298	0.870548	0.733539	0.86574	0.783087	0.855292	0.833175	0.720966	0.720966	0.826147	0.720966
beta.Catenin	E.Cadherin	BRCA	0.739736	0.757946	0.768124	0.8317	0.713442	0.823465	0.736896	0.805576	0.764898	0.45648	0.45648	0.419257	0.45648
S6_pS235_S236	S6_pS240_S244	BRCA	0.725625	0.893871	0.898839	0.83637	0.742329	0.832469	0.745251	0.829109	0.814492	0.840902	0.840902	1	0.840902
HER2	HER2_pY1248	BRCA	0.715227	0.669112	0.867087	0.833427	0.747506	0.82508	0.735575	0.81088	0.731768	0.611917	0.611917	0.701549	0.611917
Akt_pS473	Akt_pT308	BRCA	0.67694	0.825789	0.869173	0.785278	0.713141	0.787121	0.672977	0.788384	0.741064	0.739569	0.739569	0.735378	0.739569
PDK1	PDK1_pS241	BRCA	0.662064	0.704501	0.654237	0.768032	0.442415	0.520623	0.654417	0.735595	0.652803	0.445457	0.445457	0.45124	0.445457
PKC.alpha	PKC.alpha_pS657	BRCA	0.588357	0.777912	0.782428	0.655794	0.538991	0.453224	0.533676	0.672994	0.587985	0.592478	0.592478	0.677893	0.592478
MYH11	Rictor	BRCA	0.500504	0	0.499344	0.56213	0.490053	0.524703	0.424079	0.545642	0.478682	0.298642	0.298642	0.306241	0.298642
MAPK_pT202_Y204	MEK1_pS217_S221	BRCA	0.463149	0.746566	0.747547	0.55413	0.436731	0.447532	0.411682	0.523144	0.496366	0.440975	0.440975	0.497535	0.440975
AMPK_alpha	AMPK_pT172	BRCA	0.458814	0.593404	0.559472	0.512713	0.392707	0.313381	0.396004	0.502277	0.469995	0.214943	0.214943	0.202664	0.214943
YAP	YAP_pS127	BRCA	0.454225	0.60667	0.606986	0.51659	0.389825	0.252895	0.379194	0.52424	0.492833	0.234028	0.234028	0.218721	0.234028
GSK3.alpha.beta_pS21_S9	GSK3_pS9	BRCA	0.445268	0.880716	0.888826	0.557631	0.549115	0.520395	0.421368	0.579088	0.566259	0.886972	0.886972	0.735555	0.886972
Cyclin_B1	FoxM1	BRCA	0.406967	0.752906	0.756104	0.509347	0.393173	0.408557	0.338538	0.487844	0.46978	0.483175	0.483175	0.418945	0.483175
Beclin	XBP1	BRCA	0.399253	0.402465	0.578129	0.457451	0.274465	0.125096	0.34316	0.433245	0.393835	0.22483	0.22483	0.194064	0.22483
mTOR	Raptor	BRCA	0.386872	0.613711	0.627129	0.471609	0.241534	0.159058	0.331216	0.447855	0.36604	0.291027	0.291027	0.192468	0.291027
PKC.delta_pS664	PKC.pan_BetaII_pS660	BRCA	0.373938	0	0	0.452851	0.136037	0.110647	0.306181	0.414271	0.361108	0	0	0	0
EGFR_pY1068	HER2_pY1248	BRCA	0.371407	0.509904	0.728375	0.423559	0.388501	0.397536	0.338966	0.397199	0.397878	0.23768	0.23768	0.162302	0.23768
EGFR	EGFR_pY1068	BRCA	0.362104	0	0	0.409367	0.261711	0.364772	0.294741	0.382246	0.295637	0	0	0	0
4E.BP1_pT37T46	4E.BP1_pT70	BRCA	0.332794	0.402416	0.497673	0.363407	0.225439	0.199931	0.286181	0.361289	0.31783	0.130261	0	0.0460665	0.0965971
Src	Src_pY527	BRCA	0.327606	0	0	0.39108	0.167721	0.178012	0.23675	0.353642	0.171776	0	0	0	0
4E.BP1	4E.BP1_pT70	BRCA	0.326815	0.520678	0.637501	0.343555	0.258877	0.173675	0.293567	0.345767	0.328745	0.284381	0.284381	0.301068	0.284381
ER.alpha	GATA3	BRCA	0.309989	0.797938	0.832193	0.385012	0.383487	0.449241	0.214364	0.409701	0.419073	0.565099	0.565099	0.311691	0.565099
mTOR	mTOR_pS2448	BRCA	0.305341	0.400575	0.406641	0.386292	0.135625	0.101133	0.265479	0.33813	0.311778	0	0	0.0221105	0.064093
PI3K.p110.alpha	PI3K.p85	BRCA	0.30425	0	0	0.366449	0.0894211	0	0.18075	0.32139	0.145358	0	0	0	0
EGFR_pY1068	Shc_pY317	BRCA	0.29178	0.508609	0.513607	0.328877	0.269714	0.242548	0.218316	0.311206	0.302876	0.202674	0.202674	0.140818	0.202674
c.Jun_pS73	CDK1	BRCA	0.286834	0	0.408755	0.30251	0.197571	0.0931888	0.231283	0.316986	0.261489	0.109944	0.109944	0.05097	0.111272
4E.BP1_pS65	4E.BP1_pT37T46	BRCA	0.286238	0.512652	0.588965	0.311444	0.314363	0.237516	0.252221	0.31083	0.306043	0.189413	0.189413	0.134066	0.189413
Bcl.2	Bim	BRCA	0.281524	0.500009	0.516204	0.31466	0.24703	0.25795	0.19584	0.298563	0.253124	0.213857	0.213857	0.138805	0.213857
14.3.3_beta	ARHI	BRCA	0.280017	0.706437	0.752686	0.325869	0.229684	0.0988495	0.233812	0.319491	0.310674	0.453641	0.453641	0.201145	0.453641
Caspase.7_cleavedD198	Lck	BRCA	0.278879	0.586102	0.552087	0.320416	0.30642	0.179994	0.204696	0.319561	0.325386	0.212474	0.212474	0.156921	0.212474
ERK2	PEA.15	BRCA	0.274978	0	0	0.312247	0.164983	0.101078	0.213412	0.303078	0.202718	0.124344	0.124344	0.0527212	0.143857
Chk2	Chk2_pT68	BRCA	0.271291	0	0	0.340413	0	0	0.186823	0.291997	0.230144	0	0	0	0
4E.BP1	4E.BP1_pT37T46	BRCA	0.271194	0	0.43751	0.295984	0.336651	0.490974	0.242355	0.280653	0.246662	0.114957	0	0.038053	0.0929806
ER.alpha	ER.alpha_pS118	BRCA	0.269169	0.751979	0.695083	0.342285	0.26105	0.239463	0.179071	0.298707	0.286653	0.435803	0.435803	0.224082	0.435803
TRFC	TSC1	BRCA	-0.268342	0	0	-0.295808	-0.161652	-0.210195	-0.168804	-0.279814	-0.181776	0	0	0	0
ETS.1	PEA15_pS116	BRCA	0.266421	0.465241	0.502418	0.305005	0.234249	0.268335	0.210041	0.290687	0.135981	0.194125	0.194125	0.108689	0.121
EGFR	EGFR_pY1173	BRCA	0.259012	0.457857	0.458452	0.278678	0.167945	0.105466	0.213277	0.266255	0.236487	0	0	0	0
CD20	ETS.1	BRCA	0.258299	0.61369	0.604873	0.300532	0.237777	0.103377	0.186182	0.314353	0.188006	0.289299	0.289299	0.207783	0.289299
ACVRL1	ARHI	BRCA	0.25637	0.685514	0.745331	0.277418	0.278123	0.128318	0.232589	0.285087	0.294727	0.398311	0.398311	0.195112	0.398311
p90RSK	PKC.pan_BetaII_pS660	BRCA	0.256187	0.401012	0.401262	0.290083	0.180697	0.117965	0.195684	0.278239	0.241726	0	0.0910987	0.035318	0.0910987
EGFR_pY1068	HER3_pY1289	BRCA	0.250804	0.463314	0.452188	0.280886	0.151116	0.132168	0.177565	0.248614	0.139356	0.151171	0.151171	0.0658484	0.142045
NF.kB.p65_pS536	Tuberin_pT1462	BRCA	0.244356	0.424051	0.416617	0.273009	0.208524	0.199719	0.203133	0.261338	0.23675	0.12853	0.12853	0.0452534	0.0983494
EGFR_pY1068	Src_pY416	BRCA	0.243657	0.373222	0.399173	0.287754	0.188838	0.261047	0.19402	0.236753	0.172393	0.100183	0.100183	0.0294911	0.109955
CDK1	Cyclin_B1	BRCA	0.242463	0.419541	0.377523	0.279415	0.20602	0.196387	0.203651	0.276384	0.220379	0.132311	0.132311	0.0411993	0.0851539
c.Jun_pS73	JNK_pT183_Y185	BRCA	0.237567	0.365669	0.358891	0.267507	0.152351	0.066461	0.168109	0.249369	0.215916	0.0952656	0.0952656	0.0394793	0.106136
Rictor_pT1135	TIGAR	BRCA	0.236884	0	0	0.282222	0.0638002	0	0.16207	0.246337	0.183648	0	0	0	0
Dvl3	p21	BRCA	0.21612	0	0	0.244336	0.174808	0.0606607	0.157525	0.237686	0.164707	0	0.071293	0.0186624	0.0672652
14.3.3_beta	ACVRL1	BRCA	0.21468	0.627758	0.655534	0.254865	0.0607779	0.0568173	0.177987	0.18445	0.14989	0.389783	0.389783	0.168664	0.16666
HSP70	N.Cadherin	BRCA	0.214135	0.670638	0.71185	0.265394	0.200192	0.101992	0.11964	0.238466	0.206177	0.350536	0.350536	0.131284	0.350536
ACVRL1	N.Ras	BRCA	0.213729	0.613392	0.62192	0.241886	0.139346	0.0613685	0.165007	0.235822	0.199889	0.37406	0.37406	0.170658	0.189908
Tuberin	Tuberin_pT1462	BRCA	0.213052	0	0	0.284663	0	0.0662801	0.155657	0.199608	0.154733	0.0912994	0	0	0.0663543
G6PD	PRDX1	BRCA	0.211267	0.437745	0.367788	0.224642	0.19591	0.0742167	0.151578	0.225671	0.213758	0.154139	0.154139	0.163991	0.154139
TRFC	Tuberin	BRCA	0.209188	0	0	0.256795	0.149784	0.15603	0.146529	0.216876	0.17459	0	0	0	0
B.Raf	eIF4G	BRCA	0.206768	0.562042	0.570875	0.241494	0.195657	0.112547	0.146238	0.234918	0.205697	0.280561	0.280561	0.103543	0.280561
GSK3.alpha.beta_pS21_S9	Tuberin_pT1462	BRCA	0.206235	0.656323	0.646324	0.220595	0.144246	0.179527	0.189935	0.197709	0.204424	0.327812	0	0.182349	0.119006
Chk2	NF2	BRCA	0.202132	0.356975	0.363027	0.228755	0.105586	0.0725563	0.158025	0.207359	0.160939	0	0	0	0
Rictor_pT1135	Tuberin_pT1462	BRCA	0.198233	0.433423	0.389848	0.21581	0.182738	0.0592664	0.163403	0.224166	0.214312	0.13951	0.13951	0.0385177	0.0936667
Fibronectin	p21	BRCA	0.195145	0.499487	0.504058	0.203804	0.233605	0.126237	0.158419	0.213441	0.137945	0.189799	0.189799	0.2042	0.189799
PI3K.p85	PTEN	BRCA	0.194816	0	0	0.236808	0.0854135	0.0742954	0.133933	0.18951	0.144648	0	0	0	0.0686489
Paxillin	Tuberin	BRCA	0.194296	0	0.416092	0.232081	0.142529	0.0739096	0.134121	0.223927	0.161545	0	0	0.0194394	0
JNK_pT183_Y185	p38_pT180_Y182	BRCA	0.192894	0.375662	0.385704	0.211414	0.158591	0.105018	0.148562	0.203987	0.18789	0.108536	0	0.0489887	0.106068
Bak	c.Met_pY1235	BRCA	0.192207	0	0	0.244397	0	0	0.112937	0.203503	0.1272	0.124202	0	0.0286846	0.0802589
LKB1	Smad4	BRCA	0.191624	0	0	0.247619	0	0	0.108342	0.183767	0.0680312	0	0	0	0
NF.kB.p65_pS536	p38_pT180_Y182	BRCA	0.189647	0	0	0.222486	0.125152	0.161576	0.142178	0.19885	0.171258	0	0	0	0
Rab.25	Rab11	BRCA	0.189105	0	0	0.246436	0.0993242	0.061382	0.123028	0.20054	0.130258	0	0	0	0
4E.BP1_pS65	4E.BP1_pT70	BRCA	0.186978	0.496945	0.571591	0.189876	0.11371	0.0604614	0.176301	0.168567	0.160001	0.142442	0.142442	0.0689623	0.0745228
Beclin	PKC.delta_pS664	BRCA	0.186947	0.435186	0.553896	0.215338	0.139276	0	0.163838	0.200709	0.193763	0.148352	0.148352	0.075138	0.148352
S6	S6_pS235_S236	BRCA	0.185877	0	0.36298	0.208997	0.195742	0.183153	0.148899	0.205894	0.169637	0	0	0	0
p38_pT180_Y182	PKC.pan_BetaII_pS660	BRCA	0.185258	0.360021	0.360011	0.207947	0.139786	0.148971	0.152674	0.182964	0.165537	0	0	0	0
Akt_pS473	mTOR_pS2448	BRCA	0.184891	0	0	0.279097	0	0.0969404	0.161049	0.201736	0.162641	0	0	0	0
MAPK_pT202_Y204	YB.1_pS102	BRCA	0.183322	0.54252	0.503661	0.200037	0.190505	0.0808268	0.131017	0.201999	0.181422	0.259121	0.259121	0.189818	0.259121
PCNA	Rad51	BRCA	0.182883	0.370864	0	0.19715	0.0783682	0.0588133	0.147681	0.199211	0.192541	0.108886	0	0.0342686	0.0784981
4E.BP1	eIF4E	BRCA	0.182148	0.364234	0.447843	0.195836	0.226042	0.115534	0.15804	0.1882	0.187695	0	0.0834549	0.0304742	0.0716496
MEK1	Src_pY527	BRCA	0.181879	0	0.398512	0.223264	0.146135	0.104415	0.12851	0.202829	0.162235	0.148451	0.148451	0.0915268	0.148451
c.Myc	XBP1	BRCA	0.180896	0.411206	0.46248	0.194634	0.168367	0.127927	0.157264	0.199137	0.143427	0.129405	0.129405	0.061269	0.105513
Cyclin_B1	Cyclin_E1	BRCA	0.180499	0.513927	0.545337	0.2239	0.138269	0.153714	0.11359	0.184113	0.158726	0.154193	0.154193	0.0444958	0.0737221
Cyclin_D1	p27	BRCA	0.179785	0	0	0.220423	0	0	0.0941732	0.17386	0.0944678	0	0	0	0
c.Myc	CDK1	BRCA	0.179712	0	0	0.205386	0.12168	0.0790692	0.136741	0.194623	0.112312	0	0	0	0
Bid	Rab11	BRCA	0.179595	0.653921	0.752388	0.251317	0.207557	0.0947524	0.13632	0.207456	0.202033	0.3596	0.3596	0.0915333	0.165279
Cyclin_E2	Smad3	BRCA	0.178891	0.421563	0.403495	0.196529	0.185336	0.0855098	0.126843	0.187962	0.177906	0.101825	0.101825	0.0365136	0.0743692
cIAP	Rad50	BRCA	0.17774	0	0	0.195704	0	0	0.134332	0.181196	0.115107	0	0	0	0
Bid	p90RSK_pT359_S363	BRCA	0.177564	0	0	0.22327	0	0	0.12479	0.173378	0.0982892	0	0	0	0
BRCA2	Rictor_pT1135	BRCA	0.1764	0	0	0.203549	0	0	0.12418	0.17602	0.112572	0	0	0	0
CD20	XBP1	BRCA	0.176025	0	0	0.201256	0.0586292	0	0.136568	0.163531	0.14096	0	0	0	0
PEA15_pS116	YB.1	BRCA	0.175746	0	0	0.199646	0.0843004	0.0964573	0.126383	0.176875	0.0616923	0	0	0	0
EGFR_pY1173	TAZ	BRCA	0.174655	0.567293	0.598251	0.203663	0.155502	0	0.107855	0.179584	0.107944	0.242223	0.242223	0.0642321	0.242223
FoxM1	GAPDH	BRCA	0.174152	0	0	0.215192	0.0882545	0.106211	0.117042	0.182223	0.138558	0	0	0	0
ER.alpha_pS118	p90RSK_pT359_S363	BRCA	0.173495	0	0	0.219267	0.0647704	0.0574876	0.107787	0.160356	0.0848441	0	0	0	0
c.Myc	HER3	BRCA	0.172886	0	0	0.191055	0.125298	0.116608	0.128369	0.179439	0.120283	0	0	0	0
MAPK_pT202_Y204	Src_pY527	BRCA	0.172437	0.574227	0.615347	0.203417	0.208439	0.241255	0.148681	0.206891	0.212904	0.200359	0.200359	0.077888	0.200359
Lck	PI3K.p85	BRCA	0.172323	0	0.359967	0.201343	0.160532	0.10096	0.1413	0.187181	0.164939	0.0999371	0.0999371	0.0322759	0.0941361
Chk2_pT68	p53	BRCA	0.171638	0.701692	0.706637	0.18608	0.189425	0.0794785	0.110929	0.202717	0.217848	0.43805	0.43805	0.294823	0.43805
DJ.1	mTOR	BRCA	0.171531	0	0	0.227477	0	0.0905525	0.117228	0.171008	0.105942	0	0	0	0
Bid	N.Cadherin	BRCA	0.171459	0.731611	0.784542	0.206743	0.224236	0.101	0.136488	0.205153	0.193292	0.447217	0.447217	0.166667	0.447217
PTEN	XRCC1	BRCA	-0.169807	0	0	-0.193239	-0.076143	-0.0758121	-0.114495	-0.168378	-0.130047	0	0	0	0
p38_pT180_Y182	Tuberin_pT1462	BRCA	-0.169641	0	0	-0.217222	-0.108716	-0.0757992	-0.119569	-0.175405	-0.150814	0.0975391	0	0.0306288	0.0917864
Akt_pT308	mTOR_pS2448	BRCA	-0.169607	0	0	-0.27298	0	-0.0943146	-0.15088	-0.184209	-0.13543	0	0	0	0
ARHI	Bid	BRCA	0.167742	0.392208	0.493436	0.204045	0	0.0684091	0.137119	0.175427	0.142914	0	0	0	0.0683765
Bcl.2	p27	BRCA	0.167497	0.46186	0.468936	0.182158	0.171317	0.122611	0.125006	0.180675	0.185841	0.183343	0.183343	0.121516	0.183343
mTOR	Tuberin	BRCA	0.167392	0.66116	0.66648	0.215445	0.111608	0.0861337	0.134071	0.194633	0.185388	0.30728	0.30728	0.0922798	0.30728
Caspase.7_cleavedD198	Transglutaminase	BRCA	0.166835	0	0	0.174743	0.148151	0.0776422	0.132846	0.168269	0.137889	0	0	0	0
FoxM1	Notch1	BRCA	0.166828	0	0.37617	0.217348	0.123942	0	0.106218	0.17371	0.136682	0.0924707	0	0	0
Src_pY416	Src_pY527	BRCA	0.16657	0	0	0.178716	0.140985	0.144649	0.136622	0.191058	0.175839	0	0	0	0
Cyclin_E2	PCNA	BRCA	0.166563	0.51096	0.505874	0.174025	0.199838	0.096033	0.141999	0.192284	0.219217	0.184779	0.184779	0.14123	0.184779
AMPK_alpha	Bim	BRCA	-0.166535	0	0	-0.177194	-0.124409	-0.120046	-0.134254	-0.167786	-0.139975	0	0	0	0
BRCA2	Chk1_pS345	BRCA	0.166471	0	0	0.188932	0	0	0.125735	0.184616	0.164814	0	0	0	0
DJ.1	eIF4E	BRCA	0.166363	0	0	0.187126	0.140495	0.0746772	0.12673	0.172665	0.155005	0.0942872	0.0942872	0.0396346	0.0811401
Akt_pS473	MAPK_pT202_Y204	BRCA	0.165751	0.517239	0.445455	0.247848	0.159253	0.21723	0.141325	0.174312	0.140098	0.216386	0.216386	0.0644864	0.143804
eEF2	P.Cadherin	BRCA	0.165306	0	0	0.208092	0	0	0.0978058	0.171059	0.0800222	0	0	0	0
GSK3.alpha.beta	GSK3.alpha.beta_pS21_S9	BRCA	0.164881	0	0	0.187912	0.0731985	0.114571	0.132914	0.181048	0.0987579	0.158631	0.158631	0	0.108769
HER3	PKC.alpha_pS657	BRCA	-0.164192	0	0	-0.199481	-0.102006	-0.0796737	-0.114231	-0.179166	-0.100927	0	0	0	0
Fibronectin	PAI.1	BRCA	0.163358	0.414851	0.443889	0.155981	0.216011	0.209323	0.142988	0.18253	0.15886	0.137362	0.137362	0.114683	0.137362
PRAS40_pT246	Tuberin_pT1462	BRCA	0.163324	0.52725	0.538864	0.182552	0	0	0.137696	0.151635	0.107579	0	0	0.051784	0.0713354
Chk1	FOXO3a_pS318_S321	BRCA	0.163132	0	0.364658	0.195663	0	0	0.12632	0.188385	0.185828	0.115887	0.115887	0.0521752	0.115887
Chk2	Ku80	BRCA	0.163108	0.518331	0.509525	0.181131	0.1533	0.0657633	0.127215	0.162818	0.158873	0.165883	0.165883	0.0434957	0.105967
Akt	PCNA	BRCA	0.163002	0	0	0.18353	0	0	0.110309	0.161465	0.11196	0	0	0	0
c.Met_pY1235	CD31	BRCA	0.162967	0.494637	0.600011	0.17901	0.0860381	0	0.133027	0.200586	0.172309	0.320105	0.320105	0.108135	0.149831
ATM	Rad50	BRCA	0.162737	0	0	0.156583	0.170889	0.117109	0.143916	0.18204	0.140018	0	0	0.0227233	0
ETS.1	XRCC1	BRCA	0.162413	0	0	0.200727	0	0.0871772	0.102254	0.14855	0.0902408	0	0	0	0
mTOR_pS2448	Src_pY527	BRCA	0.162201	0	0	0.192066	0.116099	0.0716389	0.140088	0.188675	0.177336	0	0	0	0
FOXO3a	GAB2	BRCA	0.161855	0	0	0.194818	0	0	0.0926749	0.156296	0	0	0	0	0
IRS1	PREX1	BRCA	0.161694	0	0	0.172305	0.106366	0.124661	0.112423	0.168336	0.11787	0	0	0	0
p62.LCK.ligand	PRDX1	BRCA	0.161278	0	0	0.172081	0.15107	0.0867855	0.118728	0.169908	0.165573	0	0	0.0236893	0
C.Raf_pS338	FOXO3a_pS318_S321	BRCA	-0.16098	0	0	-0.198648	0	0	-0.113033	-0.151877	-0.116532	0	0	0	0
PKC.delta_pS664	Smad4	BRCA	0.16097	0	0	0.202571	0	0	0.101269	0.148829	0.0913191	0	0	0	0
ACVRL1	N.Cadherin	BRCA	0.160038	0.37562	0.405122	0.217723	0	0	0.107509	0.168984	0.107331	0.121402	0	0	0
Bad_pS112	JNK_pT183_Y185	BRCA	0.159903	0	0	0.185025	0	0	0.103958	0.143606	0.0743823	0	0	0	0
eIF4E	Smad1	BRCA	0.159839	0	0	0.175236	0	0	0.124759	0.157055	0.138552	0	0	0	0
ACC1	FASN	BRCA	0.159773	0.633504	0.630767	0.153081	0.21752	0.144982	0.144732	0.165249	0.129898	0.32164	0.32164	0.277195	0.32164
4E.BP1_pT70	c.Myc	BRCA	-0.159364	0	0	-0.196346	-0.0613448	0	-0.111685	-0.154863	-0.0947363	0	0	0	0
Akt_pS473	PRAS40_pT246	BRCA	0.158986	0.557433	0.589797	0.166646	0.121946	0.106683	0.144735	0.134188	0.11261	0.242406	0.242406	0.106422	0.122073
Raptor	STAT5.alpha	BRCA	0.158947	0	0	0.170822	0.121005	0.097319	0.134382	0.168601	0.146692	0	0	0	0
Cyclin_E1	IRS1	BRCA	-0.158263	0	0	-0.199155	-0.0698711	0	-0.0848893	-0.142311	-0.0751726	0	0	0	0
eEF2K	PAI.1	BRCA	-0.158193	0	0	-0.170722	-0.143117	-0.116387	-0.115511	-0.171385	-0.151985	0	0	0	0
LKB1	SCD1	BRCA	0.158144	0	0	0.193572	0	0	0.105523	0.144378	0.0732948	0	0	0	0
Dvl3	RBM15	BRCA	0.15779	0.574452	0.656599	0.198898	0.145224	0.0769684	0.107087	0.175097	0.123056	0.248221	0.248221	0.0755374	0.12776
mTOR	Rictor	BRCA	0.157464	0	0	0.173632	0.14393	0.171394	0.135951	0.196037	0.162129	0	0	0	0
mTOR	MYH11	BRCA	-0.157368	-0.394767	-0.388512	-0.199476	-0.1082	-0.077243	-0.115748	-0.179124	-0.124025	0	0	0	0
p90RSK_pT359_S363	Rb_pS807_S811	BRCA	0.157286	0	0	0.181787	0.0980036	0.0598803	0.108805	0.163119	0.126585	0	0	0	0
Lck	Syk	BRCA	0.156435	0	0.377468	0.161507	0.214761	0.152346	0.126225	0.192453	0.211509	0.115755	0	0.0319928	0.0878407
ETS.1	Lck	BRCA	0.155766	0.434081	0.396554	0.187898	0.150591	0.141728	0.125804	0.178391	0.129239	0.161659	0.161659	0.0650845	0.128321
Annexin.1	PKC.alpha_pS657	BRCA	0.155644	0.618662	0.575324	0.162965	0.153468	0.112373	0.12414	0.170975	0.168174	0.30411	0.30411	0.145815	0.30411
c.Kit	GAPDH	BRCA	0.155592	0	0	0.189363	0.134871	0.136711	0.0863431	0.15083	0.0703262	0	0	0	0
Caveolin.1	Transglutaminase	BRCA	-0.15552	0	0	-0.184227	-0.0878036	-0.101434	-0.10714	-0.162449	-0.0956984	0	0	0	0
CD49b	Claudin.7	BRCA	0.154971	0	0	0.177086	0.100358	0.0811032	0.0964726	0.156846	0.115364	0	0	0	0
EGFR	NDRG1_pT346	BRCA	0.15477	0	0	0.192397	0.0684361	0.0847165	0.106329	0.141071	0.100035	0	0	0	0
53BP1	Smad1	BRCA	0.154155	0	0	0.186963	0.068872	0	0.10224	0.14866	0.109267	0.0961919	0.0961919	0.0420622	0.090076
Caveolin.1	Collagen_VI	BRCA	0.154145	0.713478	0.711668	0.167871	0.169972	0.232717	0.118343	0.178497	0.175746	0.326914	0.326914	0.109629	0.326914
MEK1_pS217_S221	p38_pT180_Y182	BRCA	0.153616	0.419282	0.439571	0.15707	0.106281	0.118264	0.138456	0.161656	0.140441	0	0	0.0275277	0
EGFR	HER2	BRCA	-0.153569	0	0	-0.166422	-0.123861	-0.182883	-0.124507	-0.15442	-0.124228	0	0	0	0
ERK2	PDK1	BRCA	-0.152553	0	0	-0.178045	-0.0538419	-0.0778115	-0.130802	-0.167179	-0.159312	0	0	0	0
eEF2	GAPDH	BRCA	0.152044	0.51424	0.533889	0.159644	0.176615	0.166003	0.116315	0.164177	0.183007	0.174625	0.174625	0.0527583	0.100234
Heregulin	PKC.alpha	BRCA	-0.151713	0	0	-0.193014	0	0	-0.0773432	-0.143405	0	0	0	0	0
C.Raf	Tuberin	BRCA	0.151684	0.360678	0.362569	0.199856	0.0643937	0	0.0909165	0.162156	0.128918	0	0	0	0
Akt_pT308	CDK1	BRCA	0.151506	0	0	0.210486	0.0708097	0.131984	0.121895	0.16336	0.0781589	0	0	0	0
DJ.1	p90RSK	BRCA	0.151426	0	0	0.149588	0.14123	0.103425	0.128767	0.166785	0.162261	0	0	0	0
CD20	Cyclin_E2	BRCA	0.15134	0	0	0.175696	0.0689571	0	0.0902968	0.155747	0.0843384	0	0	0	0
p90RSK_pT359_S363	YB.1_pS102	BRCA	0.151265	0.437005	0.45852	0.164713	0.111218	0	0.122701	0.164878	0.16908	0.153733	0.153733	0.0870865	0.153733
c.Myc	SF2	BRCA	-0.150871	0	0	-0.155775	-0.139856	-0.102128	-0.129083	-0.168558	-0.136885	0	0	0	0
ATM	Lck	BRCA	0.15085	0	0	0.172111	0.145106	0.103823	0.117804	0.169558	0.159704	0	0	0	0
Cyclin_E1	FASN	BRCA	-0.150372	0	0	-0.186139	-0.0819141	-0.100386	-0.0922808	-0.14229	-0.0582398	0	0	0	0
GAB2	MIG.6	BRCA	0.150363	0	0	0.156903	0.072867	0	0.108876	0.155634	0.12032	0	0	0	0
LKB1	TRFC	BRCA	0.150349	0	0	0.182772	0	0.059191	0.104228	0.149756	0.0872644	0	0	0	0
NF.kB.p65_pS536	PDCD4	BRCA	-0.149936	0	0	-0.188788	-0.083872	-0.108139	-0.101811	-0.139805	-0.0944166	0	0	0	0
AR	G6PD	BRCA	0.14973	0	0	0.180314	0.0724258	0.0651323	0.0846143	0.151652	0	0	0	0	0
C.Raf	C.Raf_pS338	BRCA	0.14882	0	0	0.180335	0	0	0.0859362	0.140716	0	0	0	0	0
PTEN	RBM15	BRCA	0.148497	0	0.368941	0.184023	0.111625	0.121213	0.0935331	0.151233	0.0835203	0.156795	0.156795	0.0575409	0.156795
JNK2	PR	BRCA	0.148187	0	0	0.169458	0.0815932	0.0798723	0.105923	0.15091	0.117005	0	0	0	0
Bad_pS112	p38_pT180_Y182	BRCA	0.14798	0.439284	0.458691	0.152343	0.148707	0.0802151	0.137216	0.153556	0.167378	0.140338	0.140338	0.082438	0.140338
p70S6K_pT389	PRAS40_pT246	BRCA	0.147803	0	0	0.172327	0	0	0.0984227	0.155502	0.111514	0.0967826	0.0967826	0	0.0999989
Collagen_VI	Rab11	BRCA	0.147738	0.722324	0.769219	0.1739	0.194175	0.113457	0.112235	0.191522	0.208158	0.44701	0.44701	0.173985	0.44701
FASN	PREX1	BRCA	0.147698	0.350696	0	0.153363	0.169223	0.241582	0.121895	0.170927	0.125605	0	0	0	0.0780292
eEF2	LKB1	BRCA	0.147683	0	0	0.185756	0	0	0.101423	0.163812	0.0813843	0	0	0	0
PCNA	PEA15_pS116	BRCA	0.147569	0	0	0.167252	0.0614089	0.0834621	0.111519	0.154797	0.073453	0	0	0	0
eIF4E	MEK1	BRCA	0.146842	0	0	0.165343	0	0	0.110216	0.13688	0.0953414	0	0.0592456	0	0
Cyclin_B1	p27	BRCA	-0.146747	0	0	-0.175406	-0.0953676	-0.10607	-0.0955786	-0.153156	-0.126715	0	0	0	0
4E.BP1_pT37T46	PDCD4	BRCA	0.146403	0	0	0.180544	0.113806	0.103203	0.098666	0.155981	0.126292	0.0982688	0.0982688	0.0332435	0.100048
CD31	SCD1	BRCA	0.146106	0.347176	0.384771	0.165833	0.211764	0.0898397	0.117877	0.164541	0.135005	0.199961	0.199961	0.0765769	0.199961
EGFR	p38_MAPK	BRCA	-0.145562	0	0	-0.174857	0	0	-0.0884839	-0.128596	0	0	0	0	0
PDK1_pS241	Tuberin	BRCA	0.145518	0.464863	0.484753	0.182506	0.101313	0.148756	0.128034	0.153004	0.136855	0.159538	0	0.0217589	0.0798016
Cyclin_B1	PCNA	BRCA	0.145325	0.443496	0.453481	0.173751	0.137171	0.120608	0.121194	0.150432	0.148001	0.125726	0.125726	0.04644	0.0689385
FOXO3a	Notch1	BRCA	-0.145323	0	0	-0.185227	0	0	-0.0752967	-0.133122	0	0	0	0	0
Fibronectin	Myosin.IIa_pS1943	BRCA	0.145249	0	0	0.145163	0.105971	0.0919556	0.11847	0.156022	0.0950149	0	0	0	0
ER.alpha	FASN	BRCA	-0.145185	0	0	-0.200256	-0.130558	-0.198889	-0.0952393	-0.141115	0	0	0	0	0
PREX1	VEGFR2	BRCA	0.145113	0.451611	0.470349	0.163419	0.125147	0.143699	0.110625	0.149021	0.119632	0	0	0.0345805	0.071264
p38_MAPK	PI3K.p85	BRCA	0.144896	0.450751	0.454117	0.156598	0.135305	0	0.112683	0.155878	0.104258	0.121663	0.121663	0.0629077	0.126029
BRCA2	GSK3.alpha.beta	BRCA	0.144817	0	0	0.182196	0	0	0.0985293	0.139968	0.0892211	0	0	0	0
Smad3	Smad4	BRCA	0.144377	0	0	0.170406	0	0	0.0834571	0.131759	0.0786276	0	0	0	0
Caveolin.1	Rab11	BRCA	0.144158	0.661136	0.680156	0.178792	0.133698	0.0901342	0.108998	0.165383	0.144026	0.318215	0.318215	0.0924819	0.144124
eEF2	Smad4	BRCA	-0.143837	-0.362977	-0.425413	-0.179924	-0.1173	0	-0.0908364	-0.163122	-0.136353	0	0	0	0
PR	PREX1	BRCA	0.143815	0.424129	0.403078	0.157808	0.120816	0.112045	0.114301	0.149302	0.138405	0	0	0	0
NDRG1_pT346	Rictor_pT1135	BRCA	0.143625	0	0	0.167114	0.0547452	0	0.0913135	0.130948	0.0837128	0	0	0	0
Rb_pS807_S811	Smad1	BRCA	-0.143525	0	0	-0.164489	0	0	-0.082187	-0.138667	-0.0759529	0	0	0	0
eEF2	Rad50	BRCA	0.14321	0	0	0.172715	0.074586	0.0823456	0.102875	0.142948	0.0829006	0	0	0	0
N.Ras	SF2	BRCA	0.143135	0.372347	0.391501	0.165362	0.187121	0.058317	0.116141	0.159822	0.163783	0.141819	0.141819	0.0600167	0.111229
GSK3_pS9	Tuberin_pT1462	BRCA	0.142972	0.671571	0.664323	0.11666	0.160936	0.136171	0.143775	0.126297	0.138263	0.364418	0.364418	0.230293	0.364418
eIF4E	eIF4G	BRCA	0.142914	0	0	0.171643	0	0	0.0865775	0.147154	0.0737535	0	0	0	0
Bap1.c.4	SF2	BRCA	0.142877	0	0	0.171183	0	0	0.0909403	0.134816	0.0940022	0	0	0	0
FASN	VHL	BRCA	0.142683	0	0	0.158856	0.12438	0.123415	0.0870629	0.139973	0.0825736	0	0	0	0
Bim	Heregulin	BRCA	-0.142601	0	0	-0.16552	0	0	-0.0766316	-0.141857	-0.0783065	0	0	0	0
Cyclin_E1	p27	BRCA	0.142503	0	0	0.172848	0.0761318	0	0.0744123	0.145187	0.0798308	0	0	0	0
14.3.3_epsilon	Cyclin_D1	BRCA	0.142243	0.384907	0.428155	0.158944	0	0	0.0881913	0.146922	0.0950304	0.0931392	0	0	0
DJ.1	Smad1	BRCA	-0.141676	0	0	-0.179589	0	0	-0.0802422	-0.137954	-0.0742748	0	0	0	0
c.Met_pY1235	CD20	BRCA	0.14143	0	0	0.181218	0	0	0.0777589	0.162764	0.0632584	0	0	0	0
MAPK_pT202_Y204	Myosin.IIa_pS1943	BRCA	0.141404	0	0	0.193472	0	0.0777093	0.101043	0.129825	0.0604132	0	0	0	0
PRDX1	YAP	BRCA	-0.1413	0	0	-0.193937	0	0	-0.072055	-0.109743	0	0	0	0	0
eEF2	eEF2K	BRCA	0.140931	0	0	0.166689	0.0711158	0.0936207	0.0811795	0.131189	0.0707199	0	0	0	0
N.Cadherin	PEA15_pS116	BRCA	0.140725	0.512983	0.442865	0.145617	0.160102	0.109803	0.119021	0.163709	0.095397	0.233047	0.233047	0.124305	0.233047
Cyclin_E1	p21	BRCA	0.140708	0	0	0.171517	0	0	0.0751353	0.12619	0	0	0.0707161	0.0186863	0.0871935
Bid	Stathmin	BRCA	0.140256	0.551152	0.606986	0.170968	0.0632996	0.0619279	0.113586	0.154637	0.132993	0.270916	0	0.0455623	0.0846858
Caveolin.1	MYH11	BRCA	0.140028	0.59699	0.608005	0.162892	0.143053	0.175716	0.114132	0.157013	0.147521	0.273989	0.273989	0.12648	0.268373
G6PD	Transglutaminase	BRCA	0.139972	0	0	0.157809	0.125817	0.0650177	0.106551	0.138247	0.133597	0	0.0515069	0	0.0629151
XBP1	YB.1	BRCA	0.139883	0	0	0.141903	0.0715029	0.0766221	0.122864	0.146822	0.0796451	0	0	0.0221349	0
c.Kit	PAI.1	BRCA	-0.139842	0	0	-0.138711	-0.156042	-0.136792	-0.11243	-0.147373	-0.124337	0	0	0	0
Akt	PI3K.p85	BRCA	-0.139787	0	0	-0.173994	0	0	-0.0830637	-0.136137	-0.0829506	0	0	0	0
eIF4G	MEK1	BRCA	0.139703	0	0	0.168346	0	0	0.0889779	0.133623	0.0636664	0	0	0	0
AMPK_pT172	Claudin.7	BRCA	0.139499	0	0	0.162328	0.0560534	0.113834	0.0886207	0.121255	0	0	0	0	0
PI3K.p85	TIGAR	BRCA	0.139124	0	0	0.175842	0	0	0.0935747	0.136737	0.0895121	0	0	0	0
Rad50	VEGFR2	BRCA	0.139048	0	0	0.159423	0.060469	0.0630631	0.102703	0.13985	0.0907835	0	0	0	0
Chk1_pS345	SCD1	BRCA	0.138897	0	0.394366	0.13956	0.121072	0.060886	0.112484	0.159624	0.123677	0.17714	0.17714	0.0708121	0.113389
A.Raf_pS299	YAP_pS127	BRCA	0.138839	0	0	0.176548	0	0	0.0825038	0.140465	0.0626333	0	0	0	0
MEK1_pS217_S221	p90RSK_pT359_S363	BRCA	0.138827	0.380951	0.361875	0.163814	0.0765714	0.0586358	0.112503	0.131128	0.0966994	0.0952494	0	0.0255252	0
Myosin.IIa_pS1943	Tuberin	BRCA	-0.138737	0	0	-0.194819	0	0	-0.0917683	-0.133021	-0.0687712	0	0	0	0
Dvl3	Smad3	BRCA	0.138662	0	0	0.179415	0	0	0.078005	0.12774	0.0595082	0	0	0	0.067095
TAZ	YAP	BRCA	0.138638	0.542598	0.526862	0.173715	0.0789601	0	0.0888678	0.124651	0.0778651	0.222342	0.222342	0.07288	0.16671
Bid	c.Myc	BRCA	0.138605	0.369277	0.409487	0.162777	0.114316	0.0869669	0.103552	0.146994	0.0848278	0	0	0.0263594	0
DJ.1	PEA.15	BRCA	0.138483	0.456783	0.495999	0.154371	0.155574	0.0968347	0.11121	0.14694	0.117675	0.141429	0.141429	0.0725263	0.141429
Bcl.xL	Bid	BRCA	0.138459	0	0	0.153078	0.0628781	0	0.11148	0.164201	0.12871	0	0	0	0
14.3.3_beta	N.Ras	BRCA	0.138206	0.68355	0.719148	0.15959	0.170323	0	0.112728	0.145148	0.20498	0.4271	0.4271	0.17812	0.4271
c.Met_pY1235	ETS.1	BRCA	-0.138165	0	0	-0.169095	0	-0.0571901	-0.105081	-0.1633	-0.0773697	0	0	0	0
Rictor	Rictor_pT1135	BRCA	0.137921	0	0	0.159725	0.0738383	0.0752827	0.110046	0.124625	0.089399	0	0	0	0
Bax	Bcl.xL	BRCA	0.13769	0	0	0.150606	0.0656895	0	0.102048	0.134034	0.0957858	0	0	0	0
Lck	Src_pY416	BRCA	0.136696	0	0	0.16372	0.0625802	0.070003	0.101901	0.139649	0.103968	0	0	0	0
Akt_pT308	AMPK_pT172	BRCA	-0.136426	0	0	-0.169467	-0.0913371	-0.149067	-0.115336	-0.149249	-0.120775	0	0	0	0
c.Met_pY1235	p27_pT157	BRCA	0.136376	0.477988	0.532182	0.158112	0	0	0.104004	0.151619	0.13499	0	0	0.0197294	0
Akt	p62.LCK.ligand	BRCA	-0.135849	0	0	-0.164898	-0.073313	0	-0.0770651	-0.126676	-0.0572641	0	0	0	0
Bcl.xL	Smad3	BRCA	0.135461	0	0	0.15952	0	0	0.0852591	0.128899	0.0721875	0	0	0	0
B.Raf	VEGFR2	BRCA	0.135406	0.420019	0.44867	0.143627	0.137116	0.124738	0.110697	0.139321	0.122592	0	0	0	0
Caspase.7_cleavedD198	p27_pT198	BRCA	0.135019	0	0.37338	0.144999	0.119858	0	0.10658	0.132218	0.115027	0	0	0	0
ACVRL1	CD49b	BRCA	-0.134821	0	0	-0.15624	0	0	-0.0915397	-0.131364	-0.104098	0	0	0	0
Collagen_VI	Fibronectin	BRCA	0.134574	0	0	0.156942	0.143991	0.0848984	0.0793183	0.14722	0.0616657	0	0	0	0.0816511
Cyclin_E2	N.Cadherin	BRCA	0.134253	0	0	0.171567	0.0527713	0	0.0720967	0.134817	0	0	0	0	0
Acetyl.a.Tubulin.Lys40	G6PD	BRCA	-0.134049	0	0	-0.150883	-0.108491	-0.0645229	-0.0820589	-0.126771	-0.0824695	0	0	0	0
MEK1_pS217_S221	PKC.pan_BetaII_pS660	BRCA	0.134047	0	0	0.165899	0.075435	0.0862859	0.11608	0.132996	0.119119	0.0924077	0.0924077	0	0.0667823
ACC1	FOXO3a_pS318_S321	BRCA	-0.134	0	0	-0.203572	0	-0.0909088	-0.0967185	-0.160581	-0.139175	0	0	0	0
Claudin.7	MIG.6	BRCA	0.133803	0	0	0.15792	0	0	0.0836268	0.129842	0.0751158	0	0	0	0
p90RSK	p90RSK_pT359_S363	BRCA	0.133774	0	0	0.144607	0.0762147	0	0.109613	0.144237	0.123739	0	0	0	0
JNK2	p62.LCK.ligand	BRCA	0.13375	0	0	0.153419	0.0539086	0	0.080868	0.133397	0.0594345	0	0	0	0
Mre11	p27_pT157	BRCA	0.133579	0.53781	0.622535	0.157246	0.113616	0	0.0986202	0.156404	0.132657	0.296218	0.296218	0.138297	0.296218
Beclin	Mre11	BRCA	0.133392	0.44308	0.543681	0.179752	0.0830565	0	0.0992799	0.16031	0.123629	0.195072	0	0.0629855	0.17118
mTOR_pS2448	PKC.delta_pS664	BRCA	0.133389	0	0	0.149113	0	0	0.121289	0.143787	0.13137	0	0	0	0
ETS.1	XBP1	BRCA	0.133094	0	0	0.150836	0.0921376	0.103395	0.119001	0.114626	0.0977338	0.0921211	0.0921211	0.0240857	0
Ku80	NF2	BRCA	0.133002	0.524172	0.527355	0.136187	0.106079	0.0568782	0.110678	0.138292	0.121564	0.160008	0.160008	0.0477977	0.0895776
Claudin.7	Heregulin	BRCA	-0.132984	0	0	-0.153789	0	0	-0.0715997	-0.126845	-0.0653766	0	0	0	0
Claudin.7	Rad50	BRCA	-0.132569	0	0	-0.157328	-0.0525664	-0.0739567	-0.0842089	-0.121416	0	0	0	0	0
FOXO3a	PTEN	BRCA	-0.132527	0	0	-0.151832	0	0	-0.0921278	-0.12408	-0.057445	0	0	0	0
p62.LCK.ligand	PDCD4	BRCA	-0.132278	0	0	-0.152924	-0.107576	-0.100119	-0.0895586	-0.122925	-0.0905925	0	0	0	0
MAPK_pT202_Y204	NF.kB.p65_pS536	BRCA	-0.132186	0	0	-0.176175	0	-0.12101	-0.0955198	-0.122719	-0.0718212	0	0	0	0
4E.BP1_pT70	FOXO3a_pS318_S321	BRCA	0.132089	0	0	0.141163	0	0	0.10564	0.137851	0.105308	0	0	0	0
CD49b	PKC.pan_BetaII_pS660	BRCA	-0.131634	0	0	-0.146838	-0.0681536	-0.0575608	-0.0927132	-0.141293	-0.128423	0	0	0	0
DJ.1	PRDX1	BRCA	0.131575	0	0	0.153301	0.111156	0.0657158	0.0918187	0.136754	0.116366	0	0	0	0
HSP70	Rab11	BRCA	0.131381	0.589289	0.6428	0.159678	0.141409	0.0668919	0.0827362	0.156399	0.152793	0	0	0.0235395	0.0657923
ACC_pS79	AMPK_pT172	BRCA	0.131207	0	0	0.168799	0.0594852	0.13288	0.107084	0.131224	0.0743927	0	0	0	0
HER3	PKC.alpha	BRCA	0.131139	0	0	0.178795	0.0572765	0	0.0795068	0.131795	0	0	0	0	0
53BP1	Bap1.c.4	BRCA	0.131016	0.412346	0.493065	0.153584	0.0704619	0	0.087224	0.128379	0.0949073	0.177409	0.177409	0.0335349	0.119548
ACC_pS79	FOXO3a_pS318_S321	BRCA	0.130859	0	0	0.205571	0	0.0934377	0.0886703	0.150915	0.127257	0	0	0	0
PREX1	Src	BRCA	0.130833	0	0	0.125654	0.127684	0.136378	0.118414	0.147746	0.109684	0	0	0	0
BRCA2	cIAP	BRCA	0.130731	0	0	0.157722	0	0	0.0935393	0.124941	0.100094	0	0	0	0
SCD1	SF2	BRCA	0.130651	0.410225	0	0.130135	0.144705	0.0775935	0.112582	0.131086	0.112958	0.161111	0.161111	0.0912546	0.161111
AR	FASN	BRCA	0.130391	0.385256	0.397191	0.153314	0.105726	0.134042	0.0984089	0.120775	0.0900651	0	0	0	0
ACVRL1	Heregulin	BRCA	0.130366	0.554484	0.509373	0.144896	0.085612	0	0.0957787	0.127471	0.126368	0.228108	0.228108	0.0963878	0.0979858
ETS.1	P.Cadherin	BRCA	-0.130141	0	0	-0.173066	-0.0749204	-0.0643725	-0.0841049	-0.127562	0	0	0	0	0
ERK2	Myosin.IIa_pS1943	BRCA	0.129918	0	0	0.131447	0.0806078	0.0760506	0.110694	0.149432	0.119561	0	0	0	0
Raptor	Smad3	BRCA	0.129903	0	0	0.151477	0	0	0.100253	0.147614	0.115348	0	0	0	0
53BP1	MIG.6	BRCA	0.129877	0	0	0.144912	0	0	0.0884032	0.128991	0.067327	0	0	0	0
PI3K.p110.alpha	TIGAR	BRCA	-0.1298	0	0	-0.155663	0	0	-0.0851669	-0.135951	-0.0695135	0	0	0	0
Chk2_pT68	SCD1	BRCA	0.129772	0.399298	0.40001	0.153588	0.088879	0.0772515	0.0898559	0.128939	0.07645	0.182862	0	0.0606047	0.0884809
BRCA2	FOXO3a	BRCA	0.129732	0	0	0.155586	0	0	0.0903577	0.125074	0.0722407	0	0	0	0
ARID1A	TIGAR	BRCA	-0.129614	0	0	-0.137885	0	0	-0.101758	-0.13831	-0.119831	0	0	0	0
Akt	MEK1	BRCA	0.129136	0	0	0.140341	0	0	0.0891453	0.132347	0.0831535	0	0	0	0
c.Kit	JNK_pT183_Y185	BRCA	0.128724	0	0	0.147729	0	0	0.0790364	0.121451	0	0	0	0	0
Claudin.7	Rab.25	BRCA	0.128152	0	0	0.147566	0.107056	0.124745	0.095143	0.128493	0.110643	0	0	0	0
c.Jun_pS73	Rb_pS807_S811	BRCA	0.128128	0	0	0.13675	0.0999685	0.0652321	0.0923161	0.138913	0.109081	0	0	0	0
Bcl.xL	GSK3.alpha.beta	BRCA	0.128115	0	0	0.157363	0	0	0.083113	0.1206	0	0	0	0	0
Dvl3	eEF2K	BRCA	0.127974	0	0	0.130866	0.0802054	0	0.0977052	0.148198	0.131261	0.0986198	0	0	0.0651347
LKB1	YAP	BRCA	0.12776	0	0	0.162743	0	0	0.0964374	0.121949	0.073024	0	0	0	0
53BP1	Tuberin	BRCA	0.127757	0.56356	0.575172	0.147216	0.113922	0.0768825	0.0915833	0.138843	0.112916	0.246306	0.246306	0.0786665	0.246306
S6	Smad1	BRCA	0.127686	0	0	0.152114	0	0	0.0728449	0.124982	0.0692709	0	0	0	0
ARID1A	MEK1	BRCA	-0.127557	0	0	-0.146504	-0.0680284	0	-0.0892453	-0.116082	-0.0883733	0	0	0	0
53BP1	PCNA	BRCA	-0.127326	0	0	-0.15288	0	0	-0.0887509	-0.115076	-0.0788791	0	0	0	0
eEF2	TIGAR	BRCA	-0.127315	0	0	-0.135755	0	-0.0613908	-0.0942472	-0.142643	-0.107465	0	0	0	0
B.Raf	Src_pY527	BRCA	-0.127287	-0.408686	-0.384998	-0.158317	-0.0583647	-0.0734727	-0.0846895	-0.125376	-0.0909421	0.125795	0	0.0192513	0.121039
cIAP	YAP_pS127	BRCA	0.127259	0	0	0.134313	0.059524	0.07753	0.102442	0.126381	0.076985	0	0	0	0
14.3.3_zeta	NDRG1_pT346	BRCA	0.127255	0	0	0.134845	0.114121	0.100435	0.0934254	0.131941	0.0906474	0	0	0	0
HER3_pY1289	PI3K.p110.alpha	BRCA	-0.12723	0	0	-0.14693	0	0	-0.0732821	-0.129503	-0.0665696	0	0	0	0
N.Cadherin	Stathmin	BRCA	0.126969	0.551678	0.591401	0.149669	0	0	0.0944277	0.130181	0.0835701	0.335528	0.335528	0.0790641	0.153746
AMPK_pT172	PRDX1	BRCA	-0.126708	0	0	-0.148019	-0.0546038	0	-0.0887957	-0.117548	-0.0834838	0	0	0	0
ARID1A	ASNS	BRCA	-0.126671	0	0	-0.152447	0	0	0	-0.11797	0	0	0	0	0
4E.BP1_pS65	JNK_pT183_Y185	BRCA	-0.126637	0	0	-0.139307	0	0	-0.0914403	-0.120475	-0.0905619	0	0	0	0
FOXO3a	Shc_pY317	BRCA	0.12662	0	0	0.135426	0	0	0.0923626	0.124806	0.0751488	0	0	0.0221078	0
Paxillin	PRAS40_pT246	BRCA	0.126491	0	0	0.143197	0	0	0.0854232	0.124445	0.0703662	0	0	0	0
Bax	p38_MAPK	BRCA	0.126419	0	0	0.136211	0.0845642	0	0.0959965	0.124392	0.0915685	0	0	0.025309	0
ER.alpha_pS118	Smad3	BRCA	0.12625	0	0	0.138159	0.0851958	0.061888	0.089923	0.125949	0.0933489	0	0.0898759	0.0213988	0
Bcl.xL	LKB1	BRCA	-0.12622	0	0	-0.165083	0	0	-0.0864028	-0.112034	0	0	0	0	0
Caveolin.1	CD20	BRCA	0.126081	0.391097	0.433762	0.171054	0	0	0.0707922	0.111884	0.0674084	0	0	0	0
Bak	Chk1_pS345	BRCA	0.125788	0	0	0.133139	0.0600135	0	0.0945893	0.143294	0.119782	0.102682	0	0.0194979	0.119419
AR	INPP4B	BRCA	0.125736	0.525721	0.547828	0.130866	0.128791	0.124903	0.094086	0.13488	0.0958158	0.265783	0	0.136697	0.137905
EGFR	HER3_pY1289	BRCA	-0.125618	0	0	-0.167376	0	0	0	-0.131834	0	0	0	0	0
ARHI	Rab11	BRCA	0.12554	0.604658	0.660756	0.144893	0.129255	0.0845177	0.107111	0.121405	0.120368	0.294696	0.294696	0.0674392	0.142996
beta.Catenin	PAI.1	BRCA	-0.125524	0	0	-0.173252	-0.0769386	-0.0760326	-0.0777294	-0.112779	0	0	0	0	0
Bcl.xL	PRAS40_pT246	BRCA	-0.125392	0	0	-0.154409	0	0	-0.0829079	-0.106061	-0.0652942	0	0	0	0
ACVRL1	HSP70	BRCA	-0.125345	0	0	-0.170293	0	0	0	-0.125009	-0.0665997	0	0	0	0
CD20	YB.1	BRCA	0.125294	0	0	0.140021	0	0	0.0852975	0.120774	0	0	0	0	0
JNK2	MEK1	BRCA	0.125201	0	0	0.119632	0.11084	0.0819577	0.111626	0.140876	0.12649	0	0	0	0
Bcl.xL	JNK2	BRCA	0.125087	0	0	0.130344	0.0639728	0	0.101856	0.135673	0.120031	0.0953162	0.0953162	0.0349894	0.121137
p70S6K	VHL	BRCA	-0.125055	0	0	-0.158712	-0.0819538	0	0	-0.116381	0	0	0	0	0
Bcl.2	DJ.1	BRCA	0.125052	0.532429	0.527861	0.129763	0.176536	0.130899	0.102519	0.145048	0.16954	0.200761	0.200761	0.108876	0.200761
4E.BP1_pT70	eIF4E	BRCA	0.125039	0	0	0.136394	0	0	0.100546	0.113413	0.068491	0	0	0	0
ARID1A	eIF4G	BRCA	0.124949	0	0	0.153445	0	0	0.0798301	0.125087	0.0835057	0	0	0	0
Chk1	Stathmin	BRCA	0.124907	0.735314	0.76732	0.151068	0.132885	0	0.0975789	0.130567	0.132976	0.491308	0.491308	0.19756	0.491308
A.Raf_pS299	mTOR_pS2448	BRCA	0.124897	0	0	0.141313	0	0	0.0915857	0.121154	0.0794422	0	0.0691787	0.0213017	0.0755019
TAZ	Tuberin	BRCA	0.12481	-0.434056	-0.418211	0.162088	0	0	0	0.122035	0	0	0	0	0
Akt_pT308	MAPK_pT202_Y204	BRCA	-0.12476	0	0	-0.20863	-0.122292	-0.165697	-0.106611	-0.156085	-0.10218	0	0	0	0
14.3.3_zeta	Chk1_pS345	BRCA	-0.124698	0	0	-0.142586	-0.0694294	0	-0.0825833	-0.135699	-0.0768858	0	0	0	0
Akt_pS473	p70S6K_pT389	BRCA	0.124629	0	0	0.167968	0.0738587	0.100094	0.0856251	0.103305	0	0	0	0	0
PKC.pan_BetaII_pS660	PR	BRCA	-0.124561	0	0	-0.150941	0	-0.0678483	-0.086828	-0.122281	-0.0963562	0	0	0	0
Caspase.7_cleavedD198	STAT5.alpha	BRCA	0.124503	0	0	0.152915	0.0856548	0.0944576	0.0849378	0.107626	0	0	0	0	0
53BP1	NF2	BRCA	-0.124495	0	0	-0.173951	0	0	0	-0.0936734	0	0	0	0	0
Annexin.1	PEA.15	BRCA	0.124108	0	0	0.138945	0.138719	0.0740858	0.0897366	0.133063	0.100345	0	0.085487	0.0178628	0.0842098
Bcl.xL	Bim	BRCA	0.12408	0	0	0.138633	0	0	0.0838077	0.109868	0	0	0	0	0
Bax	PCNA	BRCA	0.123987	0	0	0.161468	0	0	0.0724185	0.101728	0	0	0	0	0
Raptor	TSC1	BRCA	0.123987	0	0	0.136984	0.0753144	0.0580397	0.0929026	0.106889	0.0861768	0	0	0	0
c.Met_pY1235	Stathmin	BRCA	0.123916	0.579402	0.680529	0.138595	0.106924	0	0.102273	0.125593	0.10917	0	0	0.090123	0.110248
CD31	p27_pT198	BRCA	0.123659	0	0	0.151747	0	0	0.0851909	0.121359	0.0784418	0	0	0	0
14.3.3_zeta	VEGFR2	BRCA	0.12337	0	0	0.141058	0.110507	0.076453	0.0887175	0.12374	0.0821281	0	0	0	0
Ku80	NF.kB.p65_pS536	BRCA	-0.123332	0	0	-0.138837	-0.0667668	-0.0985678	-0.0898881	-0.117101	-0.0732533	0	0	0	0
ARID1A	p90RSK	BRCA	0.123271	0	0	0.153044	0	0	0.0805138	0.112397	0.0680892	0	0	0	0
TAZ	TIGAR	BRCA	0.123259	0.388287	0.45327	0.145387	0.0531814	0	0.0848485	0.12979	0.0960743	0.0931848	0	0.0222339	0
Dvl3	GSK3.alpha.beta	BRCA	0.123181	0.392545	0.454999	0.141574	0	0	0.0838332	0.124185	0.0612336	0.151064	0	0.0206186	0.0684097
ARID1A	XRCC1	BRCA	0.123133	0	0	0.14675	0	0	0.0833856	0.113688	0.0913826	0	0	0.021773	0
Bak	CD20	BRCA	0.123059	0.408601	0.459889	0.123931	0.0870815	0	0.0909648	0.119757	0.100366	0.146157	0	0.0454897	0.0992542
Bax	Lck	BRCA	0.123017	0	0	0.136275	0.0920015	0	0.0906673	0.127228	0.0877983	0	0.0786111	0.0262031	0.0679446
PDCD4	Rab.25	BRCA	0.122986	0	0	0.150369	0.0785716	0.0980602	0.0833708	0.126378	0.0991677	0	0	0	0
Bid	Mre11	BRCA	0.122957	0.472948	0.522288	0.162527	0	0	0.0864883	0.141487	0.0946247	0.246904	0	0.032445	0.0938289
FASN	SCD1	BRCA	0.122898	0	0	0.132414	0.131159	0.138676	0.102886	0.129841	0.0891942	0	0	0	0
AMPK_pT172	S6_pS240_S244	BRCA	0.122755	0	0	0.18129	0	0.0788938	0.0902522	0.127078	0.063444	0	0	0	0
STAT3_pY705	TRFC	BRCA	0.122752	0	0	0.142194	0.0801978	0.116735	0.086033	0.115572	0.0730316	0	0	0	0
FOXO3a_pS318_S321	HSP70	BRCA	-0.122618	0	0	-0.164961	0	0	0	-0.109464	0	0	0	0	0
4E.BP1_pS65	Cyclin_E1	BRCA	-0.122571	0	0	-0.158077	0	0	-0.0761839	-0.109655	0	0	0	0	0
CD20	Cyclin_D1	BRCA	0.122508	0.372507	0.411814	0.137855	0	0	0.0771587	0.118967	0.0662247	0	0	0	0
p38_MAPK	p38_pT180_Y182	BRCA	0.122457	0	0	0.145165	0.0654721	0	0.0770457	0.10828	0.0594276	0	0	0	0
Mre11	Stathmin	BRCA	0.122391	0.722095	0.783569	0.146143	0.179505	0	0.0972531	0.139776	0.126251	0.515398	0.515398	0.199384	0.515398
BRCA2	EGFR_pY1173	BRCA	-0.12238	0	0	-0.15594	0	0	-0.0771059	-0.106977	-0.0652786	0	0	0	0
mTOR	PDCD4	BRCA	-0.122375	0	0	-0.164581	0	0	-0.0713255	-0.105399	0	0	0	0	0
AR	BRCA2	BRCA	0.122148	0	0	0.14095	0	0	0.0794901	0.106716	0.073961	0	0	0	0
MEK1_pS217_S221	p90RSK	BRCA	-0.122129	0	0	-0.141169	0	0	-0.0942321	-0.127349	-0.0913386	0	0	0	0
14.3.3_epsilon	YAP	BRCA	0.122106	0.389397	0.440557	0.138454	0	0	0.0872992	0.128961	0.0897531	0	0	0	0
Caveolin.1	SF2	BRCA	-0.121901	0	0	-0.122943	-0.153061	-0.0865766	-0.099156	-0.142667	-0.116906	0.0957173	0	0.0222304	0.066309
ARID1A	Bad_pS112	BRCA	-0.121795	0	0	-0.138994	0	0	-0.0768593	-0.119582	-0.0575246	0	0	0	0
BRCA2	Stathmin	BRCA	0.121553	0	0	0.14674	0.0657368	0	0.0945797	0.145672	0.1414	0	0	0	0
p21	Rab.25	BRCA	-0.121378	0	0	-0.132899	-0.120692	-0.06467	-0.0945854	-0.115814	-0.0947185	0	0	0	0
FOXO3a	PKC.alpha_pS657	BRCA	-0.121259	0	0	-0.149979	0	0	-0.0830694	-0.111036	0	0	0	0	0
p70S6K_pT389	S6_pS235_S236	BRCA	0.120972	0	0	0	0.106701	0.107005	0.104161	0.129672	0.118135	0	0	0	0
ER.alpha_pS118	PREX1	BRCA	0.120957	0.576375	0.561247	0.123833	0.105964	0.135769	0.101758	0.126372	0.10672	0	0	0.0608029	0
Acetyl.a.Tubulin.Lys40	p38_pT180_Y182	BRCA	-0.12095	0	0	-0.133859	-0.102807	-0.0673002	-0.084023	-0.120631	-0.083409	0	0	0	0
AR	JNK2	BRCA	0.12063	0.399907	0.405014	0.137166	0.0733255	0.0682019	0.0778941	0.11344	0.0739534	0	0	0	0
4E.BP1_pT37T46	p70S6K_pT389	BRCA	0.120607	0	0	0.131575	0.0836786	0.0762004	0.094264	0.136328	0.132043	0	0	0	0
Bid	p27_pT198	BRCA	0.120331	0	0	0.145025	0	0	0.0901816	0.133817	0.0839596	0	0	0	0
ARHI	Heregulin	BRCA	0.120233	0.5476	0.501664	0.123393	0.132914	0	0.0924165	0.122508	0.125456	0.243087	0.243087	0.107007	0.243087
ATM	Mre11	BRCA	0.120201	0	0	0.160613	0	0	0.0694713	0.111678	0	0	0	0	0
Cyclin_E1	TRFC	BRCA	0.12013	0	0	0.143149	0.0529164	0.0896441	0.0770444	0.105235	0	0	0	0	0
HER3_pY1289	VEGFR2	BRCA	-0.120109	0	0	-0.134886	-0.0861798	0	-0.0867571	-0.116267	-0.0866881	0	0	0	0
Dvl3	eIF4G	BRCA	0.120036	0.579978	0.625997	0.134037	0.110845	0	0.0946573	0.129317	0.140706	0.254332	0.254332	0.0851255	0.254332
AMPK_alpha	CDK1	BRCA	0.119818	0	0	0.117686	0	0	0.107403	0.122354	0.0877977	0	0	0	0
Akt_pT308	Tuberin_pT1462	BRCA	0.119799	0.463405	0.442962	0.121205	0.102853	0.104925	0.11376	0.113639	0.109448	0.176743	0	0.048575	0.119439
Mre11	p53	BRCA	0.119664	0.50823	0.541984	0.147358	0.0938464	0	0.0695885	0.119863	0.0664828	0	0	0.0518207	0.0949261
Rad50	Rb_pS807_S811	BRCA	-0.119636	0	0	-0.129607	-0.0555626	0	-0.0807614	-0.109312	-0.070062	0	0	0	0
Akt	NDRG1_pT346	BRCA	-0.119557	0	0	-0.132924	-0.0925391	-0.0878548	-0.0822303	-0.121797	-0.090719	0.0994252	0	0.0188385	0.103893
Caveolin.1	Src_pY527	BRCA	0.119541	0.48709	0.507078	0.139853	0.12175	0.127501	0.0919811	0.137431	0.127472	0.161647	0.161647	0.0376425	0.0747075
GSK3_pS9	Rictor_pT1135	BRCA	0.119495	0	0	0.157804	0	0	0.0839846	0.103716	0	0.097803	0	0	0
ACC_pS79	GSK3.alpha.beta_pS21_S9	BRCA	0.119289	0	0	0.168958	0.121154	0.156568	0.11764	0.121893	0.0964454	0	0	0	0.0627114
C.Raf_pS338	MEK1_pS217_S221	BRCA	0.119237	0	0	0.119346	0	0	0.104224	0.111013	0.0697038	0	0	0	0
Cyclin_E2	p27_pT198	BRCA	0.11915	0	0	0.143684	0	0	0.0672947	0.108691	0	0	0	0	0
cIAP	p38_pT180_Y182	BRCA	-0.118953	0	0	-0.132741	0	0	-0.0898843	-0.112287	-0.090621	0	0	0	0
Chk1	Chk2_pT68	BRCA	0.11883	0.460052	0.497114	0.153597	0.0704629	0	0.0835005	0.120454	0.0924592	0	0	0.0272591	0.100705
CD49b	Chk1_pS345	BRCA	0.118812	0	0	0.1452	0.0653581	0	0.074559	0.118554	0.0939159	0.0936138	0.0936138	0.0600832	0.104181
c.Jun_pS73	Paxillin	BRCA	0.118808	0	0	0.131385	0	0	0.0800373	0.108293	0.059666	0	0	0	0
Bad_pS112	YAP_pS127	BRCA	0.118754	0	0	0.153745	0.0731064	0	0.0843174	0.107823	0.0679481	0	0	0	0
B.Raf	Bim	BRCA	0.118663	0.351072	0.371543	0.134474	0.116544	0.113753	0.0883238	0.121849	0.100076	0.0914338	0	0	0.124358
Lck	PKC.alpha_pS657	BRCA	0.118514	0.396722	0.383586	0.149397	0	0	0.0868563	0.0934641	0	0	0	0	0
Cyclin_D1	FOXO3a	BRCA	-0.118425	0	0	-0.133088	0	0	-0.0840369	-0.115425	-0.0705028	0	0	0	0
Lck	YB.1	BRCA	-0.118415	0	0	-0.147232	0	0	-0.0733094	-0.119377	0	0	0	0	0
E.Cadherin	FASN	BRCA	0.118281	0	0	0.177864	0.0906605	0.115319	0.0890145	0.116059	0	0	0	0	0
AR	IGFBP2	BRCA	0.118243	0	0	0.13219	0.11448	0.103214	0.0770772	0.122292	0.0591426	0	0	0	0
ER.alpha_pS118	Rictor	BRCA	0.118157	0	0	0.161044	0	0.0915569	0.0762147	0.0874016	0	0	0	0	0
GATA3	Rab.25	BRCA	0.118146	0	0	0.141451	0.101362	0.100317	0.080701	0.122634	0.0900251	0	0	0	0
AMPK_pT172	NF.kB.p65_pS536	BRCA	0.118089	0	0	0.139002	0.0904953	0.110341	0.0933838	0.127013	0.107806	0	0	0	0
Beclin	TRFC	BRCA	-0.118073	0	0	-0.151936	-0.0562588	-0.0638746	-0.081681	-0.122816	-0.0719461	0	0	0	0
14.3.3_beta	MIG.6	BRCA	-0.118045	0	0	-0.148824	0	0	-0.0776255	-0.11184	-0.0639605	0	0	0	0
Mre11	Smad4	BRCA	-0.117897	0	0	-0.168435	0	0	0	-0.121197	0	0	0	0	0
CD31	p53	BRCA	0.117818	0.451613	0.502891	0.129154	0.129779	0.0574078	0.0843665	0.112082	0.118028	0.235812	0.235812	0.0737805	0.127368
FoxM1	PI3K.p85	BRCA	-0.117704	0	0	-0.172263	-0.0555903	-0.0627982	-0.085836	-0.121446	-0.0812438	0.113542	0.113542	0.0421595	0.117717
GATA3	NDRG1_pT346	BRCA	-0.117655	-0.473559	-0.4618	-0.133749	-0.126626	-0.151225	-0.0821268	-0.121861	-0.119832	0.104737	0	0.0188669	0
AMPK_pT172	N.Ras	BRCA	0.117652	0	0	0.149217	0	0	0.0701929	0.0987133	0	0	0	0	0
JNK_pT183_Y185	JNK2	BRCA	0.117629	0	0	0.138716	0	0	0.0763196	0.113765	0.069764	0	0	0	0
14.3.3_beta	Bad_pS112	BRCA	0.117603	0	0	0.138856	0	0	0.0825802	0.115463	0	0	0	0	0
Annexin.1	Myosin.IIa_pS1943	BRCA	0.117584	0	0	0.138023	0.0664412	0	0.0767193	0.126074	0.0761043	0	0	0	0
Annexin.1	c.Kit	BRCA	0.117571	0.416191	0	0.132436	0.0893556	0	0.0753598	0.123888	0.0851289	0.0967554	0	0	0
C.Raf_pS338	JNK_pT183_Y185	BRCA	0.117448	0	0	0.143137	0	0	0.077996	0.121211	0.0875379	0	0	0	0
ERK2	GAB2	BRCA	0.117307	0	0	0.137952	0.0538534	0	0.0766543	0.111814	0.072533	0	0	0	0
N.Ras	Smad4	BRCA	0.117161	0.569346	0.550194	0.149122	0.0737141	0	0.0721722	0.119178	0.116536	0.246675	0.246675	0.0894426	0.246675
ARHI	YB.1	BRCA	0.11693	0	0	0.146	0	0	0.0691468	0.110735	0	0	0	0	0
FoxM1	Rad51	BRCA	0.116867	0	0	0.13678	0	0	0.0929483	0.0989298	0.076612	0	0	0	0
Bak	CD49b	BRCA	-0.116736	0	0	-0.130327	0	0	-0.0689486	-0.118599	-0.0664028	0	0	0	0
NDRG1_pT346	PAI.1	BRCA	0.11672	0	0	0.125296	0.096026	0.0901237	0.0832413	0.116552	0.0965342	0	0	0	0
14.3.3_beta	Stathmin	BRCA	0.116649	0.428267	0.486959	0.147326	0	0	0.084608	0.135588	0.0906479	0	0	0	0
BRCA2	Src	BRCA	0.116568	0	0	0.128317	0	0	0.0948302	0.121224	0.0795223	0	0.0869171	0.0410956	0.0861741
Src	YB.1_pS102	BRCA	-0.116461	0	0	-0.120306	0	0	-0.0949577	-0.122579	-0.0773985	0	0	0	0
GSK3.alpha.beta_pS21_S9	NF.kB.p65_pS536	BRCA	0.116433	0.438981	0.458168	0.151412	0.0811745	0.132248	0.0951638	0.104461	0.0772621	0	0	0	0
14.3.3_epsilon	DJ.1	BRCA	0.116263	0	0	0.146929	0	0	0.073022	0.111459	0.0751707	0	0	0	0
cIAP	Src_pY527	BRCA	0.116246	0	0	0.150792	0	0	0.0691347	0.108909	0	0	0	0	0
CDK1	p27_pT198	BRCA	0.11619	0	0	0.143866	0	0	0.0881985	0.106661	0.068389	0	0	0	0
PKC.pan_BetaII_pS660	STAT5.alpha	BRCA	0.116166	0.531676	0.548187	0.119966	0.155513	0.143216	0.101081	0.128448	0.130235	0.211934	0.211934	0.113469	0.211934
Bax	Smad1	BRCA	-0.116105	0	0	-0.134852	0	0	-0.0784876	-0.106003	-0.0585723	0	0	0	0
DJ.1	Rad51	BRCA	-0.116014	0	0	-0.135996	-0.0632772	0	-0.07813	-0.11473	-0.0693601	0	0	0	0
c.Jun_pS73	YB.1	BRCA	-0.115973	0	0	-0.14073	0	0	-0.0670865	-0.106704	0	0	0	0	0
Rictor	Tuberin	BRCA	0.115911	0	0	0.14062	0.0888069	0.0875348	0.0956256	0.0981272	0.0806525	0.13335	0.13335	0.0458511	0.10013
eEF2	PR	BRCA	-0.115898	0	0	-0.139228	-0.0534515	-0.0624547	-0.0736214	-0.115772	-0.0861431	0.100203	0.100203	0	0.0854203
eIF4G	LKB1	BRCA	-0.115883	-0.390097	-0.429641	-0.150849	0	0	-0.0787757	-0.103362	-0.0581618	0.12372	0	0.0313935	0.064476
beta.Catenin	NF2	BRCA	0.115723	0.478005	0.470283	0.116212	0.151849	0.116334	0.100209	0.130338	0.122576	0.169541	0.169541	0.0596325	0.169541
JNK2	p38_MAPK	BRCA	0.115634	0	0	0.135231	0	0	0.078441	0.113331	0.0662359	0	0	0	0
CD20	Chk1_pS345	BRCA	-0.115515	0	0	-0.143368	0	0	0	-0.12069	0	0	0	0	0
AMPK_alpha	Rictor	BRCA	0.115453	0	0	0.159284	0	0.0724468	0.0862637	0.100165	0	0	0	0	0
BRCA2	N.Ras	BRCA	0.115278	0	0	0.130095	0	0	0.0850686	0.113236	0.0756852	0	0	0	0
GSK3_pS9	p38_pT180_Y182	BRCA	0.115058	0	0	0.126881	0.0754148	0.115628	0.0928609	0.105221	0.0764345	0.120646	0	0.0471296	0.0777797
ACVRL1	VEGFR2	BRCA	0.115003	0	0	0.146033	0	0	0.0778494	0.104073	0.0622899	0	0	0	0
GSK3.alpha.beta	Rab.25	BRCA	0.114976	0.354971	0	0.118925	0.0767759	0	0.0903531	0.135692	0.0979978	0	0	0	0
mTOR	p90RSK	BRCA	0.114943	0.361158	0	0.127995	0.0925231	0.0621485	0.0977274	0.129903	0.126748	0	0	0.0228124	0
Rb_pS807_S811	Tuberin	BRCA	-0.114941	0	0	-0.144286	0	0	0	-0.101041	0	0	0	0	0
4E.BP1_pT37T46	Src_pY527	BRCA	0.114941	0	0	0.123805	0.125849	0.13541	0.0982087	0.135178	0.121275	0	0	0	0
Beclin	CD31	BRCA	0.114914	0.39172	0.516655	0	0.127386	0	0.109769	0.119341	0.119229	0.168974	0	0.0463371	0.0724322
Cyclin_E2	HER3	BRCA	0.114903	0	0	0.136105	0.0752073	0.0859962	0.073792	0.106593	0	0	0	0	0
N.Ras	P.Cadherin	BRCA	0.114824	0.397859	0.406536	0.122742	0.0666949	0	0.0896733	0.11988	0.0684411	0.11822	0.11822	0.0277937	0.107605
ARID1A	Stathmin	BRCA	0.114791	0	0	0.152585	0	0	0.070214	0.110759	0.0647716	0	0	0	0
MEK1	NF.kB.p65_pS536	BRCA	0.114663	0	0	0	0.105191	0.138226	0.102693	0.120397	0.095362	0	0	0	0
ETS.1	Rab11	BRCA	0.114662	0.381619	0.383113	0.183699	0	0	0.0739476	0	0	0	0	0	0
C.Raf	p90RSK_pT359_S363	BRCA	0.114612	0	0	0.116597	0	0	0.0866924	0.119504	0.0840055	0	0	0	0
HER3_pY1289	PRAS40_pT246	BRCA	0.114611	0	0	0.142397	0	0	0	0.101344	0	0	0	0	0
NF2	PRDX1	BRCA	-0.114592	0	0	-0.145954	0	0	0	-0.102371	0	0	0	0	0.0633802
GAB2	PREX1	BRCA	0.114555	0	0	0.126328	0.0868066	0.089535	0.0714965	0.114401	0.068415	0	0	0	0
Annexin.1	Lck	BRCA	0.114325	0.488916	0.474146	0.126862	0.109731	0.0819938	0.0807274	0.11367	0.0990545	0.195027	0.195027	0.0801611	0.171672
JNK2	p38_pT180_Y182	BRCA	-0.114314	0	0	-0.14321	0	0	-0.0730105	-0.104501	-0.0567448	0	0	0	0
p27_pT157	Shc_pY317	BRCA	0.114301	0	0	0.133328	0	0	0.072293	0.10602	0.059126	0	0	0	0
eIF4E	SF2	BRCA	-0.114238	0	0	-0.136917	0	0	-0.0771319	-0.114077	-0.0746253	0	0	0	0
SCD1	Smad1	BRCA	-0.114178	0	0	-0.141352	0	0	-0.0723534	-0.105024	-0.0644795	0	0	0	0
AMPK_alpha	NF.kB.p65_pS536	BRCA	-0.114155	0	0	-0.141134	-0.0619206	-0.0871298	-0.0856661	-0.109343	-0.06744	0	0	0	0
Bax	p90RSK_pT359_S363	BRCA	0.114082	0	0	0.127738	0	0	0.0706615	0.0994279	0	0	0	0	0
4E.BP1_pS65	PDCD4	BRCA	-0.114066	0	0	-0.125475	-0.0635726	0	-0.0837262	-0.136858	-0.0979518	0	0	0	0
4E.BP1_pT37T46	Chk1_pS345	BRCA	-0.113972	0	0	-0.14303	0	0	-0.0751908	-0.113223	0	0	0	0	0
4E.BP1_pS65	NF.kB.p65_pS536	BRCA	0.11391	0	0	0.126977	0	0	0.0858808	0.106304	0.0667101	0	0	0	0
Src_pY416	STAT3_pY705	BRCA	0.1139	0	0	0.13299	0	0.0667061	0.0866447	0.109486	0.0678179	0	0	0	0
14.3.3_beta	FOXO3a	BRCA	0.1137	0.359593	0.377364	0.140832	0	0	0.0843723	0.105879	0.0626144	0	0	0	0
P.Cadherin	p27_pT198	BRCA	0.113667	0	0	0.115617	0	0	0.0939602	0.112277	0.0733692	0	0	0.0232627	0.110176
A.Raf_pS299	YAP	BRCA	-0.113656	0	0	-0.149756	0	0	0	-0.109887	0	0	0	0	0
INPP4B	PREX1	BRCA	0.11353	0.540219	0.517861	0.129094	0.112919	0.145774	0.0821257	0.10535	0.0722959	0	0	0.0259453	0
S6_pS235_S236	YB.1_pS102	BRCA	0.113525	0.37934	0.359665	0.14382	0.0624047	0	0.0785952	0.0993748	0.0801336	0	0	0	0
IGFBP2	PREX1	BRCA	0.113305	0	0	0.134577	0.0724382	0.0727221	0	0.104975	0	0	0	0	0
FoxM1	TIGAR	BRCA	0.113232	0	0	0.145826	0	0	0.0805588	0.108598	0.0593965	0	0	0	0
4E.BP1_pS65	LKB1	BRCA	0.113142	0	0	0.163679	0	0	0.0678127	0	0	0	0	0	0
ETS.1	GAPDH	BRCA	0.113071	0	0	0.148287	0.0548449	0.072416	0	0.0942515	0	0	0	0	0
Chk1_pS345	PCNA	BRCA	0.113057	0	0	0.14168	0	0	0.0784108	0.0945881	0	0	0	0	0
Chk1	Mre11	BRCA	0.112889	0.647323	0.70441	0.141281	0.0700541	0	0.0787395	0.121488	0.0772541	0	0	0.120345	0.204862
Beclin	Cyclin_D1	BRCA	0.112797	0	0	0.144893	0	0	0.0676289	0.112337	0	0	0	0	0
14.3.3_epsilon	p27_pT157	BRCA	0.112762	0	0	0.128472	0	0	0.0720359	0.111032	0.0682963	0	0	0	0
ETS.1	PCNA	BRCA	-0.112639	0	0	-0.143906	0	0	-0.0833405	-0.114345	-0.0733929	0	0	0	0
ER.alpha_pS118	Src_pY527	BRCA	-0.112527	0	0	-0.131302	-0.0690621	-0.0915243	-0.0796747	-0.123027	-0.0869577	0	0	0	0
Notch1	PI3K.p85	BRCA	0.112484	0	0	0.15084	0	0	0	0.103283	0	0	0	0	0
AMPK_alpha	S6_pS240_S244	BRCA	-0.112452	0	0	-0.173416	0	-0.0599525	-0.0895945	-0.0963085	0	0	0	0	0
eIF4G	NF.kB.p65_pS536	BRCA	0.112425	0.440208	0.467712	0.126477	0.164923	0.138412	0.0950399	0.113986	0.132866	0.184917	0.184917	0.0965351	0.184917
Cyclin_E2	P.Cadherin	BRCA	-0.112419	0	0	-0.123046	-0.0689235	0	-0.0799361	-0.112818	-0.0592445	0	0.0835017	0	0
LKB1	RBM15	BRCA	-0.112378	-0.372729	-0.41376	-0.148483	-0.0572818	0	-0.0771311	-0.102633	0	0.10725	0	0.0212382	0
PDCD4	Src	BRCA	-0.112373	0	0	-0.117318	-0.141244	-0.108413	-0.102374	-0.110005	-0.106833	0	0	0	0
ER.alpha_pS118	IRS1	BRCA	0.112098	0.361707	0.369798	0.129847	0.117777	0.0820148	0.0853881	0.109667	0.105864	0	0	0	0
C.Raf_pS338	Src_pY416	BRCA	0.111926	0.350603	0.389533	0.118944	0.0854993	0	0.0929896	0.116838	0.104564	0	0	0	0
Ku80	RBM15	BRCA	0.111875	0.623316	0.672987	0.133874	0.149115	0.087383	0.0797873	0.138144	0.0964044	0.358367	0.358367	0.126252	0.358367
FoxM1	PAI.1	BRCA	-0.111809	0	0	-0.127069	-0.0722894	-0.0615096	-0.0803827	-0.115176	-0.079258	0	0	0	0
Raptor	Smad4	BRCA	-0.111691	0	0	-0.144105	0	0	-0.0730892	-0.103824	-0.0675495	0.10222	0	0	0.116582
RBM15	XBP1	BRCA	-0.111686	0	0	-0.153616	0	-0.0604296	-0.0773001	-0.107894	0	0	0	0	0
Akt	PDK1_pS241	BRCA	0.111487	0.386617	0.450653	0.145715	0.0934854	0.076763	0.0821111	0.0877559	0.0767762	0.130497	0	0.0230885	0.0676211
4E.BP1_pS65	beta.Catenin	BRCA	-0.111437	0	0	-0.163979	0	0	-0.077244	0	0	0	0	0	0
CDK1	YB.1_pS102	BRCA	-0.111417	0	0	-0.130507	0	0	-0.0678714	-0.0910407	0	0	0	0	0
p27_pT198	PEA.15	BRCA	0.111404	0	0	0.1391	0	0	0.0705149	0.0945592	0	0	0	0	0
Acetyl.a.Tubulin.Lys40	mTOR_pS2448	BRCA	-0.111371	0	0	-0.128884	0	0	-0.0771432	-0.109209	-0.0753425	0	0	0	0
MYH11	PAI.1	BRCA	0.11134	0	0	0.123606	0.0864451	0.0751945	0.0678352	0.102083	0	0	0	0	0
ATM	Rictor_pT1135	BRCA	-0.111267	0	0	-0.140875	0	0	-0.0710031	-0.0963113	0	0	0	0	0
GSK3.alpha.beta	TAZ	BRCA	-0.111202	-0.470605	-0.522265	-0.120228	0	0	-0.0679981	-0.105225	0	0	0	0.0254842	0.0725459
CDK1	Chk1	BRCA	0.111127	0.392006	0.453283	0.132562	0	0	0.0858989	0.107172	0.0829875	0.100079	0	0.0191443	0
p90RSK_pT359_S363	PKC.delta_pS664	BRCA	0.110927	0	0	0.134521	0	0	0.0884885	0.111018	0.0821341	0	0	0	0
FOXO3a_pS318_S321	VEGFR2	BRCA	0.110873	0	0	0.14057	0	0	0.0716776	0.0956273	0	0	0	0	0
Caveolin.1	RBM15	BRCA	-0.110854	-0.664474	-0.674329	-0.129802	-0.177392	-0.15769	-0.0880934	-0.139599	-0.0970907	0.287173	0	0.0704467	0.140218
ERK2	NF2	BRCA	0.110742	0.393908	0.386279	0.119765	0.0694562	0.0697816	0.0950518	0.100003	0.0830851	0	0	0	0
LKB1	Mre11	BRCA	0.110689	0.483321	0.582263	0.138126	0.109128	0	0.0879718	0.143658	0.0750976	0.186685	0.186685	0.0877209	0.186685
IGFBP2	LKB1	BRCA	0.110687	0	0	0.138859	0	0	0	0.0974237	0	0	0	0	0
Chk1	eIF4G	BRCA	-0.110655	-0.372117	-0.486212	-0.140801	0	0	-0.0718429	-0.111733	-0.0609282	0.128922	0	0	0
IRS1	NF.kB.p65_pS536	BRCA	0.110621	0	0	0.11939	0.0752588	0.0837987	0.0772324	0.105639	0.0644105	0	0	0	0
Chk2_pT68	Rictor_pT1135	BRCA	0.110508	0	0	0.139834	0	0	0.0722996	0.100098	0	0	0	0	0
BRCA2	ETS.1	BRCA	-0.110472	0	0	-0.117402	-0.107065	-0.0572364	-0.0926606	-0.10511	-0.0869298	0	0.0870494	0.0253476	0.075035
c.Met_pY1235	SF2	BRCA	0.11038	0	0	0.13271	0	0	0.078455	0.102263	0.0665979	0	0	0	0
Bim	GATA3	BRCA	0.110324	0.491937	0.488584	0.133721	0.0933284	0.108654	0.073573	0.101099	0.0772522	0.111831	0	0.0258025	0
4E.BP1	PCNA	BRCA	0.11031	0	0	0.132118	0	0	0.0847938	0.103695	0.0757155	0	0	0	0
Chk2	ERK2	BRCA	0.110193	0	0	0.121249	0	0.0725564	0.0950356	0.104045	0.078714	0	0	0	0
Myosin.IIa_pS1943	PREX1	BRCA	0.110136	0	0	0.133413	0.0554522	0.0820657	0.0750869	0.0962294	0	0	0	0	0
B.Raf	ETS.1	BRCA	-0.110081	-0.356947	0	-0.13877	-0.0847619	-0.114026	-0.0824429	-0.112353	-0.0749	0	0	0	0
C.Raf	CD49b	BRCA	-0.110073	0	0	0	0	0	-0.0875979	-0.112638	-0.106395	0	0	0	0
Mre11	P.Cadherin	BRCA	0.110041	0	0	0.164692	0	0	0	0.102295	0	0	0	0	0
cIAP	GATA3	BRCA	0.109919	0	0	0.134864	0.0701664	0.0597551	0.0677763	0.098472	0	0	0	0	0
PTEN	TRFC	BRCA	-0.109899	0	0	-0.117732	-0.0876793	-0.147767	-0.085235	-0.110727	-0.0779903	0	0	0	0
eEF2	Mre11	BRCA	-0.10988	0	0	-0.164382	0	0	0	-0.113748	0	0.114744	0	0	0
Bcl.xL	Chk1_pS345	BRCA	0.109837	0	0	0.111773	0	0	0.0903894	0.116062	0.0866239	0	0	0	0
Bak	Notch1	BRCA	0.109833	0	0	0.137836	0	0	0	0.100495	0	0	0	0	0
Akt	PI3K.p110.alpha	BRCA	0.109787	0	0	0.134294	0	0	0	0.0935193	0	0	0	0	0
Akt	Paxillin	BRCA	-0.109742	0	0	-0.126088	0	0	0	-0.10702	0	0	0	0	0
14.3.3_epsilon	LKB1	BRCA	-0.109721	0	0	-0.161635	0	0	0	-0.0937317	0	0	0	0	0
Bad_pS112	PDCD4	BRCA	0.109655	0.350272	0.411245	0.115152	0.135485	0.0685704	0.090498	0.12182	0.121519	0.106256	0.106256	0.0429476	0.106256
Akt	XRCC1	BRCA	-0.109597	0	0	-0.117056	0	-0.0574685	-0.0840671	-0.124044	-0.10883	0	0	0	0
B.Raf	Bcl.2	BRCA	0.10957	0	0	0.12221	0.0816221	0.108341	0.0805799	0.106453	0.0780287	0	0	0	0
Akt_pS473	CDK1	BRCA	-0.109402	0	0	-0.17442	0	-0.0708546	-0.077385	-0.127711	0	0	0	0	0
FOXO3a	p27_pT157	BRCA	-0.109372	0	0	-0.123082	0	0	-0.0796478	-0.103381	0	0	0	0	0
IGFBP2	YB.1	BRCA	0.109203	0	0	0.130078	0	0	0	0.10513	0	0	0	0	0
Rictor_pT1135	YAP	BRCA	0.109127	0	0	0.131497	0	0	0.0739931	0.0977404	0	0	0	0	0
Cyclin_E2	ERK2	BRCA	-0.109114	0	0	-0.131829	0	0	-0.0706004	-0.0937178	0	0	0	0	0
ACVRL1	C.Raf	BRCA	0.109113	0	0	0.145399	0	0	0	0.10184	0	0	0	0	0
Cyclin_D1	Cyclin_E1	BRCA	-0.109112	0	0	-0.130495	0	0	0	-0.103745	0	0	0	0	0
53BP1	Notch1	BRCA	-0.109075	-0.391393	-0.37986	-0.139462	0	0	0	-0.0922682	0	0	0	0	0
PEA15_pS116	PKC.delta_pS664	BRCA	0.109039	0	0	0.123838	0	0	0.0873836	0.107668	0	0	0	0	0
Chk2_pT68	HER3_pY1289	BRCA	0.109028	0	0	0.120224	0	0	0.071494	0.129891	0	0	0	0	0
S6_pS235_S236	Src_pY527	BRCA	-0.109018	0	0	-0.16524	0	-0.0788036	-0.0804772	-0.0889502	0	0	0	0	0
ACVRL1	p90RSK_pT359_S363	BRCA	0.108987	0	0	0.117256	0	0	0.0957366	0.114763	0.104915	0	0	0	0
Chk2	Cyclin_B1	BRCA	0.108905	0.528556	0.538484	0.120617	0.167462	0.139314	0.0961314	0.107228	0.110585	0.157508	0	0.0406448	0.112027
HER3_pY1289	Rad51	BRCA	0.108873	0	0	0.133803	0	0	0	0.0939222	0	0.107209	0	0.0195685	0
p70S6K	PDK1_pS241	BRCA	0.108835	0	0	0.128032	0	0.0668068	0.0740325	0.105028	0.0632982	0	0	0	0
Chk2	INPP4B	BRCA	-0.108826	0	0	-0.116264	-0.0856214	-0.0594361	-0.0782008	-0.117788	-0.0577889	0	0	0	0
FOXO3a_pS318_S321	Smad3	BRCA	-0.108758	0	0	-0.12988	0	0	-0.0732904	-0.100051	-0.0612854	0	0	0	0
p27_pT198	Rab.25	BRCA	-0.108731	0	0	-0.119715	0	0	-0.085404	-0.105556	-0.0809478	0	0	0	0
ASNS	eEF2K	BRCA	-0.108598	0	0	-0.128664	-0.0848654	0	0	-0.108462	0	0	0	0	0
MYH11	Smad1	BRCA	-0.10859	0	0	-0.142363	0	0	0	-0.0959329	0	0	0	0	0
PEA15_pS116	TIGAR	BRCA	0.108506	0	0	0.115438	0.0545658	0	0.0911551	0.105846	0.0788284	0	0	0	0
p27	p27_pT198	BRCA	0.108488	0	0	0.117292	0	0	0.0838792	0.108199	0.0875088	0	0	0	0
14.3.3_zeta	4E.BP1	BRCA	0.108439	0	0	0.118349	0.104044	0.0865704	0.0825331	0.110202	0.0700846	0	0	0	0
PKC.alpha	YAP	BRCA	0.108407	0	0	0.150451	0	0	0.0830143	0	0	0	0	0	0
Bap1.c.4	XRCC1	BRCA	0.108406	0.370499	0.360955	0.127081	0.0544307	0	0.0761947	0.114295	0.0972768	0.093796	0.093796	0.0260314	0.108083
JNK2	PDCD4	BRCA	-0.108397	0	0	-0.127266	-0.0680643	-0.0675309	-0.0748506	-0.0927331	-0.0659234	0	0	0	0
Lck	PKC.pan_BetaII_pS660	BRCA	0.108375	0	0	0.128823	0	0.0672252	0.0861711	0.104471	0.0619264	0	0	0	0
14.3.3_beta	Beclin	BRCA	0.108244	0	0	0.123694	0	0	0.0863216	0.103203	0	0	0	0	0
c.Met_pY1235	Chk2_pT68	BRCA	0.10818	0.684586	0.725219	0.111885	0.180919	0	0.0999395	0.137496	0.174902	0.425326	0.425326	0.186014	0.254272
Bad_pS112	YB.1_pS102	BRCA	0.10795	0	0	0.115333	0	0	0.0811252	0.102304	0.0924283	0	0	0	0
c.Met_pY1235	P.Cadherin	BRCA	-0.107883	0	0	-0.129638	0	0	-0.0703139	-0.125549	0	0	0	0	0
eIF4G	XRCC1	BRCA	-0.107843	0	0	-0.125607	0	0	-0.0673751	-0.105712	-0.0732196	0	0	0	0
FOXO3a_pS318_S321	MEK1_pS217_S221	BRCA	0.107821	0	0	0.128729	0	0	0.0833595	0.0927954	0.0678716	0	0	0	0
cIAP	N.Cadherin	BRCA	-0.10782	-0.501206	-0.468068	-0.113695	0	0	-0.0836279	-0.117933	-0.0961337	0.155551	0.155551	0.0337999	0.0691267
AMPK_alpha	INPP4B	BRCA	0.107698	0	0	0.125691	0.102788	0.0747512	0.0818337	0.102004	0.0667555	0	0	0	0
cIAP	Src	BRCA	-0.107589	0	0	-0.12502	0	0	-0.0803304	-0.116228	-0.0613567	0	0	0	0
CD49b	DJ.1	BRCA	-0.107509	0	0	-0.119245	0	-0.0627598	-0.0713005	-0.111523	-0.0824787	0	0	0	0
p90RSK	Rab.25	BRCA	0.107476	0	0	0.136341	0.0776221	0	0.0721413	0.0893779	0.0585794	0	0	0	0
Cyclin_E1	ER.alpha	BRCA	-0.107439	-0.407359	-0.458404	-0.135071	-0.0829007	-0.101437	-0.0745307	-0.0964592	-0.0610208	0.182052	0.182052	0.0624886	0.0926887
Bap1.c.4	FoxM1	BRCA	0.107384	0.430628	0.403197	0.137118	0.10464	0.0689746	0.0821716	0.113198	0.114651	0	0	0	0.0649135
ER.alpha_pS118	p27	BRCA	-0.107333	0	0	-0.13099	0	0	0	-0.103126	0	0	0	0	0
PTEN	Transglutaminase	BRCA	-0.10729	0	0	-0.13425	0	0	0	-0.0904545	0	0	0	0	0
Chk1_pS345	NF2	BRCA	0.107237	0	0	0.124364	0	0	0.0792185	0.111902	0.0906678	0	0	0	0
Bak	Myosin.IIa_pS1943	BRCA	-0.107211	0	0	-0.122681	0	0	-0.0752144	-0.108487	0	0	0	0	0
ER.alpha	MIG.6	BRCA	-0.107187	0	0	-0.128717	0	0	-0.072803	-0.105921	-0.0657706	0	0	0	0
ACVRL1	Stathmin	BRCA	-0.107164	0	0	-0.145652	0	0	-0.0769033	-0.119841	-0.0742961	0	0	0	0
p90RSK	S6_pS240_S244	BRCA	-0.10715	0	0	-0.14156	0	-0.0809685	-0.0822676	-0.105629	-0.0652575	0	0	0	0
Beclin	Bid	BRCA	-0.107137	0	0	-0.129476	0	0	-0.0907	-0.101857	-0.0798424	0	0	0	0
Akt	JNK2	BRCA	0.107115	0	0.386134	0.125569	0.0800601	0.0583326	0.0730646	0.105382	0.0937632	0.096603	0	0	0.0632363
p53	Shc_pY317	BRCA	0.107032	0	0	0.112829	0.0758525	0	0	0.115978	0.0718677	0	0	0	0
FASN	IGFBP2	BRCA	-0.107029	0	0	-0.123674	-0.0720023	-0.0825313	0	-0.0985768	0	0	0	0	0
Claudin.7	VEGFR2	BRCA	0.107022	0.393695	0.373724	0.11399	0.10563	0.105259	0.0854958	0.114023	0.106318	0	0	0	0
ERK2	PDK1_pS241	BRCA	0.107004	0	0	0.136626	0	0	0.0853624	0.130933	0.0947622	0	0	0	0
MIG.6	YB.1	BRCA	-0.106998	0	0	-0.125382	0	0	0	-0.0965663	0	0	0	0	0
Cyclin_E2	GSK3.alpha.beta	BRCA	0.106944	0	0	0.134318	0	0	0	0.0975206	0	0	0	0	0
C.Raf_pS338	Myosin.IIa_pS1943	BRCA	0.106924	0	0	0.121141	0	0	0.0812776	0.104245	0	0	0	0	0
Akt_pT308	PRAS40_pT246	BRCA	0.1069	0.548363	0.579114	0	0.083137	0.0793364	0.109856	0	0.0949449	0.204884	0	0.0744129	0.108043
NDRG1_pT346	PRAS40_pT246	BRCA	0.106886	0	0	0.118574	0	0	0.0759346	0.0947664	0.0695852	0	0	0	0
N.Ras	PKC.delta_pS664	BRCA	-0.106877	0	0	-0.137874	0	0	-0.0677508	0	0	0	0	0	0
c.Met_pY1235	Mre11	BRCA	0.106802	0.674787	0.766057	0.113023	0.131133	0	0.0938112	0.131915	0.122626	0.475865	0.475865	0.197938	0.475865
CDK1	PEA15_pS116	BRCA	-0.106775	0	0	-0.125352	0	0	-0.0733302	-0.0947092	0	0	0	0	0
p38_pT180_Y182	STAT3_pY705	BRCA	0.106714	0	0	0.129129	0	0	0.0718038	0.0989617	0.0621769	0	0	0	0.0796062
INPP4B	PR	BRCA	0.106662	0.421047	0.410614	0.123384	0.0542755	0	0.0701524	0.0943143	0	0	0	0	0
STAT3_pY705	STAT5.alpha	BRCA	0.106633	0	0	0.126159	0.0838728	0.0686654	0.0696191	0.107753	0.068359	0	0	0	0
GSK3.alpha.beta	Shc_pY317	BRCA	0.106603	0	0	0.131072	0	0	0	0.0972763	0	0	0	0	0
AR	PEA.15	BRCA	0.106543	0	0	0.133187	0.0597676	0	0.0671895	0.0980311	0	0	0	0	0
Acetyl.a.Tubulin.Lys40	C.Raf_pS338	BRCA	-0.106489	0	0	-0.128374	0	0	0	-0.0955159	0	0	0	0	0
Smad3	Transglutaminase	BRCA	0.106474	0	0	0.1257	0	0	0	0	0	0	0	0	0
EGFR_pY1173	Rab11	BRCA	0.106463	0.572789	0.63812	0.127581	0.0797646	0	0.0808624	0.0884033	0.0851003	0.296852	0	0.065157	0.174567
Smad1	STAT5.alpha	BRCA	-0.106408	0	0	-0.133596	0	0	0	-0.0962698	0	0	0	0	0
Myosin.IIa_pS1943	YB.1	BRCA	0.106404	0.352768	0	0.127502	0.0746812	0.0599284	0.0819914	0.102285	0.0585593	0.117308	0.117308	0.0381377	0.0917592
B.Raf	NDRG1_pT346	BRCA	0.106346	0	0	0.123686	0.0710904	0.0877476	0.0693008	0.0959439	0.0584532	0	0	0	0
PR	Rad50	BRCA	0.106299	0	0	0.125232	0	0	0.079852	0.098385	0.0739623	0	0	0	0
eEF2	Rictor	BRCA	-0.106291	0	0	0	-0.0959493	-0.132856	-0.093712	-0.0996448	-0.0835291	0	0	0	0
ER.alpha	INPP4B	BRCA	0.106248	0.606223	0.63711	0.118131	0.107356	0.117582	0.0819377	0.112462	0.0701689	0.30342	0	0.136622	0.132032
GSK3.alpha.beta_pS21_S9	PRAS40_pT246	BRCA	0.106179	0.563572	0.558895	0.113844	0	0.0660993	0.0952574	0	0.0631481	0.207018	0	0.0706708	0.0872059
MEK1	Src	BRCA	-0.106166	0	0	-0.138583	0	0	0	-0.109373	0	0	0	0	0
HER3_pY1289	MIG.6	BRCA	0.106043	0	0	0.120276	0	0	0.0690461	0.108419	0	0	0	0	0
Rictor	Transglutaminase	BRCA	0.106037	0	0	0	0	0.0949395	0.0934757	0.0997947	0	0	0	0	0
Bcl.xL	SF2	BRCA	-0.106015	0	0	-0.114173	0	0	-0.0895886	-0.101744	-0.0850029	0	0	0	0
ACC1	PEA.15	BRCA	0.105974	0	0	0.136954	0	0.0734327	0.0818611	0.103089	0	0	0	0	0
SF2	Tuberin_pT1462	BRCA	0.105889	0	0	0.112776	0	0	0.0843509	0.106307	0.0764155	0	0	0	0
p90RSK_pT359_S363	Rictor	BRCA	-0.105889	0	0	-0.135716	0	0	-0.0740856	0	0	0	0	0	0
GAB2	XBP1	BRCA	-0.105842	0	0	-0.134952	0	0	0	-0.0992841	0	0	0	0	0
Rab.25	S6_pS235_S236	BRCA	-0.10576	0	0	-0.123282	-0.0817516	-0.0839367	-0.0857034	-0.112132	-0.0980156	0	0	0	0
AMPK_pT172	MYH11	BRCA	0.105685	0	0	0.151029	0	0	0.066908	0.091425	0	0	0	0	0
PDCD4	PRAS40_pT246	BRCA	0.105644	0	0	0.119347	0.0763476	0	0.0792392	0.102358	0.0900888	0	0	0	0
N.Ras	Rab11	BRCA	0.10563	0.463146	0.527609	0.139778	0	0	0.0702651	0.111919	0.0763052	0.248314	0	0.0438283	0.106894
Claudin.7	ER.alpha	BRCA	0.105601	0	0	0.13466	0.0612161	0.077259	0	0.0964936	0	0.116824	0	0.0239463	0.0704517
TAZ	VEGFR2	BRCA	0.105555	0	0	0.126689	0	0	0	0.0930969	0	0	0	0	0
AMPK_alpha	Stathmin	BRCA	-0.105485	0	0	-0.137087	0	0	-0.0783552	-0.0933557	0	0	0	0	0
eEF2	p70S6K	BRCA	0.105479	0	0	0	0.070331	0.0873587	0.072864	0.10958	0.0840547	0.134232	0	0.0224293	0.0720601
GSK3.alpha.beta	SCD1	BRCA	0.10539	0	0	0.131673	0	0	0	0.0994628	0	0	0	0	0
AR	ER.alpha	BRCA	0.105297	0.578927	0.609691	0.111046	0.106047	0.139784	0.0866067	0.10232	0.0978312	0.294932	0.294932	0.134875	0.294932
GSK3_pS9	NF2	BRCA	-0.105293	0	0	-0.133097	0	0	-0.0773952	0	0	0	0	0	0
Dvl3	PI3K.p85	BRCA	-0.105249	0	0	-0.111354	0	0	-0.0869505	-0.109368	-0.0834133	0	0	0	0
Bak	FOXO3a	BRCA	0.105229	0	0.362087	0.113697	0.101789	0	0.0873608	0.110435	0.0939474	0	0	0	0
p21	PRAS40_pT246	BRCA	0.105095	0	0	0.138696	0	0	0	0	0	0	0	0	0
c.Myc	Chk1_pS345	BRCA	-0.105046	0	0	-0.11212	0	0	-0.0809652	-0.111413	-0.073069	0	0	0	0
ERK2	Ku80	BRCA	0.105035	0.364183	0.439824	0	0.132049	0.0818161	0.101523	0.115075	0.129553	0	0	0.0269844	0.0743953
p62.LCK.ligand	S6_pS240_S244	BRCA	0.104953	0	0	0.120257	0.0861402	0.0752111	0.0733789	0.0914895	0.0804688	0	0	0	0
Bap1.c.4	STAT5.alpha	BRCA	-0.104767	0	0	-0.132702	0	0	0	-0.0959182	0	0	0	0	0
14.3.3_beta	C.Raf_pS338	BRCA	0.104753	0	0	0.137514	0	0	0.0718659	0.0874	0	0	0	0	0
c.Jun_pS73	IRS1	BRCA	0.104674	0	0	0	0.0784424	0	0.0883432	0.102812	0.0898959	0	0	0	0
Lck	STAT5.alpha	BRCA	0.104593	0	0	0	0.0794345	0.0899761	0.0906575	0.109335	0.0895337	0	0	0	0
BRCA2	GAB2	BRCA	-0.104551	0	0	-0.125208	0	0	0	-0.100634	0	0	0	0	0
p53	PKC.delta_pS664	BRCA	0.104545	0.388618	0.46144	0.11777	0.120473	0	0.0781655	0.106952	0.0919388	0.112189	0	0.036231	0
cIAP	Shc_pY317	BRCA	0.104535	0	0	0.129427	0	0	0	0.0929838	0	0	0	0	0
Annexin.1	ATM	BRCA	-0.104522	0	0	-0.135377	-0.0550075	0	0	-0.0973531	0	0	0	0	0
GAB2	p27_pT157	BRCA	0.104408	0	0	0.130781	0	0	0	0.0934264	0	0	0	0	0
JNK_pT183_Y185	Syk	BRCA	-0.104351	0	0	-0.113733	-0.0644345	0	-0.0672777	-0.0961773	-0.0608329	0	0	0	0
C.Raf_pS338	CD20	BRCA	-0.104346	0	0	-0.114185	0	0	-0.0720656	-0.105731	0	0	0	0	0
B.Raf	FASN	BRCA	-0.104294	0	0	-0.114039	-0.0934246	-0.119137	-0.0850041	-0.0977862	-0.0796325	0	0	0	0
IGFBP2	IRS1	BRCA	-0.104273	0	0	-0.12569	0	0	0	-0.093257	0	0	0	0	0
Bad_pS112	FOXO3a_pS318_S321	BRCA	0.104269	0	0	0	0	0	0.0904637	0.100734	0.107789	0	0	0	0
14.3.3_epsilon	FOXO3a	BRCA	0.104254	0.382852	0.396059	0.117632	0	0	0.0773831	0.110049	0.0751047	0	0	0	0
Myosin.IIa_pS1943	P.Cadherin	BRCA	0.104239	0	0	0.119165	0	0	0.0681569	0.113209	0	0	0	0	0
c.Jun_pS73	Lck	BRCA	-0.104192	0	0	-0.126728	0	0	-0.0691367	-0.0905942	0	0	0	0	0
PEA15_pS116	STAT3_pY705	BRCA	-0.104153	0	0	-0.113705	-0.0658197	-0.0687168	-0.0777597	-0.0955375	0	0	0	0	0
GSK3_pS9	Src_pY527	BRCA	0.104137	0	0	0.128418	0.0868512	0.093077	0.0850805	0.110778	0.0967474	0.100749	0	0	0.0681738
ER.alpha	PREX1	BRCA	0.104109	0.618157	0.602177	0.115929	0.117078	0.16161	0.0846077	0.1132	0.116182	0.266187	0.266187	0.104961	0.119413
MIG.6	PAI.1	BRCA	0.10404	0	0	0	0	0	0.0874548	0.106384	0.101302	0	0.0669837	0.0237611	0.065771
ATM	Rad51	BRCA	-0.104018	0	-0.360907	0	-0.0863467	0	-0.0850131	-0.106942	-0.0942152	0	0	0.0172251	0
Bad_pS112	p70S6K_pT389	BRCA	-0.103986	0	0	-0.115441	0	0	0	-0.108867	-0.0631137	0	0	0	0
14.3.3_zeta	p90RSK	BRCA	-0.103983	0	0	-0.114296	-0.0650547	0	-0.0798651	-0.110933	-0.0787528	0	0	0	0
PEA.15	Rab.25	BRCA	0.103969	0	0	0.118456	0	0	0.0726119	0.0943904	0	0	0	0	0
B.Raf	DJ.1	BRCA	-0.103964	0	0	-0.144449	0	0	0	0	0	0	0	0	0
MEK1_pS217_S221	NF.kB.p65_pS536	BRCA	0.103919	0	0	0.14152	0	0.0720488	0.0751758	0.0895722	0	0	0	0	0
PRAS40_pT246	XBP1	BRCA	-0.103905	0	0	-0.12629	0	0	-0.0762832	0	0	0	0	0	0
c.Myc	PAI.1	BRCA	0.103876	0	0	0	0.094361	0.0861717	0.0788119	0.112156	0.0838113	0	0	0	0
JNK_pT183_Y185	p70S6K_pT389	BRCA	0.103874	0	0	0.117319	0	0	0	0.0902594	0	0	0	0	0
Claudin.7	NF2	BRCA	0.10383	0	0	0	0.0862184	0.0811899	0.0794893	0.105224	0.0833824	0.112238	0.112238	0.0273561	0.0871413
p38_pT180_Y182	Paxillin	BRCA	-0.103748	0	0	-0.129073	-0.0669487	0	-0.0730049	-0.101504	-0.0802567	0	0	0	0
ARHI	c.Met_pY1235	BRCA	-0.103598	0	0	-0.127275	0	0	-0.0840712	-0.100704	-0.0834684	0.123768	0	0	0
Dvl3	PI3K.p110.alpha	BRCA	0.103586	0	0	0	0	0	0.0672974	0.0999588	0	0	0	0	0
MEK1	YAP	BRCA	0.103551	0	0	0.137283	0	0	0	0.0918901	0	0	0	0	0
PEA.15	XBP1	BRCA	-0.103531	0	0	-0.132138	0	0	-0.073567	-0.0877935	0	0.0942104	0.0942104	0.0324728	0.105141
Claudin.7	PRDX1	BRCA	0.103524	0	0	0.123234	0.068375	0	0	0.0962644	0	0	0	0	0
RBM15	Syk	BRCA	0.103457	0.446762	0.489271	0.111547	0.136885	0.120905	0.0725343	0.127304	0.114685	0.169665	0.169665	0.067332	0.169665
C.Raf_pS338	p38_pT180_Y182	BRCA	-0.103434	0	0	-0.123011	0	0	-0.0699865	-0.0931183	-0.0607039	0	0	0	0
eEF2K	eIF4G	BRCA	0.103378	0	0	0.121754	0.0677336	0	0	0.103784	0.0707357	0	0	0	0
ETS.1	Transglutaminase	BRCA	-0.103276	0	0	-0.135704	0	0	0	-0.0903827	0	0	0	0	0
JNK_pT183_Y185	MYH11	BRCA	0.10324	0	0	0.123499	0	0	0.067229	0.0908755	0	0	0	0	0
INPP4B	p38_MAPK	BRCA	-0.103201	0	0	-0.120899	0	0	0	-0.0895403	0	0	0	0	0
4E.BP1_pT37T46	NDRG1_pT346	BRCA	0.103189	0.376249	0	0.115809	0.103176	0.100808	0.0808835	0.100522	0.0927217	0.131211	0.131211	0.0484597	0.144617
FoxM1	PKC.delta_pS664	BRCA	-0.103186	0	0	-0.147915	0	0	-0.0819278	0	0	0	0	0	0
Smad1	VEGFR2	BRCA	-0.103155	0	0	-0.116392	0	0	-0.0761701	-0.097556	-0.0719125	0	0	0	0
Claudin.7	p62.LCK.ligand	BRCA	-0.103133	0	0	-0.120155	-0.0714433	-0.0806616	0	-0.104242	0	0	0	0	0
eEF2K	p90RSK	BRCA	0.103121	0	0	0.132172	0	0	0	0.0948464	0	0	0	0	0
AMPK_pT172	CDK1	BRCA	-0.103062	0	0	-0.113918	0	0	-0.081368	-0.0875507	-0.0693723	0	0	0	0
14.3.3_zeta	PREX1	BRCA	-0.103051	0	0	-0.123394	0	0	0	-0.0978862	0	0	0	0	0
ETS.1	PRDX1	BRCA	0.102999	0	0	0.112237	0.0888573	0.0723547	0.0781266	0.102107	0.0846082	0	0	0	0
GAPDH	Shc_pY317	BRCA	-0.102951	-0.371383	0	-0.119137	-0.0871187	0	0	-0.102141	-0.0584371	0	0	0	0
FOXO3a	Ku80	BRCA	0.102898	0	0	0.125276	0	0	0.0675925	0	0	0	0	0	0
Caspase.7_cleavedD198	p62.LCK.ligand	BRCA	0.102883	0	0	0	0.097761	0.0965938	0.0772722	0.110092	0.0866972	0	0	0	0
Caspase.7_cleavedD198	TRFC	BRCA	0.102743	0	0	0.132904	0	0.0674726	0	0	0	0	0	0	0
STAT5.alpha	Syk	BRCA	0.10273	0.447314	0.437172	0	0.101154	0.142419	0.085548	0.0944114	0.0913337	0.116544	0.116544	0.0336382	0.0872479
ERK2	Src_pY416	BRCA	-0.102729	0	0	-0.124015	0	0	-0.0755371	-0.0942916	-0.0598225	0	0	0	0
IGFBP2	Src	BRCA	0.102701	0	0	0.114376	0.0740517	0	0.0740238	0.104675	0	0	0	0	0
Bax	p62.LCK.ligand	BRCA	-0.102699	0	0	-0.117211	0	0	0	-0.0940098	0	0	0	0	0
14.3.3_beta	PKC.alpha	BRCA	-0.10268	0	0	-0.149744	0	0	-0.0742426	0	0	0	0	0	0
Bap1.c.4	RBM15	BRCA	0.102669	0.576679	0.629317	0.125992	0.115601	0.068811	0.0694334	0.111207	0.0724595	0.280808	0.280808	0.0754057	0.280808
Akt	VHL	BRCA	0.10263	0	0.363071	0	0.0974827	0.0570408	0	0.101248	0.0707483	0.102666	0.102666	0.0229292	0.0892212
GAPDH	Lck	BRCA	-0.102613	0	0	-0.126914	-0.0792663	-0.0582889	0	-0.111523	-0.0714133	0	0	0	0
Acetyl.a.Tubulin.Lys40	YAP_pS127	BRCA	0.102567	0	0	0	0.0781871	0.0579213	0.071249	0.0996352	0.0578088	0	0	0	0
Bap1.c.4	C.Raf_pS338	BRCA	-0.102525	-0.370952	-0.411982	0	0	0	-0.0814898	-0.121267	-0.101829	0	0	0	0
eEF2	HER3	BRCA	-0.102519	0	0	0	-0.132932	-0.136226	-0.0844737	-0.105355	-0.0964161	0	0	0	0
c.Myc	Collagen_VI	BRCA	0.102508	0	0	0.125104	0.0897157	0.10254	0	0.0976492	0.058649	0	0	0	0
GSK3_pS9	mTOR	BRCA	-0.10241	0	0	-0.150728	0	0	-0.082763	0	0	0	0	0	0
14.3.3_beta	CDK1	BRCA	0.10239	0	0	0.146331	0	0	0.0691288	0	0	0	0	0	0
BRCA2	PDK1	BRCA	0.102388	0	0	0.142356	0	0	0.0771453	0.0888799	0	0	0	0	0
G6PD	N.Ras	BRCA	0.102359	0	0	0.131045	0	0	0	0.0947203	0	0	0	0	0
p90RSK_pT359_S363	PDCD4	BRCA	0.102318	0	0	0.112101	0.0641953	0	0.0771003	0.106288	0.0817725	0	0	0	0
ASNS	VEGFR2	BRCA	-0.102309	0	0	-0.127303	0	0	0	-0.0953302	0	0	0	0	0
PEA15_pS116	YAP	BRCA	-0.102268	0	0	-0.124805	0	-0.0568552	-0.0796556	-0.0926363	0	0	0	0	0
MEK1	Syk	BRCA	0.102267	0	0	0.118919	0.0676078	0.0672945	0.0677553	0.0892302	0	0	0	0	0
PEA.15	Rad50	BRCA	-0.102259	0	0	-0.113201	0	0	-0.0777801	-0.0910781	0	0	0	0	0
14.3.3_zeta	53BP1	BRCA	-0.102245	0	0	-0.112205	-0.0818374	-0.0634932	-0.0751234	-0.105922	-0.068377	0	0	0	0
ARID1A	p70S6K_pT389	BRCA	-0.102118	0	0	-0.126254	0	0	0	-0.0927262	-0.0665639	0	0	0	0
Cyclin_E2	YB.1	BRCA	-0.102081	0	0	-0.111797	0	0	0	-0.1079	0	0	0	0	0
ARID1A	Smad1	BRCA	0.101989	0	0	0.117836	0	0	0.0796243	0.103845	0.0891397	0	0	0	0
HER2	p70S6K	BRCA	0.101986	0.344909	0	0.14564	0	0.0741412	0	0	0	0.102761	0	0	0
Myosin.IIa_pS1943	Smad1	BRCA	-0.101967	0	0	-0.129401	0	0	0	-0.0945222	0	0	0	0	0
GSK3.alpha.beta	JNK_pT183_Y185	BRCA	0.101942	0	0	0.128926	0	0	0	0	0	0	0	0	0
Bad_pS112	Stathmin	BRCA	0.101928	0	0	0.130431	0	0	0	0.0918996	0	0	0	0	0
GAPDH	NDRG1_pT346	BRCA	0.101907	0	0	0.123787	0.0899924	0.119281	0	0.0911312	0.0668556	0	0	0	0
N.Ras	PI3K.p110.alpha	BRCA	0.10187	0	0	0.113293	0	0	0	0.0945211	0	0	0	0	0
Claudin.7	Src_pY416	BRCA	0.10178	0	0	0.114887	0.106837	0.107015	0.0729573	0.101535	0.0749738	0	0	0	0
Chk2	p27	BRCA	-0.101726	0	0	-0.118336	0	0	-0.0690323	0	0	0	0	0	0
Bim	ERK2	BRCA	-0.10169	0	0	-0.11829	0	0	-0.0703541	-0.0959706	-0.0575802	0	0	0	0
cIAP	DJ.1	BRCA	0.10167	0	0	0.140998	0	0	0	0	0	0	0	0	0
GSK3.alpha.beta	PI3K.p110.alpha	BRCA	0.101669	0	0	0.115832	0	0	0.070201	0.0934843	0.0562092	0	0.0745779	0.0268525	0
PCNA	Stathmin	BRCA	0.101654	0	0	0.144762	0	0	0.0670398	0.09469	0	0	0	0	0
HER3	SF2	BRCA	0.101605	0	0	0.1187	0.0607637	0	0.067202	0.105334	0.0654435	0	0	0	0
Paxillin	PEA.15	BRCA	-0.101547	0	0	-0.110952	0	0	-0.0714903	0	0	0	0	0	0
Acetyl.a.Tubulin.Lys40	Bax	BRCA	-0.101458	0	0	-0.118827	-0.0544324	0	0	-0.094133	0	0	0	0	0
Notch1	Rab.25	BRCA	0.101404	0	0	0.14089	0	0	0	0	0	0	0	0	0
14.3.3_epsilon	Annexin.1	BRCA	0.101384	0	0	0.127897	0	0	0	0	0	0	0	0	0
cIAP	PCNA	BRCA	-0.101383	0	0	0	0	0	-0.0778879	-0.101581	-0.074823	0	0	0	0
ACC1	GSK3.alpha.beta_pS21_S9	BRCA	-0.101316	0	0	-0.162924	-0.0733046	-0.127571	-0.103964	-0.0896199	0	0	0	0	0
PKC.delta_pS664	YAP	BRCA	-0.101313	0	0	0	0	0	-0.0937582	-0.11131	-0.104183	0	0	0	0
Rad51	SF2	BRCA	0.101282	0	0	0.120214	0	0	0.0674979	0.103856	0.0721843	0	0	0	0
NDRG1_pT346	SCD1	BRCA	0.101246	0	0	0.134198	0	0	0	0	0	0	0	0	0
G6PD	RBM15	BRCA	-0.101238	0	0	-0.143087	0	0	0	-0.0897094	0	0	0	0	0
AMPK_pT172	Src_pY416	BRCA	-0.101237	0	0	-0.115703	-0.074924	-0.0754389	-0.0794006	-0.0881119	-0.0793945	0	0	0	0
Collagen_VI	Dvl3	BRCA	-0.101231	-0.551254	-0.591915	0	-0.148284	-0.072687	-0.0823976	-0.111795	-0.125277	0.196	0	0.0424241	0.0839882
Lck	p90RSK	BRCA	-0.10123	0	0	-0.135231	0	0	0	0	0	0	0	0	0
AMPK_pT172	S6_pS235_S236	BRCA	-0.101192	0	0	-0.139268	0	0	-0.0779671	-0.116176	-0.0841197	0	0	0	0
FOXO3a	SCD1	BRCA	0.101164	0	0	0	0	0	0.0823903	0.0997144	0.0747145	0	0	0	0
B.Raf	Src_pY416	BRCA	0.101143	0	0	0.131802	0	0	0	0.0888734	0	0	0	0	0
Bcl.xL	Rad51	BRCA	0.101142	0	0	0.123018	0	0	0.074255	0.092269	0.0687895	0	0	0	0
GAB2	YB.1	BRCA	0.101073	0	0	0	0.066185	0	0	0.101398	0	0	0	0	0
eIF4E	VEGFR2	BRCA	-0.101064	0	0	-0.128207	0	0	0	0	0	0	0	0	0
14.3.3_beta	CD20	BRCA	-0.101029	0.403631	0.479373	-0.138972	0	0	0	0	0	0.13957	0	0	0
AR	Chk2	BRCA	0.101029	0	0	0.127797	0	0.0592371	0	0.0909649	0	0	0	0	0
GSK3.alpha.beta	PDK1_pS241	BRCA	0.101022	0.386373	0.465734	0.122875	0.0607778	0	0.0791369	0.101806	0.0590067	0.178795	0.178795	0.0306853	0.0930615
eEF2	XBP1	BRCA	0.100989	0	0	0.114586	0	0	0.0761886	0.101948	0.0666922	0	0	0	0
INPP4B	Ku80	BRCA	0.100973	0	0	0.126398	0	0	0	0.0897612	0	0	0	0	0
c.Myc	Myosin.IIa_pS1943	BRCA	-0.100972	0	0	-0.126997	0	-0.0578235	-0.0712393	-0.0911914	0	0	0	0	0
CD49b	MYH11	BRCA	0.100968	0	0	0.122392	0.0704265	0.0846526	0.0711165	0.0900498	0.0684774	0	0	0.0177533	0
GSK3.alpha.beta	TSC1	BRCA	0.100954	0	0	0	0	0	0.0717583	0.100196	0.0738268	0	0	0.0272246	0.0768305
TRFC	XBP1	BRCA	0.100953	0	0	0.126715	0.0541725	0	0.0730983	0.0989779	0.0607336	0	0	0	0
ACC_pS79	GSK3.alpha.beta	BRCA	-0.10084	0	0	-0.150687	0	-0.0812978	-0.0702986	-0.109213	0	0	0	0	0
Cyclin_E2	IGFBP2	BRCA	0.100813	0	0	0.13067	0	0	0	0.09372	0	0	0	0	0
PDK1_pS241	PRDX1	BRCA	-0.100785	0	0	-0.123468	0	0	0	-0.109804	0	0	0	0	0
Smad3	TSC1	BRCA	-0.100776	0	0	0	0	0	-0.0721842	-0.101957	-0.0879394	0	0	0	0.0710804
B.Raf	PTEN	BRCA	-0.10072	0	0	0	-0.0608636	-0.0608152	-0.0742837	-0.0949669	-0.0614622	0	0	0	0
ERK2	SF2	BRCA	0.100565	0	0	0.129875	0	0	0	0	0	0	0	0	0
Cyclin_E2	LKB1	BRCA	-0.100553	-0.358275	0	0	-0.0766548	0	-0.0856523	-0.0971265	-0.0862135	0.0928367	0.0928367	0.0223195	0.104006
Rab11	TRFC	BRCA	-0.100492	-0.366541	-0.367555	-0.133444	0	0	0	-0.103207	-0.0597329	0	0	0	0
PKC.pan_BetaII_pS660	S6_pS235_S236	BRCA	0.100363	0	0	0.15793	0	0.0766523	0.0815543	0.0951112	0.0618132	0	0	0	0
AR	PCNA	BRCA	0.100321	0	0	0.125595	0	0	0	0.0876183	0	0	0	0	0
HSP70	Smad1	BRCA	-0.100319	0	0	0	0	0	0	-0.0870791	0	0	0	0	0
GAPDH	p27	BRCA	0.100299	0	0	0	0	0.0648439	0	0.100035	0	0	0	0	0
PRDX1	Syk	BRCA	0.100274	0	0	0	0	0	0	0.0975287	0	0	0	0	0
ARHI	PR	BRCA	0.100203	0	0	0.126716	0	0	0	0.0920561	0	0.0998091	0	0	0.0666309
Bax	Smad3	BRCA	-0.100157	0	0	-0.13579	0	0	0	0	0	0	0	0	0
Akt_pS473	Raptor	BRCA	-0.100087	0	0	0	-0.0660262	-0.0924246	-0.0918518	0	-0.0653947	0	0	0	0
p70S6K_pT389	STAT3_pY705	BRCA	0.100052	0	0.427332	0	0.0920619	0	0.0801881	0.105943	0.103124	0	0	0	0
Bak	p27_pT157	BRCA	-0.100049	0	0	0	0	0	-0.0793482	-0.109795	-0.103176	0	0	0	0
Bap1.c.4	PKC.alpha_pS657	BRCA	-0.100018	-0.411621	-0.375943	-0.134702	0	0	0	-0.0925995	0	0.11879	0	0	0.062854
4E.BP1	p38_MAPK	BRCA	-0.0999908	0	0	-0.125563	0	0	0	-0.0866712	0	0	0	0	0
p38_MAPK	p70S6K	BRCA	0.0999835	0	0	0.117099	0	0	0	0.0983017	0	0	0	0	0
Chk1	PDK1_pS241	BRCA	-0.099971	-0.437559	-0.530934	-0.138746	0	0	-0.0771973	-0.0939259	0	0.19017	0.19017	0.0332809	0.0846915
Bim	p27_pT198	BRCA	0.0999029	0	0	0	0	0	0.0729903	0.0952245	0	0	0	0	0
Bcl.xL	p27_pT198	BRCA	0.0998953	0	0	0	0	0	0.0769852	0.106377	0.0596429	0	0	0	0
AR	GATA3	BRCA	0.0998764	0.571268	0.611358	0	0.095002	0.101841	0.0812792	0.0912646	0.090348	0.267925	0	0.108135	0.110715
eIF4G	mTOR_pS2448	BRCA	-0.0998722	0	0	-0.130555	0	0	-0.0730757	-0.0941166	-0.0618214	0	0	0	0
AMPK_alpha	PEA.15	BRCA	0.0998564	0	0	0	0.0763571	0	0.0903455	0.0976129	0.0801299	0	0	0	0
4E.BP1_pS65	mTOR_pS2448	BRCA	0.099825	0	0	0.12845	0	0	0.0785007	0	0	0	0	0	0
HER3	XBP1	BRCA	0.0998142	0	0	0	0.113134	0.0852834	0.0983126	0.103993	0.1227	0.125534	0.125534	0.0763962	0.125534
Chk2	eEF2	BRCA	0.0998114	0.456463	0.450972	0	0.11322	0.112251	0.0918196	0.101417	0.0994423	0.144572	0.144572	0.0365511	0.100492
N.Cadherin	Rad50	BRCA	0.0997865	0	0	0.114798	0	0	0.0785544	0.109035	0.0638928	0	0	0	0
c.Met_pY1235	EGFR_pY1173	BRCA	0.0997712	0.411821	0.400701	0	0.0727924	0	0.0891595	0.123818	0.110135	0.188563	0.188563	0.0222745	0.0749509
beta.Catenin	FASN	BRCA	-0.0997644	0	0	-0.153507	-0.0878901	-0.122275	-0.0723101	-0.103209	0	0	0	0	0
ARHI	FOXO3a_pS318_S321	BRCA	0.0997553	0	0	0	0	0	0.082964	0.116495	0.102084	0	0	0	0
53BP1	Annexin.1	BRCA	-0.099748	-0.487887	-0.471697	0	-0.072027	-0.0668557	0	-0.0886795	-0.0664406	0.139153	0	0.0183993	0
ASNS	ATM	BRCA	0.0997307	0	0	0.117956	0.0570792	0	0	0.0868259	0	0	0	0	0
GAPDH	Rab.25	BRCA	0.0996526	0	0	0.124339	0.0788398	0.0891566	0.0713917	0.0956717	0.0776237	0	0	0	0
G6PD	MEK1_pS217_S221	BRCA	0.0996262	0	0	0.141687	0	0	0	0	0	0	0	0	0
FASN	STAT5.alpha	BRCA	0.0996047	0	0	0.127771	0	0.0992979	0	0	0	0	0	0	0
PDCD4	Shc_pY317	BRCA	0.0995832	0	0	0.118489	0.0707237	0.0583344	0	0	0	0	0	0	0
Cyclin_B1	PI3K.p85	BRCA	0.099543	0	0	0.158032	0	0.0713531	0	0.103666	0	0	0	0	0
p53	PKC.pan_BetaII_pS660	BRCA	-0.099519	0	0	-0.119263	0	0	0	-0.095497	0	0	0	0	0
PKC.alpha	XBP1	BRCA	0.0994772	0	0	0.116646	0	0.0752529	0.0897343	0.0890874	0.0782478	0	0	0	0
PRDX1	TAZ	BRCA	0.0994398	0	0	0.127866	0	0	0	0	0	0	0	0	0
Annexin.1	PRDX1	BRCA	-0.0994229	0	0	-0.120784	0	0	0	0	0	0	0	0	0
FOXO3a_pS318_S321	S6	BRCA	-0.0994192	0	0	-0.124064	-0.0534955	0	0	-0.0934032	-0.0693771	0	0	0	0
ARID1A	CD31	BRCA	-0.0994016	0	0	-0.131242	0	0	0	0	0	0	0	0	0
AR	Bad_pS112	BRCA	-0.099378	0	0	-0.114859	0	0	0	-0.0911047	-0.0625668	0	0	0	0
Bak	Heregulin	BRCA	0.0993773	0	0	0.116235	0	0	0	0.0905807	0	0	0	0	0
PEA15_pS116	PKC.alpha	BRCA	-0.0993479	0	0	0	0	-0.0855414	-0.084575	0	0	0	0	0	0
GAPDH	Tuberin	BRCA	-0.099317	0	0	-0.114314	-0.102803	-0.0718471	-0.0681587	-0.108426	-0.0909277	0	0	0	0
AMPK_alpha	MYH11	BRCA	-0.0993083	0	0	-0.145098	0	0	0	0	0	0	0	0	0
Beclin	Rictor	BRCA	-0.0993024	0	0	-0.117312	0	-0.0688039	-0.0841181	-0.0933898	0	0	0	0	0
Beclin	GAB2	BRCA	0.0992662	0	0	0.130651	0	0	0	0.090157	0	0	0	0	0
eIF4G	p62.LCK.ligand	BRCA	0.0992217	0.399587	0.361917	0.115148	0.0879084	0.0574085	0	0.0981532	0.0864854	0	0	0	0
BRCA2	N.Cadherin	BRCA	-0.0992094	0	0	-0.125524	0	0	-0.0696012	-0.101951	-0.0757204	0	0	0	0
JNK2	MAPK_pT202_Y204	BRCA	0.0991855	0	0	0.127546	0	0.065343	0	0	0	0	0	0	0
Fibronectin	VHL	BRCA	0.0991808	0	0	0	0.0818378	0.0916625	0	0.0936907	0	0	0	0	0
NF.kB.p65_pS536	Smad3	BRCA	-0.099072	0	0	-0.130655	0	0	0	-0.0879112	0	0	0	0	0
Akt_pT308	JNK_pT183_Y185	BRCA	-0.0990504	0	0	-0.14235	0	-0.0775295	0	0	0	0	0	0	0
E.Cadherin	GAPDH	BRCA	-0.0990214	0	0	-0.127559	-0.10717	-0.119686	0	-0.0896885	0	0	0	0	0
CD49b	Heregulin	BRCA	0.0990192	0	0	0.118627	0	0	0	0.104916	0	0	0	0	0
C.Raf	SF2	BRCA	0.0989464	0	0	0	0	0	0	0	0	0	0	0	0
Bap1.c.4	MEK1	BRCA	-0.098633	0	0	-0.124565	0	0	0	0	0	0	0	0	0
TAZ	XRCC1	BRCA	0.098619	0	0	0.118229	0	0	0	0.0915586	0	0	0	0	0
BRCA2	Transglutaminase	BRCA	-0.0985743	0	0	-0.116063	0	0	-0.0709865	-0.0934722	0	0	0	0	0
mTOR_pS2448	PI3K.p110.alpha	BRCA	0.0985671	0	0	0.111714	0	0	0.0703348	0.0910499	0	0	0	0	0
ER.alpha_pS118	PR	BRCA	0.0985144	0.438161	0.460119	0	0.115713	0.0860006	0.0927825	0.111156	0.133231	0	0	0.0233236	0
GAPDH	Transglutaminase	BRCA	0.0984675	0	0	0	0.0794487	0.0824943	0.0744959	0.100172	0.0653572	0	0	0	0
Chk2_pT68	STAT3_pY705	BRCA	-0.0984629	0	0	-0.121978	0	0	0	-0.0863775	-0.0640298	0	0	0	0
p90RSK	PI3K.p85	BRCA	0.0984378	0	0	0.133796	0	0	0.070291	0	0	0	0	0	0
HER3	Smad3	BRCA	-0.0983575	0	0	-0.119641	0	0	0	-0.0884386	0	0	0	0.02174	0.0996134
4E.BP1_pT70	p70S6K_pT389	BRCA	-0.0983548	0	0	-0.122314	0	0	0	-0.0980398	0	0	0	0	0
LKB1	p38_MAPK	BRCA	0.0983385	0	0	0.122386	0	0	0	0.0911025	0	0	0	0	0
IRS1	Notch1	BRCA	0.0981959	0	0	0	0.0679803	0	0.067847	0.103533	0.0833194	0	0	0	0
B.Raf	cIAP	BRCA	0.0981601	0.398565	0.386164	0.126956	0	0	0	0.0872576	0	0	0	0	0
Annexin.1	MIG.6	BRCA	-0.0980792	0	0	0	0	0	0	-0.0982435	-0.0632972	0	0	0	0
cIAP	Tuberin	BRCA	0.0980307	0.376741	0.364207	0.125293	0	0	0.0684589	0.110345	0.0760419	0	0	0	0
eIF4E	Fibronectin	BRCA	-0.0979758	0	0	0	-0.0577949	0	-0.0758685	-0.0917996	-0.0561593	0	0	0	0
p21	YAP	BRCA	-0.09793	0	0	-0.12609	0	0	0	0	0	0	0	0	0
AMPK_alpha	Collagen_VI	BRCA	-0.0979116	0	0	0	-0.0871523	-0.0839669	-0.0786309	-0.0917598	-0.0629501	0	0	0	0
ARID1A	Bap1.c.4	BRCA	0.097907	0.506534	0.490257	0	0.111335	0	0.0969035	0.113882	0.134527	0.216839	0.216839	0.176122	0.216839
Shc_pY317	Src_pY416	BRCA	0.0978632	0	0	0	0	0	0.101233	0.0894553	0.0769974	0	0	0	0
cIAP	INPP4B	BRCA	-0.0977912	0	0	-0.121463	0	0	0	0	0	0	0	0	0
FOXO3a_pS318_S321	PKC.alpha_pS657	BRCA	0.0977831	0.353121	0	0.11948	0	0	0.0770273	0	0.0705179	0	0	0	0
p21	Raptor	BRCA	0.0977831	0	0	0.11462	0	0	0.0743915	0.103047	0.0579664	0	0	0	0
p38_pT180_Y182	STAT5.alpha	BRCA	-0.0977682	0	0	-0.128706	0	0	0	-0.094747	0	0	0	0	0
Bcl.xL	eIF4G	BRCA	-0.0977531	0	0	-0.11437	-0.0542621	0	-0.0748199	-0.113302	-0.0923445	0	0	0	0
Rab.25	S6	BRCA	0.0977442	0	0	0.117705	0.0774461	0	0	0.102339	0.070415	0.140367	0.140367	0.076358	0.140367
Bap1.c.4	Ku80	BRCA	0.0977107	0.432888	0.523822	0.123631	0	0	0	0	0	0	0	0.0241609	0
PKC.pan_BetaII_pS660	S6_pS240_S244	BRCA	-0.097687	0	0	-0.156842	0	-0.0951392	-0.0791191	0	0	0	0	0	0
PAI.1	Paxillin	BRCA	0.0976635	0	0	0.114805	0	0	0	0.0926329	0	0	0	0	0
Annexin.1	STAT5.alpha	BRCA	0.0976517	0	0	0.111491	0	0	0	0.0962369	0	0	0	0	0
PDK1_pS241	Rab11	BRCA	-0.097645	0	0	-0.150361	0	0	-0.0744279	0	0	0	0	0	0
AR	Transglutaminase	BRCA	-0.0976132	0	0	0	0	0	0	-0.0898527	0	0	0	0	0
p27	PDCD4	BRCA	0.0975495	0	0	0	0	0	0.071317	0.102767	0.0736355	0	0	0	0
PRAS40_pT246	Smad1	BRCA	-0.0974835	0	0	-0.126711	0	0	0	0	0	0	0	0	0
FASN	PR	BRCA	0.0974773	0	0	0	0	0	0.0677054	0	0	0	0	0	0
B.Raf	mTOR_pS2448	BRCA	0.0974747	0	0	0.123194	0	0	0.0728077	0.0891182	0.0581428	0	0	0	0
DJ.1	Tuberin	BRCA	-0.097423	0	0	-0.136248	0	0	0	-0.101983	-0.0709484	0	0	0	0
PRAS40_pT246	RBM15	BRCA	0.0974121	0	0	0.116125	0	0	0.0679692	0.107301	0.0672551	0	0	0	0
Bid	mTOR_pS2448	BRCA	-0.0974059	-0.374788	-0.362113	0	0	0	-0.0914721	-0.104525	-0.101221	0	0	0	0
DJ.1	Fibronectin	BRCA	-0.0974014	0	0	0	-0.0969505	-0.0859214	-0.0766129	-0.103243	-0.0620933	0	0	0	0
EGFR	GSK3_pS9	BRCA	-0.097319	0	0	-0.140832	0	-0.0729268	-0.0690299	-0.0922503	0	0	0	0	0
4E.BP1_pS65	p38_MAPK	BRCA	-0.0973139	0	0	-0.126428	0	0	0	0	0	0	0	0	0
eEF2K	HER3	BRCA	0.0972687	0	0	0	0.0847732	0.0769117	0.0764662	0.104732	0.0831143	0	0	0	0
GAB2	PAI.1	BRCA	0.0972546	0	0	0	0	0	0	0.0899657	0	0	0	0	0
B.Raf	p27_pT198	BRCA	-0.0972072	0	0	0	0	0	-0.0799099	-0.108698	-0.0686856	0	0	0	0
C.Raf_pS338	cIAP	BRCA	0.0971399	0	0	0	0	0	0.0824619	0.0976111	0.0787645	0	0	0	0
A.Raf_pS299	ARHI	BRCA	0.0971122	0	0	0.11773	0	0	0	0.0947966	0	0	0	0	0
N.Cadherin	S6	BRCA	-0.0970353	-0.446047	-0.502737	-0.110641	-0.0752068	-0.0679101	0	-0.104636	-0.0660983	0	0	0	0
14.3.3_beta	ARID1A	BRCA	-0.0970339	0	0	-0.121855	0	0	0	-0.103027	-0.0610188	0	0	0	0
EGFR_pY1173	p90RSK_pT359_S363	BRCA	-0.0969762	0	0	0	0	0	-0.0751804	-0.0918017	-0.0588091	0	0	0	0
Bak	Smad3	BRCA	0.0969375	0.396412	0.376704	0	0.159162	0.0789633	0.105734	0.112071	0.143068	0.12758	0.12758	0.0586346	0.12758
INPP4B	VHL	BRCA	0.096935	0	0	0.116487	0.0667144	0.0905359	0	0.0868733	0	0	0	0	0
GSK3.alpha.beta_pS21_S9	XRCC1	BRCA	0.0969073	0	0	0.12915	0	0.0829082	0	0.0941646	0.0617546	0	0	0	0
ACC_pS79	Rb_pS807_S811	BRCA	0.0968944	0	0	0.145894	0.0656608	0.0699579	0	0	0	0	0	0	0
Chk1	p27_pT198	BRCA	-0.0968591	0	0	-0.120548	0	0	0	0	0	0	0	0	0
Chk1_pS345	Src_pY416	BRCA	0.0968511	0	0	0	0.0932782	0	0.0827387	0.104937	0.0994219	0	0	0	0
CD31	MEK1_pS217_S221	BRCA	0.0968366	0	0	0.113357	0	0	0.0778035	0.0951701	0.0765889	0	0	0	0
Src_pY527	STAT3_pY705	BRCA	0.0968048	0.451645	0.481505	0	0.113614	0.100374	0.0864656	0.112964	0.122091	0.136015	0	0.0461225	0.0870282
N.Cadherin	p90RSK_pT359_S363	BRCA	0.0967879	0	0	0	0	0	0.0701955	0	0	0.096225	0.096225	0.0227106	0.0679633
CD49b	NF2	BRCA	-0.0967392	0	0	-0.126669	0	0	0	0	0	0	0	0	0
A.Raf_pS299	Chk2_pT68	BRCA	0.0966612	0.371641	0	0	0	0	0.076283	0.119489	0.0753532	0	0	0.0190042	0
A.Raf_pS299	AR	BRCA	0.0966515	0	0	0.111524	0	0	0	0.0919456	0	0	0	0	0
53BP1	Cyclin_E2	BRCA	-0.0966407	0	0	-0.120687	0	0	0	0	0	0	0	0	0
IRS1	N.Ras	BRCA	0.0966311	0	0	0.110973	0	0	0	0.0904284	0	0	0	0	0
14.3.3_epsilon	Rad51	BRCA	0.0965936	0	0.407997	0.117884	0	0	0	0.0980138	0.0720815	0.13539	0.13539	0.0248106	0.0844707
Bak	TIGAR	BRCA	0.0965899	0	0	0.127855	0	0	0	0	0	0	0	0	0
Bcl.xL	beta.Catenin	BRCA	0.0965671	0	0	0.113174	0	0	0.0775678	0	0	0	0	0	0
FOXO3a_pS318_S321	MIG.6	BRCA	-0.0965466	0	0	0	0	0	-0.0818857	-0.0956898	-0.0779615	0	0	0	0
mTOR_pS2448	Smad4	BRCA	-0.0965401	-0.357163	0	-0.123655	0	0	0	-0.0866565	-0.0636113	0	0	0	0
FASN	p70S6K	BRCA	0.0965391	0	0	0	0.073153	0.11159	0.068549	0	0	0	0	0	0
Akt_pT308	GSK3_pS9	BRCA	0.0965387	0.457564	0.460434	0	0.0980113	0.110195	0.097006	0	0.0743411	0.202693	0.202693	0.0370781	0.0848488
Rab11	SCD1	BRCA	-0.0965086	0	0	-0.139765	0	0	0	0	0	0.126594	0.126594	0.0230593	0.0718982
Cyclin_E2	JNK2	BRCA	0.0964971	0	0	0.121842	0	0	0	0	0	0	0	0	0
HER3_pY1289	NF.kB.p65_pS536	BRCA	-0.0964909	0	0	0	0	0	-0.0751057	-0.0984247	0	0	0	0	0
4E.BP1_pS65	ERK2	BRCA	0.0963868	0	0	0.12892	0	0	0	0	0	0	0	0	0
GSK3.alpha.beta	NDRG1_pT346	BRCA	-0.0963851	0	0	-0.128096	-0.0622873	0	0	-0.0908547	0	0	0	0	0
YAP	YB.1_pS102	BRCA	0.096356	0	0	0.129467	0	0	0	0	0	0	0	0	0
Myosin.IIa_pS1943	PEA.15	BRCA	-0.0963493	0	0	-0.117036	0	0	-0.0697691	-0.106102	0	0.0978677	0	0.0278377	0
FOXO3a_pS318_S321	YAP_pS127	BRCA	0.0962547	0	0	0	0.0711106	0	0.0897415	0.0963801	0.0882614	0	0	0	0
Chk1_pS345	Rad51	BRCA	0.0962526	0.344167	0.395661	0	0.0845759	0	0.0839539	0.113226	0.13386	0	0	0	0
ACVRL1	p21	BRCA	-0.0962464	0	0	-0.110999	0	0	-0.0737319	-0.0971875	-0.0594726	0	0	0	0
PDCD4	Smad3	BRCA	-0.0962058	0	0	-0.119235	0	0	0	-0.0893405	0	0	0	0	0
Annexin_VII	BRCA2	BRCA	0.0961733	0	0	0	0	0	0	0.0904032	0	0	0	0	0
MAPK_pT202_Y204	S6	BRCA	-0.0960889	-0.405681	-0.40451	-0.142235	-0.0829313	-0.0918158	0	-0.0908294	0	0.139523	0	0.0196609	0.0803716
Cyclin_D1	S6	BRCA	-0.0960587	-0.459879	-0.451294	0	-0.0596961	0	-0.0681586	-0.0994506	-0.0732852	0	0	0	0
MAPK_pT202_Y204	p21	BRCA	0.0960536	0	0	0.112522	0.0595187	0.0864243	0.0749799	0	0.0625882	0	0	0	0
Myosin.IIa_pS1943	S6	BRCA	0.0960359	0	0.393247	0.123002	0	0	0	0.0876795	0	0.11162	0	0.018128	0
Beclin	Rab11	BRCA	-0.0960029	0	0	0	-0.0668334	0	-0.081824	-0.0937086	-0.0735063	0	0	0	0
ARHI	p70S6K_pT389	BRCA	0.0959863	0.370294	0	0	0	0	0.0683982	0.0881094	0.070494	0	0	0	0
beta.Catenin	Rad50	BRCA	0.0959712	0	0	0.122974	0.0715279	0.0677129	0.0763819	0	0	0	0	0	0
CD49b	Cyclin_E1	BRCA	-0.0959125	0	0	0	0	0	0	-0.0955579	0	0	0	0	0
Claudin.7	P.Cadherin	BRCA	-0.0958966	0	0	-0.115762	0	0	0	0	0	0	0	0	0
Bcl.xL	GAPDH	BRCA	0.0958688	0	0	0	0.0901447	0.0745376	0.0792968	0.0933287	0.0821625	0	0	0	0
ATM	PTEN	BRCA	-0.0958669	0	0	-0.112656	0	0	0	0	0	0	0	0	0
14.3.3_zeta	LKB1	BRCA	-0.0958637	0	0	-0.123106	0	0	0	0	0	0	0	0	0
eEF2K	SCD1	BRCA	0.0958545	0	0	0.124557	0	0	0	0.0886614	0	0	0	0	0
4E.BP1_pS65	NF2	BRCA	0.0957983	0	0	0	0	0	0.0813573	0.0991873	0.0907415	0	0	0	0
PKC.alpha	TAZ	BRCA	-0.0957659	0	0	-0.124764	0	0	0	0	0	0	0	0	0
Akt_pT308	PTEN	BRCA	-0.0957632	0	0	-0.117811	-0.0836943	-0.0750145	-0.0735019	0	-0.0835384	0	0	0	0
GAB2	PEA.15	BRCA	-0.0957632	0	0	-0.128554	0	0	0	0	0	0	0	0	0
FASN	p27	BRCA	0.0957497	0	0	0.123932	0	0.0738673	0	0	0	0	0	0	0
LKB1	TIGAR	BRCA	0.0957246	0	0	0	0	0	0.0876428	0.109652	0.0908612	0	0	0	0
GSK3_pS9	NDRG1_pT346	BRCA	0.0956182	0	0	0	0.0993742	0.111514	0.0769397	0.101477	0.0837245	0	0	0	0
FoxM1	Rab11	BRCA	0.09561	0	0	0.148065	0	0.066744	0	0	0	0	0	0	0
Bap1.c.4	GAB2	BRCA	0.0956094	0	0	0.125934	0	0	0	0	0	0	0	0	0
FOXO3a_pS318_S321	p70S6K_pT389	BRCA	-0.0956008	0	0	0	0	0	-0.0869048	-0.0869081	-0.0788602	0	0	0	0
Acetyl.a.Tubulin.Lys40	HER3_pY1289	BRCA	-0.0955864	0	0	0	-0.054432	0	0	-0.0877094	0	0	0	0	0
Myosin.IIa_pS1943	SF2	BRCA	0.0955174	0	0	0.123116	0	0	0	0	0	0	0	0	0
Akt	Ku80	BRCA	0.0955082	0.413762	0.472169	0	0	0	0.0673122	0.0880119	0.0720099	0.12948	0	0.0213662	0.0859364
p90RSK_pT359_S363	TIGAR	BRCA	-0.0954877	0	0	-0.122338	0	0	0	0	-0.0568323	0	0	0	0
AMPK_alpha	Caveolin.1	BRCA	0.0954468	0	0	0.146949	0	0	0	0	0	0	0	0	0
NF2	PEA15_pS116	BRCA	0.0954172	0	0	0	0.0756569	0.073224	0.0832908	0.100925	0.0660029	0	0	0	0
GSK3_pS9	PRAS40_pT246	BRCA	0.0954075	0.618306	0.604494	0	0.099866	0.0571148	0.0940241	0	0.0885254	0.254738	0.254738	0.112916	0.254738
Lck	Tuberin	BRCA	-0.0953758	-0.392446	0	0	-0.0691837	-0.0607626	-0.0763436	-0.116268	-0.0988789	0.104352	0	0	0
Chk2	PDCD4	BRCA	0.0953558	0	0	0	0.0903743	0.0829402	0.0789798	0.0932562	0.0957206	0	0	0	0
ATM	STAT3_pY705	BRCA	-0.0953229	0	0	-0.120908	0	0	0	0	0	0	0	0	0
BRCA2	Rab11	BRCA	-0.0952848	0	0	-0.122092	0	0	-0.0708501	-0.101324	-0.0878382	0	0	0	0
Bid	INPP4B	BRCA	-0.0952702	0	0	-0.135551	0	0	0	0	0	0	0	0	0
4E.BP1	YAP_pS127	BRCA	-0.0952647	0	0	-0.124722	0	0	-0.0686453	-0.0874004	0	0	0	0	0
Bad_pS112	mTOR_pS2448	BRCA	0.0952507	0.349552	0.395998	0	0	0	0.0758976	0	0.0608444	0	0	0	0
Cyclin_D1	VEGFR2	BRCA	0.0952095	0	0	0.115821	0	0	0	0.095077	0.06114	0	0	0	0
FOXO3a_pS318_S321	PEA15_pS116	BRCA	-0.0952094	0	0	0	0	0	-0.0843062	-0.0983499	0	0	0	0	0
B.Raf	Rab.25	BRCA	-0.0951414	0	0	0	0	-0.0590748	-0.0703249	0	0	0	0	0	0
NF2	YAP	BRCA	-0.0951376	0	-0.363308	0	0	0	-0.0741215	-0.0899596	-0.0672077	0	0	0	0
MEK1_pS217_S221	RBM15	BRCA	0.0951339	0	0	0.126143	0	0	0	0	0	0	0	0	0
LKB1	mTOR_pS2448	BRCA	-0.0951312	0	0	-0.11716	0	0	-0.0773943	0	0	0	0	0	0
beta.Catenin	FOXO3a_pS318_S321	BRCA	0.0950961	0	0	0.131171	0	0	0.067652	0	0	0	0	0	0
CD49b	PKC.alpha	BRCA	0.0950821	0	0	0.116934	0	0	0	0	0	0	0	0	0
Bak	p38_MAPK	BRCA	0.0950388	0	0	0.121181	0	0	0	0	0	0	0	0	0
Caveolin.1	XRCC1	BRCA	0.0950322	0	0	0.117799	0	0	0	0	0	0	0	0	0
p70S6K	PTEN	BRCA	0.0950009	0	0	0	0.0795517	0.0816852	0.0760513	0.0903494	0.0808581	0.114581	0	0.0275036	0.0703432
c.Myc	XRCC1	BRCA	-0.0949966	0	0	0	-0.0690009	0	-0.0730581	-0.0922725	-0.0758546	0	0	0	0
ETS.1	Smad3	BRCA	0.0949603	0	0	0.110946	0.13693	0.107385	0.0820031	0.103231	0.0981448	0	0	0	0
EGFR_pY1068	EGFR_pY1173	BRCA	0.0949551	0	0	0	0	0.102166	0.0826333	0	0	0	0	0	0
Bak	BRCA2	BRCA	-0.0948848	0	0	0	0	0	0	-0.0933567	-0.056572	0	0	0	0
53BP1	FOXO3a	BRCA	-0.0948238	0	0	-0.113671	0	0	0	0	0	0	0	0	0
A.Raf_pS299	Caspase.7_cleavedD198	BRCA	-0.0947326	0	0	-0.113854	0	0	0	0	0	0	0	0	0
B.Raf	SCD1	BRCA	0.0946885	0	0	0.112762	0.0615334	0.0603499	0	0	0	0	0	0	0
LKB1	YAP_pS127	BRCA	-0.094687	0	0	-0.126223	0	0	0	-0.0901435	0	0	0	0	0
Bid	CD31	BRCA	-0.094684	0	0	-0.137548	0	0	0	-0.0928886	-0.0631546	0	0	0	0
Annexin.1	NF2	BRCA	-0.0946583	0	0	-0.112699	0	0	0	0	0	0	0	0	0
BRCA2	Rad51	BRCA	-0.0946547	0	0	0	0	0	-0.0813926	-0.101966	-0.0949126	0	0	0	0
c.Kit	Ku80	BRCA	0.0946474	0	0	0.111451	0	0	0	0	0	0	0	0	0
MIG.6	Rab.25	BRCA	-0.0946471	0	0	-0.11774	0	0	0	0	0	0	0	0	0
p21	Rad51	BRCA	0.0946105	0	0	0	0	0	0.0725895	0.0904334	0.0603094	0	0	0	0
FOXO3a	FOXO3a_pS318_S321	BRCA	0.0946042	0	0	0	0	0	0.0727621	0	0	0	0	0	0
P.Cadherin	PDK1	BRCA	-0.0945847	0	0	-0.140183	0	0	0	0	0	0	0	0	0
Bap1.c.4	p90RSK_pT359_S363	BRCA	0.0945754	0	0	0.115367	0	0	0	0	0	0	0	0	0
ACC1	AMPK_pT172	BRCA	-0.0945407	0	0	-0.147993	0	-0.0623203	-0.0669709	-0.0937305	0	0	0	0	0
Src	Transglutaminase	BRCA	0.0945014	0	0	0	0	0	0.0701676	0	0	0	0	0	0.0773164
eIF4E	FoxM1	BRCA	-0.0943917	0	0	0	0	0	-0.0733763	-0.0929717	-0.0661078	0	0	0	0
Rad51	XBP1	BRCA	0.0943676	0	0	0	0	0	0.0744958	0.0919358	0	0	0	0	0
Ku80	PREX1	BRCA	-0.0943633	0	0	0	0	0	0	-0.09271	0	0	0	0	0
IRS1	Lck	BRCA	-0.0943528	0	0	-0.124418	-0.0535519	0	0	-0.0865435	0	0	0	0	0
Chk2	FASN	BRCA	-0.0943472	0	0	0	-0.061092	-0.0897275	-0.0745797	0	0	0	0	0	0
Dvl3	Paxillin	BRCA	0.0943303	0.355082	0	0	0.0826964	0	0.0830245	0.108367	0.093405	0	0	0	0
eIF4E	INPP4B	BRCA	0.0942382	0	0	0	0	0	0	0.0934692	0	0	0	0	0
4E.BP1	Notch1	BRCA	-0.0941999	0	0	-0.112785	0	0	0	0	0	0	0	0	0
FASN	LKB1	BRCA	-0.0941305	0	0	-0.119834	0	0	-0.067902	0	0	0	0	0	0
DJ.1	NF2	BRCA	0.0940915	0	0	0.11234	0	0	0.0681275	0	0	0	0	0	0
14.3.3_epsilon	p70S6K_pT389	BRCA	0.094046	0	0	0.114031	0	0	0	0.093064	0	0	0	0	0
LKB1	p90RSK_pT359_S363	BRCA	0.0940151	0	0	0	0	0	0.0884575	0.106031	0.0835158	0	0	0	0
PRDX1	VEGFR2	BRCA	0.0939951	0	0	0	0	0	0.0706308	0.0885622	0	0	0	0	0
eIF4G	Notch1	BRCA	0.0939917	0	0	0.114226	0	0	0	0.09576	0.0585663	0	0	0	0
Annexin.1	Cyclin_E2	BRCA	0.0939837	0	0	0.119996	0	0	0	0	0	0	0	0	0
N.Ras	YAP	BRCA	0.0939804	0	0.435793	0.113236	0.0689528	0	0.0735288	0.0951612	0.0716642	0.150071	0	0.0218001	0.0729233
Stathmin	YAP_pS127	BRCA	-0.0939118	0	0	-0.129313	0	0	0	0	0	0	0	0	0
c.Myc	JNK2	BRCA	-0.0938464	0	0	0	-0.0721376	-0.0758761	-0.0736566	-0.097235	-0.0744197	0	0	0	0
Notch1	Rictor_pT1135	BRCA	-0.0938407	0	0	-0.110998	0	0	0	0	0	0	0	0	0
EGFR_pY1173	p53	BRCA	-0.0937977	0	0	-0.124797	0	0	0	0	0	0	0	0	0
ATM	IGFBP2	BRCA	-0.0937491	0	0	0	0	0	0	0	0	0	0	0	0
INPP4B	Smad3	BRCA	0.0937487	0	0	0	0	0	0	0	0	0	0	0	0
14.3.3_zeta	JNK2	BRCA	-0.0937465	0	0	0	0	0	0	-0.0988062	-0.0573787	0	0	0	0
NF.kB.p65_pS536	STAT5.alpha	BRCA	0.0937397	0.347829	0	0	0.0762734	0.0969736	0.0757641	0.0883764	0.0812139	0	0	0	0
c.Jun_pS73	Src_pY527	BRCA	0.0937286	0	0	0	0.0626515	0.0612576	0.0728354	0.0946001	0.0732864	0	0	0	0
CD31	Mre11	BRCA	0.0936994	0.630708	0.684743	0	0.0805888	0	0.0772201	0.0948267	0.0818766	0.320724	0.320724	0.0957237	0.320724
Bcl.2	PR	BRCA	0.0936856	0.43226	0.375632	0.117087	0	0	0	0	0	0.146769	0	0.0493126	0.0661904
GAPDH	p27_pT157	BRCA	0.093684	0	0	0.113809	0	0	0	0	0	0	0	0	0
Bcl.xL	PEA15_pS116	BRCA	0.0935973	0	0	0	0.0734106	0.0589945	0.0765521	0	0.0586176	0	0.0841619	0.0254045	0
4E.BP1	AMPK_alpha	BRCA	-0.0935894	0	0	-0.121887	0	0	-0.0692589	-0.0886077	0	0	0	0	0
Akt_pS473	Rictor_pT1135	BRCA	-0.0935722	0	0	-0.133921	-0.0535254	-0.058392	0	-0.0909735	-0.0656671	0	0	0	0
IRS1	PRDX1	BRCA	-0.0935609	0	0	0	-0.052963	0	0	-0.0933416	-0.0608965	0	0	0	0
MIG.6	mTOR_pS2448	BRCA	-0.0935555	0	0	-0.114279	0	0	-0.0690676	0	0	0	0	0	0
Smad3	TRFC	BRCA	0.0935404	0	0	0	0.0780095	0.0905236	0.0707145	0.088548	0	0	0	0	0
Heregulin	Smad4	BRCA	0.0934525	0.475669	0.423205	0	0	0	0.0722866	0.103387	0.108377	0	0	0.0361714	0.0677639
Caspase.7_cleavedD198	PKC.alpha_pS657	BRCA	-0.0934451	0	0	-0.129908	0	0	0	0	0	0	0	0	0
Akt_pT308	S6	BRCA	-0.0934395	0	0	-0.140289	-0.0610948	-0.0604771	0	0	0	0	0	0	0
Chk1_pS345	LKB1	BRCA	-0.0934362	0	0	-0.111074	0	0	-0.0670966	-0.0920453	0	0	0	0	0
GSK3.alpha.beta	Tuberin_pT1462	BRCA	-0.0934198	0	0	-0.116454	0	0	0	-0.104367	-0.0561416	0	0	0	0
A.Raf_pS299	BRCA2	BRCA	-0.093418	0	0	0	0	0	-0.0740121	-0.0948676	-0.0674284	0	0	0	0
eEF2K	Lck	BRCA	0.0933692	0	0	0.136061	0	0	0	0	0	0	0	0	0
SF2	STAT5.alpha	BRCA	-0.0933558	0	0	0	-0.0662113	0	-0.0737649	-0.0937621	-0.079525	0	0	0	0
Rad50	YB.1	BRCA	-0.0933469	0	0	0	0	0	0	-0.0885427	0	0	0	0	0
Bax	NF.kB.p65_pS536	BRCA	-0.0933356	0	0	-0.112525	0	0	0	-0.0937985	-0.0576419	0	0	0	0
Claudin.7	E.Cadherin	BRCA	0.0933206	0.537493	0.472059	0	0.151412	0.113387	0.0891117	0.0987507	0.122901	0.185451	0.185451	0.0844292	0.185451
c.Myc	Smad3	BRCA	-0.093312	0	0	0	0	-0.0591562	-0.0693964	-0.0898871	0	0	0	0	0
Bid	Transglutaminase	BRCA	-0.0931858	0	0	-0.132655	0	0	0	0	0	0	0	0	0
p90RSK	Rad50	BRCA	-0.0931847	0	0	-0.111776	0	0	-0.0696323	0	0	0	0	0	0
eEF2	ETS.1	BRCA	0.0931691	0	0	0	0.0766716	0.0853662	0.0788533	0.0971668	0.0805372	0	0	0	0
PEA15_pS116	Rad50	BRCA	0.0931406	0	0	0.11409	0	0	0.0675572	0	0	0	0	0	0
c.Jun_pS73	FOXO3a	BRCA	0.0931082	0	0	0	0	0	0.0746441	0.0965799	0	0	0	0	0
Chk1_pS345	ETS.1	BRCA	0.0930882	0	0	0	0.0662963	0	0.0725035	0.113435	0.0781887	0	0	0	0
c.Jun_pS73	Cyclin_B1	BRCA	-0.0930682	0	0	-0.120937	0	0	0	-0.106857	0	0	0	0	0
Bak	c.Myc	BRCA	-0.0929946	0	0	-0.123636	-0.0827981	-0.103251	0	0	0	0	0	0	0
Cyclin_E1	E.Cadherin	BRCA	0.0929555	0	0	0.149397	0	0	0	0	0	0	0	0	0
FoxM1	PDK1_pS241	BRCA	-0.092946	0	0	-0.126679	-0.0529199	-0.0697282	-0.0829702	0	0	0	0	0	0
IRS1	Transglutaminase	BRCA	0.0929424	0	0	0.112154	0	0	0	0	0	0	0	0	0
53BP1	NDRG1_pT346	BRCA	-0.0929383	-0.39777	0	0	-0.0628053	-0.081797	0	0	0	0.114398	0.114398	0.0247592	0.0692169
PEA.15	PI3K.p85	BRCA	-0.0928956	0	0	-0.119219	0	0	0	0	0	0	0	0	0
Cyclin_B1	IGFBP2	BRCA	0.0928611	0	0	0.123232	0	0	0	0	0	0	0	0	0
53BP1	mTOR_pS2448	BRCA	-0.0928495	0	0	-0.124472	0	0	0	0	0	0	0	0	0
PEA.15	PTEN	BRCA	0.092764	0	0	0.121228	0	0	0	0	0	0	0	0	0
HSP70	LKB1	BRCA	0.0927637	0	0.398987	0.117658	0.0637763	0	0	0	0	0	0	0	0
GAB2	MEK1	BRCA	0.0927337	0	0	0	0.0630475	0	0	0	0.0598727	0	0	0	0
EGFR_pY1173	STAT3_pY705	BRCA	0.0926644	0	0	0.117629	0	0	0	0	0	0	0	0	0
AMPK_pT172	Rictor	BRCA	-0.0926631	0	0	-0.135876	0	0	0	0	0	0	0	0	0
eEF2K	STAT5.alpha	BRCA	0.0926627	0	0	0	0.0993264	0.120343	0.0743197	0.0887412	0.0828573	0.135822	0.135822	0.0489364	0.122177
Dvl3	P.Cadherin	BRCA	-0.0926615	0	0	-0.126131	0	0	0	0	0	0	0	0	0
Cyclin_E2	Src_pY527	BRCA	0.0926299	0	0	0.116555	0	0	0	0	0	0	0	0	0
14.3.3_epsilon	CD20	BRCA	0.0926082	0.396902	0.47712	0.112672	0	0	0	0	0.0595296	0.1389	0	0	0
Heregulin	p38_MAPK	BRCA	-0.092602	0	0	0	0	0	0	-0.0886511	-0.0639263	0	0	0	0
E.Cadherin	ETS.1	BRCA	-0.092587	0	0	-0.115347	-0.103566	-0.12073	-0.0820741	0	-0.0616861	0	0	0	0
MIG.6	PI3K.p85	BRCA	-0.0925593	0	0	0	0	0	-0.0746021	-0.0920943	-0.0666827	0	0	0	0
PI3K.p85	PR	BRCA	0.0924934	0	0	0	0	0	0	0	0.0582241	0	0	0	0
Bap1.c.4	GSK3.alpha.beta_pS21_S9	BRCA	-0.0924907	0	0	-0.112071	0	-0.058683	0	-0.0939824	0	0	0	0	0
AMPK_pT172	Shc_pY317	BRCA	-0.0924884	0	0	-0.110643	0	0	0	0	0	0	0	0	0
HER3	TSC1	BRCA	-0.0924856	0	0	0	0	0	0	-0.0867224	0	0	0	0	0
Myosin.IIa_pS1943	PI3K.p85	BRCA	0.0924823	0	0	0.116064	0	0	0	0.0907347	0	0	0	0	0
Acetyl.a.Tubulin.Lys40	Ku80	BRCA	0.0924445	0.375128	0.408415	0	0.101099	0	0.0733578	0.096832	0.0835146	0.0935273	0.0935273	0.0262458	0
Chk2_pT68	Cyclin_E2	BRCA	-0.0924329	0	0	-0.114503	0	0	0	0	0	0	0	0	0
Syk	YAP_pS127	BRCA	-0.0923892	0	0	0	-0.0735454	-0.0843307	-0.066924	-0.0867687	0	0	0	0	0
C.Raf_pS338	CD31	BRCA	-0.0923549	0	0.378808	0	0	0	0	-0.0944261	-0.0575963	0	0	0	0
N.Ras	Rictor_pT1135	BRCA	0.0923479	0	0	0	0	0	0.076252	0.106286	0	0.103326	0	0	0
PDK1	PRDX1	BRCA	0.092333	0	0	0.111444	0	0	0	0.108122	0.0672984	0	0	0	0
14.3.3_epsilon	Paxillin	BRCA	-0.0923237	0	0	-0.114763	0	0	0	0	0	0	0	0	0
N.Ras	NF.kB.p65_pS536	BRCA	-0.0922534	0	0	-0.118714	0	0	0	0	0	0	0	0	0
RBM15	STAT5.alpha	BRCA	0.092252	0.376214	0.384386	0.121485	0	0.0689545	0	0	0	0	0	0	0
Ku80	NDRG1_pT346	BRCA	-0.0922229	-0.354989	0	-0.121854	0	0	0	0	0	0	0	0	0
c.Kit	MYH11	BRCA	0.0922202	0.38425	0	0	0.113645	0.148943	0.0755906	0.0947745	0.0861077	0	0	0	0
Rictor_pT1135	Src	BRCA	-0.0922141	0	0	0	0	0	0	0	0	0	0	0	0
p70S6K	PI3K.p85	BRCA	-0.0921419	0	0	-0.126152	0	0	0	-0.0883967	0	0	0	0	0
MIG.6	Rad50	BRCA	0.0920408	0	0	0	0	0	0.0672014	0.0902601	0	0	0	0	0.0649007
PI3K.p110.alpha	PKC.pan_BetaII_pS660	BRCA	-0.0920332	0	0	-0.119612	0	0	0	0	0	0	0	0	0
MEK1_pS217_S221	Paxillin	BRCA	0.0920228	0	0	0.110738	0.0526904	0	0.0681529	0	0.0632293	0	0	0	0
MEK1	Smad3	BRCA	0.0920137	0	0	0	0	0	0	0.0949566	0	0	0	0	0
EGFR	PEA.15	BRCA	-0.0919764	0	0	-0.115808	0	0	-0.0691033	0	0	0	0	0	0
BRCA2	Rictor	BRCA	0.0919716	0	0	0	0	0	0.0761808	0	0	0	0	0	0
FoxM1	P.Cadherin	BRCA	0.0919127	0	0	0.125584	0	0	0	0.0908635	0	0	0	0	0
beta.Catenin	p27_pT198	BRCA	-0.0918872	0	0	-0.126028	0	0	0	0	0	0	0	0	0
ERK2	Tuberin_pT1462	BRCA	-0.0918321	0	0	-0.118466	0	-0.0635245	0	0	0	0	0	0	0
Chk2	XRCC1	BRCA	0.0918296	0	0	0.115416	0	0	0	0	0.0584555	0	0	0	0
53BP1	Chk2_pT68	BRCA	-0.0917787	0	0	-0.120717	0	0	0	0	0	0	0	0	0
Cyclin_E1	P.Cadherin	BRCA	0.0917242	0	0	0.11632	0	0	0	0.0919764	0	0	0	0	0
p38_MAPK	SCD1	BRCA	-0.0917204	0	0	0	-0.0706537	0	0	-0.0887595	0	0	0	0	0
AR	PAI.1	BRCA	-0.0917155	0	0	0	0	0	0	0	0	0	0	0	0
Cyclin_E1	GATA3	BRCA	-0.091686	-0.375816	-0.419565	0	-0.101295	-0.0977328	-0.080884	-0.0961653	-0.0989971	0.165995	0	0.0497178	0.0846784
ETS.1	p27_pT157	BRCA	-0.0916822	0	0	0	0	0	-0.0747642	-0.0865908	0	0	0	0	0
ETS.1	TRFC	BRCA	0.0916775	0	0	0	0.0820294	0.107929	0.0712753	0	0.0721084	0	0	0	0
Dvl3	Ku80	BRCA	-0.0916665	0	0.402615	-0.117476	0	0	0	0	0	0	0	0	0
4E.BP1_pS65	CDK1	BRCA	-0.0916438	0	0	-0.123638	0	0	0	0	0	0	0	0	0
ASNS	IRS1	BRCA	-0.091642	0	0	0	0	0	0	0	0	0	0	0	0
Akt	RBM15	BRCA	0.0916397	0.356801	0.459988	0	0.0911877	0.0933484	0.0684105	0.0991223	0.0703634	0.142369	0	0.0262346	0.086284
FASN	G6PD	BRCA	0.0916388	0	0	0	0.105383	0.108469	0.0819097	0.0958128	0.0950853	0	0	0	0
Lck	N.Cadherin	BRCA	0.0916224	0.362117	0	0.120097	0	0	0	0	0	0	0	0	0
Bcl.2	Smad3	BRCA	0.091595	0	0	0	0.12379	0.0703561	0.083634	0.0993408	0.106088	0	0	0	0
PI3K.p85	PKC.pan_BetaII_pS660	BRCA	0.0915932	0	0.369676	0	0.0611687	0.0567676	0.0795608	0	0.075282	0	0	0	0
Smad4	VHL	BRCA	-0.0915796	0	-0.374385	0	-0.0894143	0	0	-0.0923195	-0.0729073	0	0	0	0
c.Myc	HER3_pY1289	BRCA	-0.0915552	0	0	0	0	0	0	-0.0881671	0	0	0	0	0
Akt	PTEN	BRCA	0.0915407	0.416252	0.451035	0	0.0885071	0.0781483	0.0753353	0.0873546	0.0848728	0	0	0	0
PKC.pan_BetaII_pS660	XRCC1	BRCA	-0.091535	0	0	0	0	0	-0.0686022	0	-0.0677839	0	0.0780245	0	0.110303
ERK2	mTOR_pS2448	BRCA	-0.0915304	0	0	0	0	0	-0.0790238	0	-0.0603446	0	0	0	0
mTOR_pS2448	Src	BRCA	-0.0915222	0	0	-0.116771	0	0	-0.0690804	-0.0981896	0	0	0	0	0
ERK2	GSK3.alpha.beta_pS21_S9	BRCA	0.0915128	0	0	0	0	0.0959422	0.0774199	0	0	0	0	0	0
4E.BP1_pS65	A.Raf_pS299	BRCA	-0.0914906	0	0	-0.113244	0	0	0	-0.0878708	0	0	0	0	0
cIAP	Myosin.IIa_pS1943	BRCA	0.0914626	0	0	0.116539	0	0	0	0	0.0632097	0	0	0	0
PEA15_pS116	VEGFR2	BRCA	-0.0914585	0	0	-0.112055	0	0	0	0	0	0	0	0	0
4E.BP1	FOXO3a_pS318_S321	BRCA	-0.0914541	0	0	0	0	0	-0.0707428	-0.0881753	-0.057456	0	0	0	0
GSK3.alpha.beta	XRCC1	BRCA	0.091432	0	0	0	0	0	0	0.0926109	0.0705618	0	0	0.0208647	0.0701017
Bcl.xL	eEF2	BRCA	0.0914201	0	0	0	0.113244	0.078466	0.0856469	0.100589	0.107894	0	0	0	0
cIAP	TSC1	BRCA	0.0914151	0	0	0	0	0	0.0672894	0.0950601	0.0629594	0	0	0	0
Akt	Annexin.1	BRCA	0.0913891	0	0	0.11855	0	0	0	0	0	0	0	0	0
eIF4E	FASN	BRCA	0.0913748	0	0	0	0	0	0.0701585	0	0	0	0	0	0
Bak	p38_pT180_Y182	BRCA	-0.0913296	0	0	-0.113989	0	0	0	0	0	0	0	0	0
Cyclin_E2	Smad1	BRCA	0.0912909	0	0	0	0.0562299	0	0.0709831	0	0.0606891	0	0	0	0
c.Kit	Rab11	BRCA	0.0912685	0	0	0.118768	0	0	0	0	0	0	0	0	0
C.Raf	GATA3	BRCA	0.0912573	0	0	0	0	0	0	0	0	0	0	0	0
Notch1	p53	BRCA	-0.0912564	0	0	-0.125053	0	0	0	0	0	0	0	0	0
IRS1	p90RSK	BRCA	-0.0911936	0	0	0	0	0	0	0	0	0	0	0	0
Claudin.7	Cyclin_E1	BRCA	0.0911812	0	0	0	0	0	0	0	0	0	0	0	0
ER.alpha_pS118	GATA3	BRCA	0	0.695699	0.639694	0	0	0	0	0	0	0	0	0.119172	0.118537
eIF4G	RBM15	BRCA	0	0.682965	0.705068	0	0.0755496	0	0	0	0	0.357389	0.357389	0.103021	0.357389
Collagen_VI	RBM15	BRCA	0	-0.665194	-0.707131	0	-0.064925	-0.0898307	0	0	-0.0643644	0.352498	0.352498	0.0963634	0.146553
Rab11	RBM15	BRCA	0	-0.664867	-0.701312	0	0	0	0	0	0	0.330799	0.330799	0.0660389	0.114056
RBM15	S6	BRCA	0	0.661868	0.697102	0	0.0871354	0.0637224	0	0	0	0.330164	0.330164	0.0969465	0.330164
Bid	EGFR_pY1173	BRCA	0	0.658488	0.673852	0	0.107431	0	0.0702238	0	0.0801683	0.354792	0.354792	0.108491	0.354792
EGFR	GATA3	BRCA	0	-0.653026	-0.529685	0	0	0	0	0	0	0.310871	0.310871	0.0909651	0.310871
Bid	HSP70	BRCA	0	0.634554	0.682091	0	0.0616361	0	0	0	0	0.286252	0	0.0798954	0.105899
Rab11	S6	BRCA	0	-0.625479	-0.694651	0	-0.0962365	0	0	0	-0.0574441	0.298253	0	0.0752795	0.123463
EGFR	ER.alpha	BRCA	0	-0.625407	-0.514182	0	-0.0974681	-0.0720913	0	0	-0.0781862	0.287046	0	0.0719195	0.11589
eIF4G	Rab11	BRCA	0	-0.620677	-0.633484	0	0	0	0	0	0	0	0	0.0431099	0.085086
eIF4G	S6	BRCA	0	0.620281	0.605691	0	0	0	0	0	0	0	0	0.050159	0.102771
EGFR	ER.alpha_pS118	BRCA	0	-0.617833	-0.454624	0	0	0	0	0	0	0.253449	0	0.0681108	0.116632
ARHI	N.Ras	BRCA	0	0.616516	0.604965	0	0.0646291	0.0614755	0	0	0	0	0	0.120698	0.126642
ASNS	Cyclin_B1	BRCA	0	0.612169	0.598029	0	0.0975648	0.102136	0	0	0.0760317	0.233734	0.233734	0.108886	0.233734
Collagen_VI	eIF4G	BRCA	0	-0.611128	-0.614835	0	0	0	0	0	0	0	0	0.0513935	0.085506
Chk2_pT68	Mre11	BRCA	0	0.601626	0.662131	0	0.148389	0	0.0789601	0.119798	0.115133	0.357071	0	0.104287	0.135605
Chk1	N.Cadherin	BRCA	0	0.59878	0.646828	0	0.0788596	0	0.0694803	0	0.0818015	0.342846	0.342846	0.0864439	0.151508
GATA3	INPP4B	BRCA	0	0.596613	0.61196	0	0	0	0	0	0	0.325259	0.325259	0.162694	0.325259
Cyclin_B1	S6	BRCA	0	0.592502	0.571433	0	0	0.0611198	0	0	0	0.235439	0.235439	0.0651307	0.107529
Chk1	HSP70	BRCA	0	0.589273	0.625693	0	0.13293	0	0	0.0994967	0.0965211	0	0	0.0488695	0.0846927
Caveolin.1	S6	BRCA	0	-0.585825	-0.601197	0	0	0	0	0	0	0	0	0.0473737	0.100332
GATA3	PREX1	BRCA	0	0.584184	0.571131	0	0	0	0	0	0	0.282594	0.282594	0.122288	0.282594
Ku80	mTOR	BRCA	0	0.580077	0.609084	0	0.0780031	0	0	0	0.0711003	0.282522	0.282522	0.079634	0.122835
N.Cadherin	Rab11	BRCA	0	0.579282	0.640452	0	0	0	0	0	0	0	0	0.0413689	0.0975559
Collagen_VI	S6	BRCA	0	-0.57707	-0.631547	0	0	-0.0646201	0	0	0	0	0	0.0525841	0.0965965
EGFR_pY1173	N.Cadherin	BRCA	0	0.573524	0.589595	0	0	0	0	0	0	0	0	0.0362161	0.0729626
EGFR_pY1173	HSP70	BRCA	0	0.569479	0.559077	0	0	0	0	0	0	0	0	0.0283376	0.0681921
Bap1.c.4	eIF4G	BRCA	0	0.563298	0.599851	0	0.108527	0	0.067765	0.0920191	0.0907016	0.230807	0	0.0495602	0.0854435
ASNS	FoxM1	BRCA	0	0.563196	0.567082	0	0	0	0	0	0	0.211213	0	0.0880737	0.0988698
14.3.3_beta	RBM15	BRCA	0	-0.56028	-0.59363	0	0	0	0	0	0	0.230648	0	0.0267255	0.0909065
EGFR	PREX1	BRCA	0	-0.559759	-0.443943	0	0	0	0	0	0	0	0	0.0333799	0.0729092
53BP1	GATA3	BRCA	0	0.55952	0.534864	0	0.100269	0.10661	0	0	0.0849102	0.223767	0.223767	0.0575617	0.115154
EGFR	N.Cadherin	BRCA	0	0.555703	0.405371	0	0	0	0	0	0	0.24928	0.24928	0.048583	0.165766
mTOR	Rab11	BRCA	0	-0.553885	-0.590537	0	0	0	0	0	0	0.20592	0	0.0229615	0.0737348
Heregulin	N.Ras	BRCA	0	0.550631	0.481369	0	0.0530416	0	0	0	0	0.237492	0.237492	0.101551	0.104566
14.3.3_beta	Rab11	BRCA	0	0.549497	0.636908	0	0	0	0	0	0	0.261137	0	0.0390841	0.0861716
mTOR	TAZ	BRCA	0	-0.54722	-0.534803	0	0	0	0	0	0	0.216532	0	0.0473306	0.155388
Bap1.c.4	S6	BRCA	0	0.546339	0.580694	0	0	0	0	0	0	0	0	0.0385201	0.0816117
14.3.3_epsilon	Smad4	BRCA	0	0.545318	0.577001	0	0	0	0	0	0.0868402	0.221554	0.221554	0.0751444	0.221554
Bid	Chk1	BRCA	0	0.544679	0.618542	0	0	0	0	0	0	0.30099	0	0.0624829	0.133197
CD20	N.Cadherin	BRCA	0	0.543881	0.595869	0	0	0	0	0	0	0.230452	0.230452	0.0565186	0.133793
ARHI	RBM15	BRCA	0	-0.541334	-0.511446	0	0	0	0	0	0	0	0	0.0240328	0.101823
GSK3.alpha.beta_pS21_S9	Rb_pS807_S811	BRCA	0	0.541251	0.534936	0	0	0	0	0	0	0.17966	0.17966	0.0629404	0.0820658
Caveolin.1	eIF4G	BRCA	0	-0.540339	-0.515166	0	0	0	0	0	0	0.240529	0	0.0500464	0.105608
Cyclin_B1	eIF4G	BRCA	0	0.539984	0.494271	0	0.0861309	0.0616482	0	0	0	0	0	0	0
RBM15	Tuberin	BRCA	0	0.53979	0.576589	0	0.0933674	0.0567476	0	0	0	0.26105	0.26105	0.0514766	0.151364
EGFR_pY1173	mTOR	BRCA	0	-0.539787	-0.52117	0	0	0	0	0	0	0.239142	0.239142	0.0434253	0.119283
Collagen_VI	MYH11	BRCA	0	0.539749	0.557201	0	0.0657799	0.0717759	0.0679376	0	0.0703758	0.254166	0	0.101078	0.154242
Bid	EGFR	BRCA	0	0.539578	0.394469	0	0	0	0	0	0	0.20742	0	0.0291193	0.0717558
ACC_pS79	FASN	BRCA	0	0.539449	0.535953	0	0.0685938	0.0648689	0.0953449	0	0	0	0	0.10093	0.0764939
Annexin.1	ER.alpha_pS118	BRCA	0	-0.539283	-0.5391	0	-0.0715348	0	0	0	0	0.201422	0	0.0484313	0.0809093
HSP70	Stathmin	BRCA	0	0.538999	0.582828	0	0	0	0	0	0	0	0	0.0381404	0.0781048
EGFR	Notch1	BRCA	0	0.53889	0.408591	0	0	0	0	0	0	0.173639	0.173639	0.0427	0.087336
53BP1	mTOR	BRCA	0	0.535769	0.558295	0	0	0	0	0	0	0.222789	0	0.0576807	0.095163
cIAP	Rab11	BRCA	0	-0.535757	-0.530629	0	0	0	0	0	0	0.145986	0	0.0280924	0.070127
ARHI	Collagen_VI	BRCA	0	0.535578	0.532309	0	0	0	0	0	0	0	0	0.0242727	0.079999
Annexin.1	PKC.alpha	BRCA	0	0.535366	0.491181	0	0.0596794	0.0935146	0.0696004	0	0	0.246388	0	0.103298	0.111977
GSK3_pS9	Rb_pS807_S811	BRCA	0	0.534425	0.529404	0	0.0896494	0.0934176	0	0.0913265	0.0637818	0.183521	0.183521	0.0666969	0.183521
GSK3.alpha.beta	HSP70	BRCA	0	-0.533533	-0.598362	0	-0.0956533	0	0	0	0	0.20741	0.20741	0.0395425	0.104994
Cyclin_B1	RBM15	BRCA	0	0.53011	0.508702	0	0	0.0832189	0	0	0	0.175679	0	0.0269253	0.0856338
CD20	Rab11	BRCA	0	0.529358	0.5971	0	0	0	0	0	0	0.196581	0	0.0362772	0.0769767
ER.alpha_pS118	INPP4B	BRCA	0	0.527153	0.51582	0	0	0	0	0	0	0	0	0.0291072	0
EGFR	mTOR	BRCA	0	-0.526454	-0.377777	0	0	0	0	0	0	0.150096	0	0	0
EGFR	PDK1_pS241	BRCA	0	-0.526409	-0.39329	0	0	0	0	0	0	0.16958	0	0.0261699	0.0788718
mTOR	RBM15	BRCA	0	0.525947	0.56153	0	0	0	0	0	0	0	0	0.0224484	0.0817195
Akt	Tuberin	BRCA	0	0.523847	0.582522	0	0.0818752	0.0597216	0.0698978	0.106523	0.0883671	0.194124	0.194124	0.0602396	0.0921228
Chk1	Tuberin	BRCA	0	-0.52358	-0.605915	0	0	0	0	0	0	0.237212	0.237212	0.0424218	0.110229
Caveolin.1	Cyclin_B1	BRCA	0	-0.523533	-0.512084	0	0	0	0	0	0	0.170928	0	0.0285749	0.0696737
Bid	TAZ	BRCA	0	0.523083	0.566099	0	0	0	0	0	0	0.180763	0	0.0272464	0.0669044
Bcl.2	ER.alpha	BRCA	0	0.522483	0.543163	0	0	0	0	0	0	0.189877	0.189877	0.0552365	0.100272
Chk2_pT68	JNK2	BRCA	0	-0.522461	-0.498517	0	-0.0858144	0	-0.0684981	0	-0.0789716	0.184733	0.184733	0.0779232	0.184733
GSK3.alpha.beta	mTOR	BRCA	0	0.520725	0.589037	0	0	0	0.0715147	0	0	0.207776	0	0.0326296	0.0714125
CD31	Stathmin	BRCA	0	0.519997	0.585123	0	0	0	0.0719705	0.0867906	0.0788813	0	0	0.0419241	0.0720294
Stathmin	Tuberin	BRCA	0	-0.519674	-0.549733	0	0	0	0	0	0	0.187749	0	0.021014	0.0730284
Chk2	S6	BRCA	0	0.518277	0.502363	0	0	0	0	0	0	0.183721	0.183721	0.0558419	0.183721
mTOR	N.Cadherin	BRCA	0	-0.517827	-0.558737	0	0	0	0	0	0	0.17797	0	0	0
Annexin.1	GATA3	BRCA	0	-0.517801	-0.496394	0	0	0	0	0	0	0.198006	0	0.0402339	0.0961057
EGFR_pY1173	GSK3.alpha.beta	BRCA	0	-0.51701	-0.566927	0	0	0	0	0	0	0.259889	0.259889	0.0621726	0.259889
MYH11	RBM15	BRCA	0	-0.516676	-0.534147	0	0	0	0	0	0	0	0	0.0546063	0.0983464
Bid	eIF4G	BRCA	0	-0.51496	-0.558689	0	0	0	0	0	0	0	0	0.0179435	0
14.3.3_epsilon	N.Ras	BRCA	0	0.514685	0.542243	0	0	0	0	0	0	0.195628	0	0.0363519	0.0813832
eEF2	RBM15	BRCA	0	0.514264	0.533995	0	0	0	0	0	0	0.184793	0.184793	0.0467979	0.184793
Cyclin_E1	FoxM1	BRCA	0	0.513265	0.548733	0	0.0552076	0	0	0	0	0.123907	0	0.0255124	0
EGFR_pY1173	Stathmin	BRCA	0	0.512334	0.519666	0	0	0	0.0717687	0	0	0	0	0.0175731	0.0646007
14.3.3_beta	14.3.3_epsilon	BRCA	0	0.51128	0.537697	0	0	0	0	0	0	0.216199	0.216199	0.0436272	0.123592
N.Cadherin	TAZ	BRCA	0	0.509873	0.536772	0	0	0	0	0	0	0.187287	0	0.0301399	0.0695625
14.3.3_beta	mTOR	BRCA	0	-0.508711	-0.557004	0	0	0	0	0	0	0.194311	0.194311	0.0208017	0.086095
14.3.3_beta	Tuberin	BRCA	0	-0.506345	-0.519121	0	0	0	0	0	0	0.178563	0	0.0184918	0.146874
Chk1	EGFR	BRCA	0	0.506177	0.381198	0	0	0	0	0	0	0.206612	0	0.0288848	0.102623
Chk2_pT68	Stathmin	BRCA	0	0.505364	0.551274	0	0.0768121	0	0	0	0	0	0	0.0363523	0.0842796
EGFR	TAZ	BRCA	0	0.505149	0	0	0	0	0	0	0	0.191608	0.191608	0.0355645	0.115038
Chk1_pS345	Chk2_pT68	BRCA	0	0.504163	0.570683	0	0.0833765	0	0.0670983	0	0.0597224	0.260902	0.260902	0.126815	0.260902
Dvl3	Rab11	BRCA	0	-0.50398	-0.557721	0	0	0	0	0	0	0	0	0.0187729	0
ASNS	Cyclin_E1	BRCA	0	0.503834	0.500436	0	0	0	0	0	0	0.142015	0	0.0430106	0.0807618
GATA3	P.Cadherin	BRCA	0	-0.503784	-0.50137	0	-0.0979721	0	0	0	0	0.177299	0.177299	0.0749727	0.177299
Akt_pS473	GSK3_pS9	BRCA	0	0.503598	0.494023	0	0	0	0	0	0	0.180248	0	0.0257508	0.0696554
AR	ER.alpha_pS118	BRCA	0	0.503335	0.460555	0	0	0	0	0	0	0	0	0.0297672	0
MYH11	S6	BRCA	0	-0.503293	-0.510838	0	0	0	0	0	0	0	0	0	0
ER.alpha	PDK1_pS241	BRCA	0	0.503217	0.480896	0	0	0	0	0	0	0.146547	0	0	0.0795641
HSP70	RBM15	BRCA	0	-0.50268	-0.540183	0	0	0	0	0	0	0.141549	0	0	0
C.Raf_pS338	Mre11	BRCA	0	0.502653	0.625453	0	0	0	0	0	0	0.288619	0.288619	0.129249	0.288619
14.3.3_beta	Collagen_VI	BRCA	0	0.502595	0.570221	0	0.0519109	0	0	0	0	0	0	0	0
eIF4G	N.Cadherin	BRCA	0	-0.502552	-0.548656	0	-0.0563151	0	0	0	0	0.192139	0	0.0197535	0.0699316
ASNS	S6	BRCA	0	0.502399	0.486895	0	0.0868316	0	0	0.0879819	0.080909	0	0	0.0413162	0.121513
GATA3	PDK1_pS241	BRCA	0	0.502387	0.498515	0	0	0	0	0	0	0.122798	0	0	0
14.3.3_epsilon	RBM15	BRCA	0	-0.501953	-0.566528	0	-0.0764333	0	0	0	0	0.164728	0	0.0193703	0.0692072
Bad_pS112	PKC.pan_BetaII_pS660	BRCA	0	0.501831	0.503034	0	0.102254	0	0.0826159	0.0945059	0.102826	0.127391	0	0.0432336	0.0771855
Bap1.c.4	Cyclin_B1	BRCA	0	0.500835	0.478523	0	0	0	0	0	0	0.187518	0	0.0387565	0.118713
EGFR	HSP70	BRCA	0	0.500422	0.364143	0	0	0	0	0	0	0.20575	0	0.0379867	0.0899582
mTOR	YAP	BRCA	0	-0.499439	-0.537116	0	0	0	0	0	0	0.20037	0	0.0476553	0.0949389
B.Raf	Bap1.c.4	BRCA	0	0.499429	0.510884	0	0	0	0	0	0	0.200972	0	0.0478982	0.0943391
GAPDH	RBM15	BRCA	0	0.499275	0.489066	0	0	0.066491	0	0	0	0.182408	0.182408	0.0398314	0.182408
14.3.3_beta	Dvl3	BRCA	0	-0.498803	-0.532748	0	0	0	0	0	0	0.181441	0	0.0333619	0.0760065
53BP1	Ku80	BRCA	0	0.498592	0.556444	0	0.102528	0	0.0670171	0.0873113	0.0944874	0.217049	0.217049	0.0580887	0.104302
53BP1	ER.alpha_pS118	BRCA	0	0.497323	0.475243	0	0	0	0	0	0	0	0	0	0
Annexin.1	mTOR	BRCA	0	-0.497112	-0.470152	0	0	0	0	0	0	0.138335	0	0	0.0717382
B.Raf	mTOR	BRCA	0	0.496458	0.503025	0	0	0	0	0	0	0.168864	0.168864	0.0255302	0.0662533
Akt_pS473	YB.1_pS102	BRCA	0	0.496315	0.437585	0	0	0	0	0	0	0.183766	0	0.0810112	0.0784476
CD20	EGFR_pY1173	BRCA	0	0.496028	0.556362	0	0	0	0	0	0	0.184436	0	0.0328143	0.0702844
HSP70	TAZ	BRCA	0	0.495744	0.51555	0	0.0566873	0	0	0	0	0.190011	0.190011	0.0374538	0.0811052
EGFR_pY1173	RBM15	BRCA	0	-0.49559	-0.534059	0	0	0	0	0	0	0	0	0.0273951	0.100347
14.3.3_epsilon	ARHI	BRCA	0	0.495194	0.459083	0	0	0	0	0	0	0.16597	0	0.0225468	0.0665834
GSK3.alpha.beta	RBM15	BRCA	0	0.494528	0.556105	0	0	0	0	0	0	0.167598	0	0	0
AR	EGFR	BRCA	0	-0.493044	-0.402036	0	0	0	0	0	0	0	0	0.0194508	0
Bak	EGFR_pY1173	BRCA	0	0.493008	0.488933	0	0.12166	0.0616025	0	0	0.0589342	0.194235	0.194235	0.0866238	0.194235
Bid	S6	BRCA	0	-0.493007	-0.559421	0	0	0	0	0	0	0	0	0.0174836	0.0685902
EGFR	INPP4B	BRCA	0	-0.492637	-0.411082	0	0	0	0	0	0	0	0	0.0284986	0.0714853
Collagen_VI	Tuberin	BRCA	0	-0.491575	-0.473517	0	0	0	0	0	0	0	0	0.0246496	0.0912936
beta.Catenin	RBM15	BRCA	0	0.49094	0.478081	0	0	0	0	0	0	0.210017	0.210017	0.0478621	0.137073
MYH11	Rab11	BRCA	0	0.489968	0.510652	0	0	0	0	0	0	0	0	0.0439042	0.0854528
HSP70	Tuberin	BRCA	0	-0.489849	-0.501638	0	0	0	0	0	0	0	0	0	0
Bcl.2	GATA3	BRCA	0	0.489724	0.489195	0	0.0601877	0.0994943	0.0681287	0	0	0.124187	0	0.0179076	0.0668223
HSP70	mTOR	BRCA	0	-0.489602	-0.537279	0	0	0	0	0	0	0.200301	0.200301	0.0327044	0.107126
14.3.3_beta	EGFR_pY1173	BRCA	0	0.489418	0.537479	0	0	0	0	0	0	0	0	0.0187773	0.0676315
Annexin_VII	PDK1	BRCA	0	0.489127	0.46763	0	0.0709045	0	0	0	0.0647501	0.131451	0.131451	0.0476232	0.113517
Collagen_VI	HSP70	BRCA	0	0.488626	0.564575	0	0	0.101514	0	0	0	0.162792	0	0.0174332	0
N.Ras	Tuberin	BRCA	0	-0.488592	-0.465646	0	0	0	0	0	0	0.187234	0.187234	0.025068	0.118572
Bad_pS112	GSK3.alpha.beta_pS21_S9	BRCA	0	0.488167	0.505709	0	0.099914	0.0594666	0	0	0.075578	0.11352	0	0.0296115	0
Bid	Cyclin_D1	BRCA	0	0.487806	0.533264	0	0.0677399	0	0.0681696	0.098401	0.0959988	0.164941	0	0.0462455	0.0690886
Bap1.c.4	Bid	BRCA	0	-0.487745	-0.529381	0	0	0	0	0	0	0	0	0	0
eIF4G	HSP70	BRCA	0	-0.487733	-0.510529	0	0	0	0	0	0	0.150123	0	0	0
HSP70	Mre11	BRCA	0	0.487142	0.520398	0	0.0600325	0	0	0	0	0.202846	0	0.0302441	0.0834113
Chk1	EGFR_pY1173	BRCA	0	0.486787	0.504377	0	0	0	0	0	0	0	0	0	0
GATA3	VEGFR2	BRCA	0	0.486766	0.463319	0	0	0	0	0	0	0.24082	0.24082	0.128067	0.24082
Bid	GSK3.alpha.beta	BRCA	0	-0.486763	-0.581326	0	0	0	0	0	0	0	0	0.0193985	0
GSK3.alpha.beta	Rab11	BRCA	0	-0.485867	-0.570699	0	0	0	0	0	0	0	0	0	0
Ku80	Tuberin	BRCA	0	0.484692	0.568471	0	0	0	0	0	0	0	0	0.04013	0.0778513
JNK2	Stathmin	BRCA	0	-0.483892	-0.487969	0	0	0	0	0	0	0.146826	0	0.0430495	0.0707875
Notch1	Stathmin	BRCA	0	0.4832	0.518692	0	0	0	0	0	0	0.152024	0.152024	0.0288077	0.074022
B.Raf	Collagen_VI	BRCA	0	-0.482996	-0.485459	0	0	0	0	0	0	0.199029	0	0.0412536	0.101789
CDK1	FoxM1	BRCA	0	0.482932	0.429855	0	0	0	0	0	0	0.133072	0.133072	0.0424883	0.133072
c.Met_pY1235	p53	BRCA	0	0.482646	0.549124	0	0	0	0	0	0	0	0	0.0302516	0.0664642
p70S6K	Tuberin	BRCA	0	0.481622	0.439188	0	0	0	0	0	0	0.202709	0.202709	0.0470322	0.0968777
Collagen_VI	mTOR	BRCA	0	-0.480168	-0.515492	0	0	0	0	0	0	0.174135	0	0	0
ER.alpha_pS118	P.Cadherin	BRCA	0	-0.480126	-0.440365	0	0	0	0	0	0	0.135133	0	0.0396455	0
14.3.3_epsilon	eIF4G	BRCA	0	-0.47966	-0.551878	0	0	0	0	0	0	0.177787	0	0.0262919	0.0661294
Annexin.1	EGFR	BRCA	0	0.479268	0.368497	0	0	0	0	0	0	0	0	0	0
Bid	RBM15	BRCA	0	-0.4792	-0.55813	0	0	0	0	0	0	0	0	0	0
14.3.3_epsilon	Rab11	BRCA	0	0.478822	0.550209	0	0	0	0	0	0	0.171571	0	0.0220871	0.0675853
B.Raf	Rab11	BRCA	0	-0.478662	-0.484636	0	0	0	0	0	0	0	0	0.0187414	0
N.Cadherin	Rad51	BRCA	0	0.478239	0.575103	0	0.119498	0	0	0	0.0732789	0.18687	0.18687	0.0573991	0.18687
Annexin.1	YAP	BRCA	0	0.478021	0.492797	0	0	0	0	0	0	0.178676	0.178676	0.0429045	0.113077
GSK3.alpha.beta	S6	BRCA	0	0.477543	0.533889	0	0	0	0	0	0	0.168341	0	0.0182652	0.0635079
GSK3.alpha.beta	N.Cadherin	BRCA	0	-0.477304	-0.575431	0	0	0	0	0	0	0.18402	0	0.0206731	0
Bap1.c.4	EGFR_pY1173	BRCA	0	-0.477122	-0.499502	0	-0.0580239	0	0	0	0	0.235989	0.235989	0.0533446	0.142348
ER.alpha	VEGFR2	BRCA	0	0.476164	0.464983	0	0.0603699	0.0703755	0	0	0	0.193858	0	0.0759718	0.0966147
Bid	mTOR	BRCA	0	-0.476135	-0.546011	0	0	0	0	0	0	0.184942	0	0.0176819	0
Rab11	TAZ	BRCA	0	0.476098	0.506579	0	0	0	0	0	0	0	0	0	0
14.3.3_beta	Bid	BRCA	0	0.475172	0.573931	0	0	0	0	0	0	0.222744	0	0.0274369	0.0876492
Bid	Collagen_VI	BRCA	0	0.474881	0.596859	0	0	0	0	0	0	0	0	0.0222906	0.0719932
c.Met_pY1235	Chk1	BRCA	0	0.474292	0.562656	0	0	0	0	0	0	0	0	0.0326698	0.0801694
DJ.1	FoxM1	BRCA	0	-0.474237	-0.457609	0	-0.0636319	-0.0595057	0	0	0	0.125387	0.125387	0.0314391	0.0718944
Chk1	Notch1	BRCA	0	0.474067	0.490029	0	0	0	0	0	0	0.156223	0	0.0311593	0.0725994
N.Cadherin	Tuberin	BRCA	0	-0.473596	-0.517084	0	0	0	0	0	0	0.180003	0	0.0188224	0.0723171
ACVRL1	Rab11	BRCA	0	0.473458	0.563405	0	0.0632273	0	0	0	0	0	0	0.0212864	0.0689665
Cyclin_B1	Rab11	BRCA	0	-0.47312	-0.463923	-0.120257	0	0	0	0	0	0	0	0	0
Tuberin	YAP	BRCA	0	-0.47311	-0.497216	-0.110574	-0.0529311	0	0	0	-0.0562646	0.204978	0.204978	0.0524252	0.20316
Chk2	RBM15	BRCA	0	0.472974	0.472886	0	0	0	0	0	0	0.132849	0	0.0223265	0.063792
RBM15	YAP	BRCA	0	-0.472339	-0.515799	0	-0.0533342	0	0	0	0	0.183229	0	0.0355937	0.093356
GATA3	mTOR	BRCA	0	0.472261	0.460582	0	0	0	0	0	0	0	0	0	0
Annexin.1	ER.alpha	BRCA	0	-0.471884	-0.440342	0	0	0	0	0	0	0.223338	0.223338	0.0545046	0.109864
EGFR_pY1173	eIF4G	BRCA	0	-0.471277	-0.509607	0	0	0	0	0	0	0	0	0	0
Rab11	Tuberin	BRCA	0	-0.470684	-0.455965	0	0	0	0	0	0	0	0	0	0
GSK3.alpha.beta	Ku80	BRCA	0	0.470642	0.563069	0	0	0	0	0	0	0.180643	0	0.0253708	0.0687854
Collagen_VI	GAPDH	BRCA	0	-0.470511	-0.452782	0	0	0	0	0	0	0.136063	0	0.0175316	0
ARHI	Caveolin.1	BRCA	0	0.469782	0.476725	0	0	0	0	0	0	0	0	0	0
mTOR	p70S6K	BRCA	0	0.469519	0.43825	0	0	0	0	0	0	0.179242	0	0.0320314	0.0843801
JNK2	p53	BRCA	0	-0.468768	-0.41286	0	0	0	0	0	0	0	0	0	0
Chk2_pT68	p27_pT157	BRCA	0	0.468566	0.447561	0	0	0	0	0	0	0.245426	0	0.0933175	0.115462
14.3.3_beta	Ku80	BRCA	0	-0.468395	-0.53852	0	0	0	0	0	0	0	0	0	0
ETS.1	N.Cadherin	BRCA	0	0.468349	0.449786	0	0	0	0	0	0	0	0	0	0
53BP1	B.Raf	BRCA	0	0.467922	0.512546	0	0.0864565	0.084422	0.0742665	0.0928357	0.083558	0.133587	0	0	0
C.Raf_pS338	Chk2_pT68	BRCA	0	0.467636	0.522984	0	0.108963	0	0	0	0.0651007	0	0	0.0458397	0.0850911
14.3.3_beta	eIF4G	BRCA	0	-0.467428	-0.517498	0	0	0	0	0	0	0.225011	0	0.0319836	0.095211
p70S6K_pT389	Src_pY527	BRCA	0	0.467249	0.460189	0	0.0567298	0	0	0	0	0.121761	0	0.0253854	0
JNK_pT183_Y185	MAPK_pT202_Y204	BRCA	0	0.467163	0.452228	0	0.103686	0.0706677	0	0	0.0563713	0.163887	0.163887	0.087222	0.163887
Bak	HER3_pY1289	BRCA	0	0.46715	0.396441	0	0.138671	0	0	0	0.0925417	0.166954	0.166954	0.0806711	0.166954
GAPDH	S6	BRCA	0	0.466973	0.450342	0	0	0	0	0	0	0.154234	0	0.0262634	0.0734451
C.Raf_pS338	Chk1	BRCA	0	0.466898	0.564082	0	0	0	0	0	0	0	0	0.0304951	0.0692984
Chk1	mTOR	BRCA	0	-0.4666	-0.526977	0	0	0	0	0	0	0	0	0	0
14.3.3_beta	N.Cadherin	BRCA	0	0.46614	0.524677	0	0	0	0	0	0	0	0	0	0
Bap1.c.4	N.Cadherin	BRCA	0	-0.466084	-0.502095	0	0	0	0	0	0	0.172885	0	0.0201336	0.0674645
ARHI	eIF4G	BRCA	0	-0.465816	-0.467628	0	0	0	0	0	0	0	0	0	0
Chk1	TAZ	BRCA	0	0.465813	0.547124	0	0	0	0	0	0	0.139703	0	0	0
GATA3	Notch1	BRCA	0	-0.465787	-0.502854	0	-0.0913842	0	0	0	-0.0681791	0.151159	0	0.0287256	0.0721682
ER.alpha_pS118	VEGFR2	BRCA	0	0.465285	0.465424	0	0	0	0	0	0	0	0	0.0300604	0
S6	Src_pY527	BRCA	0	-0.465274	-0.470588	0	-0.0830425	-0.0755288	0	0	-0.0705553	0.162119	0.162119	0.0374844	0.0897828
B.Raf	Bid	BRCA	0	-0.46484	-0.482778	0	0	0	0	0	0	0.137565	0	0	0
eEF2	S6	BRCA	0	0.464671	0.46155	0	0	0	0	0	0	0.150523	0	0.0274947	0
Bid	CD20	BRCA	0	0.464607	0.551622	0	0	0	0	0	0	0	0	0	0
EGFR_pY1173	S6	BRCA	0	-0.463661	-0.500452	0	0	0	0	0	0	0	0	0	0
CD20	TAZ	BRCA	0	0.463365	0.491108	0	0	0	0	0	0	0.157537	0	0.0253332	0
Collagen_VI	Cyclin_B1	BRCA	0	-0.463004	-0.45873	0	0	0	0	0	0	0	0	0	0
Cyclin_D1	EGFR_pY1173	BRCA	0	0.46295	0.453201	0	0	0	0	0	0	0.185855	0.185855	0.0630394	0.185855
Cyclin_B1	GAPDH	BRCA	0	0.461973	0.45263	0	0	0.0649224	0	0	0	0.142518	0	0.0244527	0.0738587
Bap1.c.4	HSP70	BRCA	0	-0.461306	-0.495434	0	0	0	0	0	0	0	0	0	0
p70S6K	RBM15	BRCA	0	0.46129	0.475388	0	0.080651	0.0955853	0	0	0	0.213725	0.213725	0.0488986	0.213725
Ku80	Rab11	BRCA	0	-0.460982	-0.523859	0	0	0	0	0	0	0	0	0.0286602	0.0791214
B.Raf	EGFR_pY1173	BRCA	0	-0.460925	-0.434868	0	0	0	0	0	0	0.156846	0	0.0206721	0.069281
CD20	Collagen_VI	BRCA	0	0.460747	0.527042	0	0.0774441	0	0	0	0	0.13106	0	0	0
c.Met_pY1235	C.Raf_pS338	BRCA	0	0.460708	0.567133	0	0	0	0	0	0.0767294	0	0	0.0368601	0.0673301
HSP70	S6	BRCA	0	-0.460683	-0.500749	0	0	0	0	0	0	0.150703	0	0	0
GSK3_pS9	PKC.pan_BetaII_pS660	BRCA	0	0.460353	0.482337	0.133744	0.0739443	0.0766447	0.072856	0	0	0.145758	0.145758	0.0268525	0.104025
ER.alpha_pS118	Lck	BRCA	0	-0.460123	-0.462203	0	0	0	0	0	0	0.131705	0	0.0272911	0
CD31	p27_pT157	BRCA	0	0.459711	0.540431	0	0.0837582	0	0	0	0	0	0	0.0245496	0.0633791
ASNS	Caveolin.1	BRCA	0	-0.459676	-0.453688	0	0	0	0	0	0	0.129303	0	0.0225602	0.0636389
Annexin.1	TAZ	BRCA	0	0.459343	0.366742	0	0	0	0	0	0	0.130015	0	0	0.139842
ER.alpha	PR	BRCA	0	0.45884	0.467263	0	0	0	0	0	0	0.236477	0.236477	0.129877	0.236477
eEF2	Ku80	BRCA	0	0.458751	0.487289	0	0.0558954	0.0787367	0	0	0.0626307	0.149839	0	0.0279668	0
Cyclin_E2	Rad51	BRCA	0	0.458694	0.413231	0	0.0911488	0	0	0	0.0682553	0.168667	0.168667	0.0857577	0.156874
cIAP	mTOR	BRCA	0	0.458419	0.445719	0	0	0	0	0	0	0.163725	0.163725	0.0392951	0.112131
Ku80	S6	BRCA	0	0.458036	0.522353	0	0	0	0	0	0	0	0	0.0214044	0.0719525
14.3.3_epsilon	PKC.pan_BetaII_pS660	BRCA	0	-0.457542	-0.485627	0	-0.0539857	0	0	0	-0.0589034	0.138012	0	0.0245889	0
Annexin_VII	DJ.1	BRCA	0	0.457454	0.474774	0	0.11024	0	0	0	0	0.118598	0.118598	0.0399837	0.0636172
ER.alpha_pS118	mTOR	BRCA	0	0.456844	0.460932	0	0	0	0	0	0	0.149023	0	0	0.0668628
Cyclin_E1	INPP4B	BRCA	0	-0.456386	-0.453495	0	0	-0.0571372	0	0	0	0.186849	0.186849	0.0764059	0.186849
C.Raf_pS338	Stathmin	BRCA	0	0.45608	0.588182	0	0	0	0	0	0.0561424	0.243234	0	0.0861916	0.103808
beta.Catenin	Dvl3	BRCA	0	0.456016	0.468716	0	0.0727018	0	0	0	0.0699504	0	0	0	0
mTOR	N.Ras	BRCA	0	-0.455188	-0.498149	0	0	0	0	0	0	0.147722	0	0	0
c.Kit	Tuberin	BRCA	0	-0.454927	-0.375997	0	0	0	0	0	0	0.143908	0	0.0358979	0.0725627
N.Cadherin	RBM15	BRCA	0	-0.454615	-0.506915	0	0	0	0	0	0	0	0	0	0
eIF4G	Tuberin	BRCA	0	0.454518	0.498452	0	0	0	0	0	0	0	0	0	0
B.Raf	GSK3.alpha.beta	BRCA	0	0.454333	0.474676	0	0.0622031	0	0	0	0	0.1376	0	0	0
eIF4G	GAPDH	BRCA	0	0.454069	0.418814	0	0	0	0	0	0	0.166338	0	0.0318959	0.0669172
Ku80	YAP	BRCA	0	-0.453903	-0.489673	0	0	0	0	0	-0.058931	0.138363	0	0.0177743	0
mTOR	PREX1	BRCA	0	0.453742	0.462786	0	0.0809446	0	0	0	0.0604497	0.18791	0.18791	0.0448814	0.122481
Akt	Chk1	BRCA	0	-0.453597	-0.553974	0	-0.074761	0	0	0	-0.0606695	0.201188	0.201188	0.0635757	0.201188
EGFR_pY1068	Src_pY527	BRCA	0	0.453167	0	0	0.0876386	0.108391	0	0	0	0.136057	0.136057	0.0442921	0.0886
ER.alpha	Notch1	BRCA	0	-0.452685	-0.463794	0	-0.0572356	0	0	0	0	0.14266	0	0.0243628	0.069105
14.3.3_beta	Heregulin	BRCA	0	0.452673	0.446449	0	0	0	0	0	0	0	0	0.0461149	0.079436
cIAP	HSP70	BRCA	0	-0.452377	-0.420194	0	-0.0558334	0	0	0	0	0.120455	0	0	0
Bak	Cyclin_E2	BRCA	0	0.45204	0.379019	0	0.110163	0.096632	0	0	0.0845188	0.0997014	0	0.0261658	0
ER.alpha_pS118	PDK1_pS241	BRCA	0	0.451889	0.400939	0	0	0	0	0	0	0.167188	0.167188	0.0278024	0.0918755
53BP1	Stathmin	BRCA	0	-0.451635	-0.472417	0	0	0	0	0	0	0.15892	0	0.0202567	0.0649865
Bad_pS112	GSK3_pS9	BRCA	0	0.45156	0.461576	0	0	0	0	0	0	0.151231	0.151231	0.0608866	0.151231
14.3.3_beta	GSK3.alpha.beta	BRCA	0	-0.451486	-0.537202	0	0	0	0	0	0	0.212054	0.212054	0.0321077	0.105962
B.Raf	RBM15	BRCA	0	0.45101	0.444653	0	-0.0519	-0.0826119	0	0	0	0	0	0	0
EGFR	Tuberin	BRCA	0	-0.450953	0	0	0	0	0	0	0	0	0	0	0
Collagen_VI	Ku80	BRCA	0	-0.450952	-0.499754	0	0	0	0	0	0	0	0	0	0
CD20	GSK3.alpha.beta	BRCA	0	-0.449996	-0.528331	0	0	0	0	0	0	0.138258	0	0	0
Akt	mTOR	BRCA	0	0.44984	0.486961	0	0	0	0	0	0	0.136221	0	0.0236815	0.0720858
Ku80	TAZ	BRCA	0	-0.449632	-0.450391	0	0	0	0	0	0	0.169766	0	0.0264231	0.104714
B.Raf	beta.Catenin	BRCA	0	0.449579	0.439822	0	0.0832686	0.117965	0.0753318	0.090551	0.0634535	0.157793	0.157793	0.0290654	0.109157
Mre11	N.Cadherin	BRCA	0	0.449542	0.489288	0	0	0	0	0	0	0	0	0.0373045	0.110671
GSK3.alpha.beta_pS21_S9	PKC.pan_BetaII_pS660	BRCA	0	0.449186	0.472568	0	0	0	0	0	0	0.130582	0	0.0193265	0.0734036
ACVRL1	mTOR	BRCA	0	-0.44912	-0.450544	0	0	0	0	0	0	0	0	0	0
53BP1	EGFR	BRCA	0	-0.448499	0	0	0	0	0	0	0	0	0	0	0
cIAP	EGFR	BRCA	0	-0.44846	0	0	0	0	0	0	0	0.151988	0.151988	0.0325708	0.105975
Bap1.c.4	Rab11	BRCA	0	-0.448439	-0.519683	0	0	0	0	0	0	0.228091	0	0.0436288	0.088287
Dvl3	Tuberin	BRCA	0	0.448406	0.475182	0	0	0	0	0	0	0	0	0	0
EGFR	VEGFR2	BRCA	0	-0.448371	0	0	0	0	0	0	0	0	0	0.0337835	0.0699995
Bap1.c.4	Chk2	BRCA	0	0.448176	0.44719	0	0	0	0	0	0	0.127456	0	0.0207855	0
CD20	mTOR	BRCA	0	-0.447698	-0.515285	0	0	0	0	0	0	0.146208	0	0	0
ER.alpha_pS118	Tuberin	BRCA	0	0.447534	0.40946	0	0	0	0	0	0	0.168112	0.168112	0.0219638	0.0929777
Cyclin_D1	N.Cadherin	BRCA	0	0.447321	0.479982	0	0	0	0	0	0	0.170478	0	0.0502286	0.0830984
eEF2	NF2	BRCA	0	0.446931	0.477106	0	0.12056	0.0924677	0	0	0.0766168	0.133449	0	0.0335398	0.0778646
14.3.3_epsilon	EGFR_pY1173	BRCA	0	0.44682	0.4979	0	0	0	0	0	0	0.137086	0	0	0
14.3.3_beta	GAPDH	BRCA	0	-0.446568	-0.415781	0	-0.0532073	0	0	0	0	0.150632	0	0.0235951	0
cIAP	Collagen_VI	BRCA	0	-0.446363	-0.456614	0	0	0	0	0	0	0	0	0	0
14.3.3_beta	beta.Catenin	BRCA	0	-0.445909	-0.400248	0	0	0	0	0	0	0.145311	0	0.0181324	0
GATA3	JNK2	BRCA	0	0.44588	0.451681	0	0	0	0	0	0	0.145333	0.145333	0.0421101	0.0916882
Dvl3	p70S6K_pT389	BRCA	0	-0.445667	-0.454369	0	-0.0733173	0	0	0	-0.0651941	0.139506	0.139506	0.0331821	0.0809552
B.Raf	N.Cadherin	BRCA	0	-0.44537	-0.440413	0	0	0	0	0	0	0	0	0	0
Annexin_VII	ARHI	BRCA	0	0.444305	0.414106	0	0.0727407	0	0	0	0	0.146307	0.146307	0.0540825	0.146307
4E.BP1_pT37T46	S6_pS240_S244	BRCA	0	0.443945	0.416573	0	0.137399	0.0722356	0	0	0.0726662	0.130014	0.130014	0.0356127	0.120232
NDRG1_pT346	Src_pY527	BRCA	0	0.443871	0	0	0	0	0	0	0	0.160829	0.160829	0.0678558	0.160829
Bak	mTOR_pS2448	BRCA	0	-0.443626	-0.397897	0	-0.0986623	0	-0.0778293	-0.0895328	-0.0759487	0.0922474	0.0922474	0.0288525	0.0794185
Cyclin_D1	Rab11	BRCA	0	0.443554	0.467278	0	0	0	0	0	0	0.147574	0	0.0346219	0.0721366
ER.alpha	P.Cadherin	BRCA	0	-0.443001	-0.446762	0	0	0	0	0	0	0.115858	0	0.0262436	0.0693464
Chk1	Raptor	BRCA	0	-0.442878	-0.420601	0	0	0	0	0	0	0.158444	0.158444	0.044509	0.0842477
53BP1	Chk1	BRCA	0	-0.442566	-0.486161	0	0	0	0	0	0	0	0	0	0
N.Ras	RBM15	BRCA	0	-0.442552	-0.473499	0	0	0	0	0	0	0	0	0	0
14.3.3_epsilon	Collagen_VI	BRCA	0	0.44228	0.501169	0	0.0615603	0	0	0	0	0.136738	0	0	0
eIF4G	p70S6K	BRCA	0	0.44134	0.423292	0	0	0	0	0	0	0.206205	0.206205	0.0471603	0.101667
CD20	HSP70	BRCA	0	0.441109	0.496626	0	0	0	0	0	0	0	0	0	0
53BP1	eEF2K	BRCA	0	0.441017	0.427265	0	0	0	0	0	0	0.0975462	0	0	0
Bid	cIAP	BRCA	0	-0.440727	-0.430184	0	0	0	0	0	0	0	0	0	0
N.Ras	YB.1	BRCA	0	-0.440537	-0.371494	0	-0.0680959	0	0	0	0	0.128307	0.128307	0.0402559	0.104265
Cyclin_B1	eEF2	BRCA	0	0.439911	0.39105	0	0	0	0	0	0	0.124162	0	0.0175949	0
eIF4G	Ku80	BRCA	0	0.439766	0.5108	0	0	0	0	0	0	0	0	0	0
Chk2_pT68	FoxM1	BRCA	0	0.43937	0.393587	0	0	0	0	0	0	0	0	0	0
Caveolin.1	Chk2	BRCA	0	-0.438548	-0.40666	0	0	0	0	0	0	0	0	0	0
Akt_pS473	Tuberin_pT1462	BRCA	0	0.438494	0.426068	0	0	0	0	0	0	0.170847	0.170847	0.0437411	0.0964972
EGFR	GSK3.alpha.beta	BRCA	0	-0.437688	0	0	0	0	0	0	0	0.16251	0	0	0.0696259
MEK1_pS217_S221	YB.1_pS102	BRCA	0	0.437486	0.419024	0	0	0	0	0	0	0	0	0.0258938	0
HSP70	Ku80	BRCA	0	-0.437271	-0.490562	0	0	0	0	0	0	0	0	0	0
Caveolin.1	FoxM1	BRCA	0	-0.437244	-0.421389	0	0	0	0	0	0	0.130947	0	0	0
STAT5.alpha	Tuberin	BRCA	0	0.43702	0.526673	0	0.137708	0.0867624	0.0761073	0.0939231	0.087876	0.203933	0.203933	0.0860901	0.12537
ATM	Syk	BRCA	0	0.436789	0.431001	0	0.096141	0.126991	0.0815359	0.0964073	0.10201	0.118731	0.118731	0.0451813	0.08811
B.Raf	TAZ	BRCA	0	-0.436401	-0.428866	0	0	0	0	0	0	0.108096	0	0	0
EGFR	Rab11	BRCA	0	0.436342	0	0	0	0	0	0	0	0.227475	0	0.0358411	0.122954
GSK3.alpha.beta_pS21_S9	Heregulin	BRCA	0	-0.435934	-0.36529	0	-0.0816569	-0.0568557	0	0	-0.0691551	0.103678	0	0	0
14.3.3_epsilon	Tuberin	BRCA	0	-0.435715	-0.516666	0	0	0	0	0	0	0.201521	0.201521	0.0399094	0.0955174
Akt_pS473	Src_pY527	BRCA	0	0.435424	0.370378	0	0	0	0	0	0	0.1382	0	0.0252134	0.0779081
Caveolin.1	GAPDH	BRCA	0	-0.435384	-0.433274	0	0	0	0	0	0	0.13873	0	0.0194213	0.0646512
53BP1	beta.Catenin	BRCA	0	0.43537	0.435362	0	0.05561	0.0578324	0	0	0	0.126174	0	0	0
14.3.3_beta	B.Raf	BRCA	0	-0.435319	-0.442806	0	0	0	0	0	0	0.158115	0	0.020288	0
CD31	Tuberin	BRCA	0	-0.43531	-0.391639	0	0	0	0	0	0	0	0	0	0
CD20	cIAP	BRCA	0	-0.43513	-0.411066	0	0	0	0	0	0	0.139407	0	0.0277876	0.0688458
4E.BP1_pT70	ASNS	BRCA	0	0.43483	0.409835	0	0	0	0	0	0	0.101332	0	0.0200845	0
ER.alpha_pS118	Notch1	BRCA	0	-0.434389	-0.380755	0	0	0	0	0	0	0.151355	0	0.0309083	0
EGFR	Stathmin	BRCA	0	0.434048	0	-0.113041	0	0	0	0	0	0	0	0	0
p27_pT157	Stathmin	BRCA	0	0.433758	0.481907	0	0	0	0	0	0	0	0	0	0
EGFR_pY1173	HER3_pY1289	BRCA	0	0.433298	0.384583	0	0	0	0	0	0	0.153047	0	0.0445527	0.0732676
c.Kit	EGFR	BRCA	0	0.433234	0	0	0	0	0	0	0	0.118757	0	0.0207788	0.0714506
GSK3.alpha.beta_pS21_S9	N.Cadherin	BRCA	0	-0.432728	-0.428966	0	0	0	0	0	0	0.126961	0	0	0
ARHI	Dvl3	BRCA	0	-0.432638	-0.445226	0	0	0	0	0	0	0	0	0	0
eEF2K	Tuberin	BRCA	0	0.432555	0.463041	0	0	0	0	0	0	0.127175	0	0.0328452	0.0647316
HER2	Tuberin	BRCA	0	0.432388	0	0	0	0	0	0	0	0.146783	0.146783	0	0.0979605
Chk1	JNK2	BRCA	0	-0.432129	-0.453166	0	0	0	0	0	0	0.149391	0	0.0451024	0.0814929
Annexin.1	B.Raf	BRCA	0	-0.432115	-0.427606	0	0	0	0	0	0	0.140848	0.140848	0.0193267	0.0971778
CD31	Chk2_pT68	BRCA	0	0.431631	0.491801	0	0	0	0	0	0	0	0	0.0364389	0.0695602
c.Met_pY1235	JNK2	BRCA	0	-0.431628	-0.428162	0	0	0	0	0	0	0	0	0	0
ER.alpha_pS118	Stathmin	BRCA	0	-0.430902	-0.363822	0	0	0	0	0	0	0.113291	0	0	0
eIF4G	MYH11	BRCA	0	-0.430891	-0.426241	0	0	0	0	0	0	0	0	0	0
Annexin.1	E.Cadherin	BRCA	0	-0.430589	0	0	0	0	0	0	0	0.136078	0	0.0193351	0.0846584
mTOR	Stathmin	BRCA	0	-0.430537	-0.478169	0	0	0	0	0	0	0.179721	0	0	0.0643051
Bap1.c.4	p70S6K	BRCA	0	0.430265	0.424627	0	0	0	0	0	0	0.184953	0	0.039099	0.109969
EGFR_pY1173	Ku80	BRCA	0	-0.430088	-0.461377	0	0	0	0	0	0	0	0	0	0
ATM	PKC.pan_BetaII_pS660	BRCA	0	0.429295	0.444046	0	0.0717931	0.0833145	0	0	0.0576179	0.158126	0.158126	0.0784799	0.158126
ER.alpha	PDK1	BRCA	0	0.429129	0.428684	0	0.0623775	0	0	0	0	0	0	0	0
EGFR_pY1173	YAP	BRCA	0	0.428933	0.459616	0	0	0	0	0	0	0	0	0.0223318	0.0654564
4E.BP1_pT37T46	PRAS40_pT246	BRCA	0	0.42877	0.38725	0	0.0594296	0	0	0	0	0.159671	0.159671	0.0658391	0.0877103
C.Raf_pS338	Rictor_pT1135	BRCA	0	0.428696	0.493042	0	0.0625054	0	0	0	0.0834066	0.139153	0	0.0351901	0.0884126
CD31	LKB1	BRCA	0	0.428633	0.508659	0	0.0851796	0	0.0857829	0	0.0761205	0.184249	0.184249	0.0869528	0.101924
Annexin.1	Claudin.7	BRCA	0	-0.428337	-0.427226	0	-0.0547024	0	0	0	0	0	0	0	0
ACVRL1	Tuberin	BRCA	0	-0.42815	-0.378519	0	0	0	0	0	0	0	0	0	0
Bcl.2	INPP4B	BRCA	0	0.428073	0.428615	0	0.107383	0.110995	0	0	0.0595196	0	0	0	0
EGFR_pY1173	Mre11	BRCA	0	0.427922	0.423969	0	0	0	0	0	0	0	0	0	0.0664952
ATM	STAT5.alpha	BRCA	0	0.427759	0.439825	0	0	0.0821981	0	0	0	0.125772	0	0.0477784	0.0641315
ARHI	B.Raf	BRCA	0	-0.427742	-0.420175	0	0	0	0	0	0	0.153402	0	0.0197183	0.0764044
14.3.3_beta	HSP70	BRCA	0	0.427671	0.477704	0	0	0	0	0	0	0	0	0	0
4E.BP1_pT70	Caveolin.1	BRCA	0	-0.427089	-0.399693	0	-0.0531695	0	0	0	0	0.102217	0	0.0173152	0
Bim	ER.alpha	BRCA	0	0.427046	0.437074	0	0	0	0	0	0	0	0	0.0259643	0.0689794
Caveolin.1	Dvl3	BRCA	0	-0.426926	-0.463418	0	0	0	0	0	0	0	0	0	0
Myosin.IIa_pS1943	Rab11	BRCA	0	-0.426904	-0.496248	0	-0.112852	0	0	0	-0.0625743	0.162482	0.162482	0.0499674	0.162482
eIF4G	GSK3.alpha.beta	BRCA	0	0.426665	0.489348	0	0	0	0	0	0	0.163608	0	0	0
PDK1_pS241	Stathmin	BRCA	0	-0.426069	-0.521116	0	0	0	0	0	0	0.164717	0	0.021793	0.0633956
B.Raf	Tuberin	BRCA	0	0.425852	0.410771	0	0	0	0	0	0	0	0	0	0
FoxM1	S6	BRCA	0	0.425778	0.389879	0	0	0	0	0	0	0	0	0	0
c.Myc	Mre11	BRCA	0	0.425628	0.514387	0	0.0821289	0.0636551	0	0	0	0.216099	0.216099	0.128336	0.216099
S6	YAP	BRCA	0	-0.425471	-0.468016	0	0	0	0	0	0	0.130974	0	0	0.0635919
Collagen_VI	GSK3.alpha.beta	BRCA	0	-0.425359	-0.510769	0	0	0	0	0	0	0.190555	0.190555	0.0247253	0.0976346
Chk1	eEF2K	BRCA	0	-0.425074	-0.433348	0	0	0	0	0	0	0.149196	0.149196	0.0487792	0.149196
EGFR	P.Cadherin	BRCA	0	0.424672	0	0	0	0	0	0	0	0	0	0	0
beta.Catenin	Collagen_VI	BRCA	0	-0.424445	-0.396839	0	0	0	0	0	0	0	0	0	0
53BP1	TAZ	BRCA	0	-0.424412	-0.428819	0	0	0	0	0	0	0	0	0	0
Notch1	PREX1	BRCA	0	-0.424394	-0.411724	0	0	0	0	0	-0.0561421	0.181863	0.181863	0.0597549	0.181863
Bim	YB.1_pS102	BRCA	0	-0.424313	-0.411712	0	0	0	0	0	0	0	0	0	0
RBM15	Src_pY527	BRCA	0	-0.423991	-0.421034	0	0	0	0	0	0	0.144777	0	0.0261189	0.0857199
Stathmin	TAZ	BRCA	0	0.423971	0.470932	0	0	0	0	0	0	0.136358	0	0	0
Annexin.1	Bap1.c.4	BRCA	0	-0.423946	-0.417215	0	0	0	0	0	0	0.118079	0	0	0
Akt_pS473	NDRG1_pT346	BRCA	0	0.423583	0	0	0	0	0	0	0	0.111686	0	0.0233366	0.0637291
Bid	Notch1	BRCA	0	0.423438	0.464223	0	0.0585933	0	0	0	0	0.121093	0	0	0
ARHI	CD20	BRCA	0	0.423352	0.439855	0	0	0	0	0	0	0	0	0	0
ASNS	Chk2_pT68	BRCA	0	0.423281	0.405273	0	0	0	0	0	0	0.109843	0	0	0.0665012
beta.Catenin	Stathmin	BRCA	0	-0.423242	-0.407496	0	-0.0598846	0	0	0	0	0.125534	0	0	0
EGFR	ETS.1	BRCA	0	0.423165	0	0	0	0	0	0	0	0.16271	0.16271	0.0493539	0.113119
Bap1.c.4	Caveolin.1	BRCA	0	-0.423119	-0.441912	0	0	0	0	0	0	0	0	0	0
Collagen_VI	EGFR_pY1173	BRCA	0	0.423106	0.523632	0	0	0	0	0	0	0	0	0	0
PDK1_pS241	PREX1	BRCA	0	0.422536	0.427213	0	0	0	0	0	0	0.120739	0	0	0
GATA3	Tuberin	BRCA	0	0.42252	0.391015	0	0	0	0	0	0	0	0	0	0
Bap1.c.4	GSK3.alpha.beta	BRCA	0	0.422372	0.479001	0	0	0	0	0	0	0	0	0	0
ER.alpha	JNK2	BRCA	0	0.422129	0.43134	0	0	0	0	0	0	0	0	0	0
Cyclin_B1	DJ.1	BRCA	0	-0.422044	-0.404913	0	0	0	0	0	0	0	0	0	0
B.Raf	CD20	BRCA	0	-0.421844	-0.442111	0	0	0	0	0	0	0	0	0	0
B.Raf	GATA3	BRCA	0	0.421519	0.405864	0	0.0662218	0.0884897	0	0	0	0.109301	0	0	0
B.Raf	EGFR	BRCA	0	-0.421481	0	0	0	0	0	0	0	0	0	0	0
CD20	eIF4G	BRCA	0	-0.421315	-0.485113	0	0	0	0	0	0	0.193403	0.193403	0.0368453	0.157774
GSK3.alpha.beta_pS21_S9	TAZ	BRCA	0	-0.421278	-0.392978	0	0	0	0	0	0	0.109802	0	0	0
53BP1	p70S6K_pT389	BRCA	0	-0.421145	-0.433824	0	-0.0834802	0	0	0	-0.0613055	0.11763	0.11763	0.0193817	0.0719856
beta.Catenin	eIF4G	BRCA	0	0.421111	0.444465	0	0	0	0	0	0	0	0	0	0
p70S6K	Rab11	BRCA	0	-0.421	-0.406647	0	0	0	0	0	0	0.151285	0	0.0185634	0
53BP1	ER.alpha	BRCA	0	0.420962	0.392932	0	0	0	0	0	0	0	0	0.0186531	0.0822638
beta.Catenin	N.Ras	BRCA	0	-0.420931	-0.40843	0	0	0	0	0	0	0	0	0	0
Chk2	eIF4G	BRCA	0	0.420594	0.395571	0	0	0	0	0	0	0	0	0	0
ASNS	p53	BRCA	0	0.420459	0.394566	0	0	0	0	0	0	0.125653	0.125653	0.0234551	0.0969347
beta.Catenin	Claudin.7	BRCA	0	0.420403	0	0	0	0	0	0	0	0	0	0	0
p62.LCK.ligand	p70S6K	BRCA	0	0.420313	0	0	0.0866	0.073383	0.066924	0	0.079091	0	0	0	0
MEK1_pS217_S221	Src_pY527	BRCA	0	0.420025	0.47648	0	0	0	0	0	0	0.145432	0	0.0447309	0.0826678
Annexin.1	Tuberin	BRCA	0	-0.419856	-0.383418	0	0	0	0	0	0	0.12304	0	0	0
GAPDH	Rab11	BRCA	0	-0.41982	-0.402851	0	0	0	0	0	0	0.152723	0	0.0242046	0.0657609
AR	PDK1_pS241	BRCA	0	0.419801	0.388551	0	0	0	0	0	0	0.0983325	0	0	0
Raptor	Stathmin	BRCA	0	-0.419676	-0.387518	0	0	0	0	0	0	0	0	0	0
CD20	GSK3.alpha.beta_pS21_S9	BRCA	0	-0.419548	-0.39136	0	-0.0522902	0	0	0	0	0.142432	0.142432	0	0.102935
p70S6K	YAP	BRCA	0	-0.419261	-0.383839	0	0	0	0	0	0	0	0	0	0
Annexin.1	Src_pY527	BRCA	0	0.419048	0.402647	0	0	0	0	0	0	0.111192	0	0	0
Cyclin_D1	HSP70	BRCA	0	0.41904	0.433781	0	0.0771553	0	0	0	0	0	0	0.0175399	0
14.3.3_beta	53BP1	BRCA	0	-0.418816	-0.481235	0	0	0	0	0	0	0.141342	0	0	0
Chk2	GSK3.alpha.beta	BRCA	0	0.418528	0.434541	0	0	0	0	0	0	0.157265	0	0.0369801	0.125217
Collagen_VI	N.Ras	BRCA	0	0.418474	0.447891	0	0	0	0	0	0	0	0	0	0
14.3.3_epsilon	TAZ	BRCA	0	0.418264	0.494515	0	0	0	0	0	0.056501	0.151497	0	0.0209263	0.0688864
Dvl3	N.Ras	BRCA	0	-0.418212	-0.443375	0	0	0	0	0	0	0	0	0	0
PRAS40_pT246	Src_pY416	BRCA	0	0.418009	0.401234	0	0.0832661	0	0	0	0	0.0928753	0.0928753	0.0222119	0.0728228
ASNS	DJ.1	BRCA	0	-0.417382	-0.398631	0	0	0	0	0	0	0	0	0	0
EGFR_pY1173	Smad4	BRCA	0	0.417205	0.475171	0	0	0	0	0	0	0.163621	0.163621	0.0293729	0.0802716
mTOR	Smad4	BRCA	0	-0.416893	-0.464104	0	0	0	0	0	0	0.125682	0	0	0
INPP4B	PDK1_pS241	BRCA	0	0.416757	0.415949	0	0	0	0	0	0	0.1036	0	0	0
EGFR_pY1173	Tuberin	BRCA	0	-0.416638	-0.389464	0	0	0	0	0	0	0	0	0	0
Raptor	Tuberin	BRCA	0	0.416349	0.436151	0	0	0	0	0	0	0	0	0	0
ARHI	Rb_pS807_S811	BRCA	0	-0.416135	-0.409069	0	0	0	0	0	0	0.128505	0.128505	0.0264689	0.133263
eEF2K	GATA3	BRCA	0	0.415783	0.38339	0	0	0	0	0	0	0.100882	0	0.0176266	0
Cyclin_E2	MEK1_pS217_S221	BRCA	0	-0.415735	0	0	0	0	0	0	0	0.121621	0.121621	0.0416246	0.0991571
Akt_pS473	MEK1_pS217_S221	BRCA	0	0.414913	0.38541	0	0	0	0	0	0	0	0	0	0
Mre11	Notch1	BRCA	0	0.414634	0.432832	0.114152	0	0	0	0	0	0.124976	0	0	0.10846
14.3.3_epsilon	GSK3.alpha.beta_pS21_S9	BRCA	0	-0.414082	-0.430962	0	0	0	0	0	0	0.119953	0	0	0
GSK3_pS9	NF.kB.p65_pS536	BRCA	0	0.413676	0.433429	-0.116549	0	0	0	0	0	0	0	0	0
GATA3	YB.1_pS102	BRCA	0	-0.413651	-0.411945	0	-0.0729813	0	0	0	0	0.093571	0	0	0
N.Cadherin	PDK1_pS241	BRCA	0	-0.413366	-0.482829	0	0	0	0	0	0	0.167544	0	0.0230973	0.180894
GAPDH	Mre11	BRCA	0	-0.413311	-0.364432	0	0	0	0	0	0	0.1669	0.1669	0.0311673	0.0884002
Chk1	Ku80	BRCA	0	-0.413289	-0.508622	0	0	0	0	0	0	0	0	0	0
14.3.3_epsilon	Stathmin	BRCA	0	0.413201	0.467748	0	0	0	0	0	0	0.160261	0	0.0184025	0.065205
Ku80	N.Ras	BRCA	0	-0.412951	-0.442755	0	0	0	0	0	0	0.141106	0	0	0
c.Myc	p27_pT157	BRCA	0	0.412921	0.514387	0	0.189521	0.0795496	0.0887341	0.102724	0.110893	0	0	0.0416821	0.0661073
Annexin.1	YAP_pS127	BRCA	0	0.412913	0.432152	0	0.091264	0.0941134	0	0	0	0.1181	0	0.0468508	0.0713827
ARHI	S6	BRCA	0	-0.412323	-0.490893	0	0	0	0	0	0	0	0	0	0
14.3.3_beta	Rb_pS807_S811	BRCA	0	-0.412257	-0.432133	0	0	0	0	0	0	0.109307	0	0	0
Bid	Caveolin.1	BRCA	0	0.41215	0.442428	0	0	0	0	0	0	0	0	0	0
Chk1	ER.alpha_pS118	BRCA	0	-0.411998	0	0	0	0	0	0	0	0	0	0	0
eEF2	GSK3.alpha.beta	BRCA	0	0.411992	0.431467	0	0.0664519	0	0	0	0	0.149365	0	0.0269712	0.0811099
NF2	RBM15	BRCA	0	0.411958	0.452187	0	0	0	0	0	0	0.164454	0.164454	0.0495288	0.0953015
JNK2	Mre11	BRCA	0	-0.411738	-0.412893	0	0	0	0	0	0	0.118955	0	0.0244303	0.0671892
DJ.1	RBM15	BRCA	0	-0.411695	-0.369133	0	0	0	0	0	0	0	0	0	0.0632285
GSK3.alpha.beta	p70S6K_pT389	BRCA	0	-0.411576	-0.437471	0	0	0	0	0	0	0.119424	0	0.0193643	0
GATA3	PKC.alpha_pS657	BRCA	0	-0.411234	-0.408106	0	-0.0582494	-0.0668792	0	0	0	0	0	0	0
14.3.3_epsilon	Dvl3	BRCA	0	-0.411157	-0.459739	0	0	0	0	0	0	0	0	0	0
Caveolin.1	GSK3.alpha.beta	BRCA	0	-0.411013	-0.405273	0	0	0	0	0	0	0.130643	0	0	0
Cyclin_B1	MYH11	BRCA	0	-0.410982	-0.414021	0	0	0	0	0	0	0	0	0	0
Caveolin.1	Chk2_pT68	BRCA	0	-0.410946	-0.404982	0	-0.114816	-0.0820538	-0.0677037	0	-0.085973	0	0	0	0
eEF2K	ER.alpha_pS118	BRCA	0	0.410689	0.381253	0	0	0	0	0	0	0	0	0	0
4E.BP1_pT37T46	S6_pS235_S236	BRCA	0	0.410618	0.392099	0	0	0	0	0	0	0.125532	0.125532	0.0327869	0.0861116
GSK3.alpha.beta	Tuberin	BRCA	0	0.410584	0.471188	0	0	0	0	0	0	0	0	0	0
GAPDH	HSP70	BRCA	0	-0.410465	-0.38305	0	0	-0.0938344	0	0	0	0.163093	0.163093	0.0324843	0.0882147
B.Raf	Caveolin.1	BRCA	0	-0.410104	-0.411503	0	0	0	0	0	0	0	0	0	0
DJ.1	eIF4G	BRCA	0	-0.410034	0	0	0	0	0	0	0	0	0	0	0
ACVRL1	RBM15	BRCA	0	-0.40985	-0.406737	0	0	0	0	0	0	0	0	0	0
Ku80	N.Cadherin	BRCA	0	-0.409819	-0.487376	-0.113423	0	0	0	0	0	0.145725	0	0	0
4E.BP1_pT70	Cyclin_B1	BRCA	0	0.409755	0.379687	0	0	0	0	0	0	0.110635	0	0.0222206	0
Collagen_VI	eEF2	BRCA	0	-0.409681	-0.440538	0	0	0	0	0	0	0	0	0	0
FoxM1	RBM15	BRCA	0	0.409426	0.379929	0	0.0583632	0	0	0	0	0.198315	0.198315	0.0413567	0.129962
eIF4G	FoxM1	BRCA	0	0.409222	0	0	0	0	0	0	0	0	0	0	0.066559
p53	Stathmin	BRCA	0	0.409091	0.418554	0	0	0	0	0	0	0	0	0	0
c.Kit	mTOR	BRCA	0	-0.409021	0	0	0	0	0	0	0	0	0	0.0197609	0
AR	Notch1	BRCA	0	-0.408956	-0.405719	0	0	0	0	0	0	0	0	0	0
Mre11	Tuberin	BRCA	0	-0.408709	-0.417898	0	0	0	0	0	0	0	0	0	0.0711897
Chk1	GSK3.alpha.beta	BRCA	0	-0.408678	-0.548525	0	0	0	0	0	0	0.176865	0	0.0183569	0.068495
INPP4B	P.Cadherin	BRCA	0	-0.408643	-0.39885	0	0	0	0	0	0	0.109944	0	0.024427	0
53BP1	RBM15	BRCA	0	0.408528	0.477115	0	0	0	0	0	0	0	0	0	0
14.3.3_epsilon	NF.kB.p65_pS536	BRCA	0	-0.408317	-0.397165	0	0	0	0	0	0	0	0	0.0206652	0.06468
14.3.3_epsilon	mTOR	BRCA	0	-0.408241	-0.484435	0	0	0	0	0	0	0.162099	0	0.0199595	0.0649628
Caveolin.1	eEF2	BRCA	0	-0.40822	-0.382686	0	0	0	0	0	0	0	0	0	0
GSK3.alpha.beta_pS21_S9	mTOR_pS2448	BRCA	0	0.407496	0.413937	0	0	0	0	0	0	0.0971306	0	0.0295373	0
mTOR	PDK1_pS241	BRCA	0	0.407419	0.44777	0	0	0	0	0	0	0.121459	0	0	0
B.Raf	HSP70	BRCA	0	-0.407404	-0.410347	0	0	0	0	0	0	0	0	0	0
PRAS40_pT246	YB.1_pS102	BRCA	0	0.407362	0.413474	0	0	0	0	0	0	0.134316	0	0.0443546	0.0692555
mTOR	S6	BRCA	0	0.407166	0.471762	0	0	0	0	0	0	0	0	0	0
MAPK_pT202_Y204	YAP_pS127	BRCA	0	0.407032	0.409632	0	0	0	0	0	0	0.102411	0.102411	0.0340894	0.0685947
Caveolin.1	STAT3_pY705	BRCA	0	0.406964	0.50492	0	0	0	0	0	0	0.18595	0.18595	0.0882419	0.18595
beta.Catenin	Rab11	BRCA	0	-0.406935	-0.40179	0	0	0	0	0	0	0	0	0	0
FOXO3a	Smad4	BRCA	0	0.406832	0.422932	0	0	0	0	0	0.0661422	0.115319	0	0.0398786	0
Bak	Smad4	BRCA	0	0.406805	0.437792	0	0.0994748	0	0	0	0.0757581	0.126962	0	0.0327236	0.0726727
GAPDH	GSK3.alpha.beta	BRCA	0	0.406636	0.385841	0	0	0	0	0	0	0.141459	0	0.0202859	0.0643156
GATA3	Lck	BRCA	0	-0.406556	-0.390713	0	0	0	0	0	0	0.160145	0	0.0445378	0.0905545
RBM15	TAZ	BRCA	0	-0.406361	-0.43165	0	0	0	0	0	0	0.16387	0	0.019552	0.0751075
EGFR	Lck	BRCA	0	0.406252	0	0	0	0	0	0	0	0.0975264	0	0	0
ARHI	eEF2	BRCA	0	-0.406114	-0.382269	0	0	0	0	0	0	0	0	0	0
Bcl.2	ER.alpha_pS118	BRCA	0	0.406054	0.380136	0	0	0	0	0	0	0	0	0	0
AR	PREX1	BRCA	0	0.40598	0.383625	0	0	-0.0649965	0	0	0	0	0	0	0
eEF2K	PDK1_pS241	BRCA	0	0.405682	0.409563	0	0.0864285	0.0739499	0	0	0.0814804	0	0	0	0
Akt_pT308	NDRG1_pT346	BRCA	0	0.405666	0	0	0	0	0	0	0	0.128574	0.128574	0.0345036	0.0912568
eEF2	eIF4G	BRCA	0	0.405639	0.402705	0	0	0	0	0	0	0.165215	0	0.0353016	0.0714576
Dvl3	Myosin.IIa_pS1943	BRCA	0	0.405569	0.426736	0	0	0	0	0	0	0.0984359	0	0	0
PKC.pan_BetaII_pS660	Stathmin	BRCA	0	-0.405569	-0.440825	0	0	0	0	0	0	0	0	0	0
GSK3.alpha.beta	p70S6K	BRCA	0	0.405422	0.430789	0	0	0	0	0	0	0.139259	0	0	0
53BP1	N.Cadherin	BRCA	0	-0.405176	-0.443943	0	0	0	0	0	0	0.123658	0	0	0
ARHI	Cyclin_B1	BRCA	0	-0.405027	-0.390443	0	0	0	0	0	0	0	0	0	0
B.Raf	E.Cadherin	BRCA	0	0.405007	0.363405	0	0	-0.0875827	0	0	0	0.0932296	0	0	0
eEF2K	Stathmin	BRCA	0	-0.404979	-0.408017	0	0	0	0	0	0	0	0	0	0
4E.BP1	Cyclin_B1	BRCA	0	0.404845	0.385781	0	0	0	0	0	0	0.118928	0.118928	0.0328099	0.0735418
Collagen_VI	Src_pY527	BRCA	0	0.404808	0.401676	0	0	0	0	0	0	0.116524	0	0	0
ARHI	beta.Catenin	BRCA	0	-0.404455	0	0	0	0	0	0	0	0	0	0	0
GATA3	TAZ	BRCA	0	-0.404182	0	0	0	0	0	0	0	0	0	0	0
beta.Catenin	Ku80	BRCA	0	0.403847	0.411115	0	0	0	0	0	0	0	0	0	0
ASNS	p27_pT198	BRCA	0	0.403846	0.39123	0	0.0816232	0	0	0	0.069917	0	0	0.0242247	0
EGFR_pY1173	PKC.pan_BetaII_pS660	BRCA	0	-0.403401	0	0	0	0	0	0	0	0	0	0	0
FoxM1	INPP4B	BRCA	0	-0.403235	-0.422601	0	-0.0530625	0	0	0	0	0.125373	0.125373	0.0178292	0.0727791
Bid	Tuberin	BRCA	0	-0.403195	-0.426851	0	0	0	0	0	0	0	0	0	0
eIF4G	TRFC	BRCA	0	0.403166	0.385911	0	0	0	0	0	0.0611866	0.105471	0.105471	0.0285357	0
ER.alpha	IGFBP2	BRCA	0	0.403103	0.408068	0	0.0715995	0	0	0	0	0.183356	0.183356	0.130108	0.183356
53BP1	GSK3.alpha.beta	BRCA	0	0.402861	0.447997	0	0	0	0	0	0	0.209574	0.209574	0.0513286	0.120769
Bap1.c.4	Src_pY527	BRCA	0	-0.40246	-0.385605	0	0	0	0	0	0	0	0	0	0
Src_pY527	YB.1_pS102	BRCA	0	0.402401	0.380652	0	0	0	0	0	0	0	0	0	0
Collagen_VI	p70S6K	BRCA	0	-0.402394	-0.401772	0	0	0	0	0	0	0.160697	0	0.0232805	0
Caveolin.1	Claudin.7	BRCA	0	-0.402294	-0.387479	0	-0.0804103	-0.117534	0	0	-0.072626	0.0939621	0	0	0
ER.alpha	mTOR	BRCA	0	0.40217	0.373404	0	0	0	0	0	0	0	0	0	0
ACC1	p62.LCK.ligand	BRCA	0	0.402104	0.366763	0	0.0822487	0	0	0	0.0564331	0.109633	0.109633	0.0237121	0.0908865
Chk2_pT68	Src_pY416	BRCA	0	0.402086	0.429862	0	0.0542931	0.0627608	0	0	0	0.11952	0	0.0376457	0
Beclin	c.Myc	BRCA	0	0.402039	0.40944	0	0.0908289	0.0873861	0	0	0.0575443	0	0	0.0286191	0
Collagen_VI	YAP	BRCA	0	0.401946	0.441214	0	0	0	0	0	0	0	0	0	0
Cyclin_D1	RBM15	BRCA	0	-0.401825	-0.434958	0	0	0	0	0	0	0.148705	0	0.0352512	0.0803217
53BP1	PDK1_pS241	BRCA	0	0.40163	0.419388	0	0	0	0	0	0	0.115502	0	0	0
4E.BP1_pT70	FoxM1	BRCA	0	0.401087	0.399835	0	0	0	0	0	0	0.117582	0.117582	0.0266678	0.0704571
CD20	EGFR	BRCA	0	0.401035	0	0	0	0	0	0	0	0	0	0	0
CD31	Chk1	BRCA	0	0.400983	0.444647	0	0	0	0	0	0	0	0	0	0
GSK3.alpha.beta_pS21_S9	Rad51	BRCA	0	-0.400744	-0.393703	0	0	0	0	0	0	0.102695	0	0	0
E.Cadherin	ER.alpha_pS118	BRCA	0	0.400423	0	0	0	0	0	0	0	0	0	0	0
PKC.pan_BetaII_pS660	Tuberin	BRCA	0	0.400337	0.455385	0	0.0660857	0.0648766	0	0	0	0.161569	0	0.0357893	0.0741698
Collagen_VI	p70S6K_pT389	BRCA	0	0.400245	0.423458	0	0	0	0	0	0	0	0	0	0
53BP1	JNK2	BRCA	0	0.400226	0.396185	0	0.0627819	0	0	0	0.0638801	0	0	0	0
PKC.pan_BetaII_pS660	Smad4	BRCA	0	-0.399992	-0.390634	-0.139216	0	0	0	0	0	0.11723	0	0	0
p70S6K_pT389	RBM15	BRCA	0	-0.399949	-0.465308	0	0	0	0	0	0	0.144449	0.144449	0.0329954	0.144449
Caveolin.1	DJ.1	BRCA	0	0.399876	0.378957	0	0	0	0	0	0	0	0	0	0
eIF4G	mTOR	BRCA	0	0.399708	0.445016	0	0	0	0	0	0	0	0	0	0
Caveolin.1	Ku80	BRCA	0	-0.399642	-0.40519	0	0	0	0	0	0	0	0	0	0
HER2	Lck	BRCA	0	-0.399411	0	0	0	0	0	0	0	0	0	0	0
CDK1	Chk2_pT68	BRCA	0	0.399386	0.435047	0	0	0	0	0	0	0.126172	0.126172	0.0353749	0.0709873
Chk1	STAT5.alpha	BRCA	0	-0.399284	-0.456646	0	-0.0708367	0	0	0	-0.0566532	0	0	0.0216633	0
Chk1	GATA3	BRCA	0	-0.399082	-0.390745	0	0	0	0	0	0	0	0	0	0
EGFR_pY1173	p70S6K	BRCA	0	-0.399023	-0.386174	0	0	0	0	0	0	0	0	0	0
FOXO3a	N.Ras	BRCA	0	0.398647	0.395365	0	0	0	0	0	0	0.117242	0	0.0404351	0.081337
XRCC1	YB.1_pS102	BRCA	0	-0.398605	-0.367372	0	0	0	0	0	0	0	0	0	0
INPP4B	Notch1	BRCA	0	-0.398481	-0.396053	0	0	0	0	0	0	0.0920865	0	0	0
ASNS	eIF4G	BRCA	0	0.398375	0	0	0	0	0	0	0	0	0	0	0
Bid	GSK3.alpha.beta_pS21_S9	BRCA	0	-0.398366	-0.373619	0	0	0	0	0	0	0.151638	0.151638	0	0.0802991
14.3.3_beta	Caveolin.1	BRCA	0	0.39834	0.431889	0	0	0	0	0	0	0	0	0	0
B.Raf	S6	BRCA	0	0.398312	0.391655	0	0	0	0	0	0	0	0	0	0
GATA3	Stathmin	BRCA	0	-0.398144	-0.398644	0	0	0	0	0	0	0.107205	0	0	0
CD31	Shc_pY317	BRCA	0	0.398049	0.377217	0	0.0551096	0	0	0	0	0.119847	0	0.0248889	0.0714238
14.3.3_beta	S6	BRCA	0	-0.398029	-0.541094	0	-0.0578871	0	0	0	0	0.25024	0.25024	0.0493649	0.156019
INPP4B	VEGFR2	BRCA	0	0.397861	0.402193	0	0	0	0	0	0	0	0	0	0
Chk1	p27_pT157	BRCA	0	0.397755	0.455038	0	0	0	0	0	0	0	0	0.0254184	0.0699058
Caspase.7_cleavedD198	ER.alpha_pS118	BRCA	0	-0.397528	0	0	-0.0531347	-0.0582176	0	0	0	0.129213	0.129213	0.038427	0.0665496
ASNS	PR	BRCA	0	-0.397476	-0.363024	0	0	0	0	0	0	0.0961483	0	0	0.108288
Collagen_VI	STAT3_pY705	BRCA	0	0.397373	0.437881	0	0	0	0	0	0	0	0	0.0198393	0
Bap1.c.4	MYH11	BRCA	0	-0.39737	-0.40366	0	0	0	0	0	0	0	0	0	0
eIF4G	Myosin.IIa_pS1943	BRCA	0	0.397219	0.432657	0	0.0579287	0	0	0	0.0617003	0.138653	0	0.0332153	0.068195
Annexin.1	Caveolin.1	BRCA	0	0.397128	0.404132	0	0	0.0648527	0	0	0	0.192435	0.192435	0.0402571	0.147152
Akt_pT308	YB.1_pS102	BRCA	0	0.396923	0	0	0	0	0	0	0	0	0	0.0194806	0
14.3.3_epsilon	Rb_pS807_S811	BRCA	0	-0.396754	-0.416691	0	0	0	0	0	0	0.128893	0.128893	0.0276303	0.0732053
HER2	Stathmin	BRCA	0	-0.396639	0	0	0	0	0	0	0	0.111688	0	0	0
CD31	N.Ras	BRCA	0	0.396338	0.364489	0	0	0	0	0	0	0.113702	0	0	0
14.3.3_epsilon	Ku80	BRCA	0	-0.396308	-0.488284	0	0	0	0	0	0	0.188884	0.188884	0.0352057	0.0874047
cIAP	GSK3.alpha.beta	BRCA	0	0.39626	0.380943	0	0	0	0	0	0	0.133673	0	0.0223849	0.0810126
GSK3.alpha.beta	MYH11	BRCA	0	-0.396105	-0.390537	0	0	0	0	0	0	0	0	0	0
ASNS	Bcl.2	BRCA	0	-0.395798	-0.386978	0	0	0	0	0	0	0	0	0	0
Claudin.7	PKC.alpha_pS657	BRCA	0	-0.395759	-0.36261	0	0	0	0	0	0	0.103099	0	0.0179783	0
CD20	Rb_pS807_S811	BRCA	0	-0.39551	-0.39592	0	0	0	0	0	0	0.117525	0	0.0216906	0.065613
Annexin.1	Ku80	BRCA	0	-0.395496	-0.381961	0	0	0	0	0	0	0	0	0	0
ACVRL1	Collagen_VI	BRCA	0	0.395343	0.415956	0	0	0	0	0	0	0	0	0	0
NF2	Stathmin	BRCA	0	-0.395077	-0.41768	0	0	0	0	0	0	0	0	0	0
4E.BP1_pT70	Chk1_pS345	BRCA	0	0.394819	0.373645	0	0	0	0	0	0.0581868	0	0	0	0
Bap1.c.4	TAZ	BRCA	0	-0.394753	-0.42934	0	0	0	0	0	0	0	0	0	0
ARHI	Ku80	BRCA	0	-0.394748	-0.410023	0	0	0	0	0	0	0	0	0	0
p27_pT157	p27_pT198	BRCA	0	0.394514	0.413192	0	0	0	0.0862364	0.0915635	0.120634	0.0944664	0	0.0264825	0
c.Met_pY1235	Chk1_pS345	BRCA	0	0.394218	0.504972	0	0	0	0	0	0	0	0	0.0425192	0.0781527
Dvl3	HSP70	BRCA	0	-0.393988	-0.436213	0	0	0	0	0	0	0	0	0	0
ER.alpha_pS118	PKC.alpha_pS657	BRCA	0	-0.393965	-0.398371	0	0	0	0	0	0	0	0	0	0
p27_pT157	p53	BRCA	0	0.393856	0.37562	0	0	0	0	0	0	0	0	0.0175739	0
14.3.3_epsilon	STAT5.alpha	BRCA	0	-0.393798	-0.413579	0	0	0	0	0	0	0	0	0	0
Collagen_VI	N.Cadherin	BRCA	0	0.393456	0.507052	0	0	0	0	0	0	0	0	0	0
PKC.pan_BetaII_pS660	Syk	BRCA	0	0.393231	0.399481	0	0	0.0568475	0	0	0	0	0	0	0
CD20	Tuberin	BRCA	0	-0.393163	-0.410974	0	0	0	0	0	0	0	0	0	0
Akt	Stathmin	BRCA	0	-0.393105	-0.446935	0	0	0	0	0	0	0.152742	0	0.0317597	0.0668587
Chk2	Rab11	BRCA	0	-0.392828	-0.400233	0	0	0	0	0	0	0.119979	0	0	0
Caveolin.1	HSP70	BRCA	0	0.392688	0.409608	0	0	0	0	0	0	0	0	0	0
N.Ras	NF2	BRCA	0	-0.392631	-0.408359	0	0	0	0	0	0	0.117495	0	0.0198715	0
B.Raf	YAP	BRCA	0	-0.392413	-0.400871	0	0	0	0	0	0	0	0	0	0
CD31	GAPDH	BRCA	0	-0.39234	0	0	-0.0696858	0	0	0	-0.0566113	0.115213	0	0	0
Caveolin.1	Chk1_pS345	BRCA	0	-0.392272	-0.394653	0	-0.0901617	-0.0632142	0	0	-0.0580048	0.127988	0	0.019417	0.0627527
Chk2	Collagen_VI	BRCA	0	-0.392256	-0.407337	0	0	0	0	0	0	0.13102	0	0.0217618	0
ATM	Cyclin_D1	BRCA	0	-0.39195	-0.402008	0	-0.100351	0	0	0	-0.077125	0	0	0	0
ASNS	RBM15	BRCA	0	0.391799	0.375417	0	0	0	0	0	0	0	0	0	0
ACVRL1	P.Cadherin	BRCA	0	0.391603	0.419467	0	0	0	0	0	0	0	0	0	0
14.3.3_epsilon	Heregulin	BRCA	0	0.391371	0.374407	0	0	0	0	0	0	0.151353	0	0.0349212	0.0698926
Dvl3	S6	BRCA	0	0.391236	0.474448	0	0	0	0	0	0	0	0	0	0
ER.alpha_pS118	TAZ	BRCA	0	-0.391148	0	0	0	0	0	0	0	0	0	0	0
ARHI	GAPDH	BRCA	0	-0.391086	0	0	0	0	0	0	0	0.115158	0	0	0
p70S6K	Raptor	BRCA	0	0.390946	0	0	0	0	0	0	0	0	0	0	0
N.Cadherin	Raptor	BRCA	0	-0.39093	-0.382775	0	0	0	0	0	0	0	0	0	0
cIAP	RBM15	BRCA	0	0.390832	0.383859	0	0	0	0	0	0	0	0	0	0
14.3.3_beta	Smad4	BRCA	0	0.390548	0.425835	0	0	0	0	0	0	0	0	0	0
Chk2	GAPDH	BRCA	0	0.39044	0.381234	0	0	0	0	0	0	0.099019	0	0	0
Akt_pS473	GSK3.alpha.beta_pS21_S9	BRCA	0	0.390354	0.392023	0	0	-0.0799266	0	0	0	0	0	0	0
GSK3_pS9	mTOR_pS2448	BRCA	0	0.390334	0.414567	0	0	0	0	0	0	0.109471	0.109471	0.0397326	0.109471
Beclin	p53	BRCA	0	0.390059	0.53321	0	0.131399	0.0606995	0.0763077	0	0.0975996	0.213077	0.213077	0.091076	0.0971811
ARHI	Smad4	BRCA	0	0.390039	0.389486	0	0	0	0	0	0	0	0	0.0323076	0.0790717
GAPDH	N.Ras	BRCA	0	-0.389992	-0.369204	0	0	0	0	0	0	0	0	0	0
Bcl.2	PREX1	BRCA	0	0.389868	0.36827	0	0	0	0	0	0	0.149466	0	0.0372947	0.0985348
53BP1	ACVRL1	BRCA	0	-0.389862	-0.405854	0	0	0	0	0	0	0.105092	0	0	0
Rb_pS807_S811	TAZ	BRCA	0	-0.389788	-0.373304	0	0	0	0	0	0	0.118392	0	0.0217378	0.0748615
Collagen_VI	TAZ	BRCA	0	0.389608	0.415669	0	0	0	0	0	0	0	0	0	0
N.Cadherin	p70S6K	BRCA	0	-0.389526	-0.36664	0	0	0	0	0	0	0.17423	0	0.0286878	0.0964621
B.Raf	p70S6K	BRCA	0	0.389345	0.363251	0	0	0	0	0	0	0.151228	0	0.0246229	0.0706291
PTEN	Stathmin	BRCA	0	-0.389158	-0.40706	0	0	0	0	0	0	0.0975445	0	0.0173635	0
53BP1	HSP70	BRCA	0	-0.389061	-0.424053	0	0	0	0	0	0	0	0	0	0
14.3.3_beta	GSK3.alpha.beta_pS21_S9	BRCA	0	-0.388899	-0.368537	0	0	0	0	0	0	0	0	0	0
p38_MAPK	PDK1_pS241	BRCA	0	0.388828	0.443482	0	0.11678	0	0	0	0	0.0965768	0	0.0225668	0
Bap1.c.4	MAPK_pT202_Y204	BRCA	0	-0.388608	-0.384181	0	0	0	0	0	0	0.105457	0	0	0.0710066
cIAP	S6	BRCA	0	0.388603	0.38333	0	0	0	0	0	0	0	0	0	0
GATA3	XRCC1	BRCA	0	0.388577	0	0.110545	0.0632322	0	0	0	0	0.0943863	0	0.0263959	0
GATA3	PR	BRCA	0	0.388568	0.385123	0	0	0	0	0	0	0	0	0.0244483	0
Chk2_pT68	PKC.delta_pS664	BRCA	0	0.388483	0.488961	0	0.0935504	0	0.0789757	0	0.0826394	0.143336	0.143336	0.0635179	0.0800096
Lck	mTOR	BRCA	0	-0.388435	0	0	0	0	0	0	0	0.0948436	0	0	0
B.Raf	Ku80	BRCA	0	0.388352	0.409113	0	0	0	0	0	0	0.103088	0	0	0
B.Raf	p70S6K_pT389	BRCA	0	-0.388273	-0.373689	0	0	0	0	0	0	0.0976219	0	0	0
ACVRL1	Ku80	BRCA	0	-0.388239	-0.397391	0	0	0	0	0	0	0	0	0	0
Acetyl.a.Tubulin.Lys40	RBM15	BRCA	0	0.388186	0.406269	0	0	0	0	0	0	0	0	0.0177489	0
Dvl3	GAPDH	BRCA	0	0.38761	0.369114	0	0	0	0	0	0	0.142424	0	0.0248164	0.0638599
DJ.1	PDK1	BRCA	0	0.387575	0.385801	0	0	0	0	0	0	0.105349	0	0.0232905	0.0656033
EGFR_pY1173	mTOR_pS2448	BRCA	0	-0.387329	0	0	0	0	0	0	0	0	0	0	0
S6	Syk	BRCA	0	0.387257	0.397927	0	0	0	0	0	0	0	0	0	0
14.3.3_epsilon	N.Cadherin	BRCA	0	0.386831	0.497876	0	0	0	0	0	0	0.120082	0	0	0
C.Raf_pS338	EGFR_pY1173	BRCA	0	0.386704	0.422084	0	0	0	0	0	0	0.121809	0	0	0
GAPDH	p70S6K_pT389	BRCA	0	-0.386669	0	0	-0.0666672	0	0	0	0	0.126972	0	0.0265921	0.0777903
53BP1	N.Ras	BRCA	0	-0.38664	-0.440127	0	0	0	0	0	0	0	0	0	0
ER.alpha_pS118	N.Cadherin	BRCA	0	-0.386604	0	0	0	0	0	0	0	0	0	0	0
GSK3.alpha.beta_pS21_S9	N.Ras	BRCA	0	-0.386182	-0.36367	0	0	0	0	0	0	0	0	0	0
Chk1	PTEN	BRCA	0	-0.386131	-0.444829	0	0	0	0	0	0	0.125144	0	0.0332327	0.070727
Rab11	YAP	BRCA	0	0.386129	0.465886	0	0	0	0	0	0	0.14378	0	0.0178913	0
STAT5.alpha	Stathmin	BRCA	0	-0.386118	-0.387654	0	0	0	0	0	0	0	0	0	0
Caveolin.1	cIAP	BRCA	0	-0.38605	-0.387754	0	0	0	0	0	0	0.100325	0	0	0
14.3.3_epsilon	Chk1	BRCA	0	0.38604	0.522007	0	0	0	0	0	0	0.180434	0	0.0264927	0.0805426
Chk2_pT68	PEA.15	BRCA	0	-0.385913	-0.399434	0	0	0	0	0	0	0.119302	0.119302	0.041026	0.100574
Annexin.1	RBM15	BRCA	0	-0.385862	-0.369622	0	-0.055199	-0.0588571	0	0	0	0.150774	0	0.0175622	0.0880193
CD20	Rad51	BRCA	0	0.385684	0.458735	0	0	0	0	0	0	0.137701	0	0.0269412	0
Akt_pS473	XRCC1	BRCA	0	-0.385572	-0.368683	0	-0.0697014	-0.0889378	0	0	-0.0602896	0.108193	0.108193	0.0371195	0.101284
ASNS	Caspase.7_cleavedD198	BRCA	0	0.385482	0.439035	0	0.0805978	0.0686108	0	0	0.0832098	0	0	0	0
Bap1.c.4	mTOR	BRCA	0	0.385115	0.426798	0	0	0	0	0	0	0	0	0	0
14.3.3_epsilon	GSK3_pS9	BRCA	0	-0.385002	-0.41486	0	0	0	0	0	0	0.107451	0	0	0
Caveolin.1	SCD1	BRCA	0	-0.384923	0	0	0	0	0	0	0	0	0	0	0
14.3.3_epsilon	ACVRL1	BRCA	0	0.384895	0.371481	0	0	0	0	0	0	0	0	0	0
53BP1	Raptor	BRCA	0	0.384692	0.377696	0	0	0	0	0	0	0	0	0	0
NDRG1_pT346	YB.1_pS102	BRCA	0	0.38464	0.370477	0	0	0	0	0	0	0	0	0	0
c.Kit	GATA3	BRCA	0	-0.38459	-0.381369	0	-0.0645122	-0.059421	0	0	0	0	0	0	0
Stathmin	VEGFR2	BRCA	0	-0.384526	-0.389296	0	0	0	0	0	0	0.0945197	0	0	0
B.Raf	PKC.alpha_pS657	BRCA	0	-0.384521	-0.374542	0	0	0	0	0	0	0	0	0	0
Chk2_pT68	DJ.1	BRCA	0	-0.384416	-0.414371	0	0	0	0	0	0	0	0	0	0
N.Ras	Rb_pS807_S811	BRCA	0	-0.384391	-0.385769	0	0	0	0	0	0	0	0	0	0
Annexin.1	GSK3.alpha.beta	BRCA	0	-0.383686	0	0	0	0	0	0	0	0	0	0	0
Chk2	HSP70	BRCA	0	-0.383644	-0.375596	0	0	0	0	0	0	0	0	0	0
MEK1_pS217_S221	YAP_pS127	BRCA	0	0.38364	0.411863	0	0.0786672	0.0719338	0	0	0.0628444	0.095571	0	0.0309616	0.064518
ASNS	INPP4B	BRCA	0	-0.383593	-0.401622	0	0	-0.0580643	0	0	0	0.0949387	0	0	0
Cyclin_D1	eIF4G	BRCA	0	-0.38352	-0.395191	0	0	0	0	0	0	0.111277	0	0	0
C.Raf_pS338	HSP70	BRCA	0	0.38348	0.442767	0	0.0703473	0	0	0	0	0	0	0	0
p70S6K_pT389	Shc_pY317	BRCA	0	0.383111	0	0	0.0653103	0	0	0	0	0.10232	0.10232	0.019261	0
Bim	XRCC1	BRCA	0	0.383071	0.382522	0	0	0	0	0	0	0.152873	0.152873	0.0984702	0.152873
mTOR_pS2448	PKC.pan_BetaII_pS660	BRCA	0	0.38306	0.409241	0	0.0624348	0	0	0	0	0	0	0.0173476	0
eIF4G	YAP	BRCA	0	-0.383053	-0.424716	0	0	0	0	0	0	0	0	0	0
ACVRL1	B.Raf	BRCA	0	-0.382845	-0.364884	0	0	0	0	0	0	0	0	0	0
Ku80	p70S6K	BRCA	0	0.382757	0.402511	0	0	0	0	0	0	0	0	0	0
p70S6K_pT389	Tuberin	BRCA	0	-0.382741	-0.371574	0	0	0	0	0	0	0	0	0	0
Bap1.c.4	Collagen_VI	BRCA	0	-0.382723	-0.450494	0	0	0	0	0	0	0	0	0	0
Chk1	RBM15	BRCA	0	-0.382713	-0.470977	0	0	0	0	0	0	0	0	0	0.0730776
Ku80	Raptor	BRCA	0	0.382574	0.386396	0	0	0	0	0	0	0	0	0	0
cIAP	EGFR_pY1173	BRCA	0	-0.382519	0	0	0	0	0	0	0	0	0	0	0
HER3_pY1289	mTOR	BRCA	0	-0.382349	0	0	0	0	0	0	0	0.105063	0	0	0
Caspase.7_cleavedD198	ER.alpha	BRCA	0	-0.382235	-0.374022	0	0	0	0	0	0	0.0931067	0	0	0
c.Met_pY1235	PKC.pan_BetaII_pS660	BRCA	0	-0.382189	-0.404279	-0.111367	0	0	-0.0681795	0	-0.0674785	0	0	0	0.0712649
GAPDH	TRFC	BRCA	0	0.381908	0	0	0	0	0	0	0	0.0945992	0	0.0218197	0
B.Raf	ER.alpha_pS118	BRCA	0	0.381616	0.408506	0	0	0	0	0	0	0.0951724	0	0	0
JNK2	PDK1_pS241	BRCA	0	0.381555	0.392832	0	0	0	0	0	0	0.115237	0	0.0233016	0.102779
ARHI	mTOR	BRCA	0	-0.381548	-0.412513	0	0	0	0	0	0	0	0	0	0
P.Cadherin	Tuberin	BRCA	0	-0.38152	0	0	0	0	0	0	0	0	0	0	0
GSK3.alpha.beta	YAP	BRCA	0	-0.381222	-0.411701	0	0	0	0	0	0	0.161251	0	0.0270397	0.0809971
mTOR	Src_pY527	BRCA	0	-0.381209	0	0	0	0	0	0	0	0	0	0	0
14.3.3_beta	TAZ	BRCA	0	0.381086	0.420793	0	0	0	0	0	0	0	0	0	0
beta.Catenin	mTOR	BRCA	0	0.38084	0.379716	0	0	0	0	0	0	0	0	0	0
cIAP	E.Cadherin	BRCA	0	0.380733	0	0	0	0	0	0	0	0.129945	0.129945	0.0236251	0.071302
Ku80	Src_pY527	BRCA	0	-0.380432	-0.3612	0	0	0	0	0	0	0	0	0	0
P.Cadherin	VEGFR2	BRCA	0	-0.380384	-0.390401	0	0	0	-0.0695777	0	-0.0601872	0	0	0	0
ARHI	GSK3.alpha.beta	BRCA	0	-0.380132	-0.421038	0	0	0	0	0	0	0	0	0	0
EGFR_pY1173	p62.LCK.ligand	BRCA	0	-0.380095	-0.378688	0	-0.0669459	0	0	0	0	0	0	0	0
ACVRL1	Rb_pS807_S811	BRCA	0	-0.379942	-0.382186	0	0	0	0	0	0	0	0	0	0
S6	TAZ	BRCA	0	-0.379887	-0.380835	0	0	0	0	0	0	0	0	0	0
Bak	mTOR	BRCA	0	-0.379857	-0.409339	0	0	0	0	0	0	0	0	0.0180659	0
eEF2K	ER.alpha	BRCA	0	0.379745	0	0	0	0	0	0	0	0.109438	0	0.0219982	0.0644756
EGFR_pY1173	GSK3.alpha.beta_pS21_S9	BRCA	0	-0.379485	0	0	0	0	0	0	0	0.120128	0	0	0
EGFR_pY1173	N.Ras	BRCA	0	0.379468	0.456442	0	0	0	0	0	0	0	0	0	0
CD20	PEA15_pS116	BRCA	0	0.379307	0	0	0	0	0	0	0	0	0	0	0
ASNS	eEF2	BRCA	0	0.379067	0	0	0	0	0	0	0	0	0	0	0
B.Raf	Lck	BRCA	0	-0.378949	0	0	0	0	0	0	0	0	0	0	0
INPP4B	JNK2	BRCA	0	0.378858	0.372164	0	0	0	0	0	0	0	0	0	0
Cyclin_D1	PKC.pan_BetaII_pS660	BRCA	0	-0.378761	-0.367396	0	0	0	0	0	0	0	0	0	0
14.3.3_beta	Chk1	BRCA	0	0.378753	0.451252	0	0	0	0	0	0	0	0	0	0
Collagen_VI	NF2	BRCA	0	-0.3786	-0.391911	0	0	0	0	0	0	0.13666	0	0.0304259	0.0765227
53BP1	Akt	BRCA	0	0.378584	0.41173	0	0	0	0	0	0	0	0	0	0
53BP1	Lck	BRCA	0	-0.378474	0	0	0	0	0	0	0	0.0986942	0	0	0
cIAP	TAZ	BRCA	0	-0.378446	0	0	0	0	0	0	0	0	0	0	0
HSP70	p70S6K	BRCA	0	-0.37839	0	0	0	0	0	0	0	0.121036	0	0	0
ETS.1	TAZ	BRCA	0	0.378277	0.366088	0	0.0561928	0	0	0	0	0	0	0	0
Chk2	EGFR_pY1173	BRCA	0	-0.378274	-0.390491	0	0	0	0	0	0	0.136924	0	0.0248685	0.0655776
E.Cadherin	mTOR	BRCA	0	0.378258	0	0	0	0	0	0	0	0.118916	0	0	0
eIF4G	PEA.15	BRCA	0	-0.378175	0	0	-0.0656339	0	0	0	-0.0609713	0.123912	0.123912	0.0447925	0.0929915
Annexin_VII	Chk2_pT68	BRCA	0	-0.377815	-0.423679	0	-0.0735748	0	0	0	0	0	0	0	0
Collagen_VI	Lck	BRCA	0	0.377507	0	0	0.064011	0	0	0	0	0.129384	0.129384	0.0249872	0.0836456
14.3.3_beta	CD31	BRCA	0	0.377387	0.369109	0	0	0	0	0	0	0.135345	0	0	0
ACC1	EGFR	BRCA	0	-0.377239	0	0	0	0	0	0	0	0	0	0	0
14.3.3_beta	p70S6K_pT389	BRCA	0	0.377229	0.404508	0	0	0	0	0	0	0.0949337	0	0	0
Bap1.c.4	EGFR	BRCA	0	-0.377146	0	0	0	0	0	0	0	0	0	0	0
Notch1	TAZ	BRCA	0	0.377134	0.362195	0	0	0	0	0	0	0	0	0	0
Caveolin.1	PKC.alpha_pS657	BRCA	0	0.377068	0	0	0	0	0	0	0	0	0	0	0
p90RSK_pT359_S363	PRAS40_pT246	BRCA	0	0.377054	0.364	0	0	0	0	0	0	0	0	0	0
p70S6K_pT389	Rab11	BRCA	0	0.377049	0.398486	0	0	0	0	0	0	0	0	0	0
RBM15	TRFC	BRCA	0	0.377038	0.370705	0	0	-0.0799474	0	0	0	0	0	0	0
beta.Catenin	Tuberin	BRCA	0	0.376988	0.379792	0	0	0	0	0	0	0	0	0	0
53BP1	PTEN	BRCA	0	0.376943	0.378305	0	0.0640557	0	0	0	0	0.0935771	0	0	0
B.Raf	Claudin.7	BRCA	0	0.376931	0.371158	0	0	0	0	0	0	0	0	0	0
ACVRL1	cIAP	BRCA	0	-0.376534	-0.393858	0	0	0	0	0	0	0.172931	0.172931	0.0485978	0.172931
GSK3.alpha.beta_pS21_S9	Stathmin	BRCA	0	-0.376474	-0.364001	0.110672	0	0	0	0	0	0.148376	0.148376	0	0.108545
ATM	mTOR	BRCA	0	0.376319	0.400428	0	0.0584621	0	0.072727	0.0886297	0.0737905	0	0	0	0
53BP1	CD31	BRCA	0	-0.376081	-0.369686	0	0	0	0	0	0	0.176935	0.176935	0.0321867	0.126261
EGFR_pY1173	Rb_pS807_S811	BRCA	0	-0.375987	0	0	0	0	0	0	0	0.107137	0	0	0
eIF4G	p70S6K_pT389	BRCA	0	-0.375929	-0.410806	0	0	0	0	0	0	0.140688	0.140688	0.0310008	0.073937
GSK3.alpha.beta	Raptor	BRCA	0	0.375905	0.381563	0	0	0	0	0	0	0	0	0.0256432	0.0784094
Dvl3	eEF2	BRCA	0	0.375882	0.40593	0	0	0	0	0	0	0.150661	0	0.0320099	0.0893402
FoxM1	PCNA	BRCA	0	0.375861	0.383211	0	0	0	0	0	0	0.104437	0	0.0302141	0.0693532
Akt	Dvl3	BRCA	0	0.375859	0.435399	0	0	0	0.0723827	0	0.05699	0.0999765	0	0	0.0865315
Annexin.1	XRCC1	BRCA	0	-0.37569	-0.378638	0	-0.065521	0	0	0	0	0	0	0	0
Cyclin_E1	PR	BRCA	0	-0.375632	0	0	0	0	0	0	0	0.118052	0	0.0304377	0
14.3.3_beta	EGFR	BRCA	0	0.375582	0	0	0	0	0	0	0	0	0	0	0.0709131
GAPDH	Stathmin	BRCA	0	-0.37554	0	0	-0.0589663	0	0	0	0	0.150678	0	0.0234715	0.0680559
GSK3.alpha.beta	Stathmin	BRCA	0	-0.375477	-0.467002	0	0	0	0	0	0	0.15946	0	0	0
PRAS40_pT246	Rb_pS807_S811	BRCA	0	0.375469	0.373894	0	0	0	0	0	0	0.12714	0	0.03358	0.0700136
EGFR	Raptor	BRCA	0	-0.375271	0	0	0	0	0	0	0	0	0	0	0
Bak	Rad51	BRCA	0	0.375232	0.432051	0	0	0	0	0	0	0.149249	0.149249	0.0543062	0.0937071
N.Ras	Shc_pY317	BRCA	0	0.375095	0	0	0.064302	0	0	0	0	0.149295	0.149295	0.0456017	0.109337
p70S6K	S6	BRCA	0	0.375064	0.368987	0	0	0	0	0	0	0	0	0	0
GSK3_pS9	N.Cadherin	BRCA	0	-0.374952	-0.393277	0	0	0	0	0	0	0.100156	0	0	0
Annexin.1	HER2	BRCA	0	-0.374907	0	0	0	0	0	0	0	0	0	0	0
Lck	VEGFR2	BRCA	0	-0.37484	-0.371729	0	0	0	0	0	0	0.0960745	0	0	0
E.Cadherin	GSK3.alpha.beta	BRCA	0	0.374812	0	0	0	0	0	0	0	0.0925878	0	0	0
Ku80	STAT5.alpha	BRCA	0	0.37478	0.389679	0	0	0	0	0	0	0	0	0.0200586	0
ASNS	Collagen_VI	BRCA	0	-0.374481	0	0	0	0	0	0	0	0.0977627	0	0	0
FoxM1	PEA.15	BRCA	0	-0.374419	-0.35956	0	0	0	0	0	0	0	0	0	0
NF.kB.p65_pS536	Rb_pS807_S811	BRCA	0	0.374377	0.365235	0	0.0790229	0.0920966	0	0	0	0.0980839	0	0.023974	0.0647198
4E.BP1_pT70	S6	BRCA	0	0.374376	0	0	0	0	0	0	0	0	0	0	0
CD20	MYH11	BRCA	0	0.374272	0.388992	0	0	0	0	0	0	0	0	0	0.0693826
E.Cadherin	Rab11	BRCA	0	-0.374242	-0.397951	0	0	-0.0580306	0	0	0	0	0	0	0
N.Ras	PKC.pan_BetaII_pS660	BRCA	0	-0.37422	0	0.11339	0	0	0	0	0	0.13311	0	0.0206845	0.089392
Dvl3	YB.1	BRCA	0	0.374152	0	0	0	0	0	0	0	0	0	0	0
Bid	Rb_pS807_S811	BRCA	0	-0.374095	-0.390639	0	0	0	0	0	0	0.119362	0	0.0213056	0
Cyclin_B1	GSK3.alpha.beta	BRCA	0	0.373839	0.374245	0	0.0707205	0	0	0	0	0	0	0	0
53BP1	EGFR_pY1173	BRCA	0	-0.37381	-0.405982	0	0	0	0	0	0	0	0	0	0
Notch1	P.Cadherin	BRCA	0	0.373652	0	0	0	0	0	0	0	0	0	0	0
Claudin.7	GATA3	BRCA	0	0.373536	0	0	0	0	0	0	0	0.154003	0.154003	0.049288	0.0887701
FoxM1	p53	BRCA	0	0.373496	0.38451	0.11395	0	0	0	0	0	0.099735	0	0	0.0792472
CDK1	Stathmin	BRCA	0	0.373449	0.442806	0	0	0	0	0	0	0	0	0	0
ERK2	Stathmin	BRCA	0	-0.373355	-0.436829	0	0	0	0	0	0	0	0	0	0
FoxM1	p27_pT198	BRCA	0	0.373329	0	0	0	0	0	0	0	0.100787	0.100787	0.0309809	0.066091
ER.alpha	Stathmin	BRCA	0	-0.37302	0	0	0	0	0	0	0	0.0959456	0	0	0
ASNS	JNK2	BRCA	0	-0.37286	0	0	-0.0523451	0	0	0	0	0	0	0	0
B.Raf	Dvl3	BRCA	0	0.372722	0.36215	0	0	0	0	0	0	0	0	0	0
14.3.3_beta	NF2	BRCA	0	-0.37219	-0.371163	0	0	0	0	0	0	0.144025	0	0.0350222	0.0761802
RBM15	Stathmin	BRCA	0	-0.372095	-0.419727	0	0	0	0	0	0	0.146249	0	0	0
Cyclin_D1	Ku80	BRCA	0	-0.37203	-0.393111	0	0	0	0	0	0	0.11846	0	0.0197888	0.0759977
EGFR_pY1173	Rad51	BRCA	0	0.371786	0.480407	0	0.0790127	0	0	0	0	0.158703	0	0.0371232	0.0700001
14.3.3_epsilon	S6	BRCA	0	-0.371742	-0.437863	0	0	0	0	0	0	0	0	0	0
Chk1	p53	BRCA	0	0.371629	0	0	0	0	0	0	0	0	0	0	0
Chk1	PKC.pan_BetaII_pS660	BRCA	0	-0.371276	-0.462534	0	0	0	0	0	0	0.19779	0.19779	0.058939	0.137215
CD31	p70S6K_pT389	BRCA	0	0.371143	0	0	0	0	0	0	0.0655993	0	0	0	0
Rab11	Src_pY527	BRCA	0	0.371065	0.391033	0	0	0	0	0	0	0.136165	0	0.0218322	0.0710677
E.Cadherin	PKC.alpha_pS657	BRCA	0	-0.371023	0	0	0	0	0	0	0	0.116563	0	0	0
E.Cadherin	Lck	BRCA	0	-0.370919	0	0	0	0	0	0	0	0	0	0	0
14.3.3_beta	VHL	BRCA	0	-0.370833	-0.440677	0	-0.0888837	0	0	0	-0.0737229	0.100017	0	0.0189194	0
Ku80	Stathmin	BRCA	0	-0.370788	-0.436448	0	0	0	0	0	0	0	0	0	0
mTOR	STAT5.alpha	BRCA	0	0.370443	0.391779	0	0	0	0	0	0	0	0	0	0
c.Kit	Collagen_VI	BRCA	0	0.370298	0	0	0.052002	0.082603	0	0	0	0.141801	0	0.0341386	0.0665723
INPP4B	mTOR	BRCA	0	0.370287	0.373596	0	0	0	0	0	0	0.0956673	0	0	0
14.3.3_beta	p70S6K	BRCA	0	-0.370271	-0.369027	0	0	0	0	0	0	0	0	0	0
PTEN	Tuberin	BRCA	0	0.370224	0.399751	0	0	0	0	0	0	0	0	0	0
c.Met_pY1235	PI3K.p85	BRCA	0	-0.370215	-0.368801	0	0	0	0	0	0	0	0	0	0
Cyclin_B1	Cyclin_E2	BRCA	0	0.37015	0	0	0.0526165	0.0971633	0	0	0	0	0	0	0
Bid	Dvl3	BRCA	0	-0.369962	-0.438141	0	0	0	0	0	0	0	0	0	0
4E.BP1	GAPDH	BRCA	0	0.369884	0	0	0.0574853	0	0	0	0	0.0915763	0	0	0
HER3_pY1289	Smad4	BRCA	0	0.369883	0	0	0	0	0	0	0	0.128005	0	0.030302	0.107836
HER3_pY1289	N.Cadherin	BRCA	0	0.369803	0	0	0	0	0	0	0	0.160945	0.160945	0.0502959	0.0735173
53BP1	YAP	BRCA	0	-0.369749	-0.425902	0	0	0	0	0	0	0	0	0	0
CD20	RBM15	BRCA	0	-0.369726	-0.470703	0	0	0	0	0	0	0	0	0	0
53BP1	VEGFR2	BRCA	0	0.369693	0.378449	0	0	0	0	0	0	0	0	0	0
ERK2	STAT5.alpha	BRCA	0	0.369637	0.4428	0	0	0	0	0	0	0	0	0	0
GATA3	Raptor	BRCA	0	0.369578	0.373584	0	0	0	0	0	0	0	0	0	0
ATM	Ku80	BRCA	0	0.36937	0.405819	0	0.0904363	0.0653768	0.0681913	0	0.0690752	0.126766	0.126766	0.0421173	0.0683918
FASN	HER2	BRCA	0	0.369329	0	0	0.0595354	0	0	0	0	0.0922761	0.0922761	0	0.0696416
14.3.3_epsilon	HER2	BRCA	0	-0.368937	0	0	0	0	0	0	0	0.11659	0	0	0
mTOR	Notch1	BRCA	0	-0.368627	-0.39149	0	0	0	0	0	0	0.119113	0	0	0
eEF2	MYH11	BRCA	0	-0.368498	-0.369762	0	0	0	0	0	0	0	0	0	0
Akt	GSK3.alpha.beta	BRCA	0	0.368332	0.457453	0	0.0736599	0	0.0727271	0.0945993	0.0787177	0.15278	0	0.0327233	0.132543
ETS.1	PDK1_pS241	BRCA	0	-0.368218	0	0	-0.0680165	0	0	0	0	0	0	0	0
Akt_pT308	GSK3.alpha.beta_pS21_S9	BRCA	0	0.36821	0.375369	0	0	0	0	0	0	0	0	0	0
CD20	Lck	BRCA	0	0.368134	0	0	0	0	0	0	0	0	0	0	0
N.Ras	Stathmin	BRCA	0	0.368117	0.421604	0	0	0	0	0	0	0.129975	0	0	0
Dvl3	p70S6K	BRCA	0	0.36783	0.374913	0	0	0	0	0	0	0	0	0.0221689	0
4E.BP1_pT70	Collagen_VI	BRCA	0	-0.367692	0	0	0	0	0	0	0	0	0	0	0
Chk1	Rad51	BRCA	0	0.367505	0.486185	0	0	0	0	0	0	0	0	0	0
14.3.3_epsilon	Syk	BRCA	0	-0.367432	-0.398637	0	-0.0691283	0	0	0	0	0	0	0	0
GAPDH	MYH11	BRCA	0	-0.367247	0	0	-0.0742464	-0.0940397	0	0	0	0	0	0	0
p38_MAPK	PEA.15	BRCA	0	0.36718	0.390709	0	0.0802772	0	0	0	0	0	0	0.0265035	0
GSK3.alpha.beta_pS21_S9	Notch1	BRCA	0	-0.367026	0	0	0	0	0	0	0	0	0	0	0
N.Cadherin	Rb_pS807_S811	BRCA	0	-0.366975	-0.378458	0	0	0	0	0	0	0.10124	0	0	0
Chk2	FoxM1	BRCA	0	0.366723	0.423844	0	0	0	0	0	0	0.101689	0	0	0
Beclin	c.Met_pY1235	BRCA	0	0.366673	0.508622	0	0	0	0.0757456	0	0	0.188162	0.188162	0.0591718	0.082007
Chk1	Cyclin_D1	BRCA	0	0.366655	0.42103	0	0	0	0	0	0	0	0	0	0
Myosin.IIa_pS1943	RBM15	BRCA	0	0.366615	0.419683	0	0	0	0	0	0	0.134957	0	0.0306166	0.0789504
14.3.3_epsilon	p70S6K	BRCA	0	-0.366606	-0.37247	0	0	0	0	0	0	0.174312	0	0.0351227	0.12016
Dvl3	NF.kB.p65_pS536	BRCA	0	0.366571	0.375098	0	0	0	0	0	0	0	0	0	0
Annexin.1	NDRG1_pT346	BRCA	0	0.366357	0	0	0.0648413	0.0683501	0	0	0	0.0967859	0	0	0
ETS.1	GSK3.alpha.beta	BRCA	0	-0.36627	-0.360016	0	0	0	0	0	0	0	0	0	0
Bad_pS112	PRAS40_pT246	BRCA	0	0.366212	0.379096	0	0	0	0	0	0	0.106255	0	0.0286035	0
ER.alpha	Lck	BRCA	0	-0.365944	0	0	0	0	0	0	0	0	0	0	0
C.Raf_pS338	GSK3.alpha.beta	BRCA	0	-0.36592	-0.464897	0	0	0	0	0	0	0.126191	0	0	0
ERK2	PKC.pan_BetaII_pS660	BRCA	0	0.365853	0.421776	0	0	0	0	0	0	0.105951	0	0.0203705	0
Bid	GSK3_pS9	BRCA	0	-0.365764	0	0	0	0	0	0	0	0.113555	0	0	0
Bim	EGFR	BRCA	0	-0.365755	0	0	0	0	0	0	0	0.137625	0.137625	0.0433471	0.0998157
Rictor_pT1135	S6	BRCA	0	-0.36571	-0.393406	0	-0.0796359	0	0	0	-0.0695045	0.114156	0.114156	0.0177136	0.0777708
ACC1	AR	BRCA	0	0.365607	0.369005	0	0.0841934	0.0664845	0	0	0	0	0	0	0
GSK3_pS9	Stathmin	BRCA	0	-0.365542	-0.384838	-0.119207	0	0	0	0	0	0	0	0	0
C.Raf	RBM15	BRCA	0	0.365507	0	0	0	0	0	0	0	0.124893	0.124893	0.0470296	0.124893
c.Myc	Stathmin	BRCA	0	0.365422	0.443996	0	0	0.05726	0	0	0	0	0	0	0
FoxM1	JNK2	BRCA	0	-0.365103	0	0	0	0	0	0	0	0	0	0	0
14.3.3_epsilon	Bid	BRCA	0	0.365042	0.466807	-0.117075	0	0	0	0	0	0	0	0	0
Caveolin.1	mTOR	BRCA	0	-0.364908	0	0	0	0	0	0	0	0	0	0	0
Bap1.c.4	E.Cadherin	BRCA	0	0.364891	0	0	0	0	0	0	0	0.108495	0	0	0
c.Kit	Lck	BRCA	0	0.364844	0	0	0	0	0	0	0	0.0976964	0	0	0
Paxillin	YB.1	BRCA	0	0.364666	0	0	0.074201	0	0	0	0	0.140187	0.140187	0.085675	0.140187
CD20	Dvl3	BRCA	0	-0.364448	-0.439112	0	0	0	0	0	0	0	0	0	0
B.Raf	Stathmin	BRCA	0	-0.364351	-0.362775	0	0	0	0	0	0	0.102631	0	0	0
INPP4B	Raptor	BRCA	0	0.364094	0.379669	0	0.0695999	0	0	0	0	0	0	0	0
PREX1	Raptor	BRCA	0	0.364073	0.362178	0	0	0	0	0	0	0	0	0	0
53BP1	INPP4B	BRCA	0	0.363994	0	0	0	0	0	0	0	0	0	0	0
Chk1_pS345	p53	BRCA	0	0.363944	0.471493	0	0	0	0	0	0	0	0	0.0387113	0.0638719
BRCA2	Paxillin	BRCA	0	-0.363559	-0.390704	0	-0.0765655	0	-0.0676365	0	-0.0779303	0.105326	0.105326	0.0527097	0.105326
CDK1	p53	BRCA	0	0.363547	0.411263	0	0.0569765	0	0	0	0	0	0	0	0
53BP1	eIF4G	BRCA	0	0.363381	0.450031	0	0	0	0	0	0	0	0	0	0
Cyclin_E1	PCNA	BRCA	0	0.363328	0	0	0.0637394	0	0	0	0	0.126182	0.126182	0.051503	0.10606
Dvl3	N.Cadherin	BRCA	0	-0.363191	-0.429025	0	0	0	0	0	0	0	0	0	0
DJ.1	p27	BRCA	0	0.362902	0	0	0	0	0	0	0	0	0	0.0251016	0
mTOR	NDRG1_pT346	BRCA	0	-0.362888	0	0	0	0	0	0	0	0	0	0	0
Caveolin.1	E.Cadherin	BRCA	0	-0.362801	-0.376311	0	0	0	0	0	0	0.148931	0.148931	0.0213643	0.0747989
mTOR_pS2448	TAZ	BRCA	0	-0.362498	0	0	0	0	0	0	0	0	0	0	0
14.3.3_beta	GSK3_pS9	BRCA	0	-0.362435	0	0	0	0	0	0	0	0	0	0	0
beta.Catenin	cIAP	BRCA	0	0.362323	0	0	0	0	0	0	0	0	0	0	0
AR	PR	BRCA	0	0.361852	0.365294	0	0	0	0	0	0	0	0	0.0607574	0.0917226
B.Raf	STAT3_pY705	BRCA	0	-0.361827	-0.375869	0	0	0	0	0	0	0	0	0	0
53BP1	Mre11	BRCA	0	-0.361505	-0.376306	0	0	0	0	0	0	0	0	0	0
eIF4G	TAZ	BRCA	0	-0.361346	-0.424977	0	0	0	0	0	0	0.11869	0	0	0
Cyclin_B1	p62.LCK.ligand	BRCA	0	0.361111	0	0	0	0	0	0	0	0	0	0	0
14.3.3_epsilon	YB.1	BRCA	0	-0.361017	0	0	0	0	0	0	0	0	0	0	0
ACVRL1	Smad4	BRCA	0	0.360952	0.368855	0	0	0	0	0	0	0	0	0	0
Bap1.c.4	YAP_pS127	BRCA	0	-0.360894	-0.359353	0	0	0	0	0	0	0	0	0	0
INPP4B	Lck	BRCA	0	-0.36073	0	0	0	0	0	0	0	0	0	0	0
CD20	Heregulin	BRCA	0	0.360321	0.361882	0	0	0	0	0	0	0	0	0	0
53BP1	PKC.alpha_pS657	BRCA	0	-0.360316	0	0	0	0	0	0	0	0.152984	0.152984	0.0253999	0.152238
N.Cadherin	Notch1	BRCA	0	0.360155	0.413659	0	0	0	0	0	0	0.105536	0	0	0
Chk1	ERK2	BRCA	0	-0.359946	-0.504477	0	-0.0777628	0	-0.0782734	-0.091845	-0.104964	0	0	0.0419669	0.0837036
E.Cadherin	EGFR	BRCA	0	-0.359799	0	0	0	0	0	0	0	0.123395	0	0	0.13336
B.Raf	MYH11	BRCA	0	-0.359534	0	0	0	-0.0593783	0	0	0	0	0	0	0
eEF2K	JNK2	BRCA	0	0.359529	0.370806	0	0	0	0	0	0	0	0	0	0
ASNS	ER.alpha	BRCA	0	-0.359452	-0.413175	0	0	0	0	0	0	0.129788	0	0.0223037	0.0823433
eIF4G	Stathmin	BRCA	0	-0.359394	-0.40085	0	0	0	0	0	0	0.146461	0	0	0
MAPK_pT202_Y204	p38_pT180_Y182	BRCA	0	0.359375	0.394536	0	0	0.083104	0	0	0	0.12972	0.12972	0.0571182	0.0845938
53BP1	Src_pY527	BRCA	0	-0.359349	-0.368903	0	0	0	0	0	0	0	0	0	0
p70S6K	TAZ	BRCA	0	-0.359274	0	0	0	0	0	0	0	0	0	0	0
mTOR_pS2448	S6_pS240_S244	BRCA	0	0.359218	0	0	0.072057	0	0	0	0	0	0	0	0
JNK2	Notch1	BRCA	0	-0.359175	-0.376083	0	0	0	0	0	0	0	0	0	0
c.Kit	p70S6K	BRCA	0	-0.359165	0	0	0	0	0	0	0	0	0	0	0
Notch1	PDK1_pS241	BRCA	0	-0.358963	-0.413151	0	0	0	0	0	0	0.139888	0	0.0259053	0.0742145
53BP1	E.Cadherin	BRCA	0	0.358904	0	0	0	0	0	0	0	0.135837	0.135837	0.0184717	0
EGFR	p70S6K	BRCA	0	-0.358822	0	0	0	0	0	0	0	0	0	0	0
PDK1_pS241	VEGFR2	BRCA	0	0.358786	0.368596	0	0	0	0	0	0	0	0	0	0
p38_MAPK	PDK1	BRCA	0	0.358726	0	0	0	0	0	0	0	0.128223	0.128223	0.0510707	0.128223
GSK3.alpha.beta_pS21_S9	Smad4	BRCA	0	-0.358662	0	0	0	0	0	0	0	0	0	0	0
CDK1	PDK1_pS241	BRCA	0	-0.358629	-0.403245	0	0	0	0	0	0	0	0	0	0
14.3.3_epsilon	B.Raf	BRCA	0	-0.358604	-0.36967	0	0	0	0	0	0	0	0	0	0
PEA.15	S6	BRCA	0	-0.358342	0	0	0	0	0	0	0	0	0	0.0181709	0
Bax	PEA.15	BRCA	0	0.358265	0.406917	0	0.145111	0	0	0	0.0834664	0	0.0763327	0.0272176	0
Annexin_VII	PEA.15	BRCA	0	0.357958	0.399957	0	0	0	0	0	0	0.0942716	0	0.0280705	0.102553
Dvl3	PTEN	BRCA	0	0.35794	0.388644	0	0.104298	0.0638584	0.0840365	0.101242	0.111316	0.102348	0	0.0203062	0
MAPK_pT202_Y204	p70S6K_pT389	BRCA	0	0.357884	0.37943	0	0	0.0662435	0	0	0	0	0	0	0
[truncated: 58,203 more rows]
