# Supplementary material for: A Multi-Method Approach for Proteomic Network Inference in 11 Human Cancers
Source: PLoS Comput Biol. 2016 Feb 29;12(2):e1004765. doi: 10.1371/journal.pcbi.1004765 (PMC4771175; doi:10.1371/journal.pcbi.1004765)
Supplement: S10 Table — The methodology for obtaining the values is described in Step 6 of S1E Text. A) Bladder carcinoma (BLCA), B) Breast carcinoma (BRCA), C) Colon adenocarcinoma (COAD), D) Glioblastoma multiforme (GBM), E) Head and neck squamous cell carcinoma (HNSC), F) Clear cell renal cell carcinoma (KIRC), G) Lung adenocarcinoma (LUAD), H) Lung squamous cell carcinoma (LUSC), I) Ovarian carcinoma (OV), J) Rectal adenocarcinoma (READ), K) Uterine corpus endometrial carcinoma (UCEC). (XLSX) [file pcbi.1004765.s019.xlsx]

## Sheet: A) BLCA
ANTIBODY.1	ANTIBODY.2	consensusRank	consensusWeight	spearmanSign
PKC.alpha	PKC.alpha_pS657	1.5	0.88461	1
S6_pS235_S236	S6_pS240_S244	1.5	0.88755	1
GSK3.alpha.beta_pS21_S9	GSK3_pS9	5.5	0.70644	1
ACC_pS79	ACC1	6.833	0.54603	1
MYH11	Rictor	8	0.56342	1
Akt_pS473	Akt_pT308	8.833	0.49788	1
Bak	ER.alpha_pS118	9.167	0.59791	1
beta.Catenin	E.Cadherin	15.333	0.44017	1
MAPK_pT202_Y204	MEK1_pS217_S221	16.833	0.43478	1
YAP	YAP_pS127	21.5	0.45281	1
PDK1	PDK1_pS241	27.5	0.4686	1
HSP70	N.Cadherin	28	0.38535	1
Fibronectin	p21	31.167	0.36759	1
Caveolin.1	MYH11	35.167	0.34064	1
ER.alpha_pS118	Smad3	39.333	0.38507	1
EGFR_pY1068	HER2_pY1248	41	0.39034	1
SCD1	SF2	46.833	0.33218	1
Bid	N.Cadherin	49.833	0.40105	1
HER2	HER2_pY1248	54	0.37418	1
ACC1	FASN	55.667	0.29995	1
Cyclin_D1	TAZ	71.167	0.30609	1
Cyclin_B1	FoxM1	72.833	0.28184	1
Bak	EGFR_pY1173	73.833	0.27974	1
HER2	INPP4B	77.667	0.28244	1
ARHI	N.Ras	78	0.3178	1
ETS.1	PEA15_pS116	82.5	0.30958	1
Bad_pS112	NF.kB.p65_pS536	85	0.27541	1
TSC1	VEGFR2	90.167	0.27021	1
B.Raf	eIF4G	100.833	0.29484	1
Lck	PREX1	104.667	0.25088	1
p38_pT180_Y182	PKC.pan_BetaII_pS660	107.833	0.26663	1
Claudin.7	E.Cadherin	112	0.26015	1
14.3.3_epsilon	N.Ras	115.333	0.28339	1
N.Ras	P.Cadherin	116.833	0.29541	1
LKB1	Mre11	120.667	0.33618	1
p90RSK_pT359_S363	YB.1_pS102	123.833	0.28553	1
GSK3.alpha.beta_pS21_S9	Src_pY527	127.833	0.29084	1
Heregulin	Smad4	128.333	0.24597	1
Akt_pS473	GSK3_pS9	132.833	0.3332	1
NF2	Smad3	133	0.24736	1
HER2	Src	135.167	0.24543	1
GATA3	Src	136	0.25824	1
Annexin.1	EGFR	143.833	0.26176	1
Cyclin_E2	ER.alpha_pS118	144.5	0.32736	1
53BP1	Tuberin	152.333	0.26941	1
Akt_pS473	Tuberin_pT1462	152.667	0.22685	1
Rictor	VEGFR2	155.667	0.23125	1
4E.BP1_pS65	4E.BP1_pT37T46	161	0.25319	1
eEF2	ETS.1	165.5	0.23132	1
Akt_pS473	MAPK_pT202_Y204	167	0.23367	1
N.Cadherin	PEA15_pS116	167.333	0.34789	1
Cyclin_E2	Smad3	167.5	0.3313	1
Bap1.c.4	eIF4G	173.833	0.27501	1
Cyclin_B1	PCNA	178.333	0.22668	1
PKC.delta_pS664	PKC.pan_BetaII_pS660	195	0.25569	1
53BP1	Ku80	203.167	0.36474	1
14.3.3_beta	N.Ras	210.5	0.31076	1
ATM	STAT5.alpha	216.667	0.2274	1
eEF2K	eIF4G	224.5	0.24475	1
53BP1	RBM15	226.167	0.33715	1
AMPK_alpha	AMPK_pT172	226.333	0.22052	1
4E.BP1_pT37T46	Rb_pS807_S811	226.5	0.31251	1
Bad_pS112	p38_pT180_Y182	228.667	0.21791	1
Bim	p38_pT180_Y182	228.667	0.22944	-1
mTOR_pS2448	p70S6K_pT389	233.833	0.2053	1
ACVRL1	Mre11	235.833	0.3901	1
PTEN	RBM15	237.167	0.25241	1
Collagen_VI	RBM15	240.333	0.39157	-1
Dvl3	eIF4G	242.167	0.23744	1
Bap1.c.4	RBM15	246.167	0.3578	1
p38_MAPK	PREX1	254	0.21739	1
eEF2K	ER.alpha_pS118	256	0.22916	1
c.Jun_pS73	JNK_pT183_Y185	260.667	0.20894	1
FOXO3a_pS318_S321	S6	266.167	0.20537	-1
CD20	XBP1	268.333	0.21132	1
AMPK_pT172	TSC1	270.667	0.19887	1
CD20	EGFR_pY1173	270.833	0.19864	1
Bcl.2	DJ.1	274.333	0.19643	1
Bak	Cyclin_E2	279.333	0.27935	1
c.Myc	Collagen_VI	280.333	0.33204	1
ARHI	P.Cadherin	281	0.2821	1
14.3.3_beta	p27_pT157	285.167	0.28863	1
14.3.3_beta	PR	288.333	0.33377	1
ER.alpha_pS118	SF2	289.333	0.28833	1
EGFR_pY1068	Shc_pY317	289.5	0.20867	1
E.Cadherin	HER2	291.167	0.34684	1
Bak	Smad3	293.5	0.26193	1
53BP1	beta.Catenin	302.333	0.28692	1
ARHI	PR	302.833	0.23915	1
Cyclin_E2	TRFC	303.5	0.20271	1
PTEN	Stathmin	304	0.23343	-1
p21	YB.1	305.167	0.19187	1
Cyclin_E2	RBM15	306	0.30136	1
GATA3	INPP4B	311.667	0.23301	1
PI3K.p85	PREX1	311.667	0.18903	1
Chk2	S6	314.167	0.26977	1
ARHI	ER.alpha	315.167	0.26501	1
Akt_pS473	p70S6K_pT389	315.333	0.19104	1
4E.BP1	p70S6K_pT389	316.5	0.18755	-1
JNK2	PKC.alpha	326.667	0.18152	1
eEF2	NF2	338.833	0.19573	1
ER.alpha	Mre11	348.667	0.26097	1
EGFR_pY1068	Src_pY416	348.833	0.25377	1
mTOR	Raptor	350.833	0.20434	1
c.Myc	p27_pT157	351.667	0.25267	1
eEF2	GAPDH	352	0.25553	1
Akt_pT308	Tuberin_pT1462	352.5	0.22233	1
GSK3_pS9	Src_pY527	353.333	0.31345	1
beta.Catenin	Lck	354.5	0.25829	-1
ETS.1	FOXO3a	357	0.23135	-1
PKC.alpha_pS657	PKC.delta_pS664	359	0.18108	1
ARHI	FOXO3a_pS318_S321	359.167	0.19826	1
53BP1	HER2	362.667	0.30298	1
ACVRL1	LKB1	363.167	0.26355	1
PKC.pan_BetaII_pS660	Stathmin	367.167	0.24347	-1
eEF2K	Paxillin	369.333	0.22056	1
c.Jun_pS73	TSC1	369.667	0.17673	-1
mTOR	Tuberin	369.833	0.20861	1
PDCD4	PKC.pan_BetaII_pS660	370.5	0.25147	1
INPP4B	Src	374.833	0.23881	1
N.Ras	Smad4	375.667	0.24004	1
Chk1	Ku80	379	0.2943	-1
GAB2	Tuberin	380.667	0.17906	1
HER2	HER3	386.333	0.26579	1
BRCA2	Src_pY416	387.167	0.18225	-1
Chk1	Mre11	392.5	0.3106	1
Akt	PI3K.p110.alpha	392.833	0.18453	1
eEF2	Rad51	394	0.17857	1
Mre11	Stathmin	399.833	0.43933	1
ACC_pS79	p70S6K	400.667	0.2536	1
ER.alpha_pS118	PRAS40_pT246	401.5	0.21231	1
Cyclin_E1	GSK3.alpha.beta	404.667	0.17842	1
Bcl.2	c.Kit	405.667	0.19268	1
Beclin	Collagen_VI	406.5	0.22503	1
ACVRL1	RBM15	407.833	0.41832	-1
Bid	Cyclin_D1	410	0.22751	1
PEA.15	Transglutaminase	411	0.23546	1
Collagen_VI	Mre11	411.167	0.41512	1
p70S6K	Rictor_pT1135	411.5	0.1812	-1
Bid	LKB1	411.833	0.24668	1
LKB1	TAZ	412.667	0.38362	1
CD49b	PAI.1	415.333	0.18	1
Chk1	Stathmin	417.5	0.37956	1
c.Myc	HSP70	420	0.22842	1
c.Met_pY1235	mTOR	420.833	0.17899	-1
AMPK_alpha	mTOR	421	0.19225	1
FASN	SCD1	421.5	0.17585	1
Cyclin_E2	GAPDH	422.333	0.1974	1
N.Cadherin	Stathmin	424.333	0.23371	1
Fibronectin	TAZ	424.5	0.2421	1
PRAS40_pT246	Rb_pS807_S811	425.833	0.3421	1
ARHI	Shc_pY317	426	0.17437	1
HSP70	Mre11	426.333	0.35921	1
Transglutaminase	YAP	428.333	0.16606	1
Chk1	HER2	431.167	0.36999	-1
Bcl.2	Collagen_VI	437.667	0.34714	1
Rictor_pT1135	Tuberin_pT1462	441.833	0.20838	1
Bad_pS112	PDCD4	442.333	0.23448	1
EGFR	EGFR_pY1068	445.5	0.18422	1
GSK3_pS9	p38_pT180_Y182	450	0.36096	1
JNK_pT183_Y185	STAT3_pY705	450.667	0.1308	1
ARHI	Bcl.2	451.833	0.32217	1
E.Cadherin	Rab.25	452.833	0.12024	1
CDK1	Myosin.IIa_pS1943	453.5	0.17161	-1
Collagen_VI	PR	453.833	0.21285	1
Mre11	PR	456.333	0.26618	1
GSK3.alpha.beta	XRCC1	459.667	0.16185	1
p70S6K_pT389	Shc_pY317	460.167	0.2145	1
p70S6K	RBM15	462.667	0.32166	1
CDK1	mTOR	463.833	0.176	-1
Bcl.2	beta.Catenin	467.333	0.31293	-1
14.3.3_beta	Mre11	468	0.3223	1
PR	RBM15	469.5	0.20803	-1
PI3K.p85	PRAS40_pT246	470	0.28945	-1
GSK3_pS9	PRAS40_pT246	473.167	0.18571	1
B.Raf	Chk1	473.833	0.31644	-1
Caveolin.1	YAP_pS127	475	0.22467	1
Stathmin	VHL	480	0.24766	-1
Cyclin_B1	PEA15_pS116	480.5	0.17336	-1
Cyclin_E2	Rad51	480.667	0.17979	1
53BP1	mTOR	483.167	0.30273	1
Chk2_pT68	GSK3.alpha.beta	486.833	0.11997	-1
4E.BP1_pS65	Myosin.IIa_pS1943	488	0.11055	-1
Akt_pT308	GSK3_pS9	488	0.25547	1
beta.Catenin	RBM15	488	0.30998	1
ACC_pS79	FASN	488.167	0.27472	1
14.3.3_beta	Collagen_VI	492.333	0.29931	1
Caveolin.1	Rictor	492.833	0.25402	1
FOXO3a_pS318_S321	mTOR_pS2448	493	0.16931	1
ACVRL1	Chk1_pS345	493.333	0.28883	-1
Akt_pS473	GSK3.alpha.beta_pS21_S9	495.167	0.43077	1
ACC_pS79	LKB1	496.833	0.30662	-1
c.Met_pY1235	Chk1	499.667	0.19554	1
RBM15	S6	503.5	0.28728	1
PKC.alpha	Rictor	503.667	0.29546	1
HSP70	p90RSK_pT359_S363	504.167	0.18313	1
PKC.alpha_pS657	Rictor	504.833	0.2068	1
CDK1	Rictor	505.667	0.20146	1
HER2_pY1248	PI3K.p85	506	0.26937	-1
GAPDH	GSK3.alpha.beta	508.333	0.17854	1
CD31	Lck	508.667	0.1915	1
ERK2	GSK3.alpha.beta	509	0.10864	1
GSK3.alpha.beta	p90RSK_pT359_S363	509.5	0.19804	-1
JNK_pT183_Y185	p70S6K_pT389	510.833	0.16441	1
FASN	Syk	511.167	0.10328	-1
HER2_pY1248	Src_pY416	512.167	0.19836	1
eEF2	P.Cadherin	512.333	0.28206	-1
PEA15_pS116	Rab11	512.667	0.26949	1
ATM	PI3K.p85	512.833	0.17809	1
ACVRL1	HER2	514.333	0.31428	-1
INPP4B	VHL	515	0.1961	1
Bcl.xL	ETS.1	516.5	0.17218	1
c.Myc	Mre11	517	0.37239	1
4E.BP1_pT37T46	GSK3.alpha.beta_pS21_S9	517.5	0.26772	1
PDCD4	VHL	518.333	0.17364	1
Claudin.7	HER3	521.167	0.16704	1
Collagen_VI	S6	521.167	0.24327	-1
Src_pY416	Src_pY527	521.167	0.28257	1
Bid	PEA15_pS116	522.833	0.1786	1
CD20	ER.alpha_pS118	524.167	0.20532	1
P.Cadherin	Shc_pY317	524.333	0.18244	1
ER.alpha_pS118	S6	525	0.2779	1
eEF2	PR	526	0.22767	-1
c.Myc	CDK1	527	0.21008	1
p27_pT157	Rab11	527.5	0.19019	1
AMPK_alpha	p27_pT198	528.5	0.17011	-1
c.Myc	GATA3	528.667	0.17749	-1
Bcl.2	CD31	529	0.26651	1
eIF4E	PDK1_pS241	529	0.15952	1
Src	TAZ	530	0.18968	-1
Beclin	FOXO3a_pS318_S321	531.667	0.16561	1
Src_pY416	TSC1	532.667	0.19071	-1
CDK1	Collagen_VI	533.667	0.26122	1
Mre11	p90RSK_pT359_S363	534.833	0.22069	1
Mre11	P.Cadherin	535.167	0.28	1
Dvl3	p70S6K	535.333	0.19226	1
14.3.3_epsilon	Annexin_VII	535.667	0.19242	1
beta.Catenin	NF2	538.167	0.17659	1
PEA.15	PI3K.p85	538.333	0.25817	1
ACC_pS79	CD31	539.5	0.20504	-1
c.Jun_pS73	PRAS40_pT246	540.5	0.20045	1
c.Myc	Rab11	542.333	0.21749	1
c.Jun_pS73	Cyclin_E1	544.5	0.11066	-1
NF.kB.p65_pS536	p38_pT180_Y182	545.667	0.18023	1
EGFR_pY1173	ER.alpha_pS118	546.833	0.23041	1
Collagen_VI	Cyclin_E2	547.667	0.3346	-1
53BP1	Paxillin	548.667	0.24739	1
GSK3_pS9	PDCD4	548.667	0.25704	1
JNK2	Rad50	549.667	0.18449	1
HER2_pY1248	HER3	550.167	0.32117	1
53BP1	Chk1	550.833	0.26771	-1
Bcl.2	p27	551.333	0.20118	1
Cyclin_E2	FoxM1	551.667	0.25479	1
ARID1A	Bcl.2	553	0.10498	-1
NF.kB.p65_pS536	STAT5.alpha	553.833	0.11678	1
ACVRL1	Collagen_VI	554	0.27581	1
Bcl.2	Smad3	555.333	0.2664	-1
cIAP	PDK1_pS241	557	0.10356	1
Chk2_pT68	HER3_pY1289	557.333	0.11499	1
Ku80	RBM15	558.667	0.2833	1
GSK3.alpha.beta_pS21_S9	p38_pT180_Y182	559	0.24482	1
53BP1	Bap1.c.4	559.333	0.25508	1
Dvl3	EGFR	559.667	0.11361	1
Rab.25	Shc_pY317	560	0.10353	1
mTOR_pS2448	Tuberin_pT1462	562.5	0.19968	1
Chk1_pS345	HER2	563.333	0.17765	1
Bap1.c.4	E.Cadherin	564.833	0.18118	1
ACVRL1	Transglutaminase	565.333	0.18844	1
MIG.6	PKC.pan_BetaII_pS660	565.333	0.10422	-1
mTOR	STAT5.alpha	566.833	0.2555	1
GATA3	Rab.25	567.333	0.26535	1
PEA15_pS116	S6	567.667	0.25133	-1
beta.Catenin	Ku80	568	0.2548	1
Bap1.c.4	HER2	569.333	0.32803	1
Cyclin_B1	PKC.delta_pS664	570.333	0.24466	-1
ARHI	p27_pT157	572.833	0.18736	1
p90RSK	PKC.pan_BetaII_pS660	575.333	0.16813	1
ARHI	Cyclin_B1	576	0.21277	-1
N.Cadherin	p90RSK_pT359_S363	578.667	0.22321	1
Rad51	XBP1	578.833	0.23951	1
4E.BP1_pT37T46	Bad_pS112	579.333	0.24231	1
EGFR	eIF4G	579.5	0.15953	1
Rad51	YAP_pS127	580.167	0.17377	-1
ATM	TSC1	580.667	0.25828	1
Src	Src_pY527	581.167	0.28366	1
N.Ras	PR	582	0.26101	1
53BP1	B.Raf	582.667	0.30836	1
N.Ras	p27_pT157	582.833	0.23051	1
Bak	CD20	583.833	0.21632	1
Ku80	Tuberin	584.167	0.3099	1
Cyclin_B1	GSK3.alpha.beta	586.5	0.15794	1
ACVRL1	E.Cadherin	591.167	0.31323	-1
B.Raf	FASN	591.333	0.18713	1
B.Raf	beta.Catenin	591.833	0.25803	1
GAPDH	TRFC	592.167	0.17654	1
p70S6K	p90RSK_pT359_S363	593	0.24915	-1
Chk1	LKB1	597	0.26187	1
PREX1	Syk	597.333	0.17776	1
Annexin_VII	PRDX1	598	0.19375	1
G6PD	p62.LCK.ligand	599.833	0.18488	1
BRCA2	Smad1	601	0.09989	1
ERK2	ETS.1	601.5	0.09322	1
Fibronectin	HER2	601.5	0.26046	-1
ACC1	N.Cadherin	602.167	0.20309	-1
c.Myc	Cyclin_D1	602.833	0.20061	1
LKB1	Tuberin	603.167	0.26011	-1
ACVRL1	Fibronectin	603.667	0.29257	1
ARHI	eEF2	604.667	0.23976	-1
ACC1	p62.LCK.ligand	606	0.15801	1
Annexin.1	Transglutaminase	606	0.19182	1
4E.BP1_pT37T46	Akt_pS473	608.833	0.27195	1
FASN	Src	608.833	0.23565	1
Beclin	eIF4G	611	0.24772	-1
Beclin	P.Cadherin	611	0.23555	1
AMPK_alpha	XBP1	611.167	0.09114	-1
MIG.6	MYH11	611.333	0.23601	-1
Akt_pS473	mTOR_pS2448	611.667	0.23131	1
Bap1.c.4	FoxM1	611.667	0.19807	1
cIAP	Tuberin	611.833	0.23119	1
beta.Catenin	VHL	613.167	0.20066	1
Bid	HSP70	614.167	0.23481	1
EGFR	Notch1	614.667	0.266	1
Ku80	MAPK_pT202_Y204	615.333	0.24558	-1
14.3.3_beta	14.3.3_epsilon	617.167	0.21942	1
ACVRL1	Rictor	619.833	0.18556	1
MIG.6	Rad51	620	0.18126	1
Cyclin_E1	PCNA	621.167	0.20179	1
G6PD	PRDX1	621.667	0.17858	1
MAPK_pT202_Y204	Smad1	623.167	0.23228	-1
C.Raf_pS338	LKB1	624.667	0.07574	1
EGFR_pY1068	EGFR_pY1173	630.167	0.12989	1
Fibronectin	PAI.1	630.833	0.18549	1
BRCA2	PI3K.p110.alpha	632.167	0.24503	1
ATM	PREX1	632.333	0.23949	1
Cyclin_B1	Rad51	633.333	0.14921	1
ACC1	TAZ	634	0.22414	-1
ER.alpha	PCNA	634	0.18244	-1
Chk2_pT68	p53	636.5	0.18895	1
Akt	mTOR	636.667	0.24289	1
Akt_pS473	c.Jun_pS73	637	0.22309	1
p70S6K	PTEN	637	0.22469	1
Rb_pS807_S811	TIGAR	638	0.2574	-1
ACC_pS79	mTOR	638.667	0.24612	1
4E.BP1_pT37T46	Src_pY527	639.667	0.21565	1
Bap1.c.4	Lck	641	0.23069	-1
14.3.3_beta	B.Raf	642	0.27424	-1
C.Raf	MAPK_pT202_Y204	642.833	0.1777	-1
14.3.3_epsilon	Heregulin	643.167	0.16662	1
ER.alpha_pS118	p70S6K	644.167	0.24973	1
B.Raf	Rictor	646.833	0.25577	1
HSP70	LKB1	646.833	0.35772	1
eEF2K	S6	647	0.22196	1
GSK3_pS9	Tuberin_pT1462	647.667	0.20553	1
ARHI	p70S6K_pT389	647.833	0.22696	1
GAPDH	NF2	647.833	0.21509	1
eEF2K	IRS1	649	0.11911	1
PKC.pan_BetaII_pS660	TAZ	650.333	0.18344	-1
Akt_pT308	JNK_pT183_Y185	650.667	0.08244	1
4E.BP1	4E.BP1_pT70	651	0.08206	1
Acetyl.a.Tubulin.Lys40	Paxillin	651.333	0.11828	1
eEF2	TRFC	651.833	0.23721	1
Heregulin	P.Cadherin	653.167	0.2539	1
MAPK_pT202_Y204	mTOR_pS2448	653.667	0.21798	1
GATA3	Rad50	654	0.23246	1
eIF4G	MEK1_pS217_S221	654.333	0.22624	-1
Akt_pS473	Src_pY527	654.833	0.21722	1
Chk2	LKB1	655.667	0.22429	-1
CD20	MIG.6	658.667	0.21693	1
4E.BP1_pT37T46	4E.BP1_pT70	659	0.25825	1
14.3.3_epsilon	P.Cadherin	660	0.219	1
Bap1.c.4	beta.Catenin	661	0.32682	1
FOXO3a_pS318_S321	TRFC	661	0.23273	-1
Annexin.1	AR	661.333	0.1135	-1
4E.BP1_pT70	PCNA	662.167	0.0875	1
ACVRL1	Bcl.2	662.333	0.3376	1
Akt_pT308	GSK3.alpha.beta_pS21_S9	663.167	0.22245	1
Caveolin.1	ER.alpha_pS118	665.5	0.25962	-1
p38_pT180_Y182	PDCD4	665.667	0.21966	1
Fibronectin	Transglutaminase	665.833	0.19932	1
p70S6K_pT389	Rictor_pT1135	665.833	0.21413	1
PI3K.p110.alpha	Rictor	665.833	0.13391	1
GATA3	NDRG1_pT346	666	0.13564	-1
p62.LCK.ligand	PRDX1	666.5	0.09921	1
ACC1	GSK3.alpha.beta	666.667	0.2272	1
Fibronectin	Raptor	666.667	0.08956	1
GSK3.alpha.beta_pS21_S9	PKC.pan_BetaII_pS660	667.167	0.2213	1
C.Raf_pS338	MEK1_pS217_S221	668.167	0.22693	1
14.3.3_beta	c.Myc	668.5	0.21876	1
C.Raf	C.Raf_pS338	670.833	0.35033	1
Mre11	N.Cadherin	671.333	0.3326	1
FoxM1	Rad51	673	0.19317	1
ACVRL1	ER.alpha_pS118	673.167	0.2631	-1
GATA3	HER2	673.5	0.33394	1
cIAP	YAP	673.667	0.30066	1
PEA.15	YAP_pS127	673.667	0.21555	1
Bcl.xL	TIGAR	673.833	0.28352	1
eEF2	Mre11	674.333	0.17331	-1
HER2	PTEN	675.5	0.2594	1
PEA.15	PRAS40_pT246	675.667	0.21741	-1
Rad51	Smad4	675.667	0.23132	1
CD31	PDK1	675.833	0.11899	1
4E.BP1_pS65	YB.1	677	0.21867	1
Bad_pS112	Chk1_pS345	677.167	0.17659	1
Chk1_pS345	Fibronectin	677.333	0.1717	-1
JNK_pT183_Y185	p70S6K	677.333	0.21704	-1
4E.BP1	PCNA	677.667	0.1784	1
p38_MAPK	p38_pT180_Y182	678.167	0.21905	1
Bcl.xL	PEA15_pS116	678.333	0.17877	1
MEK1_pS217_S221	p90RSK_pT359_S363	678.333	0.17603	1
Caspase.7_cleavedD198	Lck	678.5	0.23634	1
PAI.1	STAT5.alpha	678.667	0.09502	-1
Akt	ATM	679.5	0.17692	1
p38_MAPK	p90RSK	681.5	0.19257	1
Bap1.c.4	Ku80	681.667	0.2259	1
Mre11	RBM15	682.167	0.37332	-1
Bad_pS112	CD31	682.833	0.2214	-1
cIAP	YB.1	683.333	0.18092	-1
MYH11	Transglutaminase	683.667	0.24927	1
Chk1	Smad3	684.833	0.24673	-1
Raptor	XBP1	685	0.18442	1
p38_pT180_Y182	Src_pY527	685.5	0.30766	1
14.3.3_beta	P.Cadherin	686	0.33572	1
EGFR_pY1173	p27_pT198	686.333	0.20746	1
14.3.3_beta	ARHI	686.833	0.34438	1
4E.BP1	Src_pY527	687	0.16971	-1
FOXO3a	NF2	687.833	0.17571	-1
Bad_pS112	N.Ras	688.667	0.21998	-1
Bcl.xL	Transglutaminase	689.167	0.16294	1
DJ.1	NDRG1_pT346	690.5	0.15951	-1
ACVRL1	MYH11	690.667	0.30984	1
p70S6K_pT389	S6_pS240_S244	691.167	0.09404	1
Caspase.7_cleavedD198	Cyclin_B1	691.5	0.1073	1
eEF2	p27	692	0.16749	-1
S6_pS235_S236	YB.1_pS102	692.333	0.17322	1
BRCA2	XRCC1	692.5	0.232	1
Collagen_VI	LKB1	692.5	0.32439	1
4E.BP1_pT37T46	GSK3_pS9	692.833	0.3186	1
ACVRL1	NF2	694	0.23017	-1
Collagen_VI	MYH11	694.833	0.22121	1
beta.Catenin	Mre11	695.833	0.35368	-1
EGFR_pY1173	mTOR_pS2448	695.833	0.1158	-1
IGFBP2	TAZ	696	0.10608	1
ETS.1	NF2	696.5	0.1947	1
A.Raf_pS299	Beclin	696.833	0.15644	1
C.Raf	NF2	697.5	0.14177	1
MEK1_pS217_S221	p70S6K_pT389	697.5	0.21236	1
C.Raf_pS338	XBP1	697.667	0.08793	-1
HSP70	S6	697.833	0.20425	-1
53BP1	Rictor	698	0.21873	-1
14.3.3_beta	Cyclin_D1	698.167	0.17103	1
B.Raf	STAT5.alpha	698.667	0.17798	1
Claudin.7	Rab.25	698.667	0.05737	1
HER2_pY1248	Rb_pS807_S811	699	0.21481	1
ER.alpha_pS118	SCD1	699.667	0.29655	1
ACVRL1	FASN	700	0.22145	-1
Notch1	XRCC1	700.667	0.09428	-1
Chk1	HSP70	700.833	0.32659	1
Bcl.2	P.Cadherin	701.5	0.21838	1
GAPDH	PCNA	701.667	0.09876	1
HSP70	TAZ	701.833	0.30675	1
eEF2	GSK3.alpha.beta	702	0.22992	1
c.Myc	Chk1	702.167	0.29971	1
Fibronectin	TSC1	703.333	0.1666	1
p90RSK	PEA.15	704.333	0.13006	-1
ARHI	p70S6K	705.333	0.25559	-1
G6PD	Lck	705.667	0.2091	1
EGFR_pY1173	VEGFR2	705.833	0.15556	-1
YAP	YB.1	706	0.21564	1
14.3.3_zeta	PRDX1	706.833	0.12746	1
Mre11	TAZ	706.833	0.32301	1
G6PD	XBP1	707.167	0.20737	1
PDCD4	TAZ	707.167	0.21126	-1
Rab.25	VHL	707.833	0.22507	1
Collagen_VI	PTEN	708	0.30965	-1
ACVRL1	TAZ	708.5	0.32605	1
eIF4E	GSK3.alpha.beta	708.833	0.09433	1
eIF4E	MEK1	709.333	0.12506	1
Rab11	S6	709.5	0.21778	-1
beta.Catenin	Tuberin	710	0.19766	1
c.Jun_pS73	MIG.6	710	0.1246	1
GSK3_pS9	PKC.pan_BetaII_pS660	710.167	0.19695	1
Chk2_pT68	Mre11	710.667	0.15396	1
Ku80	mTOR	710.667	0.21042	1
Smad3	Src_pY416	711.167	0.12392	1
G6PD	Heregulin	712	0.12028	1
14.3.3_zeta	PKC.delta_pS664	712.5	0.05692	-1
Akt	TSC1	712.5	0.24028	1
Cyclin_D1	Syk	712.833	0.1176	-1
ER.alpha_pS118	FOXO3a	713	0.15883	1
beta.Catenin	PR	713.167	0.22233	-1
eEF2	FOXO3a	713.167	0.23376	-1
HER3_pY1289	Notch1	713.833	0.14751	1
AMPK_alpha	PDK1_pS241	714	0.1494	1
PCNA	PKC.delta_pS664	715	0.23464	-1
eEF2	RBM15	715.833	0.2212	1
4E.BP1_pT37T46	PDCD4	716	0.19028	1
p70S6K	S6	716	0.30099	1
CD20	ETS.1	716.5	0.11844	1
C.Raf	Shc_pY317	717.167	0.14523	-1
eIF4E	Rictor_pT1135	717.167	0.14501	-1
AR	c.Kit	717.333	0.14893	1
14.3.3_epsilon	ARHI	718	0.28619	1
HER2	Ku80	718	0.30168	1
beta.Catenin	CD31	718.667	0.3081	-1
p21	TAZ	718.833	0.28599	1
DJ.1	PRAS40_pT246	719	0.2065	-1
c.Met_pY1235	EGFR_pY1173	719.333	0.2144	1
AMPK_pT172	Tuberin	719.5	0.14966	1
Rictor	TSC1	719.833	0.20559	1
c.Myc	PR	720	0.29389	1
4E.BP1_pT37T46	PRAS40_pT246	720.833	0.21584	1
MIG.6	Syk	721.333	0.11057	-1
MEK1	Smad1	721.5	0.11491	-1
Bap1.c.4	Mre11	722.167	0.30771	-1
Bcl.2	Bim	722.167	0.08049	1
ARID1A	BRCA2	722.5	0.11409	1
Chk1	p90RSK_pT359_S363	722.5	0.29863	1
Caspase.7_cleavedD198	HER3	722.667	0.20719	-1
p70S6K_pT389	Tuberin_pT1462	723	0.28444	1
Rb_pS807_S811	Src_pY527	723.833	0.30715	1
p21	Rb_pS807_S811	724.167	0.11063	-1
CD31	SF2	724.5	0.11123	1
AMPK_pT172	PKC.delta_pS664	725.167	0.14293	-1
Bad_pS112	YB.1_pS102	725.167	0.08552	1
CD31	HER3	725.667	0.10912	-1
Acetyl.a.Tubulin.Lys40	BRCA2	726.167	0.14035	1
FASN	PRDX1	726.333	0.10722	1
4E.BP1_pT70	eIF4E	726.5	0.10718	1
Caspase.7_cleavedD198	PREX1	726.5	0.10705	1
EGFR	EGFR_pY1173	726.5	0.11695	1
PRAS40_pT246	Smad3	726.5	0.2451	1
ACVRL1	PEA.15	726.667	0.16289	1
E.Cadherin	HER2_pY1248	727	0.29481	1
ETS.1	N.Ras	727.333	0.116	-1
HER3	PI3K.p110.alpha	727.333	0.10799	-1
Akt_pT308	Rictor_pT1135	727.5	0.20907	1
CD31	Smad4	727.667	0.20727	1
AR	Caspase.7_cleavedD198	728	0.0995	-1
eEF2K	YB.1	728.167	0.10788	1
ATM	Syk	728.333	0.14486	1
cIAP	HSP70	728.333	0.15461	-1
ACVRL1	Bap1.c.4	729.5	0.34553	-1
HER2	Rab.25	729.5	0.28055	1
4E.BP1	ER.alpha	729.833	0.17411	-1
p27_pT198	YB.1	729.833	0.08572	1
AR	beta.Catenin	730	0.1467	-1
Bak	SF2	730	0.28732	1
ACC_pS79	Bad_pS112	730.167	0.2189	1
Beclin	Rab11	730.167	0.22933	1
CD31	Chk1_pS345	730.5	0.21096	-1
eIF4G	RBM15	731.167	0.29658	1
PAI.1	Rad50	731.667	0.13755	-1
Ku80	p27	732.167	0.14573	-1
Caveolin.1	TSC1	732.333	0.14934	1
FASN	LKB1	732.333	0.28577	-1
eIF4G	p70S6K	733	0.34583	1
c.Kit	MIG.6	733.167	0.13893	-1
Chk1	Chk1_pS345	733.167	0.28229	-1
ARID1A	Bak	733.333	0.1369	1
JNK_pT183_Y185	p38_pT180_Y182	733.333	0.10421	1
Akt	Tuberin	733.5	0.19104	1
c.Myc	Stathmin	733.5	0.3023	1
MEK1_pS217_S221	p38_pT180_Y182	733.5	0.12604	1
c.Met_pY1235	PDCD4	733.667	0.21053	-1
Cyclin_E1	XRCC1	733.667	0.16153	1
Heregulin	Shc_pY317	734	0.10619	1
B.Raf	HER2	734.333	0.32947	1
Chk2	Collagen_VI	734.333	0.27911	-1
E.Cadherin	RBM15	734.5	0.28664	1
E.Cadherin	PREX1	734.667	0.15625	-1
eEF2K	p90RSK	735	0.11471	1
JNK2	MEK1	735	0.10312	1
FOXO3a	GAPDH	735.167	0.14356	-1
4E.BP1	MEK1	735.833	0.11011	1
4E.BP1_pS65	PRAS40_pT246	735.833	0.13545	1
ARHI	TRFC	735.833	0.28514	-1
Mre11	p53	735.833	0.13564	1
B.Raf	Bap1.c.4	736	0.21145	1
PEA.15	YB.1	736.333	0.0601	1
PRAS40_pT246	Stathmin	736.333	0.16585	-1
ACC_pS79	ER.alpha	737.333	0.16184	-1
Ku80	Mre11	738	0.29026	-1
Lck	PI3K.p85	738	0.16212	1
ACVRL1	beta.Catenin	738.333	0.35852	-1
JNK2	PDK1_pS241	738.5	0.13589	1
GAPDH	PR	738.833	0.20608	-1
Tuberin	Tuberin_pT1462	738.833	0.10194	1
ASNS	cIAP	739.167	0.10465	1
beta.Catenin	PREX1	739.5	0.20908	-1
Rictor_pT1135	YB.1_pS102	739.5	0.0995	1
PI3K.p85	Syk	739.833	0.10291	1
GAB2	GAPDH	740.5	0.14485	-1
HER3	Smad4	740.5	0.1025	1
IGFBP2	PKC.alpha_pS657	740.5	0.13338	-1
ACC_pS79	TAZ	740.667	0.31678	-1
PTEN	YAP_pS127	740.833	0.1421	-1
AMPK_pT172	ATM	741.167	0.18633	1
Heregulin	N.Ras	741.167	0.27849	1
c.Kit	PKC.delta_pS664	741.5	0.13696	1
c.Jun_pS73	YB.1_pS102	741.667	0.20198	1
SF2	TRFC	741.667	0.09852	1
A.Raf_pS299	CD31	742.833	0.09872	1
GATA3	p38_MAPK	743.333	0.10348	-1
ACC_pS79	HER2	744.333	0.22995	1
c.Jun_pS73	HER2_pY1248	744.333	0.13726	1
DJ.1	p27	744.5	0.10377	1
HER2_pY1248	IRS1	745	0.13112	1
Fibronectin	LKB1	745.333	0.28254	1
ACVRL1	PRAS40_pT246	745.5	0.24225	-1
p62.LCK.ligand	STAT5.alpha	745.833	0.0984	1
E.Cadherin	Lck	746.167	0.30118	-1
ACC_pS79	Ku80	746.5	0.25537	1
BRCA2	Caveolin.1	746.667	0.09923	-1
MIG.6	Paxillin	746.667	0.10544	1
c.Myc	LKB1	747	0.32405	1
C.Raf	MEK1_pS217_S221	747.333	0.17939	-1
NF2	P.Cadherin	747.333	0.2055	-1
c.Met_pY1235	Cyclin_D1	747.833	0.21451	1
ACC_pS79	Annexin_VII	748.333	0.14331	-1
eIF4E	Rab11	748.333	0.09909	1
53BP1	eIF4G	748.5	0.27287	1
ERK2	Tuberin_pT1462	749	0.0962	-1
AMPK_pT172	CD20	749.5	0.13262	-1
4E.BP1_pS65	MAPK_pT202_Y204	750	0.19727	1
Dvl3	PRDX1	750.333	0.08259	-1
mTOR	PEA15_pS116	750.5	0.19968	-1
Lck	Rb_pS807_S811	751	0.22867	-1
EGFR_pY1173	PDCD4	751.333	0.10346	-1
G6PD	PKC.delta_pS664	751.833	0.09759	1
Stathmin	VEGFR2	752.667	0.14398	-1
Cyclin_E2	MIG.6	753	0.13394	1
Chk1_pS345	PDCD4	753.5	0.20454	1
Bap1.c.4	Chk1	754.333	0.27545	-1
ATM	PEA15_pS116	754.833	0.09683	-1
G6PD	MEK1	755.667	0.09256	1
c.Myc	TIGAR	756.5	0.13973	1
LKB1	Smad4	756.833	0.09299	1
HER2	Stathmin	757.667	0.28251	-1
HER2	LKB1	758	0.32677	-1
Bid	PI3K.p110.alpha	758.167	0.1318	-1
BRCA2	eIF4E	758.333	0.09533	1
B.Raf	INPP4B	759	0.24272	1
PDK1	Smad4	760	0.09056	1
Akt_pS473	NDRG1_pT346	760.333	0.12603	1
p70S6K_pT389	YB.1	760.333	0.12665	-1
Annexin.1	p21	760.5	0.31185	1
beta.Catenin	HER2	761	0.31766	1
Dvl3	IRS1	761	0.124	1
ACVRL1	Stathmin	761.333	0.31523	1
B.Raf	STAT3_pY705	761.5	0.09507	-1
ASNS	PRDX1	761.833	0.09433	1
Bim	Caspase.7_cleavedD198	761.833	0.20476	1
beta.Catenin	PTEN	762	0.28494	1
Cyclin_D1	PEA15_pS116	762.5	0.09106	1
53BP1	E.Cadherin	763.167	0.28759	1
Bak	Rictor	763.5	0.18245	-1
p21	PDCD4	763.5	0.13436	-1
Chk2	Chk2_pT68	763.833	0.09211	1
GAB2	Transglutaminase	764.167	0.12383	-1
CD49b	Cyclin_B1	764.333	0.09097	1
Chk1_pS345	Mre11	765.167	0.29248	-1
53BP1	PTEN	765.5	0.29335	1
SF2	Smad3	765.5	0.27009	1
A.Raf_pS299	AMPK_pT172	765.667	0.12357	-1
HER3	XBP1	767.833	0.08786	-1
p62.LCK.ligand	Stathmin	768	0.1297	-1
PKC.alpha	PKC.delta_pS664	768	0.06903	1
Cyclin_E1	IRS1	768.333	0.09574	-1
GSK3.alpha.beta_pS21_S9	PDCD4	768.667	0.28404	1
ERK2	PEA.15	768.833	0.09803	1
EGFR_pY1068	NDRG1_pT346	769	0.18874	1
ACC_pS79	Rb_pS807_S811	769.333	0.30555	1
ARHI	Heregulin	769.333	0.18669	1
B.Raf	Stathmin	770.5	0.27879	-1
Caspase.7_cleavedD198	FOXO3a	770.833	0.08951	-1
HER3	PEA.15	771.167	0.22395	-1
INPP4B	Notch1	771.833	0.09077	-1
VEGFR2	YB.1_pS102	771.833	0.1209	-1
CD49b	IRS1	772.167	0.09214	1
C.Raf	Smad3	773	0.12197	1
HER2_pY1248	PRAS40_pT246	773	0.29241	1
ATM	Bcl.2	773.667	0.0844	1
PEA15_pS116	Rad50	773.667	0.08773	1
Ku80	P.Cadherin	774	0.30359	-1
NF.kB.p65_pS536	PRAS40_pT246	774.167	0.1003	1
Notch1	PTEN	774.167	0.09165	1
C.Raf_pS338	E.Cadherin	774.833	0.1213	-1
4E.BP1_pT37T46	S6_pS240_S244	775.333	0.20338	1
Bax	PEA.15	775.333	0.09753	1
eIF4G	FoxM1	775.333	0.29473	1
Dvl3	Notch1	775.667	0.12165	1
14.3.3_zeta	PKC.alpha	775.833	0.11683	-1
Paxillin	XBP1	775.833	0.089	-1
FoxM1	RBM15	776.333	0.26887	1
Raptor	Smad1	776.333	0.11961	1
mTOR_pS2448	Src_pY527	777	0.20647	1
GSK3.alpha.beta_pS21_S9	mTOR_pS2448	777.167	0.22259	1
Bap1.c.4	Collagen_VI	778	0.31308	-1
4E.BP1	HER2_pY1248	778.667	0.10172	-1
Bid	TAZ	778.667	0.28455	1
PRAS40_pT246	Tuberin_pT1462	778.667	0.08406	1
Chk1_pS345	Tuberin_pT1462	778.833	0.08977	1
PEA15_pS116	PI3K.p110.alpha	778.833	0.08624	-1
Cyclin_B1	Cyclin_E2	779	0.20282	1
G6PD	PDCD4	779	0.08175	-1
p21	Transglutaminase	779	0.26336	1
Bad_pS112	Rb_pS807_S811	779.167	0.27815	1
Mre11	p70S6K	779.333	0.29222	-1
Chk1_pS345	GATA3	779.667	0.15426	1
ASNS	Fibronectin	780.167	0.11503	-1
cIAP	p90RSK_pT359_S363	780.167	0.12619	-1
4E.BP1_pT70	p62.LCK.ligand	780.333	0.09033	1
Cyclin_E2	S6	780.5	0.3273	1
c.Kit	ER.alpha_pS118	780.833	0.1401	-1
Acetyl.a.Tubulin.Lys40	Src_pY416	781	0.17772	-1
ASNS	p62.LCK.ligand	781.167	0.08457	1
ACVRL1	c.Myc	781.333	0.31305	1
Cyclin_E2	NF2	781.333	0.21319	1
HSP70	SCD1	781.333	0.0881	-1
14.3.3_beta	PAI.1	781.667	0.12125	1
ACC_pS79	ACVRL1	781.833	0.32774	-1
A.Raf_pS299	Rad50	782	0.08416	-1
Caveolin.1	p70S6K	782.333	0.23208	-1
ACC_pS79	Src	783.167	0.28274	1
Paxillin	Syk	783.167	0.08197	-1
14.3.3_zeta	TIGAR	783.5	0.09245	1
LKB1	p21	783.5	0.26733	1
Chk1_pS345	PRAS40_pT246	783.667	0.26932	1
ER.alpha	N.Cadherin	783.667	0.29806	1
p38_MAPK	Smad1	783.833	0.08544	1
Bcl.2	Tuberin	784	0.20286	-1
Chk1	N.Cadherin	785.167	0.32736	1
Rictor	STAT3_pY705	785.667	0.11851	1
ACVRL1	Rb_pS807_S811	785.833	0.20167	-1
eIF4G	S6	785.833	0.28461	1
ACVRL1	Chk1	786.167	0.3203	1
Annexin_VII	MEK1	786.167	0.08758	1
Chk1	Fibronectin	786.167	0.29734	1
INPP4B	Rab.25	786.167	0.19021	1
Cyclin_B1	TRFC	786.5	0.18248	1
FOXO3a_pS318_S321	Rad50	786.833	0.10877	1
Claudin.7	eIF4G	787.833	0.12641	1
Heregulin	Syk	788.333	0.08253	1
Mre11	p27_pT157	788.333	0.26721	1
IGFBP2	S6_pS240_S244	788.5	0.11572	-1
4E.BP1_pS65	ACVRL1	789.167	0.07965	1
A.Raf_pS299	p27_pT198	789.167	0.11556	1
Cyclin_B1	PR	789.667	0.13513	-1
Chk1_pS345	YB.1	790	0.11859	-1
MYH11	Src	790.167	0.1374	-1
Annexin_VII	Rab11	790.333	0.17682	1
FoxM1	XRCC1	790.333	0.06822	1
AR	ER.alpha	790.667	0.12334	1
Bap1.c.4	LKB1	790.667	0.30167	-1
beta.Catenin	Chk1	790.667	0.32155	-1
CD31	P.Cadherin	791	0.27988	1
Bax	mTOR_pS2448	791.667	0.09702	-1
B.Raf	Ku80	792	0.29332	1
ACVRL1	Lck	792.167	0.28881	1
Bim	IRS1	793	0.09088	-1
INPP4B	Syk	793.667	0.07781	-1
MYH11	SF2	794.5	0.22145	-1
eIF4E	FASN	794.833	0.11817	1
P.Cadherin	PR	795	0.29484	1
14.3.3_epsilon	PRDX1	795.333	0.10072	1
p27	STAT3_pY705	795.333	0.08362	-1
ETS.1	XBP1	795.5	0.07705	1
MEK1	p38_MAPK	795.5	0.08965	1
Bcl.2	JNK_pT183_Y185	795.667	0.08531	1
Caspase.7_cleavedD198	Transglutaminase	796.667	0.119	1
Myosin.IIa_pS1943	YB.1	796.667	0.10999	-1
A.Raf_pS299	SCD1	796.833	0.09086	1
Bad_pS112	beta.Catenin	797.333	0.2238	1
PTEN	STAT5.alpha	797.667	0.2948	1
HER3	p38_MAPK	797.833	0.11783	-1
ACC1	GAPDH	798	0.13385	1
Bcl.2	MYH11	798	0.27616	1
c.Met_pY1235	Smad4	798.167	0.08317	1
cIAP	RBM15	798.333	0.12394	1
ER.alpha_pS118	Rictor	798.333	0.25048	-1
Claudin.7	GATA3	799	0.12299	1
GSK3.alpha.beta	PI3K.p110.alpha	799.167	0.0575	1
NF2	p70S6K_pT389	799.167	0.19627	-1
FOXO3a	SF2	799.333	0.09811	1
ACC_pS79	Chk1_pS345	799.667	0.18789	1
c.Jun_pS73	FOXO3a	799.833	0.08271	1
ARID1A	STAT3_pY705	800	0.07593	-1
Bid	p90RSK_pT359_S363	800.333	0.05386	1
Fibronectin	PEA.15	800.833	0.18133	1
CD31	PR	801	0.27947	1
FoxM1	PAI.1	801	0.11519	1
Ku80	PTEN	801.333	0.2801	1
Chk1	p62.LCK.ligand	801.5	0.08268	-1
Dvl3	p21	801.5	0.09526	1
Notch1	Rad50	801.5	0.1094	-1
ARHI	Beclin	802	0.27574	1
LKB1	RBM15	802.5	0.33909	-1
Annexin.1	SF2	802.667	0.14882	-1
Caspase.7_cleavedD198	GATA3	802.833	0.19643	-1
14.3.3_beta	beta.Catenin	803	0.27638	-1
53BP1	ACVRL1	803.167	0.31587	-1
ATM	VHL	803.167	0.11888	1
Bid	Mre11	803.167	0.26882	1
HER3_pY1289	Heregulin	803.167	0.07942	1
Lck	RBM15	803.167	0.27903	-1
Caspase.7_cleavedD198	PDCD4	804	0.11674	-1
14.3.3_beta	Stathmin	804.5	0.29966	1
E.Cadherin	HER3	805.167	0.27007	1
HER2	VHL	805.167	0.25607	1
MAPK_pT202_Y204	Src_pY416	805.5	0.11727	1
CD31	Heregulin	806	0.26428	1
MEK1	MEK1_pS217_S221	806	0.07811	1
Claudin.7	HER2_pY1248	806.167	0.17998	1
GAB2	Raptor	806.5	0.0789	1
p27	p90RSK	807	0.07611	-1
Bcl.xL	Fibronectin	807.833	0.07329	-1
c.Met_pY1235	Stathmin	807.833	0.2609	1
HSP70	Tuberin	808.167	0.18877	-1
AMPK_pT172	Tuberin_pT1462	808.667	0.07339	-1
Bcl.2	VHL	808.833	0.20252	-1
Cyclin_B1	Cyclin_E1	808.833	0.19343	1
PAI.1	TRFC	809	0.08702	1
HER3	SF2	809.167	0.12365	1
Shc_pY317	TIGAR	809.167	0.06938	-1
Chk1_pS345	STAT3_pY705	809.667	0.07305	-1
MEK1_pS217_S221	p38_MAPK	809.833	0.07542	1
p90RSK	PTEN	809.833	0.18231	1
Bak	STAT3_pY705	810	0.19011	-1
LKB1	PAI.1	810	0.29331	1
Notch1	PEA.15	810.5	0.07361	-1
Chk2	NF2	810.667	0.07361	1
FoxM1	Smad4	811	0.08072	1
Bad_pS112	GSK3.alpha.beta_pS21_S9	811.833	0.27655	1
ACVRL1	PTEN	812.167	0.29621	-1
N.Ras	Shc_pY317	812.167	0.1859	1
mTOR	mTOR_pS2448	812.5	0.07214	1
Claudin.7	Dvl3	812.667	0.0878	-1
Notch1	P.Cadherin	812.667	0.07369	-1
Bax	p27_pT198	813	0.11207	1
Bid	HER3_pY1289	813	0.08787	1
PREX1	Tuberin_pT1462	813	0.07164	1
Fibronectin	HSP70	813.167	0.25071	1
Beclin	G6PD	813.667	0.11077	1
Collagen_VI	eEF2	813.667	0.27001	-1
Annexin.1	YB.1	813.833	0.11045	1
c.Kit	PCNA	814	0.07183	-1
NF2	TRFC	814	0.24927	1
beta.Catenin	p62.LCK.ligand	814.333	0.05234	1
ATM	mTOR	814.5	0.0453	1
JNK_pT183_Y185	PCNA	814.667	0.1178	-1
FASN	TAZ	815	0.26985	-1
Bap1.c.4	c.Myc	815.167	0.26879	-1
Acetyl.a.Tubulin.Lys40	PDCD4	815.333	0.11227	-1
Akt_pT308	RBM15	816	0.12963	-1
N.Cadherin	TAZ	817.5	0.29641	1
Akt_pT308	PTEN	817.667	0.07055	-1
p27_pT157	p70S6K_pT389	818.333	0.25765	1
CD49b	Paxillin	818.833	0.07323	1
Myosin.IIa_pS1943	S6	818.833	0.10641	1
p90RSK	p90RSK_pT359_S363	818.833	0.08329	1
Chk1	VEGFR2	819	0.12702	-1
Rb_pS807_S811	TSC1	819	0.07256	-1
AMPK_pT172	Heregulin	819.333	0.11411	-1
CD31	Rab11	819.833	0.19099	1
PEA.15	VEGFR2	820	0.11891	1
4E.BP1_pT70	A.Raf_pS299	820.333	0.07212	1
AMPK_alpha	CD49b	820.667	0.10385	-1
ARID1A	CD49b	820.667	0.10157	1
beta.Catenin	LKB1	820.667	0.3016	-1
Annexin.1	GATA3	820.833	0.11951	-1
eEF2	ERK2	820.833	0.1433	1
GSK3.alpha.beta	PDCD4	820.833	0.07053	-1
ARHI	RBM15	821.333	0.29558	-1
4E.BP1	PKC.delta_pS664	821.833	0.18301	-1
4E.BP1_pS65	Syk	822	0.07153	-1
CD31	JNK_pT183_Y185	822	0.06992	1
ACC1	mTOR_pS2448	822.167	0.07542	-1
Annexin_VII	Heregulin	822.333	0.05316	1
Fibronectin	p90RSK	822.333	0.06976	-1
IRS1	Smad3	822.333	0.09463	1
AR	GAPDH	822.5	0.1162	-1
Bcl.2	PRDX1	822.5	0.07078	1
Chk1	Smad4	823	0.088	1
EGFR_pY1173	HER2	823.333	0.078	-1
Bap1.c.4	p70S6K	824	0.28384	1
IRS1	NF.kB.p65_pS536	824.667	0.07802	1
14.3.3_zeta	Raptor	825.167	0.08352	-1
Fibronectin	YB.1	825.167	0.25206	1
Bcl.2	mTOR_pS2448	825.333	0.0701	1
ASNS	PKC.alpha_pS657	825.833	0.09985	-1
MEK1	Tuberin_pT1462	826	0.06166	-1
MEK1	p38_pT180_Y182	826.5	0.06808	-1
SCD1	Tuberin	826.833	0.07695	-1
EGFR_pY1173	GATA3	827	0.11504	-1
Caspase.7_cleavedD198	PCNA	827.167	0.05818	1
4E.BP1_pT70	p70S6K_pT389	827.667	0.06821	-1
beta.Catenin	Paxillin	827.833	0.17032	1
c.Met_pY1235	CD20	827.833	0.19391	1
B.Raf	Tuberin	828.333	0.25316	1
Annexin_VII	Paxillin	828.5	0.10999	-1
Cyclin_E2	ER.alpha	828.5	0.27115	-1
GSK3_pS9	PDK1	828.833	0.11771	-1
DJ.1	PEA.15	829.167	0.19078	1
HER2	Rad50	829.333	0.10768	1
INPP4B	PRDX1	829.5	0.10335	1
mTOR	RBM15	829.5	0.29016	1
4E.BP1_pT37T46	N.Ras	829.833	0.07479	-1
Rab11	Rictor_pT1135	829.833	0.06772	1
p70S6K_pT389	YB.1_pS102	830	0.06978	1
14.3.3_beta	Beclin	830.167	0.25394	1
Chk1_pS345	TAZ	830.5	0.25106	-1
NF.kB.p65_pS536	Tuberin_pT1462	830.5	0.0744	1
4E.BP1_pT70	GATA3	830.833	0.102	1
4E.BP1_pT70	JNK2	831	0.0721	-1
Dvl3	PI3K.p110.alpha	831.167	0.06943	1
E.Cadherin	N.Cadherin	831.167	0.27991	-1
p70S6K	PI3K.p110.alpha	832.333	0.07066	1
ARHI	Cyclin_E2	832.5	0.31644	-1
ATM	Raptor	832.667	0.05075	1
Bap1.c.4	N.Cadherin	832.833	0.28134	-1
Chk2	Cyclin_E1	833	0.07108	1
ACC1	Rab.25	833.167	0.11175	1
Bax	XRCC1	833.667	0.08058	1
Collagen_VI	p70S6K	833.667	0.30427	-1
mTOR	Rad50	833.833	0.10659	1
Akt	AMPK_alpha	834.5	0.24342	1
B.Raf	NF.kB.p65_pS536	834.5	0.10628	1
p62.LCK.ligand	S6	834.5	0.11338	1
Bad_pS112	GSK3_pS9	834.833	0.27766	1
Caspase.7_cleavedD198	PKC.delta_pS664	834.833	0.09842	-1
Chk1_pS345	Rab.25	835	0.06589	1
Bcl.2	BRCA2	835.667	0.07047	1
Acetyl.a.Tubulin.Lys40	p90RSK	836.333	0.06777	-1
Dvl3	Rab11	836.833	0.18195	-1
beta.Catenin	EGFR	837.167	0.08092	1
Collagen_VI	Fibronectin	837.667	0.27172	1
14.3.3_zeta	Bax	837.833	0.06903	1
CD49b	MIG.6	838.167	0.06576	1
DJ.1	FoxM1	838.167	0.11092	-1
eIF4G	PI3K.p110.alpha	839.5	0.06977	1
53BP1	Mre11	839.667	0.62485	-1
ACC1	eIF4E	839.667	0.05161	1
Bcl.2	MEK1	839.833	0.06541	-1
Akt	GSK3.alpha.beta	840	0.09386	1
c.Met_pY1235	p27_pT198	840.333	0.07398	1
ER.alpha	RBM15	840.333	0.26827	-1
Rad50	XRCC1	840.667	0.07952	1
c.Jun_pS73	p70S6K_pT389	840.833	0.26837	1
Rab11	XBP1	840.833	0.06516	1
BRCA2	DJ.1	841.167	0.06425	1
ARID1A	XRCC1	841.5	0.07702	1
Beclin	Dvl3	841.5	0.24718	-1
TAZ	Transglutaminase	841.5	0.24158	1
AMPK_pT172	ER.alpha_pS118	841.667	0.07338	-1
beta.Catenin	ER.alpha	841.833	0.25586	-1
CD49b	Src	841.833	0.06515	1
Bax	Tuberin	842	0.0662	-1
Caveolin.1	HER3	842.167	0.07625	-1
p90RSK_pT359_S363	Rictor_pT1135	842.167	0.18561	1
Rad51	SF2	842.333	0.11032	1
Collagen_VI	ER.alpha_pS118	842.667	0.2881	-1
Chk1	p27_pT198	843	0.11199	1
Cyclin_D1	LKB1	843	0.28103	1
Bax	YAP_pS127	843.167	0.0649	1
FOXO3a	RBM15	843.167	0.10808	-1
HER2	Mre11	843.167	0.61467	-1
Dvl3	FOXO3a_pS318_S321	843.333	0.09872	-1
Chk1	RBM15	843.5	0.61264	-1
GSK3_pS9	Rb_pS807_S811	843.667	0.29587	1
14.3.3_beta	eEF2	843.833	0.28186	-1
4E.BP1_pS65	EGFR_pY1173	843.833	0.06442	1
AMPK_pT172	CDK1	844.333	0.07931	1
53BP1	LKB1	844.833	0.29215	-1
Collagen_VI	Stathmin	844.833	0.60785	1
JNK_pT183_Y185	S6	845	0.2566	-1
DJ.1	NF.kB.p65_pS536	845.333	0.07303	-1
Fibronectin	MYH11	845.5	0.07054	1
Cyclin_E1	p27_pT198	845.667	0.10442	-1
Bad_pS112	IRS1	845.833	0.08281	1
LKB1	SF2	846	0.19935	-1
Bim	GATA3	846.167	0.06325	-1
Cyclin_D1	Fibronectin	846.167	0.24874	1
Bap1.c.4	FASN	846.5	0.24968	1
Fibronectin	PDCD4	846.5	0.08932	-1
ACVRL1	CDK1	846.667	0.24678	1
LKB1	PDK1	846.667	0.09923	1
GSK3_pS9	MAPK_pT202_Y204	847	0.25537	1
Stathmin	XBP1	847.167	0.06525	-1
Ku80	p70S6K	847.333	0.59822	1
Akt	HER2_pY1248	847.5	0.06556	-1
Bap1.c.4	Tuberin	847.5	0.27212	1
Collagen_VI	P.Cadherin	847.667	0.59746	1
INPP4B	NF.kB.p65_pS536	847.833	0.07533	1
P.Cadherin	RBM15	847.833	0.29932	-1
HER3	Transglutaminase	848	0.19114	-1
ACVRL1	B.Raf	848.167	0.59633	-1
eIF4E	TAZ	848.333	0.09739	-1
14.3.3_epsilon	PR	848.667	0.24943	1
ACC_pS79	c.Myc	849	0.59268	-1
c.Kit	Rictor	849.333	0.08284	1
eIF4E	GAB2	849.333	0.09685	-1
CDK1	Src_pY416	849.5	0.06312	1
ER.alpha_pS118	MIG.6	849.667	0.24706	1
MAPK_pT202_Y204	p70S6K_pT389	849.833	0.29316	1
ASNS	GAB2	850.333	0.08786	1
C.Raf	Rad50	850.333	0.067	-1
p38_pT180_Y182	Src	850.333	0.117	1
ACC1	JNK_pT183_Y185	850.667	0.27942	-1
ACC_pS79	Mre11	850.833	0.58668	-1
Claudin.7	HER2	851	0.18405	1
p38_MAPK	SF2	851	0.24386	-1
53BP1	p70S6K	851.167	0.58635	1
ACC_pS79	GATA3	851.167	0.26055	1
Beclin	XBP1	851.167	0.06212	1
ACVRL1	PR	851.833	0.27838	1
ARHI	Collagen_VI	851.833	0.58537	1
ACVRL1	p70S6K	852	0.58534	-1
Akt	c.Met_pY1235	852	0.07884	-1
AMPK_pT172	VEGFR2	852	0.06204	1
Bid	Stathmin	852	0.28653	1
ASNS	Cyclin_E1	852.333	0.09163	1
FASN	Ku80	852.333	0.18712	1
STAT5.alpha	Syk	852.333	0.0929	1
GSK3.alpha.beta	mTOR	852.5	0.06769	1
14.3.3_zeta	eIF4E	853	0.0922	1
beta.Catenin	Collagen_VI	853	0.58363	-1
Bcl.2	RBM15	853.167	0.5833	-1
Chk1	mTOR	853.333	0.17083	-1
LKB1	N.Cadherin	853.333	0.58221	1
Collagen_VI	Ku80	853.667	0.58119	-1
GAB2	STAT5.alpha	854	0.19203	1
RBM15	XRCC1	854	0.10623	1
Chk1_pS345	MIG.6	854.667	0.10801	1
Chk2_pT68	JNK2	854.667	0.19916	-1
FOXO3a	PEA.15	854.667	0.05479	-1
Lck	Transglutaminase	854.667	0.18593	1
Annexin_VII	Bcl.2	855.167	0.19334	1
AMPK_pT172	STAT5.alpha	855.333	0.05616	1
Collagen_VI	eEF2K	855.333	0.2706	-1
A.Raf_pS299	TSC1	855.5	0.08071	-1
ARID1A	B.Raf	855.667	0.09938	1
Bcl.2	ETS.1	855.833	0.17049	-1
Collagen_VI	HSP70	856.167	0.26547	1
p27_pT198	STAT3_pY705	856.5	0.09801	-1
eIF4E	Syk	856.667	0.07152	-1
Annexin.1	Rb_pS807_S811	856.833	0.26849	-1
CD49b	Rictor	856.833	0.06099	-1
MAPK_pT202_Y204	Rictor_pT1135	856.833	0.18296	1
PKC.delta_pS664	Tuberin	856.833	0.06632	-1
B.Raf	VEGFR2	857.167	0.04771	1
Chk1	Collagen_VI	857.167	0.57416	1
Ku80	MEK1_pS217_S221	857.167	0.28077	-1
Chk1	GATA3	858	0.57139	-1
ASNS	XRCC1	858.167	0.0804	1
Chk1	VHL	858.167	0.23786	-1
c.Jun_pS73	EGFR_pY1173	858.333	0.06365	1
PI3K.p85	TSC1	858.667	0.19706	1
14.3.3_zeta	Akt_pS473	858.833	0.07336	-1
Annexin_VII	ARHI	859	0.26734	1
beta.Catenin	Stathmin	859.167	0.56958	-1
Annexin_VII	Tuberin	859.833	0.06567	-1
PTEN	Smad1	860	0.19466	1
S6	S6_pS240_S244	860	0.12756	1
ASNS	PREX1	860.333	0.06593	1
PRAS40_pT246	Rictor_pT1135	860.667	0.06211	1
Acetyl.a.Tubulin.Lys40	PREX1	860.833	0.08141	-1
14.3.3_epsilon	Rictor_pT1135	861	0.06185	1
Akt_pT308	STAT5.alpha	861	0.1156	-1
MYH11	YAP_pS127	861.167	0.247	1
Ku80	NF2	861.333	0.25998	1
RBM15	Smad3	861.5	0.56753	1
ACVRL1	eIF4G	861.667	0.25714	-1
RBM15	Tuberin	861.833	0.56663	1
S6	S6_pS235_S236	861.833	0.12134	1
Collagen_VI	TAZ	862	0.56651	1
RBM15	TAZ	862.333	0.5642	-1
ARHI	Mre11	862.5	0.56376	1
BRCA2	p62.LCK.ligand	862.5	0.11742	1
Cyclin_D1	EGFR_pY1068	863	0.10485	-1
GATA3	SF2	863	0.12027	1
4E.BP1_pS65	4E.BP1_pT70	863.167	0.11562	1
Caspase.7_cleavedD198	TSC1	863.167	0.05962	-1
beta.Catenin	p70S6K	863.333	0.56322	1
ACVRL1	P.Cadherin	863.5	0.56238	1
Chk1	E.Cadherin	863.667	0.56238	-1
PKC.delta_pS664	XRCC1	863.833	0.0993	-1
ACVRL1	Ku80	864.167	0.56139	-1
Chk2_pT68	Rictor_pT1135	864.333	0.04148	1
4E.BP1	PI3K.p110.alpha	864.667	0.05951	1
Bap1.c.4	mTOR	864.667	0.28854	1
Bap1.c.4	TAZ	864.833	0.56049	-1
Chk1_pS345	GAB2	864.833	0.06151	1
Cyclin_B1	FOXO3a_pS318_S321	865.167	0.26123	-1
PDK1	Src_pY416	865.167	0.1094	1
Bcl.2	ER.alpha	865.333	0.25398	1
A.Raf_pS299	S6_pS240_S244	865.5	0.10857	-1
Fibronectin	p62.LCK.ligand	865.5	0.05905	-1
ACC1	AMPK_pT172	865.667	0.11046	1
c.Myc	RBM15	865.667	0.55995	-1
Chk1_pS345	Rb_pS807_S811	865.667	0.27802	1
GATA3	PDK1	866	0.10731	-1
HER3	Heregulin	866	0.05896	1
Chk1	TAZ	866.167	0.28434	1
Cyclin_B1	MEK1_pS217_S221	866.167	0.10722	-1
P.Cadherin	YB.1	866.167	0.07001	1
A.Raf_pS299	Rictor_pT1135	866.333	0.09657	1
B.Raf	LKB1	866.333	0.55855	-1
53BP1	Collagen_VI	866.667	0.55812	-1
53BP1	PRDX1	867	0.05875	-1
Bap1.c.4	Paxillin	867	0.05903	1
Dvl3	Smad1	867	0.09979	1
STAT5.alpha	Tuberin	867	0.25456	1
53BP1	JNK_pT183_Y185	867.167	0.26904	-1
Akt	Dvl3	867.167	0.1846	1
4E.BP1_pT37T46	Smad1	867.333	0.08831	-1
LKB1	Stathmin	867.833	0.55698	1
ARHI	GAPDH	868.167	0.55641	-1
ACVRL1	Cyclin_E2	868.5	0.55615	-1
B.Raf	Mre11	868.667	0.55584	-1
ERK2	MEK1_pS217_S221	868.667	0.10401	-1
Bak	FOXO3a_pS318_S321	868.833	0.10225	-1
MEK1_pS217_S221	PDCD4	868.833	0.10394	1
ARHI	Smad4	869.167	0.05717	1
LKB1	Rb_pS807_S811	869.167	0.28156	-1
MIG.6	p38_pT180_Y182	869.167	0.16578	-1
53BP1	S6	869.333	0.28296	1
B.Raf	Collagen_VI	869.333	0.55532	-1
Caveolin.1	CDK1	869.333	0.05674	1
A.Raf_pS299	Myosin.IIa_pS1943	869.5	0.09118	1
PI3K.p110.alpha	PRDX1	870	0.06272	1
CD31	Tuberin	870.167	0.17893	-1
INPP4B	Raptor	870.167	0.10247	1
Collagen_VI	Smad3	870.5	0.28599	-1
Rad51	YB.1	870.667	0.10105	1
GAB2	STAT3_pY705	870.833	0.06198	-1
CD20	p27	871	0.09192	1
14.3.3_beta	GSK3.alpha.beta	871.167	0.0741	-1
C.Raf_pS338	GAPDH	871.167	0.09723	-1
HER2	TAZ	871.167	0.55223	-1
B.Raf	Bcl.xL	872.167	0.06758	-1
ACC_pS79	RBM15	872.333	0.26692	1
mTOR	p70S6K	872.833	0.28178	1
ASNS	Rab.25	873	0.07859	-1
B.Raf	MEK1_pS217_S221	873	0.26314	-1
JNK2	PI3K.p110.alpha	873	0.08827	1
STAT3_pY705	Syk	873	0.09798	-1
ERK2	HER3	873.167	0.09844	-1
14.3.3_beta	Rab11	873.5	0.05414	1
c.Met_pY1235	HER3_pY1289	873.5	0.26379	1
c.Myc	p27_pT198	873.833	0.08574	1
Chk1_pS345	LKB1	873.833	0.54646	-1
HER2	HSP70	874	0.54641	-1
CD20	Cyclin_E2	874.167	0.25317	1
ER.alpha_pS118	PDK1	874.167	0.111	-1
E.Cadherin	Src	874.333	0.24021	1
PKC.alpha	Syk	874.333	0.09694	-1
Bcl.2	Cyclin_E2	874.5	0.54583	-1
p21	SCD1	874.5	0.10022	-1
4E.BP1	INPP4B	875.167	0.06402	-1
Annexin_VII	HSP70	875.167	0.11396	1
beta.Catenin	c.Myc	875.167	0.54467	-1
PRDX1	Rictor	875.333	0.09417	-1
ACC_pS79	Bap1.c.4	875.5	0.54409	1
E.Cadherin	JNK2	875.5	0.06333	-1
LKB1	Rad51	875.833	0.09562	-1
Bim	FOXO3a	876	0.08201	1
PI3K.p110.alpha	Rab.25	876.167	0.05736	1
Stathmin	TAZ	876.167	0.54348	1
Akt_pT308	Rad51	876.5	0.09554	-1
FOXO3a_pS318_S321	PRDX1	876.5	0.05808	1
Src_pY527	TIGAR	876.5	0.24979	-1
Bak	Fibronectin	876.667	0.13632	-1
Paxillin	PTEN	876.667	0.17042	1
Cyclin_E2	eEF2	876.833	0.5426	1
eEF2	Ku80	876.833	0.25804	1
CD49b	PKC.alpha	877	0.09278	-1
Collagen_VI	eIF4G	877	0.54246	-1
CD20	Dvl3	877.5	0.07209	-1
FASN	HER2	877.5	0.54189	1
Cyclin_E1	Cyclin_E2	877.833	0.1077	1
P.Cadherin	p70S6K	877.833	0.54161	-1
BRCA2	HER3	878	0.06048	-1
CD31	PKC.delta_pS664	878	0.05878	1
Chk2	Rab11	878	0.05799	-1
PR	Smad4	878	0.2757	1
Caspase.7_cleavedD198	Syk	878.333	0.0939	1
N.Cadherin	S6	878.5	0.26969	-1
mTOR_pS2448	S6_pS240_S244	878.833	0.09321	1
EGFR_pY1173	PI3K.p110.alpha	879	0.09318	-1
ER.alpha_pS118	MYH11	879	0.5406	-1
Smad1	STAT3_pY705	879.167	0.066	1
E.Cadherin	LKB1	879.333	0.54002	-1
Cyclin_E1	MAPK_pT202_Y204	879.5	0.10535	-1
HER2_pY1248	Src	879.5	0.09265	1
ACVRL1	GATA3	879.667	0.25862	-1
PDCD4	YAP	879.833	0.0926	-1
TRFC	XBP1	880	0.09245	-1
Bax	NF.kB.p65_pS536	880.167	0.09077	-1
Chk2	STAT3_pY705	880.167	0.05616	-1
4E.BP1	4E.BP1_pS65	880.333	0.0924	1
PI3K.p110.alpha	S6_pS240_S244	880.5	0.09229	-1
ACC1	S6	880.667	0.26597	1
Cyclin_E2	PKC.alpha	880.667	0.09207	-1
Bak	FoxM1	880.833	0.23402	1
BRCA2	TAZ	881	0.09891	-1
Mre11	PTEN	881.167	0.53767	-1
ACC_pS79	Chk1	881.333	0.2679	-1
eIF4G	Paxillin	881.5	0.23354	1
Annexin_VII	Claudin.7	881.667	0.10301	-1
Chk2	Cyclin_E2	881.833	0.26187	1
HER2	RBM15	881.833	0.53626	1
HER2	N.Cadherin	882	0.53625	-1
Chk1	PTEN	882.333	0.53598	-1
IRS1	Syk	882.333	0.09103	-1
ASNS	MEK1_pS217_S221	882.667	0.09076	-1
Fibronectin	Mre11	882.667	0.27887	1
CD20	YAP	882.833	0.04762	-1
p70S6K_pT389	S6_pS235_S236	882.833	0.09057	1
p38_pT180_Y182	p70S6K_pT389	883	0.09056	1
p27_pT157	PR	883.167	0.53467	1
S6_pS240_S244	YB.1_pS102	883.167	0.09036	1
Akt	PDK1_pS241	883.5	0.0439	1
P.Cadherin	PTEN	883.5	0.26806	-1
ASNS	p90RSK	883.833	0.05768	-1
CD31	Collagen_VI	883.833	0.5337	1
p27_pT198	p38_pT180_Y182	883.833	0.10182	-1
PEA.15	TSC1	883.833	0.26334	1
B.Raf	p70S6K	884	0.53324	1
Beclin	PKC.delta_pS664	884	0.06501	1
ASNS	IGFBP2	884.167	0.15926	1
Beclin	CD31	884.167	0.27052	1
ER.alpha_pS118	RBM15	884.333	0.53143	1
FOXO3a_pS318_S321	Src	884.5	0.09971	1
Transglutaminase	VEGFR2	884.833	0.10397	1
EGFR_pY1173	HER2_pY1248	885.333	0.08896	1
EGFR_pY1173	Src_pY416	885.5	0.08887	1
eIF4E	FoxM1	885.5	0.06934	-1
JNK_pT183_Y185	XRCC1	885.5	0.08577	-1
Rictor	Transglutaminase	885.5	0.27516	1
Bak	S6	885.667	0.52967	1
EGFR_pY1068	HER3_pY1289	885.667	0.08882	1
c.Myc	HER2	885.833	0.52943	-1
E.Cadherin	INPP4B	886	0.23763	1
ACC_pS79	N.Cadherin	886.333	0.5281	-1
Chk1	Rab.25	886.333	0.25869	-1
Chk1_pS345	FOXO3a_pS318_S321	886.333	0.05543	1
ACVRL1	HSP70	886.5	0.52804	1
14.3.3_zeta	Chk1_pS345	887	0.08827	-1
DJ.1	FOXO3a_pS318_S321	887.167	0.10168	1
eIF4E	Raptor	887.5	0.08773	-1
Bcl.xL	HER3	887.667	0.06974	1
CD31	RBM15	887.667	0.52682	-1
CD20	p27_pT157	887.833	0.10994	1
B.Raf	RBM15	888.333	0.52568	1
EGFR_pY1173	PDK1_pS241	888.333	0.1027	-1
GSK3.alpha.beta	PDK1_pS241	888.333	0.07899	1
HER2	STAT5.alpha	888.333	0.18899	1
Src_pY527	YB.1_pS102	888.333	0.08724	1
A.Raf_pS299	JNK2	888.833	0.05536	-1
ARHI	c.Myc	888.833	0.5251	1
Caveolin.1	PTEN	888.833	0.17095	-1
ASNS	p27	889	0.0743	-1
c.Kit	ERK2	889	0.09631	-1
eIF4G	Notch1	889	0.05653	1
Bak	c.Met_pY1235	889.5	0.08654	1
c.Myc	p70S6K	889.5	0.25163	-1
14.3.3_zeta	PKC.alpha_pS657	889.667	0.04531	-1
eEF2K	eIF4E	889.667	0.06648	-1
PRDX1	Syk	889.833	0.08645	-1
AR	GATA3	890	0.08483	1
Bap1.c.4	S6	890	0.52304	1
eEF2K	GAB2	890	0.05899	1
p38_MAPK	Rb_pS807_S811	890	0.26327	-1
14.3.3_zeta	GAPDH	890.167	0.07646	1
ACVRL1	Caveolin.1	890.167	0.52278	1
MIG.6	PDCD4	890.167	0.03598	-1
4E.BP1_pT70	Rad51	890.333	0.0549	1
p90RSK	YB.1_pS102	890.333	0.0861	1
EGFR	PDK1_pS241	890.5	0.09685	1
FOXO3a_pS318_S321	Tuberin_pT1462	890.5	0.06695	1
B.Raf	E.Cadherin	890.667	0.52225	1
Bid	Chk1	890.667	0.27059	1
Caspase.7_cleavedD198	Rictor_pT1135	890.667	0.06372	-1
FoxM1	PKC.delta_pS664	890.667	0.2569	-1
MEK1	Src_pY527	890.667	0.08594	1
MYH11	PEA.15	890.667	0.24256	1
14.3.3_zeta	Rictor_pT1135	890.833	0.08588	1
BRCA2	PR	890.833	0.05421	1
c.Myc	N.Cadherin	890.833	0.52211	1
Notch1	p90RSK_pT359_S363	891	0.0551	1
14.3.3_beta	NF2	891.167	0.52202	-1
4E.BP1	4E.BP1_pT37T46	891.167	0.08565	1
Lck	PI3K.p110.alpha	891.167	0.05746	-1
ASNS	E.Cadherin	891.333	0.04444	-1
p62.LCK.ligand	p70S6K	891.333	0.09132	1
Bcl.xL	Rictor_pT1135	891.5	0.08527	-1
eIF4E	Myosin.IIa_pS1943	891.833	0.0875	1
p70S6K_pT389	Smad1	891.833	0.09883	-1
CD49b	Transglutaminase	892.167	0.078	1
Cyclin_D1	N.Cadherin	892.167	0.52045	1
Bcl.2	E.Cadherin	892.5	0.52002	-1
DJ.1	PI3K.p85	892.5	0.25889	1
IGFBP2	VEGFR2	892.5	0.09236	-1
B.Raf	c.Myc	892.667	0.5199	-1
E.Cadherin	Mre11	892.667	0.25342	-1
53BP1	p62.LCK.ligand	892.833	0.09139	1
GAPDH	RBM15	893	0.51911	1
c.Met_pY1235	Smad3	893.333	0.08454	1
TSC1	Tuberin	893.667	0.05381	1
ERK2	PAI.1	893.833	0.09098	1
EGFR_pY1173	Rictor	894.333	0.08384	-1
Akt_pT308	MIG.6	894.5	0.09947	-1
Chk2	MEK1	894.5	0.07922	-1
eEF2	XBP1	894.5	0.08846	1
beta.Catenin	P.Cadherin	894.667	0.51752	-1
Collagen_VI	GAPDH	894.833	0.51748	-1
p27_pT198	Rad50	894.833	0.12682	-1
Rad51	Src	894.833	0.10179	-1
EGFR_pY1173	mTOR	895.167	0.08314	-1
FOXO3a	P.Cadherin	895.333	0.25645	1
Heregulin	PEA.15	895.333	0.05431	-1
B.Raf	N.Cadherin	895.5	0.51644	-1
14.3.3_beta	GAPDH	895.667	0.51631	-1
14.3.3_zeta	ERK2	895.833	0.08289	1
JNK_pT183_Y185	Smad1	896	0.06868	-1
Cyclin_B1	p62.LCK.ligand	896.167	0.08272	1
ERK2	Rad50	896.167	0.06624	1
ACVRL1	N.Cadherin	896.333	0.51608	1
C.Raf_pS338	PKC.alpha_pS657	896.833	0.08231	-1
Chk1	FASN	896.833	0.51557	-1
Cyclin_D1	NDRG1_pT346	896.833	0.08456	-1
53BP1	ACC_pS79	897	0.51548	1
Bap1.c.4	HSP70	897.333	0.51514	-1
Beclin	CD20	897.333	0.06665	1
Caveolin.1	Fibronectin	897.333	0.24294	1
Caspase.7_cleavedD198	Rab11	897.5	0.07295	-1
Collagen_VI	Rab11	897.5	0.515	1
Cyclin_E2	p70S6K	897.667	0.51476	1
MAPK_pT202_Y204	YB.1	897.667	0.08205	1
Mre11	N.Ras	897.833	0.51473	1
53BP1	Bcl.2	898	0.51469	-1
p38_pT180_Y182	PDK1	898	0.08199	1
53BP1	GATA3	898.5	0.51363	1
GAB2	Tuberin_pT1462	898.5	0.05675	1
Syk	YAP	898.5	0.08185	-1
FOXO3a_pS318_S321	HER3_pY1289	898.667	0.07215	-1
Smad3	TRFC	898.667	0.22839	1
53BP1	P.Cadherin	898.833	0.51333	-1
Cyclin_E2	P.Cadherin	899	0.5133	-1
GSK3_pS9	Src_pY416	899.167	0.18596	1
GATA3	LKB1	899.333	0.5127	-1
JNK_pT183_Y185	Rictor_pT1135	899.667	0.05262	1
Caspase.7_cleavedD198	HER2	899.833	0.16937	-1
Bim	c.Jun_pS73	900	0.08994	-1
EGFR_pY1068	TIGAR	900.167	0.09093	-1
GAPDH	PREX1	900.167	0.05238	-1
p27	Paxillin	900.167	0.0413	-1
Heregulin	PI3K.p110.alpha	900.333	0.08107	-1
14.3.3_epsilon	Smad4	900.5	0.23149	1
ER.alpha	HSP70	900.667	0.51144	1
B.Raf	TAZ	901	0.5112	-1
c.Jun_pS73	IRS1	901	0.04117	1
ERK2	YB.1	901.167	0.08079	1
Chk1	Tuberin	901.5	0.23707	-1
PEA.15	SF2	901.5	0.51111	-1
ACVRL1	S6	901.667	0.51107	-1
FASN	Heregulin	901.667	0.0669	-1
ACVRL1	Smad3	902	0.51086	-1
Bax	HER3	902	0.07021	-1
Caspase.7_cleavedD198	Chk1_pS345	902	0.08659	-1
PRDX1	Tuberin_pT1462	902	0.0804	1
ER.alpha_pS118	FoxM1	902.333	0.25693	1
Akt	AMPK_pT172	902.5	0.22689	1
ARID1A	eIF4E	902.5	0.05547	1
Bcl.2	NF.kB.p65_pS536	902.5	0.10328	-1
Cyclin_E2	Ku80	902.5	0.51063	1
PDK1	S6_pS235_S236	902.5	0.10344	-1
Chk2	Rad50	902.667	0.05187	-1
Chk1	PAI.1	902.833	0.25561	1
ARHI	NF2	903	0.50959	-1
53BP1	p90RSK_pT359_S363	903.5	0.50922	-1
CD20	SCD1	903.5	0.16957	1
eIF4E	Rad51	903.5	0.07967	1
GSK3.alpha.beta	p62.LCK.ligand	903.667	0.07962	1
PRAS40_pT246	TSC1	904	0.50895	-1
beta.Catenin	TAZ	904.167	0.50886	-1
JNK_pT183_Y185	RBM15	904.167	0.24217	-1
Rictor_pT1135	XBP1	904.5	0.07952	-1
ETS.1	S6	904.667	0.07944	-1
JNK2	PKC.alpha_pS657	904.667	0.03986	1
ARHI	CD31	904.833	0.5079	1
c.Met_pY1235	VHL	904.833	0.17764	-1
GAPDH	p70S6K_pT389	905	0.50777	-1
ERK2	LKB1	905.167	0.07935	1
Bcl.2	Smad4	905.333	0.07934	1
CD31	Mre11	905.5	0.50746	1
p62.LCK.ligand	p90RSK	905.667	0.07921	1
cIAP	SF2	905.833	0.07921	1
4E.BP1_pS65	Smad4	906	0.07919	1
ATM	eIF4E	906.333	0.0511	-1
Caveolin.1	YAP	906.5	0.5065	1
HSP70	PI3K.p110.alpha	906.5	0.07895	-1
Bax	Fibronectin	906.667	0.08882	1
Chk2	PREX1	906.667	0.0789	-1
p70S6K	Rab11	906.667	0.50649	-1
53BP1	TAZ	906.833	0.50649	-1
Caveolin.1	Collagen_VI	907	0.5063	1
MEK1_pS217_S221	Shc_pY317	907	0.07883	1
Bcl.2	PR	907.167	0.50628	1
Bcl.2	Stathmin	907.333	0.25529	1
eEF2K	RBM15	907.5	0.23128	1
ACC_pS79	HSP70	907.667	0.50558	-1
Akt	STAT5.alpha	907.667	0.03902	1
PCNA	SF2	907.833	0.10657	1
B.Raf	Lck	908.167	0.50403	-1
IRS1	MEK1_pS217_S221	908.167	0.05179	-1
ETS.1	INPP4B	908.333	0.09825	-1
Bcl.2	Mre11	908.5	0.50366	1
ER.alpha_pS118	Transglutaminase	908.667	0.50362	-1
NF2	PEA15_pS116	908.667	0.07809	1
CD31	EGFR_pY1173	908.833	0.07805	1
ERK2	VEGFR2	908.833	0.10661	1
AMPK_alpha	Caveolin.1	909	0.05531	1
c.Met_pY1235	Tuberin	909	0.03864	-1
Chk1_pS345	Collagen_VI	909	0.50354	-1
DJ.1	PI3K.p110.alpha	909	0.05165	1
ETS.1	Rab11	909.167	0.03864	1
p38_MAPK	PAI.1	909.167	0.09131	1
C.Raf	JNK_pT183_Y185	909.333	0.05354	-1
ER.alpha_pS118	VEGFR2	909.333	0.25347	-1
B.Raf	HSP70	909.5	0.50304	-1
DJ.1	SF2	909.5	0.0725	-1
ETS.1	Rad50	909.5	0.07488	1
FoxM1	PCNA	909.5	0.17785	1
Heregulin	PR	909.5	0.25207	1
INPP4B	p53	909.5	0.10535	-1
p53	VHL	909.5	0.03844	-1
AMPK_alpha	c.Kit	909.667	0.10496	1
Annexin_VII	Rb_pS807_S811	909.667	0.25741	-1
ERK2	Stathmin	909.667	0.06539	-1
Ku80	p90RSK_pT359_S363	909.667	0.50303	-1
53BP1	HSP70	910	0.50236	-1
FOXO3a	PDK1	910	0.0777	1
4E.BP1	ARHI	910.167	0.24488	-1
MEK1_pS217_S221	YAP	910.333	0.07759	1
ARID1A	GATA3	910.5	0.10447	1
LKB1	Transglutaminase	910.5	0.23919	1
NF2	Rab.25	910.5	0.07749	-1
p62.LCK.ligand	YB.1	910.667	0.07745	-1
14.3.3_beta	RBM15	911	0.50169	-1
Chk2_pT68	PTEN	911.167	0.07469	-1
14.3.3_beta	ER.alpha	911.333	0.24614	1
Mre11	Tuberin	911.333	0.50115	-1
C.Raf	G6PD	911.5	0.0768	-1
PDCD4	Src_pY527	911.5	0.50103	1
Cyclin_D1	Rictor_pT1135	911.667	0.07674	-1
RBM15	Stathmin	911.667	0.50075	-1
eEF2	ER.alpha	912	0.50023	-1
p90RSK_pT359_S363	Stathmin	912	0.03756	1
PRAS40_pT246	YB.1_pS102	912	0.08953	1
GATA3	PDK1_pS241	912.167	0.07657	-1
ACVRL1	Rab.25	912.333	0.07647	-1
Caveolin.1	Transglutaminase	912.333	0.23716	1
Lck	Mre11	912.333	0.23054	1
cIAP	Syk	912.667	0.06649	1
Claudin.7	Raptor	912.667	0.10219	-1
N.Ras	Stathmin	912.667	0.49957	1
ACC1	JNK2	912.833	0.07627	-1
Bcl.xL	VEGFR2	912.833	0.08807	-1
CD49b	Raptor	912.833	0.08387	-1
Paxillin	PRDX1	912.833	0.03734	-1
4E.BP1_pT70	S6_pS240_S244	913.167	0.08368	1
Annexin.1	PEA15_pS116	913.167	0.10345	1
cIAP	p27_pT157	913.167	0.10098	-1
GSK3.alpha.beta	GSK3_pS9	913.333	0.07616	-1
4E.BP1_pS65	Transglutaminase	913.667	0.03716	1
Chk1_pS345	Src_pY527	913.667	0.25121	1
Acetyl.a.Tubulin.Lys40	Caspase.7_cleavedD198	913.833	0.06492	-1
MYH11	RBM15	913.833	0.49822	-1
p27_pT157	PEA15_pS116	913.833	0.25125	1
S6_pS235_S236	Tuberin	914	0.07597	1
HER2	Rb_pS807_S811	914.167	0.49817	1
PDK1	RBM15	914.167	0.25447	-1
beta.Catenin	CD49b	914.333	0.07562	1
Bak	RBM15	914.5	0.49803	1
14.3.3_beta	Bcl.2	914.667	0.49797	1
Rictor	YB.1_pS102	914.667	0.07573	-1
Bcl.2	Bcl.xL	915	0.07566	1
ACC_pS79	Stathmin	915.167	0.4974	-1
53BP1	Cyclin_E2	915.333	0.49739	1
ACC1	Notch1	915.333	0.05967	-1
FoxM1	HER3	915.333	0.055	1
ACC_pS79	Collagen_VI	915.667	0.49711	-1
PI3K.p110.alpha	Rab11	915.667	0.08435	-1
BRCA2	N.Cadherin	915.833	0.08051	-1
ER.alpha	PR	915.833	0.49702	1
4E.BP1_pT37T46	TIGAR	916	0.03675	-1
p90RSK_pT359_S363	YAP	916	0.07523	1
BRCA2	PRAS40_pT246	916.167	0.25557	-1
CD31	eIF4E	916.333	0.07519	-1
HSP70	RBM15	916.333	0.49674	-1
14.3.3_epsilon	p27_pT157	916.5	0.23904	1
CDK1	HER2_pY1248	916.667	0.06656	1
FoxM1	S6	916.667	0.49668	1
4E.BP1	Rad50	916.833	0.08844	1
Collagen_VI	Smad1	916.833	0.0366	-1
HSP70	Stathmin	916.833	0.49645	1
INPP4B	PKC.delta_pS664	916.833	0.07496	1
CD31	IRS1	917	0.07493	-1
Chk1	STAT5.alpha	917	0.23152	-1
RBM15	STAT3_pY705	917	0.05074	-1
A.Raf_pS299	ERK2	917.5	0.0752	-1
AR	FOXO3a_pS318_S321	917.5	0.09778	1
Chk1_pS345	P.Cadherin	917.5	0.25	-1
53BP1	ACC1	917.667	0.49569	1
CD20	YB.1	917.667	0.07467	1
Akt	YB.1	917.833	0.07466	-1
mTOR_pS2448	NF.kB.p65_pS536	917.833	0.0609	1
beta.Catenin	eIF4G	918	0.25575	1
cIAP	YAP_pS127	918	0.07463	1
IGFBP2	p70S6K_pT389	918	0.03649	1
BRCA2	PKC.alpha_pS657	918.333	0.07456	1
G6PD	p70S6K	918.333	0.09493	-1
Cyclin_B1	S6	918.5	0.49489	1
SCD1	Syk	918.5	0.05165	-1
4E.BP1	eIF4E	918.667	0.05388	1
ACC1	Src	918.667	0.49465	1
c.Myc	ER.alpha	918.833	0.49462	1
Caveolin.1	Raptor	918.833	0.07443	1
Collagen_VI	HER2	919.167	0.4944	-1
PTEN	TAZ	919.167	0.25181	-1
AMPK_pT172	NF2	919.333	0.09957	1
ATM	Lck	919.333	0.07422	1
Annexin.1	NF.kB.p65_pS536	919.5	0.06753	1
Bax	eEF2	919.5	0.08671	1
Bcl.2	GSK3.alpha.beta_pS21_S9	919.5	0.07419	-1
4E.BP1	GAPDH	919.667	0.2497	1
AR	EGFR	919.667	0.03597	-1
C.Raf	FASN	919.667	0.08948	1
Lck	LKB1	919.833	0.49347	1
VEGFR2	VHL	919.833	0.0953	1
Bcl.2	HER2	920	0.49332	-1
c.Jun_pS73	EGFR_pY1068	920	0.03588	1
CD49b	Chk1_pS345	920	0.06732	-1
PEA15_pS116	Syk	920	0.07404	-1
CD20	SF2	920.167	0.4933	1
p70S6K	XBP1	920.167	0.07399	-1
Caspase.7_cleavedD198	Rab.25	920.5	0.06236	-1
B.Raf	P.Cadherin	921	0.49259	-1
Raptor	YB.1_pS102	921	0.08412	-1
PRDX1	Rad51	921.333	0.07367	1
Cyclin_E2	Mre11	921.5	0.49199	-1
PAI.1	XBP1	921.5	0.07363	1
p90RSK	PKC.delta_pS664	921.833	0.07356	1
Bak	eEF2K	922	0.49178	1
N.Cadherin	YB.1_pS102	922	0.03546	1
Paxillin	PDK1	922	0.07352	-1
Caspase.7_cleavedD198	Raptor	922.167	0.05706	-1
Dvl3	p70S6K_pT389	922.167	0.24832	-1
eEF2K	Syk	922.167	0.07352	1
IGFBP2	SF2	922.167	0.09355	1
Myosin.IIa_pS1943	Rab.25	922.167	0.05091	1
PR	Stathmin	922.167	0.49177	1
GAB2	PI3K.p110.alpha	922.333	0.08586	1
mTOR_pS2448	Notch1	922.5	0.09342	-1
53BP1	AMPK_alpha	922.667	0.03527	1
Bcl.2	ER.alpha_pS118	922.667	0.49151	-1
ACVRL1	CD31	922.833	0.49149	1
DJ.1	Mre11	922.833	0.08768	1
FASN	MEK1_pS217_S221	922.833	0.07322	-1
BRCA2	C.Raf_pS338	923.167	0.07315	1
Caspase.7_cleavedD198	MIG.6	923.167	0.0488	1
14.3.3_epsilon	BRCA2	923.333	0.06913	1
AMPK_pT172	GAB2	923.333	0.03508	1
Annexin_VII	Rab.25	923.333	0.06611	1
cIAP	Cyclin_E1	923.333	0.24776	1
GSK3.alpha.beta_pS21_S9	MAPK_pT202_Y204	923.333	0.491	1
Bcl.2	PTEN	923.5	0.24983	-1
C.Raf	Src_pY416	923.5	0.05562	-1
MYH11	Tuberin	923.667	0.07306	-1
ACC_pS79	B.Raf	923.833	0.49086	1
MIG.6	PEA15_pS116	923.833	0.07303	-1
RBM15	Rictor	923.833	0.04902	-1
4E.BP1_pT70	Rb_pS807_S811	924	0.07289	1
EGFR	PAI.1	924	0.09203	1
Akt_pS473	C.Raf	924.167	0.03496	-1
NF2	RBM15	924.167	0.4906	1
p70S6K	Tuberin	924.333	0.49054	1
Bid	S6_pS235_S236	924.5	0.07276	-1
4E.BP1	Src	924.833	0.07269	-1
Acetyl.a.Tubulin.Lys40	VEGFR2	924.833	0.09323	1
C.Raf_pS338	Rictor_pT1135	924.833	0.08574	1
P.Cadherin	Stathmin	925	0.49007	1
S6_pS240_S244	Tuberin_pT1462	925	0.07266	1
Bad_pS112	Src_pY527	925.167	0.49004	1
Rad51	YAP	925.167	0.07265	-1
14.3.3_beta	Smad4	925.333	0.247	1
FoxM1	PI3K.p85	925.333	0.0909	-1
FoxM1	XBP1	925.333	0.05026	-1
GATA3	TAZ	925.333	0.49004	-1
4E.BP1_pS65	p53	925.5	0.07903	1
4E.BP1_pT70	PKC.alpha_pS657	925.5	0.04459	-1
STAT3_pY705	Transglutaminase	925.5	0.04108	1
B.Raf	Paxillin	925.667	0.23112	1
FASN	Mre11	925.667	0.48953	-1
Bap1.c.4	PTEN	925.833	0.48948	1
Ku80	Stathmin	926	0.48902	-1
PDK1	Rad51	926	0.07227	-1
Cyclin_E2	JNK_pT183_Y185	926.167	0.48893	-1
p70S6K_pT389	Src_pY527	926.333	0.0594	1
53BP1	N.Cadherin	926.5	0.48883	-1
A.Raf_pS299	G6PD	926.667	0.08651	1
AMPK_alpha	JNK2	926.667	0.03428	1
HER3	YAP	926.667	0.07209	-1
53BP1	Lck	926.833	0.48856	-1
eEF2	PDK1	927	0.07205	-1
HSP70	Lck	927	0.25439	1
Cyclin_E2	FOXO3a	927.167	0.03426	-1
PCNA	XRCC1	927.167	0.0794	1
N.Cadherin	p27_pT157	927.5	0.48811	1
Acetyl.a.Tubulin.Lys40	C.Raf	927.667	0.06512	1
HER2	p38_MAPK	927.667	0.03413	-1
c.Kit	JNK_pT183_Y185	927.833	0.04215	1
E.Cadherin	Src_pY527	927.833	0.16635	1
c.Kit	Raptor	928	0.08902	1
C.Raf_pS338	MAPK_pT202_Y204	928	0.07184	1
LKB1	TIGAR	928	0.48773	1
ACVRL1	ARHI	928.167	0.48768	1
Bcl.2	Heregulin	928.167	0.22503	1
PI3K.p110.alpha	Src	928.167	0.07181	-1
N.Ras	Syk	928.333	0.07179	-1
Beclin	PR	928.5	0.48718	1
FOXO3a	Syk	928.5	0.07175	-1
Bak	Bcl.2	928.667	0.48717	-1
Bcl.2	NF2	928.667	0.25314	-1
MYH11	YB.1_pS102	928.667	0.0717	-1
c.Kit	PEA15_pS116	928.833	0.09193	1
Caveolin.1	VEGFR2	928.833	0.03376	1
Annexin.1	PREX1	929	0.08095	1
INPP4B	Lck	929	0.03374	-1
S6	Smad3	929	0.48686	1
Beclin	Heregulin	929.167	0.03372	1
Chk1	INPP4B	929.167	0.4866	-1
Mre11	mTOR	929.333	0.48621	-1
Collagen_VI	mTOR	929.5	0.48614	-1
Bid	GAB2	929.667	0.05921	1
GSK3.alpha.beta_pS21_S9	Rb_pS807_S811	929.667	0.48561	1
PCNA	Stathmin	929.833	0.08651	1
PKC.delta_pS664	TRFC	929.833	0.03353	-1
B.Raf	eEF2K	930.167	0.4851	1
CD20	Rab11	930.167	0.08633	1
Bap1.c.4	Bcl.2	930.333	0.48488	-1
Bim	Rad51	930.5	0.08488	1
53BP1	FASN	930.667	0.24389	1
Ku80	Smad3	930.667	0.48471	1
A.Raf_pS299	Lck	930.833	0.0509	1
ARHI	beta.Catenin	931	0.48458	-1
SCD1	STAT5.alpha	931	0.0927	-1
beta.Catenin	p27_pT157	931.167	0.48435	-1
MEK1_pS217_S221	p70S6K	931.333	0.4843	-1
Notch1	YAP	931.333	0.06109	1
Bcl.2	GATA3	931.5	0.07107	-1
Chk2	Mre11	931.667	0.03324	-1
GAPDH	P.Cadherin	931.667	0.48387	-1
Notch1	PDK1	931.667	0.07107	1
ETS.1	YB.1	931.833	0.07104	1
BRCA2	cIAP	932.167	0.05145	1
c.Met_pY1235	Mre11	932.167	0.03026	1
PKC.alpha	VEGFR2	932.167	0.24509	1
HER2_pY1248	PI3K.p110.alpha	932.333	0.0709	-1
Collagen_VI	p27	932.5	0.03315	1
PKC.alpha_pS657	XBP1	932.667	0.07078	-1
Bap1.c.4	CD31	933	0.25912	-1
Chk1_pS345	Stathmin	933	0.48301	-1
ACVRL1	ER.alpha	933.167	0.48289	1
Cyclin_B1	eIF4G	933.167	0.25305	1
IRS1	S6_pS240_S244	933.167	0.07075	-1
Rictor	Smad4	933.167	0.10356	-1
ACC_pS79	beta.Catenin	933.5	0.48283	1
HER3_pY1289	LKB1	933.5	0.08948	1
PI3K.p110.alpha	Rictor_pT1135	933.5	0.04905	-1
BRCA2	Chk1_pS345	933.667	0.07072	-1
p38_MAPK	PEA.15	933.667	0.08244	1
VEGFR2	YAP_pS127	933.667	0.03299	1
Bap1.c.4	Cyclin_E2	933.833	0.48273	1
Caveolin.1	PEA.15	933.833	0.16598	1
mTOR	p90RSK	933.833	0.0707	1
Cyclin_D1	Mre11	934	0.24463	1
Acetyl.a.Tubulin.Lys40	JNK_pT183_Y185	934.167	0.09059	-1
4E.BP1_pS65	MEK1	934.333	0.07064	1
c.Myc	Cyclin_E2	934.333	0.48257	-1
Beclin	SF2	934.5	0.05501	1
C.Raf	IGFBP2	934.5	0.08177	-1
PKC.pan_BetaII_pS660	Syk	934.5	0.0328	1
CD20	Rad51	934.667	0.17379	1
PDCD4	S6_pS235_S236	934.667	0.24753	1
Bcl.2	G6PD	934.833	0.07061	1
E.Cadherin	TAZ	934.833	0.48243	-1
Bax	PI3K.p110.alpha	935	0.08119	-1
CDK1	Src_pY527	935	0.07055	1
eEF2	PEA15_pS116	935.167	0.07055	1
HER3_pY1289	p27_pT198	935.167	0.08591	1
NDRG1_pT346	p90RSK_pT359_S363	935.167	0.08837	1
CD49b	Chk2	935.333	0.05624	1
4E.BP1_pT70	G6PD	935.5	0.07025	1
Cyclin_E1	PEA15_pS116	935.833	0.04373	-1
eEF2	Rad50	936	0.05962	1
MIG.6	PAI.1	936	0.0665	1
ACVRL1	Chk2	936.167	0.48123	-1
ATM	p21	936.167	0.07005	-1
cIAP	TAZ	936.167	0.06252	-1
Bim	Smad1	936.333	0.08003	1
Caveolin.1	YB.1	936.333	0.24441	1
P.Cadherin	Smad3	936.5	0.48061	-1
MAPK_pT202_Y204	S6	936.667	0.48005	-1
TAZ	YAP_pS127	936.667	0.03252	1
Bap1.c.4	Cyclin_D1	936.833	0.23562	-1
c.Myc	S6	936.833	0.48002	-1
PI3K.p110.alpha	Rad50	936.833	0.06997	1
A.Raf_pS299	HER3	937	0.089	1
ASNS	GAPDH	937	0.05647	1
Bak	MYH11	937	0.47993	-1
Chk2	SF2	937	0.06275	1
Collagen_VI	p27_pT157	937.167	0.47992	1
Rad51	Smad3	937.333	0.06987	1
ACC_pS79	Fibronectin	937.5	0.47958	-1
CDK1	PTEN	937.5	0.24947	-1
Mre11	Smad3	937.5	0.23784	-1
PKC.alpha	Rad51	937.5	0.06985	-1
AMPK_pT172	p38_MAPK	937.667	0.06982	1
Bim	STAT3_pY705	937.667	0.08041	1
eEF2K	Smad3	937.833	0.47942	1
Ku80	Paxillin	937.833	0.03217	1
HER3	YAP_pS127	938.167	0.06971	-1
AMPK_pT172	HER2_pY1248	938.333	0.06968	-1
Caveolin.1	eIF4E	938.333	0.03207	-1
Syk	XBP1	938.333	0.06146	1
eIF4G	Ku80	938.5	0.47903	1
Rad51	Raptor	938.5	0.06963	-1
ACC1	p27_pT198	938.667	0.06961	-1
AR	ARID1A	938.667	0.07828	1
beta.Catenin	Claudin.7	938.833	0.03202	1
Beclin	eEF2K	939	0.03201	-1
p90RSK_pT359_S363	Rab.25	939	0.06958	-1
PRAS40_pT246	Transglutaminase	939.167	0.47816	-1
beta.Catenin	N.Cadherin	939.333	0.47805	-1
Paxillin	Tuberin	939.333	0.03197	1
Bad_pS112	S6_pS235_S236	939.667	0.24148	1
c.Myc	TAZ	939.667	0.24212	1
Collagen_VI	Cyclin_D1	939.667	0.47751	1
Cyclin_B1	YAP	940	0.06948	-1
EGFR	p90RSK	940	0.0592	1
INPP4B	NDRG1_pT346	940.167	0.06947	-1
c.Jun_pS73	MAPK_pT202_Y204	940.333	0.47688	1
HSP70	Tuberin_pT1462	940.333	0.06943	-1
c.Met_pY1235	eIF4E	940.5	0.09157	1
NDRG1_pT346	Raptor	940.5	0.07699	-1
Bad_pS112	Stathmin	940.667	0.47638	-1
C.Raf_pS338	TAZ	940.667	0.06937	1
4E.BP1_pS65	eIF4G	940.833	0.06936	-1
Bax	Caveolin.1	940.833	0.07683	1
C.Raf_pS338	Chk2_pT68	940.833	0.05246	1
MEK1_pS217_S221	mTOR	941.167	0.06932	-1
EGFR_pY1173	HER3_pY1289	941.333	0.47584	1
Chk1_pS345	HSP70	941.5	0.16831	-1
Cyclin_D1	p27_pT157	941.5	0.03167	1
mTOR	Rab11	941.5	0.47581	-1
EGFR_pY1068	PI3K.p85	941.667	0.22254	-1
eIF4G	Mre11	941.667	0.47574	-1
Rictor_pT1135	TAZ	941.667	0.06925	-1
Lck	p70S6K	941.833	0.47569	-1
c.Jun_pS73	PI3K.p85	942.333	0.47488	-1
BRCA2	PEA15_pS116	942.5	0.16105	-1
Heregulin	S6_pS240_S244	942.5	0.06916	1
AMPK_alpha	PKC.pan_BetaII_pS660	942.667	0.24246	1
c.Jun_pS73	PKC.pan_BetaII_pS660	942.667	0.09793	-1
Cyclin_E2	MEK1_pS217_S221	942.667	0.47457	-1
FoxM1	YAP	942.667	0.07715	-1
NF.kB.p65_pS536	Rictor_pT1135	942.667	0.0494	1
B.Raf	mTOR	942.833	0.47437	1
p53	p70S6K_pT389	942.833	0.07505	1
ETS.1	Mre11	943	0.06913	-1
Notch1	PCNA	943.167	0.06157	-1
FASN	GATA3	943.333	0.47403	1
p38_MAPK	PRAS40_pT246	943.333	0.17482	-1
p90RSK	Smad4	943.333	0.06901	1
ACC1	p90RSK_pT359_S363	943.5	0.24021	-1
Collagen_VI	ER.alpha	943.667	0.47392	1
p90RSK_pT359_S363	TSC1	943.667	0.10642	-1
4E.BP1_pT37T46	JNK2	943.833	0.06448	-1
Annexin.1	p38_MAPK	943.833	0.07386	1
Bcl.2	p70S6K	943.833	0.47354	-1
N.Cadherin	Syk	943.833	0.07583	-1
MYH11	Smad3	944	0.47351	-1
PEA.15	PI3K.p110.alpha	944	0.06887	1
CD49b	MYH11	944.167	0.06885	-1
BRCA2	Syk	944.333	0.0688	1
Akt_pT308	MAPK_pT202_Y204	944.667	0.47325	1
cIAP	HER2_pY1248	944.667	0.06877	-1
Cyclin_E1	p53	945	0.07339	1
p70S6K_pT389	p90RSK_pT359_S363	945	0.47266	1
PI3K.p110.alpha	Rb_pS807_S811	945	0.06876	1
Bap1.c.4	Syk	945.167	0.06872	1
c.Jun_pS73	Rb_pS807_S811	945.167	0.0733	1
Cyclin_D1	Stathmin	945.167	0.47244	1
14.3.3_beta	Ku80	945.333	0.47236	-1
Bcl.xL	Bid	945.333	0.07321	1
B.Raf	Bcl.2	945.5	0.47214	-1
mTOR	PKC.alpha	945.5	0.06867	1
53BP1	c.Myc	945.667	0.47209	-1
14.3.3_beta	PTEN	945.833	0.47175	-1
p62.LCK.ligand	XBP1	946	0.06864	1
GSK3_pS9	mTOR_pS2448	946.167	0.47111	1
Bim	TSC1	946.333	0.06858	-1
ER.alpha_pS118	PEA.15	946.333	0.47111	-1
CD31	N.Ras	946.5	0.47098	1
cIAP	Smad1	946.5	0.07227	1
Cyclin_D1	Rad51	946.5	0.06853	1
PKC.delta_pS664	Smad3	946.5	0.07203	1
14.3.3_beta	Chk2	946.667	0.03098	-1
Bcl.2	HER3	946.667	0.06851	-1
c.Kit	Tuberin	946.833	0.07175	-1
Bcl.2	c.Myc	947	0.47067	1
ACC_pS79	JNK_pT183_Y185	947.167	0.0309	-1
ARID1A	FoxM1	947.167	0.07158	1
TAZ	VHL	947.167	0.47057	-1
Beclin	YB.1_pS102	947.333	0.07143	-1
Claudin.7	S6_pS240_S244	947.333	0.06831	-1
DJ.1	XBP1	947.5	0.0683	1
JNK2	p70S6K_pT389	947.5	0.05995	-1
CDK1	Stathmin	947.667	0.47003	1
Cyclin_E2	PCNA	947.667	0.1734	1
Src_pY527	YB.1	947.667	0.06829	-1
c.Kit	N.Cadherin	947.833	0.46992	1
GAB2	PEA.15	947.833	0.07122	1
GSK3_pS9	NDRG1_pT346	947.833	0.03084	1
B.Raf	Rictor_pT1135	948	0.06825	-1
cIAP	N.Cadherin	948.333	0.25648	-1
eEF2K	PDK1	948.5	0.06813	-1
ARID1A	Bap1.c.4	948.667	0.03069	1
GAPDH	MEK1_pS217_S221	948.667	0.46952	-1
4E.BP1_pS65	p21	948.833	0.06808	1
CD20	Rad50	948.833	0.08486	1
E.Cadherin	HSP70	948.833	0.46948	-1
ERK2	mTOR_pS2448	948.833	0.08503	-1
MEK1_pS217_S221	N.Ras	949.167	0.10577	1
PRAS40_pT246	PREX1	949.167	0.46918	-1
Caveolin.1	Tuberin_pT1462	949.333	0.06793	-1
Beclin	RBM15	949.5	0.46905	-1
Rad51	RBM15	949.5	0.06792	1
14.3.3_beta	p70S6K	949.667	0.46899	-1
A.Raf_pS299	E.Cadherin	949.667	0.04999	1
FOXO3a	N.Ras	949.833	0.23881	1
PDK1_pS241	PEA.15	949.833	0.06786	1
eIF4E	PDK1	950	0.04288	1
FASN	N.Cadherin	950	0.46884	-1
GSK3_pS9	Smad4	950.167	0.10044	-1
mTOR	Syk	950.167	0.06781	1
Bak	PRAS40_pT246	950.333	0.46874	1
Collagen_VI	MAPK_pT202_Y204	950.333	0.23449	1
p90RSK	Src_pY416	950.333	0.0678	1
INPP4B	YB.1	950.5	0.05176	-1
PI3K.p85	YB.1_pS102	950.5	0.06963	-1
Acetyl.a.Tubulin.Lys40	GAB2	950.667	0.06955	1
ARHI	Dvl3	950.833	0.03029	-1
p90RSK_pT359_S363	XBP1	950.833	0.06774	-1
ACC1	c.Myc	951	0.46859	-1
Caveolin.1	P.Cadherin	951	0.06946	1
S6	TSC1	951	0.14994	1
HER3	Notch1	951.167	0.04747	-1
JNK2	NF.kB.p65_pS536	951.167	0.05112	1
GAPDH	MAPK_pT202_Y204	951.333	0.46839	-1
53BP1	Stathmin	951.5	0.46835	-1
Annexin_VII	PCNA	951.5	0.06928	1
Cyclin_E2	FOXO3a_pS318_S321	951.5	0.22713	-1
p27	Tuberin_pT1462	951.5	0.06763	-1
p62.LCK.ligand	Src	951.667	0.06762	1
14.3.3_zeta	IGFBP2	951.833	0.06923	-1
beta.Catenin	Cyclin_E2	951.833	0.46783	1
CD49b	HER3_pY1289	951.833	0.07704	1
Cyclin_E2	p27	951.833	0.06761	-1
4E.BP1_pS65	GAB2	952.167	0.03008	1
Acetyl.a.Tubulin.Lys40	Bap1.c.4	952.167	0.06893	1
ATM	Rictor	952.333	0.03005	1
ACC_pS79	SF2	952.667	0.09408	1
Bad_pS112	NDRG1_pT346	952.667	0.0681	1
Bad_pS112	p27_pT198	952.833	0.04595	1
Dvl3	p27	952.833	0.24027	-1
Fibronectin	PTEN	953	0.467	-1
E.Cadherin	Ku80	953.167	0.46695	1
cIAP	GAB2	953.333	0.06721	1
PKC.pan_BetaII_pS660	YAP	953.5	0.06713	-1
c.Met_pY1235	HER2	953.667	0.02967	-1
NF2	PR	953.667	0.46659	-1
p90RSK	TIGAR	953.667	0.06764	1
CD31	Syk	953.833	0.06708	-1
PEA.15	Src_pY416	953.833	0.46659	-1
Chk2	p27_pT157	954	0.06737	-1
Cyclin_E2	SF2	954	0.46657	1
Transglutaminase	YAP_pS127	954	0.06708	1
HSP70	mTOR_pS2448	954.167	0.06704	-1
MYH11	TIGAR	954.167	0.04543	-1
GSK3.alpha.beta_pS21_S9	YAP_pS127	954.333	0.06712	1
cIAP	Tuberin_pT1462	954.5	0.06703	1
GAB2	VHL	954.5	0.06695	-1
p70S6K	PR	954.667	0.46628	-1
Bcl.2	MIG.6	954.833	0.067	-1
A.Raf_pS299	AMPK_alpha	955	0.0294	-1
ACC_pS79	E.Cadherin	955	0.4662	1
eEF2	p70S6K	955.167	0.4662	1
FOXO3a_pS318_S321	p70S6K	955.167	0.02935	-1
PTEN	YAP	955.167	0.06691	-1
Akt_pT308	S6_pS235_S236	955.333	0.0669	1
CDK1	Ku80	955.333	0.46596	-1
4E.BP1_pT37T46	eIF4E	955.5	0.0484	-1
Chk2_pT68	EGFR_pY1068	955.5	0.0867	1
Bcl.2	Ku80	955.667	0.46576	-1
GAPDH	Tuberin	955.667	0.06689	1
MIG.6	p27_pT157	955.667	0.04611	1
GAB2	Notch1	955.833	0.04981	-1
Heregulin	p70S6K_pT389	955.833	0.02929	1
JNK2	Tuberin	955.833	0.06652	1
4E.BP1_pT70	PKC.alpha	956	0.07931	-1
Bad_pS112	c.Met_pY1235	956	0.46556	-1
GAB2	Src_pY416	956	0.0664	-1
p27	RBM15	956	0.02924	-1
IRS1	PRAS40_pT246	956.167	0.02924	1
A.Raf_pS299	c.Kit	956.333	0.06604	-1
PREX1	Rictor	956.5	0.09813	1
Akt	Ku80	956.667	0.23877	1
XRCC1	YB.1_pS102	956.667	0.06681	-1
Chk1	eIF4G	956.833	0.05923	-1
p21	p90RSK	956.833	0.06777	-1
p27_pT157	TAZ	956.833	0.22402	1
Chk2	p90RSK_pT359_S363	957	0.04724	-1
HER2_pY1248	INPP4B	957.167	0.06676	1
MIG.6	YAP	957.167	0.06564	-1
N.Cadherin	p70S6K	957.167	0.23528	-1
Annexin_VII	PAI.1	957.333	0.06529	1
Chk2	ER.alpha_pS118	957.333	0.46411	1
Mre11	S6	957.333	0.2209	-1
PREX1	YB.1_pS102	957.333	0.06675	-1
IRS1	PEA.15	957.5	0.06675	-1
14.3.3_zeta	PCNA	957.833	0.0291	1
Claudin.7	p70S6K_pT389	957.833	0.06669	-1
Cyclin_D1	PDCD4	957.833	0.46375	-1
INPP4B	STAT3_pY705	957.833	0.04824	-1
Acetyl.a.Tubulin.Lys40	Beclin	958.333	0.06477	-1
LKB1	MEK1	958.333	0.04214	1
PRAS40_pT246	PTEN	958.333	0.02908	1
Akt_pS473	S6	958.5	0.06655	-1
N.Cadherin	Notch1	958.5	0.02906	1
AMPK_alpha	Caspase.7_cleavedD198	958.667	0.0873	-1
Annexin.1	eIF4E	958.667	0.05965	1
c.Myc	Ku80	958.667	0.46349	-1
CD49b	Src_pY527	958.667	0.06652	-1
Notch1	TSC1	958.667	0.052	-1
Bad_pS112	YAP_pS127	959	0.08419	1
JNK2	NF2	959	0.05063	1
Bcl.2	S6	959.167	0.46326	-1
GAB2	Src	959.333	0.05521	-1
PRAS40_pT246	Src_pY527	959.333	0.24048	1
ARHI	Smad3	959.5	0.46253	-1
beta.Catenin	mTOR	959.5	0.22982	1
CD20	PR	959.5	0.06337	1
NF2	p53	959.667	0.06331	-1
HER2	Lck	959.833	0.46225	-1
PREX1	Raptor	959.833	0.06638	-1
Chk2_pT68	GAPDH	960	0.06309	-1
c.Myc	CD31	960.167	0.46201	1
VHL	YAP	960.167	0.06635	1
14.3.3_epsilon	PKC.alpha	960.333	0.06293	-1
EGFR	N.Cadherin	960.333	0.02881	-1
4E.BP1_pT70	Bim	960.5	0.06634	-1
Annexin.1	SCD1	960.5	0.0288	-1
Caspase.7_cleavedD198	TAZ	960.833	0.02875	1
eIF4G	MIG.6	960.833	0.04182	1
c.Myc	MEK1	961	0.02874	1
DJ.1	Rad51	961	0.06257	-1
eIF4G	MAPK_pT202_Y204	961	0.46144	-1
CD20	CD31	961.5	0.0662	1
Claudin.7	p38_MAPK	961.5	0.02861	-1
eIF4G	Tuberin	961.5	0.46085	1
Bak	PI3K.p110.alpha	961.833	0.06618	-1
c.Myc	STAT3_pY705	961.833	0.02851	-1
IRS1	Paxillin	962	0.23816	1
ER.alpha	p70S6K_pT389	962.167	0.23483	1
PTEN	YB.1_pS102	962.167	0.06605	-1
JNK_pT183_Y185	p90RSK_pT359_S363	962.333	0.08323	1
p27_pT198	Tuberin_pT1462	962.333	0.06595	-1
Bcl.2	Raptor	962.5	0.06593	1
ASNS	eEF2	962.667	0.06181	1
HSP70	p70S6K_pT389	962.667	0.14201	1
JNK_pT183_Y185	PI3K.p110.alpha	962.667	0.06591	-1
Annexin_VII	Bad_pS112	962.833	0.08233	-1
ARHI	Chk2	963	0.46011	-1
Transglutaminase	YB.1	963	0.06584	1
Bax	Tuberin_pT1462	963.167	0.0523	-1
ER.alpha_pS118	YAP_pS127	963.167	0.46009	-1
[truncated: 1,142 more rows]

## Sheet: B) BRCA
ANTIBODY.1	ANTIBODY.2	consensusRank	consensusWeight	spearmanSign
S6_pS235_S236	S6_pS240_S244	1.667	0.859	1
ACC_pS79	ACC1	2.5	0.79	1
Akt_pS473	Akt_pT308	4	0.75076	1
GSK3.alpha.beta_pS21_S9	GSK3_pS9	4	0.73226	1
PKC.alpha	PKC.alpha_pS657	6.333	0.64168	1
beta.Catenin	E.Cadherin	7.833	0.60571	1
HER2	HER2_pY1248	8.167	0.69062	1
Cyclin_B1	FoxM1	11	0.49437	1
PDK1	PDK1_pS241	11.5	0.57307	1
MAPK_pT202_Y204	MEK1_pS217_S221	12	0.51047	1
ER.alpha	GATA3	12.667	0.47752	1
14.3.3_beta	ARHI	19.167	0.39483	1
ER.alpha	ER.alpha_pS118	23.167	0.38772	1
ACVRL1	ARHI	25.333	0.36595	1
mTOR	Raptor	35.833	0.36134	1
Bid	N.Cadherin	37.167	0.35583	1
ACVRL1	N.Ras	39.333	0.32228	1
CD20	ETS.1	41.333	0.3169	1
14.3.3_beta	ACVRL1	42.833	0.32318	1
YAP	YAP_pS127	47.167	0.36629	1
Chk2_pT68	p53	49.833	0.36457	1
HSP70	N.Cadherin	52	0.31027	1
Collagen_VI	Rab11	53	0.34913	1
4E.BP1	4E.BP1_pT70	53.5	0.3385	1
Bid	Rab11	54.667	0.30147	1
AMPK_alpha	AMPK_pT172	55.667	0.35417	1
ACC1	FASN	56.167	0.31084	1
mTOR	Tuberin	64.167	0.28284	1
Caveolin.1	Collagen_VI	65.833	0.2957	1
Caspase.7_cleavedD198	Lck	66.833	0.28214	1
B.Raf	eIF4G	68.667	0.26805	1
Annexin.1	PKC.alpha_pS657	69.5	0.27806	1
EGFR_pY1068	HER2_pY1248	69.667	0.31406	1
MAPK_pT202_Y204	YB.1_pS102	73.667	0.26406	1
14.3.3_beta	N.Ras	75.667	0.32907	1
GSK3_pS9	Tuberin_pT1462	80.5	0.31695	1
Caveolin.1	Rab11	87.167	0.27747	1
Mre11	Stathmin	88.667	0.36501	1
c.Met_pY1235	CD31	90.167	0.26284	1
EGFR_pY1068	Shc_pY317	90.5	0.26414	1
Bcl.2	Bim	90.833	0.26025	1
Caveolin.1	MYH11	91.667	0.25718	1
c.Met_pY1235	Chk2_pT68	95.167	0.32657	1
Chk1	Stathmin	97.5	0.3574	1
4E.BP1_pS65	4E.BP1_pT37T46	100	0.26485	1
MAPK_pT202_Y204	Src_pY527	101.167	0.23479	1
c.Met_pY1235	Mre11	104.5	0.34183	1
Fibronectin	p21	109.833	0.24266	1
Dvl3	RBM15	110.667	0.23815	1
Akt_pS473	PRAS40_pT246	111.167	0.238	1
Mre11	p27_pT157	111.333	0.25402	1
N.Cadherin	PEA15_pS116	114.5	0.2311	1
EGFR_pY1173	TAZ	116.667	0.23394	1
Akt_pS473	MAPK_pT202_Y204	121.667	0.22173	1
Cyclin_E2	PCNA	122.167	0.2261	1
ETS.1	PEA15_pS116	126.333	0.24389	1
N.Cadherin	Stathmin	142.333	0.25445	1
ARHI	Rab11	144.833	0.24838	1
GSK3.alpha.beta_pS21_S9	Tuberin_pT1462	148.333	0.31097	1
Dvl3	eIF4G	149.333	0.23301	1
Bcl.2	DJ.1	149.667	0.21514	1
53BP1	Tuberin	153.167	0.2276	1
Beclin	XBP1	155.333	0.30389	1
Ku80	RBM15	156.667	0.28079	1
ACVRL1	Heregulin	157.667	0.22179	1
PKC.pan_BetaII_pS660	STAT5.alpha	161.833	0.2165	1
Bcl.2	p27	163.5	0.20937	1
ARHI	Heregulin	165.333	0.22602	1
eEF2	GAPDH	179.5	0.19949	1
ARID1A	Bap1.c.4	184	0.2213	1
ER.alpha	PREX1	187.667	0.24229	1
G6PD	PRDX1	189.333	0.21465	1
TAZ	YAP	191.333	0.21233	1
EGFR_pY1068	HER3_pY1289	192	0.20966	1
Chk2	Ku80	199.333	0.1973	1
4E.BP1_pS65	4E.BP1_pT70	201.167	0.19932	1
AR	ER.alpha	205.667	0.24885	1
Cyclin_B1	Cyclin_E1	210.333	0.19411	1
LKB1	Mre11	213.333	0.19606	1
Beclin	PKC.delta_pS664	221.833	0.19531	1
Ku80	NF2	222	0.19019	1
ETS.1	Lck	223	0.18782	1
p90RSK_pT359_S363	YB.1_pS102	226.833	0.18658	1
beta.Catenin	NF2	236	0.18458	1
MYH11	Rictor	240.5	0.37489	1
Bid	Stathmin	243	0.22721	1
AR	INPP4B	245.833	0.23154	1
Bad_pS112	p38_pT180_Y182	250.5	0.18225	1
Caveolin.1	RBM15	251.833	0.25001	-1
N.Ras	Smad4	252.5	0.22397	1
DJ.1	PEA.15	259.167	0.17843	1
Fibronectin	PAI.1	259.333	0.18837	1
GSK3_pS9	PRAS40_pT246	259.833	0.26703	1
eIF4G	NF.kB.p65_pS536	261.5	0.186	1
CD31	p53	265	0.19896	1
Annexin.1	Lck	267.667	0.19231	1
CD31	Mre11	267.833	0.25672	1
Claudin.7	E.Cadherin	273.167	0.19684	1
SCD1	SF2	275.833	0.17796	1
Rictor_pT1135	Tuberin_pT1462	277.333	0.18978	1
Bap1.c.4	RBM15	279.833	0.23244	1
Caveolin.1	Src_pY527	281.833	0.1796	1
NF.kB.p65_pS536	Tuberin_pT1462	292.167	0.1985	1
c.Myc	XBP1	294	0.18132	1
ER.alpha	INPP4B	295.333	0.24824	1
CDK1	Cyclin_B1	297.667	0.20093	1
Chk2_pT68	Mre11	298.333	0.25243	1
Beclin	Mre11	303.5	0.1922	1
p38_MAPK	PI3K.p85	309.5	0.17097	1
Cyclin_B1	PCNA	319.333	0.16887	1
CD31	SCD1	325.833	0.1844	1
Akt	Tuberin	338.833	0.1915	1
Bid	EGFR_pY1173	338.833	0.30944	1
cIAP	N.Cadherin	340.667	0.17463	-1
Akt_pT308	Tuberin_pT1462	346.5	0.18326	1
RBM15	Syk	346.5	0.17559	1
Chk1	N.Cadherin	355.167	0.28815	1
53BP1	Bap1.c.4	357.167	0.16941	1
Bid	Mre11	358	0.19608	1
N.Ras	SF2	358	0.16537	1
eIF4G	RBM15	361.667	0.37529	1
GATA3	INPP4B	364.5	0.35262	1
Collagen_VI	RBM15	364.667	0.36673	-1
Chk1_pS345	SCD1	365.333	0.1395	1
MEK1	Src_pY527	366.333	0.14403	1
RBM15	S6	366.333	0.35488	1
Collagen_VI	Dvl3	370.5	0.19681	-1
4E.BP1_pT37T46	4E.BP1_pT70	371.833	0.24528	1
EGFR	GATA3	372	0.34152	-1
GATA3	PREX1	375.833	0.31804	1
Akt_pT308	PRAS40_pT246	377.333	0.23445	1
Rab11	RBM15	377.333	0.34819	-1
Chk2	Cyclin_B1	379.333	0.18605	1
STAT5.alpha	Tuberin	380	0.18356	1
Akt_pT308	GSK3_pS9	381.167	0.19944	1
AR	GATA3	383.833	0.22406	1
Ku80	mTOR	386.833	0.30627	1
ASNS	Cyclin_B1	387	0.29724	1
GSK3.alpha.beta_pS21_S9	PRAS40_pT246	389	0.2342	1
C.Raf_pS338	Mre11	394	0.30241	1
Chk1_pS345	Chk2_pT68	394.667	0.24408	1
Heregulin	N.Ras	394.667	0.28189	1
Chk2	eEF2	395.833	0.16259	1
CD31	LKB1	397.5	0.19404	1
Cyclin_B1	S6	403.333	0.28219	1
Chk2_pT68	SCD1	403.5	0.17236	1
Bak	Smad3	410.5	0.15471	1
EGFR_pY1173	Rab11	410.667	0.22086	1
14.3.3_epsilon	Smad4	410.833	0.26597	1
PDK1_pS241	Tuberin	411.833	0.18546	1
c.Met_pY1235	EGFR_pY1173	412	0.17071	1
GATA3	VEGFR2	412.667	0.27424	1
EGFR_pY1173	GSK3.alpha.beta	413.667	0.2748	-1
RBM15	Tuberin	413.833	0.27839	1
53BP1	GATA3	416.5	0.26621	1
EGFR	N.Cadherin	417.833	0.27576	1
CD20	N.Cadherin	418.833	0.26538	1
PTEN	RBM15	420.333	0.12322	1
Cyclin_E2	Smad3	420.833	0.16278	1
ERK2	PEA.15	422.667	0.16362	1
GSK3_pS9	Rb_pS807_S811	423.167	0.21195	1
Beclin	CD31	427.5	0.16726	1
Chk2_pT68	JNK2	428.333	0.20773	-1
PRAS40_pT246	Tuberin_pT1462	428.833	0.21714	1
ER.alpha	PR	430.5	0.26555	1
53BP1	Ku80	432	0.19089	1
EGFR_pY1173	mTOR	436.167	0.26542	-1
Cyclin_E1	ER.alpha	438.5	0.16753	-1
Bak	EGFR_pY1173	440	0.24211	1
Chk1	PDK1_pS241	442.667	0.17041	-1
Src_pY527	STAT3_pY705	443.167	0.16668	1
c.Met_pY1235	Stathmin	444.333	0.22444	1
Chk1	Tuberin	444.333	0.26015	-1
Bap1.c.4	EGFR_pY1173	445.333	0.25066	-1
Bcl.2	ER.alpha	447.833	0.23942	1
GSK3.alpha.beta_pS21_S9	Rb_pS807_S811	448	0.24094	1
N.Ras	Rab11	449.5	0.18753	1
Bak	CD20	449.667	0.16223	1
Annexin.1	ER.alpha	451.833	0.24332	-1
14.3.3_beta	14.3.3_epsilon	452.667	0.24687	1
beta.Catenin	RBM15	456.333	0.23976	1
Chk2	S6	456.5	0.23545	1
GATA3	P.Cadherin	457.5	0.23341	-1
ER.alpha_pS118	PREX1	458.833	0.21639	1
GSK3.alpha.beta	HSP70	460	0.24701	-1
Tuberin	YAP	461	0.23392	-1
c.Myc	Mre11	465	0.24667	1
Beclin	p53	465.333	0.19679	1
p70S6K	Tuberin	466.5	0.23356	1
c.Jun_pS73	CDK1	467.333	0.16387	1
N.Cadherin	Rad51	468.333	0.2274	1
Akt	Chk1	468.667	0.22995	-1
eEF2	RBM15	468.833	0.23271	1
Chk1	FOXO3a_pS318_S321	469.667	0.11977	1
p70S6K	RBM15	469.667	0.23446	1
Cyclin_E1	INPP4B	473.333	0.2267	-1
JNK_pT183_Y185	p38_pT180_Y182	475.667	0.17719	1
Cyclin_D1	EGFR_pY1173	476.167	0.22449	1
Annexin.1	PKC.alpha	477	0.23876	1
EGFR	Notch1	482.167	0.23226	1
Bak	HER3_pY1289	482.833	0.22051	1
JNK_pT183_Y185	MAPK_pT202_Y204	483.167	0.22063	1
Bid	HSP70	484	0.33367	1
Collagen_VI	MYH11	484.5	0.24083	1
Rab11	S6	485.333	0.3331	-1
Bap1.c.4	eIF4G	485.5	0.20073	1
Cyclin_E2	Rad51	486.667	0.22053	1
EGFR	TAZ	488.5	0.23102	1
EGFR	ER.alpha	488.667	0.32822	-1
HSP70	TAZ	490.333	0.22834	1
p90RSK	PKC.pan_BetaII_pS660	491.5	0.2003	1
eIF4G	p70S6K	492.333	0.22527	1
GSK3.alpha.beta	PDK1_pS241	493.333	0.15929	1
GAPDH	RBM15	493.833	0.22602	1
EGFR	ER.alpha_pS118	494.167	0.31322	-1
Chk1	Mre11	497.333	0.24209	1
Annexin.1	YAP	500.333	0.21961	1
HSP70	mTOR	501.333	0.23076	-1
mTOR	PREX1	501.5	0.21866	1
ASNS	FoxM1	502	0.28761	1
Bid	Chk1	502.667	0.3028	1
ATM	Syk	503.333	0.14959	1
Bad_pS112	PKC.pan_BetaII_pS660	507.667	0.16995	1
EGFR_pY1068	Src_pY416	512.833	0.17233	1
NDRG1_pT346	Src_pY527	514	0.20841	1
B.Raf	beta.Catenin	514.5	0.16004	1
14.3.3_epsilon	Tuberin	514.667	0.21971	-1
Notch1	PREX1	515.5	0.21203	-1
Bid	Cyclin_D1	515.667	0.17315	1
Caveolin.1	STAT3_pY705	517.333	0.21686	1
N.Ras	P.Cadherin	518.167	0.14529	1
ER.alpha	IGFBP2	518.333	0.22511	1
14.3.3_beta	S6	519.667	0.23702	-1
53BP1	mTOR	520	0.27216	1
c.Jun_pS73	JNK_pT183_Y185	520	0.16889	1
PCNA	Rad51	520	0.17221	1
Caveolin.1	eIF4G	521.333	0.27704	-1
14.3.3_beta	GSK3.alpha.beta	521.5	0.22696	-1
PREX1	VEGFR2	522.833	0.18649	1
STAT5.alpha	Syk	523.667	0.14902	1
Bad_pS112	GSK3_pS9	523.833	0.20379	1
ATM	PKC.pan_BetaII_pS660	524.667	0.20608	1
53BP1	GSK3.alpha.beta	525.5	0.21839	1
Chk2_pT68	p27_pT157	527	0.26923	1
4E.BP1_pT37T46	PRAS40_pT246	528.333	0.20355	1
mTOR	TAZ	530.333	0.27042	-1
4E.BP1_pT37T46	NDRG1_pT346	531.667	0.14479	1
Akt_pS473	Tuberin_pT1462	532.167	0.20603	1
GSK3.alpha.beta	GSK3.alpha.beta_pS21_S9	533.167	0.15781	1
HER3	XBP1	534	0.10601	1
4E.BP1	4E.BP1_pT37T46	534.167	0.16904	1
cIAP	mTOR	535.5	0.20633	1
S6	Src_pY527	536	0.20679	-1
Annexin.1	ER.alpha_pS118	536.333	0.26311	-1
Chk2_pT68	PKC.delta_pS664	538.333	0.16358	1
Akt_pS473	YB.1_pS102	538.5	0.2538	1
14.3.3_beta	Rab11	539	0.28329	1
Myosin.IIa_pS1943	Rab11	539.833	0.20051	-1
C.Raf_pS338	Stathmin	540.167	0.26195	1
Beclin	c.Met_pY1235	541.667	0.17563	1
CD20	eIF4G	543.167	0.21128	-1
Chk1	Raptor	543.333	0.20111	-1
FoxM1	RBM15	543.5	0.21189	1
ER.alpha	VEGFR2	544	0.24876	1
EGFR	ETS.1	544.333	0.19953	1
Annexin_VII	ARHI	544.667	0.1978	1
GSK3.alpha.beta	mTOR	547.167	0.20819	1
B.Raf	Bap1.c.4	550.833	0.2495	1
mTOR	YAP	552	0.24922	-1
N.Ras	Tuberin	552	0.22206	-1
NF2	RBM15	554	0.19765	1
Annexin_VII	PDK1	554.167	0.19996	1
Rictor	Tuberin	560.167	0.1013	1
MEK1_pS217_S221	p38_pT180_Y182	560.5	0.18676	1
Annexin.1	GATA3	561.333	0.25207	-1
B.Raf	mTOR	562.5	0.21495	1
Chk1	eEF2K	562.667	0.19311	-1
CDK1	FoxM1	565.5	0.19793	1
Cyclin_E1	GATA3	566.667	0.15375	-1
CD20	Rab11	567.167	0.25412	1
GATA3	JNK2	567.167	0.19471	1
Annexin.1	Caveolin.1	567.833	0.2056	1
GSK3_pS9	PKC.pan_BetaII_pS660	567.833	0.17034	1
Notch1	Stathmin	568.5	0.20404	1
14.3.3_beta	mTOR	570.333	0.22955	-1
EGFR	HSP70	570.333	0.2481	1
Bak	c.Met_pY1235	571	0.11736	1
14.3.3_epsilon	N.Ras	571.833	0.24894	1
HSP70	Rab11	572.667	0.21301	1
Lck	PI3K.p85	572.667	0.11215	1
Lck	Syk	573	0.11664	1
ACC_pS79	FASN	573.667	0.24537	1
EGFR_pY1068	Src_pY527	574.333	0.19244	1
B.Raf	Collagen_VI	574.5	0.24115	-1
Bap1.c.4	Cyclin_B1	576.333	0.24242	1
ER.alpha_pS118	PDK1_pS241	576.333	0.20354	1
cIAP	EGFR	577	0.19628	-1
Chk1	PKC.pan_BetaII_pS660	580.5	0.20651	-1
Bap1.c.4	Rab11	583.5	0.24011	-1
14.3.3_epsilon	Ku80	585.333	0.20236	-1
Bim	XRCC1	586.333	0.19692	1
Bad_pS112	PDCD4	586.667	0.13637	1
Bid	EGFR	586.833	0.25874	1
Dvl3	GSK3.alpha.beta	589.167	0.15447	1
EGFR	EGFR_pY1173	589.167	0.31246	1
14.3.3_beta	RBM15	589.333	0.27259	-1
FoxM1	PI3K.p85	590.167	0.09534	-1
4E.BP1	eIF4E	591.167	0.1649	1
DJ.1	eIF4E	592	0.10555	1
mTOR	mTOR_pS2448	593.333	0.2566	1
Collagen_VI	GSK3.alpha.beta	595	0.20782	-1
Cyclin_D1	N.Cadherin	595.833	0.22274	1
GAPDH	Mre11	596.833	0.1946	-1
14.3.3_beta	Dvl3	597.667	0.23791	-1
Chk1	EGFR	598	0.24726	1
CD20	EGFR_pY1173	599.167	0.2378	1
c.Met_pY1235	p27_pT157	599.333	0.18835	1
Mre11	p53	600	0.18743	1
GAPDH	HSP70	600.667	0.19232	-1
14.3.3_beta	eIF4G	601.167	0.24152	-1
Dvl3	p70S6K_pT389	601.5	0.1895	-1
N.Cadherin	TAZ	601.5	0.24247	1
Beclin	Chk2_pT68	602	0.20569	1
RBM15	YAP	602.167	0.23043	-1
ERK2	Tuberin	603.5	0.18035	1
ACVRL1	cIAP	603.833	0.1928	-1
HSP70	Mre11	603.833	0.24012	1
ASNS	Cyclin_E1	604.667	0.22968	1
53BP1	Smad1	605.667	0.0971	1
EGFR_pY1173	Smad4	606	0.19348	1
JNK2	Stathmin	608.167	0.22465	-1
EGFR	Rab11	610.333	0.23327	1
N.Ras	YB.1	610.5	0.18439	-1
B.Raf	Src_pY527	613.833	0.15277	-1
4E.BP1_pT37T46	S6_pS240_S244	614	0.18493	1
Caveolin.1	Cyclin_B1	614	0.24105	-1
4E.BP1_pT37T46	PDCD4	614.333	0.09691	1
Bid	TAZ	615.667	0.24373	1
14.3.3_beta	Bid	617.167	0.24182	1
Cyclin_B1	RBM15	618.667	0.24427	1
mTOR	p70S6K	619.5	0.22697	1
c.Kit	RBM15	620	0.20186	-1
DJ.1	FoxM1	621	0.18914	-1
ER.alpha_pS118	Tuberin	623.167	0.20145	1
mTOR	Rab11	623.167	0.26095	-1
Bap1.c.4	p70S6K	624.167	0.21816	1
Chk1	Chk2_pT68	626.167	0.17284	1
ACVRL1	N.Cadherin	626.5	0.19338	1
Rab.25	S6	626.5	0.11493	1
HER3_pY1289	N.Cadherin	627.167	0.18555	1
Annexin_VII	DJ.1	627.333	0.1837	1
EGFR	PDK1_pS241	627.667	0.24075	-1
GATA3	NDRG1_pT346	628.167	0.16025	-1
Bak	Rad51	629.5	0.18206	1
Claudin.7	GATA3	629.667	0.18276	1
Bim	GATA3	630.333	0.16087	1
Myosin.IIa_pS1943	YB.1	630.833	0.13499	1
EGFR_pY1173	HER3_pY1289	631.167	0.21036	1
Bcl.2	PR	631.667	0.20951	1
Akt_pS473	GSK3_pS9	633	0.23657	1
eIF4G	LKB1	633.167	0.14549	-1
ER.alpha_pS118	P.Cadherin	635.333	0.21835	-1
INPP4B	PREX1	635.333	0.18844	1
Chk1	Notch1	635.5	0.22052	1
GSK3_pS9	p38_pT180_Y182	635.5	0.09151	1
p53	PKC.delta_pS664	636.5	0.14446	1
cIAP	Rab11	636.667	0.23665	-1
Chk1	JNK2	637.333	0.20893	-1
Bcl.xL	JNK2	638.5	0.09266	1
eIF4G	GAPDH	639.5	0.21748	1
p53	Src_pY416	640.167	0.14851	1
14.3.3_epsilon	eIF4G	641	0.22795	-1
p70S6K_pT389	RBM15	641.167	0.18049	-1
Mre11	Rictor_pT1135	641.5	0.14496	1
p38_pT180_Y182	Tuberin_pT1462	642	0.10582	1
N.Ras	Shc_pY317	642.333	0.17987	1
MEK1_pS217_S221	p90RSK_pT359_S363	642.833	0.14909	1
c.Myc	p27_pT157	643.167	0.16156	1
53BP1	CD31	643.333	0.19057	-1
c.Kit	Tuberin	646.667	0.21162	-1
4E.BP1_pT37T46	GSK3.alpha.beta_pS21_S9	648.167	0.18733	1
Paxillin	YB.1	648.333	0.18276	1
Cyclin_E2	MEK1_pS217_S221	652	0.17519	-1
GSK3.alpha.beta	Ku80	652.667	0.22559	1
c.Met_pY1235	Rictor_pT1135	655.333	0.13728	1
Cyclin_D1	Rab11	655.5	0.20863	1
Chk1	HSP70	655.833	0.24594	1
MEK1_pS217_S221	Src_pY527	656.333	0.20345	1
GATA3	Notch1	656.667	0.21526	-1
GATA3	Lck	657	0.2038	-1
ER.alpha_pS118	PR	658.833	0.16638	1
PR	PREX1	660.333	0.22924	1
Stathmin	Tuberin	660.333	0.24284	-1
Akt_pT308	NDRG1_pT346	662.167	0.17436	1
Chk2	GSK3.alpha.beta	662.5	0.20431	1
Caspase.7_cleavedD198	ER.alpha_pS118	662.833	0.17363	-1
GAPDH	S6	664.833	0.21586	1
eEF2	S6	665.833	0.21427	1
Ku80	TAZ	665.833	0.21531	-1
Bid	HER3_pY1289	666.667	0.12927	1
eEF2K	STAT5.alpha	666.667	0.09677	1
c.Met_pY1235	Rad51	667.333	0.13261	1
eEF2	Ku80	668	0.21222	1
14.3.3_epsilon	ARHI	669.667	0.22793	1
ER.alpha_pS118	Notch1	670.167	0.20559	-1
4E.BP1_pT37T46	S6_pS235_S236	670.833	0.17365	1
Heregulin	Smad4	671.5	0.17191	1
C.Raf_pS338	Chk1_pS345	672.333	0.08995	1
CDK1	Chk2_pT68	673.833	0.17181	1
ER.alpha_pS118	GATA3	673.833	0.40767	1
ATM	STAT5.alpha	674.167	0.2005	1
CD20	TAZ	674.667	0.21544	1
Bid	c.Myc	675	0.16157	1
eEF2	eIF4G	675.167	0.2021	1
eIF4G	N.Cadherin	675.167	0.23817	-1
C.Raf_pS338	Rictor_pT1135	677.5	0.20106	1
B.Raf	VEGFR2	677.667	0.22335	1
eEF2	NF2	677.833	0.20468	1
AMPK_pT172	PTEN	678	0.12598	1
14.3.3_epsilon	Rab11	678.667	0.22419	1
ARHI	N.Ras	679	0.36884	1
ARHI	Bid	679.667	0.23492	1
Akt	GSK3.alpha.beta	681	0.14426	1
BRCA2	Src	681	0.08606	1
PKC.pan_BetaII_pS660	Tuberin	684	0.19928	1
mTOR	MYH11	684.833	0.22988	-1
GSK3.alpha.beta	N.Cadherin	685.167	0.22736	-1
ARHI	Rb_pS807_S811	685.5	0.17493	-1
Bim	EGFR	687.333	0.17113	-1
PRAS40_pT246	YB.1_pS102	689.5	0.1954	1
eIF4G	p70S6K_pT389	694.167	0.17211	-1
MAPK_pT202_Y204	p38_pT180_Y182	694.167	0.16904	1
eIF4G	PEA.15	694.333	0.16774	-1
Caspase.7_cleavedD198	HER2	694.833	0.11592	-1
14.3.3_beta	Tuberin	695	0.23449	-1
PI3K.p85	STAT5.alpha	695.167	0.11851	1
eEF2	PEA15_pS116	696	0.11591	1
ATM	Ku80	697.167	0.14668	1
Cyclin_D1	RBM15	697.167	0.19531	-1
Cyclin_B1	GAPDH	697.5	0.20968	1
4E.BP1	Cyclin_B1	697.667	0.16891	1
14.3.3_epsilon	RBM15	698	0.22871	-1
Cyclin_E1	FoxM1	698	0.22093	1
ER.alpha_pS118	Lck	698.333	0.20641	-1
Annexin.1	B.Raf	699.833	0.1833	-1
Cyclin_E1	PCNA	701.333	0.16685	1
53BP1	B.Raf	701.5	0.19215	1
CD20	cIAP	702.333	0.20081	-1
Chk2_pT68	PEA.15	703.167	0.16643	-1
eEF2K	Tuberin	703.5	0.19757	1
Bap1.c.4	N.Cadherin	704	0.21973	-1
14.3.3_epsilon	Rb_pS807_S811	704.5	0.17057	-1
ER.alpha	Notch1	704.833	0.2066	-1
Claudin.7	NF2	705	0.08733	1
p38_MAPK	PDK1	705.167	0.16661	1
14.3.3_beta	GAPDH	705.5	0.20696	-1
mTOR	N.Cadherin	706.5	0.3479	-1
eIF4G	S6	706.667	0.33532	1
Collagen_VI	eIF4G	707	0.33136	-1
N.Cadherin	Tuberin	707.167	0.22417	-1
CD31	Stathmin	707.667	0.18021	1
Bcl.2	PREX1	708.333	0.19226	1
14.3.3_epsilon	PKC.pan_BetaII_pS660	708.667	0.20675	-1
CD49b	Chk1_pS345	708.667	0.08813	1
14.3.3_epsilon	Heregulin	709.167	0.19259	1
Bak	mTOR_pS2448	709.167	0.13741	-1
Collagen_VI	S6	709.167	0.31493	-1
ASNS	p53	709.5	0.17383	1
Bad_pS112	GSK3.alpha.beta_pS21_S9	711	0.21047	1
Annexin.1	YAP_pS127	711.167	0.19268	1
eIF4G	VHL	711.167	0.16695	1
HER2	Tuberin	711.333	0.24198	1
ATM	Rad50	711.5	0.11626	1
C.Raf	RBM15	712	0.16563	1
TAZ	TIGAR	712.667	0.14369	1
Akt_pT308	p90RSK_pT359_S363	713.5	0.10977	1
Bid	mTOR	713.833	0.22628	-1
14.3.3_beta	Stathmin	714.5	0.21615	1
B.Raf	EGFR_pY1173	715	0.21284	-1
RBM15	Src_pY527	715	0.19833	-1
eEF2	GSK3.alpha.beta	716	0.19614	1
Caveolin.1	S6	716.5	0.31669	-1
p62.LCK.ligand	PRDX1	716.5	0.10414	1
Akt	Stathmin	716.833	0.19258	-1
ERK2	Ku80	718.167	0.15197	1
GSK3.alpha.beta	S6	718.167	0.22141	1
Smad4	Stathmin	718.667	0.12275	1
ERK2	Smad4	720.5	0.10948	-1
N.Cadherin	p70S6K	720.667	0.19752	-1
Caspase.7_cleavedD198	Syk	720.833	0.10738	1
Akt_pS473	Src_pY527	721	0.19965	1
eIF4G	Rab11	721.5	0.33198	-1
MYH11	RBM15	721.833	0.28575	-1
Akt	PDK1_pS241	722.167	0.14203	1
Akt	mTOR	722.5	0.20328	1
GAPDH	Rab11	722.5	0.19895	-1
GSK3.alpha.beta	RBM15	723	0.33106	1
Chk2	RBM15	723.333	0.20941	1
53BP1	Stathmin	724	0.2103	-1
Bcl.2	Collagen_VI	724	0.11478	1
Dvl3	p21	724.333	0.12131	1
N.Cadherin	PDK1_pS241	724.5	0.20137	-1
EGFR	TIGAR	725.167	0.10596	1
Collagen_VI	mTOR	725.5	0.32715	-1
EGFR	mTOR	725.5	0.33828	-1
eIF4G	Myosin.IIa_pS1943	725.5	0.18974	1
ETS.1	XBP1	725.833	0.08841	1
PDK1_pS241	Stathmin	725.833	0.20422	-1
PEA15_pS116	SF2	726.167	0.10596	-1
Collagen_VI	HSP70	726.5	0.22297	1
p70S6K_pT389	Src_pY527	726.5	0.20483	1
Chk2	NF2	727.333	0.24079	1
p38_pT180_Y182	PKC.pan_BetaII_pS660	728.5	0.23189	1
N.Cadherin	Rab11	730	0.31041	1
53BP1	PKC.alpha_pS657	730.167	0.17295	-1
GSK3_pS9	mTOR_pS2448	731.333	0.16229	1
EGFR_pY1173	Rad51	731.833	0.18925	1
53BP1	Annexin.1	732.833	0.18355	-1
GSK3.alpha.beta_pS21_S9	NF.kB.p65_pS536	733	0.21287	1
CD20	GSK3.alpha.beta_pS21_S9	733.167	0.2348	-1
Bak	Smad4	734	0.18887	1
14.3.3_epsilon	Chk1	734.5	0.19769	1
mTOR	p90RSK	734.5	0.15292	1
4E.BP1_pT70	FoxM1	735.333	0.16576	1
Bap1.c.4	XRCC1	735.5	0.12912	1
14.3.3_epsilon	p70S6K	735.667	0.19206	-1
14.3.3_beta	B.Raf	737.333	0.2046	-1
ASNS	Caveolin.1	737.5	0.20388	-1
ER.alpha	PDK1_pS241	738.333	0.32488	1
Paxillin	Tuberin	738.333	0.12585	1
p70S6K_pT389	PRAS40_pT246	738.5	0.11187	1
CDK1	Chk1	739	0.14088	1
p62.LCK.ligand	Rab11	739.333	0.10453	-1
Caveolin.1	SF2	740.5	0.08996	-1
FOXO3a	Smad4	740.833	0.1874	1
Bax	Lck	741	0.0807	1
GSK3.alpha.beta	TAZ	741.167	0.16735	-1
Bak	Chk1_pS345	741.833	0.09003	1
Bap1.c.4	S6	741.833	0.29251	1
Chk2_pT68	Src_pY416	741.833	0.18647	1
eIF4G	HSP70	742	0.31893	-1
Bid	GSK3.alpha.beta_pS21_S9	742.833	0.23388	-1
EGFR_pY1173	N.Cadherin	743	0.30494	1
XBP1	YB.1	743.5	0.0973	1
14.3.3_epsilon	Cyclin_D1	743.833	0.17829	1
4E.BP1_pS65	Chk1_pS345	744.167	0.10133	1
ASNS	S6	744.167	0.21062	1
PKC.delta_pS664	PKC.pan_BetaII_pS660	744.333	0.36023	1
Collagen_VI	p70S6K	744.833	0.19549	-1
EGFR	EGFR_pY1068	745	0.33849	1
GATA3	PTEN	745.333	0.10295	1
HSP70	RBM15	745.5	0.32211	-1
MAPK_pT202_Y204	YAP_pS127	745.5	0.16152	1
HSP70	Stathmin	745.667	0.28865	1
Src	Src_pY527	746.333	0.2952	1
FOXO3a	N.Ras	746.667	0.18549	1
Akt_pS473	XRCC1	748.167	0.15981	-1
Dvl3	eEF2	748.667	0.18623	1
EGFR_pY1173	FOXO3a	749.667	0.09994	1
MYH11	Rab11	749.833	0.26702	1
PI3K.p110.alpha	PI3K.p85	749.833	0.25107	1
Chk2	Chk2_pT68	751.167	0.23941	1
Collagen_VI	Lck	751.333	0.16534	1
ARHI	B.Raf	751.667	0.20031	-1
Mre11	p62.LCK.ligand	751.667	0.10161	-1
GSK3.alpha.beta	YAP	751.833	0.18987	-1
Akt	RBM15	752.667	0.13861	1
TRFC	TSC1	753	0.22431	-1
ER.alpha	P.Cadherin	753.167	0.19507	-1
cIAP	E.Cadherin	753.333	0.16609	1
Bap1.c.4	FoxM1	753.5	0.20867	1
14.3.3_beta	NF2	753.833	0.18379	-1
14.3.3_epsilon	Rad51	753.833	0.09843	1
EGFR	PREX1	753.833	0.29664	-1
Annexin.1	mTOR	754	0.31772	-1
Paxillin	STAT5.alpha	754.167	0.09925	1
ER.alpha	XRCC1	754.333	0.09866	1
Rictor_pT1135	TIGAR	755	0.2042	1
14.3.3_epsilon	TAZ	755.167	0.19692	1
eEF2K	Rictor	755.167	0.09872	1
Annexin.1	c.Kit	755.5	0.17805	1
p27_pT157	p27_pT198	756.667	0.13867	1
HSP70	S6	756.833	0.30569	-1
C.Raf_pS338	Chk2_pT68	758.333	0.25683	1
CD31	cIAP	758.333	0.10687	-1
Akt_pS473	mTOR_pS2448	758.667	0.18139	1
TRFC	Tuberin	759	0.1817	1
Chk2_pT68	Stathmin	759.167	0.27093	1
mTOR	Stathmin	759.167	0.30513	-1
S6	S6_pS235_S236	759.167	0.1774	1
BRCA2	Paxillin	759.667	0.13895	-1
Tuberin	Tuberin_pT1462	759.833	0.14885	1
GSK3.alpha.beta	Mre11	760.333	0.13375	-1
AR	FASN	761.333	0.20148	1
Bid	p70S6K_pT389	761.5	0.10367	1
Ku80	Tuberin	761.5	0.26249	1
eIF4G	TRFC	762	0.16069	1
Rictor_pT1135	Src_pY416	762.167	0.09742	1
c.Kit	Collagen_VI	762.667	0.18212	1
Bcl.2	GATA3	762.833	0.175	1
ER.alpha_pS118	mTOR	762.833	0.30293	1
EGFR	GSK3.alpha.beta	763.167	0.3001	-1
NF.kB.p65_pS536	p38_pT180_Y182	763.333	0.17051	1
Bax	p38_MAPK	763.667	0.08193	1
B.Raf	p70S6K	763.833	0.18843	1
FASN	PREX1	763.833	0.21451	1
53BP1	NDRG1_pT346	764.167	0.16286	-1
Akt_pT308	mTOR_pS2448	764.167	0.16754	1
Lck	Tuberin	764.167	0.17235	-1
14.3.3_epsilon	YAP	764.333	0.20189	1
14.3.3_beta	beta.Catenin	765.167	0.20314	-1
mTOR	N.Ras	765.333	0.30145	-1
c.Myc	CDK1	765.5	0.16568	1
eEF2	p70S6K	765.5	0.0848	1
mTOR_pS2448	Src_pY527	765.667	0.16438	1
mTOR	Rictor	766	0.16599	1
14.3.3_epsilon	mTOR	766.333	0.19679	-1
Src_pY416	Src_pY527	766.333	0.16384	1
Acetyl.a.Tubulin.Lys40	E.Cadherin	766.5	0.0959	1
Bap1.c.4	Chk2	766.833	0.19883	1
MEK1_pS217_S221	PKC.pan_BetaII_pS660	767	0.10847	1
Chk1	PTEN	767.333	0.18155	-1
Collagen_VI	GAPDH	767.833	0.20806	-1
Chk1	TAZ	768	0.30276	1
PI3K.p85	PTEN	768.167	0.16172	1
Caveolin.1	GAPDH	768.5	0.19787	-1
ETS.1	YB.1	768.5	0.084	1
14.3.3_beta	Heregulin	769.167	0.24948	1
Caveolin.1	E.Cadherin	769.333	0.17053	-1
cIAP	Rad50	770	0.15776	1
Rab.25	Rab11	770.167	0.16178	-1
Collagen_VI	NF2	770.333	0.18194	-1
53BP1	p70S6K_pT389	770.667	0.16897	-1
RBM15	TAZ	771.167	0.19662	-1
GSK3.alpha.beta_pS21_S9	Rictor_pT1135	771.5	0.10184	1
Ku80	YAP	771.833	0.20337	-1
BRCA2	Chk1_pS345	772.167	0.15518	1
c.Myc	HER3	772.833	0.1539	1
Chk1	GSK3.alpha.beta	772.833	0.20132	-1
eIF4G	GSK3.alpha.beta	773	0.29514	1
p70S6K	Shc_pY317	773.167	0.09798	-1
ACVRL1	XBP1	773.333	0.09544	-1
CD20	mTOR	773.5	0.29695	-1
B.Raf	Bid	773.667	0.3012	-1
EGFR_pY1173	HSP70	773.833	0.29896	1
CD20	Rad51	774	0.18348	1
p70S6K	Rab11	774	0.19697	-1
ER.alpha_pS118	Smad3	774.167	0.08181	1
GSK3.alpha.beta_pS21_S9	PKC.pan_BetaII_pS660	774.333	0.19972	1
Raptor	STAT5.alpha	774.333	0.15149	1
PEA15_pS116	YB.1	774.5	0.15163	1
AR	Cyclin_E1	774.833	0.18033	-1
Chk1	eIF4G	775.167	0.17115	-1
Dvl3	eEF2K	775.5	0.11484	1
AMPK_alpha	Bim	775.667	0.15102	-1
14.3.3_epsilon	Stathmin	775.833	0.19731	1
Annexin.1	ARID1A	775.833	0.09438	-1
BRCA2	Rictor_pT1135	776.167	0.1501	-1
c.Myc	SF2	776.5	0.14882	-1
Caspase.7_cleavedD198	Transglutaminase	776.5	0.15056	1
CD20	XBP1	776.5	0.15005	1
eEF2	Smad4	776.5	0.20565	-1
Bid	p90RSK_pT359_S363	776.833	0.14908	1
Akt	Ku80	777.167	0.144	1
ERK2	PDK1	777.167	0.14899	-1
DJ.1	p90RSK	777.667	0.14778	1
Dvl3	GAPDH	777.667	0.18498	1
eIF4E	Mre11	777.667	0.09449	-1
FoxM1	GAPDH	777.667	0.14963	1
B.Raf	CD31	777.833	0.11333	-1
MAPK_pT202_Y204	S6	778.833	0.16394	-1
Annexin.1	E.Cadherin	779.667	0.19536	-1
ER.alpha_pS118	INPP4B	780	0.27819	1
ACC1	p62.LCK.ligand	780.167	0.16129	1
C.Raf	Tuberin	780.333	0.20458	1
HER3	PKC.alpha_pS657	780.333	0.1467	-1
Akt	ERK2	780.667	0.17802	1
PRAS40_pT246	Rb_pS807_S811	780.667	0.17877	1
BRCA2	ETS.1	780.833	0.07757	-1
B.Raf	GSK3.alpha.beta	781	0.29597	1
DJ.1	mTOR	781.333	0.14412	1
GATA3	PDK1_pS241	781.5	0.31259	1
ATM	Lck	781.667	0.14368	1
eEF2K	PAI.1	782	0.14345	-1
LKB1	RBM15	782.5	0.13621	-1
Akt_pT308	CDK1	782.833	0.14263	1
FOXO3a_pS318_S321	YAP	782.833	0.09228	1
CD20	GSK3.alpha.beta	783.167	0.29413	-1
c.Met_pY1235	C.Raf_pS338	783.667	0.24886	1
Annexin.1	STAT3_pY705	783.833	0.09482	1
FoxM1	Notch1	783.833	0.12413	1
Claudin.7	VEGFR2	784.167	0.19774	1
eIF4E	Smad1	784.167	0.14091	1
PTEN	XRCC1	784.167	0.14144	-1
LKB1	Smad4	784.5	0.14605	1
AR	ER.alpha_pS118	785.5	0.26661	1
NF.kB.p65_pS536	RBM15	785.5	0.17694	1
FoxM1	INPP4B	785.667	0.16797	-1
14.3.3_zeta	c.Jun_pS73	786.167	0.094	-1
CD20	Collagen_VI	786.5	0.2959	1
GSK3.alpha.beta_pS21_S9	Stathmin	786.5	0.22441	-1
DJ.1	p38_MAPK	786.667	0.09239	1
IRS1	PREX1	786.833	0.14038	1
EGFR	HER2	787	0.13946	-1
c.Met_pY1235	Chk1	788	0.25355	1
Fibronectin	Myosin.IIa_pS1943	788	0.13725	1
14.3.3_epsilon	EGFR_pY1173	788.333	0.29195	1
JNK2	Mre11	788.667	0.18507	-1
GAPDH	GSK3.alpha.beta	788.833	0.18949	1
Bcl.xL	Bid	789.167	0.13784	1
ACC1	PDK1_pS241	790.167	0.09338	1
N.Ras	YAP	790.167	0.08516	1
Annexin.1	TAZ	790.333	0.29468	1
Mre11	N.Cadherin	791.167	0.2435	1
14.3.3_epsilon	Collagen_VI	792.167	0.28951	1
GAPDH	p70S6K_pT389	792.167	0.18011	-1
Acetyl.a.Tubulin.Lys40	Ku80	792.5	0.12645	1
Akt	PCNA	792.667	0.13589	-1
p90RSK_pT359_S363	Rb_pS807_S811	793	0.13596	1
PREX1	Src	793.333	0.13308	1
C.Raf_pS338	FOXO3a_pS318_S321	793.667	0.13245	1
c.Met_pY1235	p53	793.833	0.25651	1
ERK2	Paxillin	794	0.09033	1
4E.BP1_pT70	c.Myc	794.167	0.13327	-1
Akt_pT308	AMPK_pT172	794.333	0.13229	-1
mTOR_pS2448	PKC.delta_pS664	794.5	0.13254	1
Caveolin.1	Transglutaminase	794.667	0.13479	-1
Myosin.IIa_pS1943	RBM15	794.667	0.17744	1
PCNA	PEA15_pS116	794.667	0.13316	1
ER.alpha_pS118	p90RSK_pT359_S363	795	0.13407	-1
Bak	Cyclin_E2	795.5	0.19267	1
B.Raf	HER2	795.667	0.10698	1
FOXO3a	Shc_pY317	795.833	0.07979	1
c.Met_pY1235	ETS.1	796	0.13419	-1
cIAP	GSK3.alpha.beta	796.5	0.18414	1
CDK1	p38_pT180_Y182	796.667	0.09002	-1
GAB2	MIG.6	796.667	0.13226	1
GAPDH	Stathmin	796.667	0.18326	-1
EGFR	INPP4B	797	0.26062	-1
A.Raf_pS299	mTOR_pS2448	797.5	0.07583	1
Akt_pT308	MAPK_pT202_Y204	797.833	0.13135	1
c.Kit	PAI.1	798.167	0.1299	-1
ERK2	Myosin.IIa_pS1943	798.167	0.13006	1
eEF2	P.Cadherin	798.833	0.13443	1
c.Kit	EGFR	799.333	0.19095	1
eEF2	LKB1	799.5	0.13262	-1
Cyclin_E2	LKB1	799.833	0.12486	-1
eEF2K	EGFR	800.667	0.17482	-1
Akt_pS473	NDRG1_pT346	800.833	0.18623	1
CD31	RBM15	800.833	0.17874	-1
EGFR_pY1173	RBM15	801.167	0.26155	-1
ERK2	NF2	801.167	0.19632	1
C.Raf_pS338	Chk1	801.333	0.24876	1
P.Cadherin	p27_pT198	801.667	0.07653	1
JNK2	PR	802	0.12842	1
LKB1	Rab11	802	0.09019	1
Chk2	EGFR_pY1173	802.167	0.18005	-1
EGFR	VEGFR2	802.167	0.24114	-1
eIF4E	MEK1	802.667	0.10211	1
Annexin.1	PEA.15	803	0.08155	1
p90RSK	p90RSK_pT359_S363	803.167	0.12693	1
LKB1	TRFC	803.333	0.12699	-1
JNK2	MEK1	803.5	0.12625	1
CD31	Shc_pY317	803.667	0.18096	1
HER3_pY1289	Smad4	803.667	0.1761	1
Cyclin_D1	p27	804	0.13402	1
Caveolin.1	FoxM1	805.167	0.2841	-1
ER.alpha_pS118	VEGFR2	805.333	0.24773	1
Dvl3	PTEN	805.667	0.13319	1
ACC1	FOXO3a_pS318_S321	805.833	0.12865	-1
C.Raf_pS338	TRFC	806.5	0.08895	-1
LKB1	SCD1	806.667	0.12495	1
AR	JNK2	806.833	0.19708	1
ARHI	RBM15	806.833	0.28273	-1
ETS.1	XRCC1	807	0.1254	-1
CD49b	Claudin.7	807.167	0.12666	1
14.3.3_beta	53BP1	807.333	0.28008	-1
CD31	Chk2_pT68	807.5	0.23411	1
ARHI	Collagen_VI	807.667	0.27997	1
C.Raf_pS338	Chk2	808	0.09554	-1
PKC.delta_pS664	Smad4	808.333	0.12505	-1
Stathmin	TAZ	808.333	0.28016	1
Bad_pS112	JNK_pT183_Y185	808.5	0.12378	1
EGFR	NDRG1_pT346	808.5	0.1237	1
G6PD	Transglutaminase	808.667	0.09877	1
Chk1	ERK2	809.5	0.14305	-1
eEF2	Rad50	809.5	0.12291	1
Raptor	Smad3	810	0.12393	1
Ku80	N.Cadherin	810.833	0.27777	-1
Cyclin_B1	p27	811	0.12437	-1
GSK3.alpha.beta	Rab.25	811.167	0.19367	1
ARHI	Shc_pY317	811.333	0.08786	1
HER2	IRS1	811.667	0.08756	1
mTOR	TSC1	811.667	0.0871	1
Cyclin_B1	eEF2	811.833	0.19391	1
Ku80	N.Ras	812.167	0.27703	-1
Rad50	VEGFR2	812.167	0.12128	1
G6PD	Smad1	812.333	0.08995	-1
4E.BP1_pT70	FOXO3a_pS318_S321	812.5	0.12175	1
Cyclin_D1	Mre11	812.667	0.08955	1
P.Cadherin	Rad50	813.5	0.08673	-1
Chk2	Collagen_VI	813.833	0.18171	-1
Ku80	Rab11	813.833	0.24488	-1
Lck	Src_pY416	814.167	0.12078	1
NF.kB.p65_pS536	PDCD4	814.167	0.12081	1
ARHI	c.Met_pY1235	814.333	0.10285	-1
MIG.6	PAI.1	814.5	0.07117	1
Cyclin_E1	PR	815.167	0.17475	-1
53BP1	beta.Catenin	815.5	0.28077	1
FOXO3a	GAB2	815.5	0.12449	-1
S6	YAP	815.5	0.27822	-1
ARID1A	TIGAR	815.667	0.12003	-1
Bcl.2	FoxM1	815.833	0.09553	-1
cIAP	HSP70	815.833	0.28642	-1
INPP4B	P.Cadherin	815.833	0.18104	-1
Caspase.7_cleavedD198	p27_pT198	816.167	0.1194	1
BRCA2	GSK3.alpha.beta	816.667	0.11925	1
GSK3.alpha.beta_pS21_S9	N.Cadherin	816.833	0.27984	-1
ACC_pS79	AMPK_pT172	817	0.11915	1
BRCA2	Stathmin	818.333	0.12013	1
TAZ	Tuberin	818.833	0.27805	-1
Bax	Bcl.xL	819	0.11804	1
ER.alpha	FASN	819.667	0.11818	1
HER3_pY1289	Stathmin	820.167	0.08637	1
ACC_pS79	GSK3.alpha.beta_pS21_S9	820.667	0.11977	1
eEF2	TIGAR	821.167	0.11845	-1
Akt	NDRG1_pT346	821.333	0.08059	-1
Collagen_VI	Tuberin	821.333	0.25816	-1
CD20	Cyclin_E2	821.667	0.12302	1
JNK_pT183_Y185	Src_pY527	821.667	0.08455	1
p70S6K_pT389	S6_pS235_S236	821.667	0.11692	1
FASN	SCD1	822	0.11636	1
4E.BP1_pT37T46	Src_pY527	822.167	0.11669	1
FoxM1	p27_pT198	823	0.1515	1
mTOR	RBM15	823.333	0.27424	1
Notch1	PDK1_pS241	823.5	0.17495	-1
Rictor	Rictor_pT1135	823.5	0.11734	1
BRCA2	XRCC1	824.5	0.08464	1
AR	Syk	824.667	0.08837	-1
PDK1_pS241	Rad51	824.833	0.08767	-1
p62.LCK.ligand	PKC.pan_BetaII_pS660	825.167	0.08797	1
CD49b	PKC.pan_BetaII_pS660	825.333	0.117	-1
MAPK_pT202_Y204	Myosin.IIa_pS1943	825.667	0.11543	1
Cyclin_E1	FASN	825.833	0.11729	-1
Annexin.1	MEK1	826	0.08477	1
4E.BP1_pT37T46	p70S6K_pT389	826.667	0.1153	1
GSK3.alpha.beta	p70S6K	826.833	0.27234	1
cIAP	YAP_pS127	827.167	0.11441	1
p70S6K	PTEN	827.167	0.07715	1
14.3.3_beta	CD20	827.667	0.2716	1
53BP1	E.Cadherin	827.667	0.16228	1
AMPK_alpha	CDK1	828.167	0.11488	-1
PI3K.p85	TIGAR	828.167	0.11516	1
ACC_pS79	FOXO3a_pS318_S321	828.333	0.11979	-1
Beclin	SCD1	828.5	0.08379	1
c.Jun_pS73	Rb_pS807_S811	828.5	0.11561	1
Annexin_VII	PR	828.667	0.08564	1
Bid	mTOR_pS2448	828.667	0.19026	-1
NDRG1_pT346	p70S6K_pT389	829	0.08713	1
beta.Catenin	Stathmin	829.5	0.27439	-1
p21	PKC.alpha_pS657	830	0.08371	1
GSK3.alpha.beta_pS21_S9	mTOR_pS2448	830.333	0.17809	1
Bap1.c.4	PKC.alpha_pS657	830.833	0.20767	-1
ARHI	Beclin	831	0.08671	1
Bap1.c.4	C.Raf_pS338	831	0.19124	-1
4E.BP1_pT70	Cyclin_B1	831.5	0.1809	1
DJ.1	PRDX1	831.667	0.11429	1
A.Raf_pS299	Rab11	832.333	0.08349	-1
14.3.3_zeta	NDRG1_pT346	832.667	0.11268	1
Caveolin.1	GSK3.alpha.beta	832.833	0.27083	-1
GSK3.alpha.beta	p70S6K_pT389	833	0.18348	-1
Claudin.7	Rab.25	833.167	0.11182	1
14.3.3_zeta	eIF4E	833.333	0.08466	1
c.Kit	GAPDH	834.167	0.11859	-1
ARHI	Chk2_pT68	834.833	0.15913	-1
Myosin.IIa_pS1943	Tuberin	835.167	0.11239	1
Bap1.c.4	SF2	835.333	0.11288	1
A.Raf_pS299	Chk2_pT68	835.667	0.14662	1
Annexin.1	RBM15	835.667	0.18476	-1
eIF4E	eIF4G	836	0.11687	1
p38_MAPK	Rad51	836.333	0.0842	-1
mTOR	Smad4	836.5	0.27129	-1
MEK1_pS217_S221	p90RSK	836.667	0.11079	-1
ACVRL1	CD49b	837.167	0.11145	-1
MEK1	NF.kB.p65_pS536	837.167	0.11154	1
Bak	SF2	838	0.08308	1
CD31	p27	838	0.08412	1
Bid	p27_pT198	838.167	0.112	1
c.Met_pY1235	LKB1	838.5	0.08104	1
cIAP	Stathmin	838.5	0.08638	-1
NDRG1_pT346	Rictor_pT1135	838.5	0.11113	1
Rab11	SCD1	838.5	0.09211	-1
C.Raf_pS338	Src_pY416	838.833	0.18681	1
FASN	VHL	839.167	0.11352	1
AR	G6PD	839.333	0.11813	-1
4E.BP1_pT37T46	Rb_pS807_S811	839.5	0.16864	1
AMPK_pT172	NF.kB.p65_pS536	839.5	0.1102	1
Annexin.1	Tuberin	839.5	0.27145	-1
Bid	Notch1	839.667	0.27227	1
MAPK_pT202_Y204	NF.kB.p65_pS536	839.667	0.10912	1
LKB1	YAP	839.833	0.10919	1
Rab11	YAP	839.833	0.18262	1
Raptor	VEGFR2	839.833	0.08647	1
14.3.3_epsilon	CD20	840	0.2679	1
Mre11	Notch1	840	0.26981	1
ARID1A	XRCC1	840.333	0.07298	1
Bid	SF2	840.5	0.08386	-1
CD20	Rb_pS807_S811	840.667	0.17827	-1
B.Raf	Bim	841	0.16317	1
c.Met_pY1235	Chk1_pS345	841	0.21845	1
eIF4G	MEK1	841.167	0.1113	-1
Caveolin.1	Chk1_pS345	841.333	0.17992	-1
CD31	p27_pT157	841.333	0.24218	1
PDK1_pS241	PREX1	841.333	0.27164	1
Src	YB.1_pS102	841.5	0.10877	-1
Akt	MEK1	841.667	0.11075	-1
Rab11	Src_pY527	841.667	0.17638	1
BRCA2	cIAP	841.833	0.10924	1
Fibronectin	TAZ	841.833	0.08235	1
Cyclin_D1	S6	842	0.20916	-1
C.Raf	C.Raf_pS338	842.167	0.11333	-1
Lck	PKC.alpha_pS657	842.333	0.19235	1
Akt_pS473	Claudin.7	842.667	0.08778	-1
eEF2	PR	843	0.09745	-1
GSK3_pS9	Src_pY527	843.833	0.09887	1
MAPK_pT202_Y204	p27_pT198	845.167	0.08186	-1
Cyclin_E1	IRS1	845.333	0.1136	-1
EGFR_pY1173	Stathmin	845.333	0.20058	1
FOXO3a	PTEN	845.833	0.1081	-1
4E.BP1_pS65	DJ.1	846	0.08187	-1
AMPK_pT172	S6_pS240_S244	846	0.10866	-1
14.3.3_epsilon	FOXO3a	846.333	0.19009	1
Annexin.1	Bap1.c.4	846.667	0.27101	-1
GSK3.alpha.beta_pS21_S9	Rictor	847.167	0.08386	-1
Rb_pS807_S811	TAZ	847.167	0.17667	-1
Bim	PR	847.667	0.07882	1
Bid	Collagen_VI	848	0.24863	1
BRCA2	FOXO3a	848	0.10772	1
CD31	GSK3.alpha.beta_pS21_S9	848	0.14933	-1
Dvl3	p27	848.167	0.08248	-1
53BP1	MIG.6	848.333	0.1087	1
N.Cadherin	S6	848.333	0.27534	-1
EGFR	p38_MAPK	848.667	0.10854	-1
Myosin.IIa_pS1943	PEA.15	848.833	0.07542	-1
MEK1_pS217_S221	YB.1_pS102	849.167	0.23174	1
4E.BP1_pT70	eIF4E	849.833	0.10698	1
PI3K.p110.alpha	TIGAR	850.167	0.11056	-1
ER.alpha_pS118	Stathmin	850.5	0.2721	-1
4E.BP1_pT37T46	GSK3_pS9	850.833	0.16853	1
CD20	Cyclin_D1	851.167	0.18954	1
FoxM1	PCNA	851.167	0.17021	1
GSK3.alpha.beta	Stathmin	851.167	0.26747	-1
ACVRL1	p90RSK_pT359_S363	851.333	0.10525	1
14.3.3_epsilon	GSK3.alpha.beta_pS21_S9	851.5	0.26702	-1
ER.alpha_pS118	IRS1	851.5	0.18559	1
Akt_pS473	Bim	851.833	0.08442	-1
4E.BP1_pT70	ASNS	852	0.18544	1
C.Raf_pS338	MEK1_pS217_S221	852.167	0.10762	1
JNK2	PDK1_pS241	852.5	0.1734	1
p21	Rab.25	852.667	0.1052	-1
N.Ras	PKC.pan_BetaII_pS660	853.333	0.17603	-1
p62.LCK.ligand	PDCD4	853.333	0.10624	-1
4E.BP1_pS65	JNK_pT183_Y185	854	0.10596	-1
PRAS40_pT246	Src_pY416	854.167	0.15651	1
ARHI	p27_pT157	854.333	0.08642	-1
ERK2	PDK1_pS241	854.5	0.10815	1
14.3.3_zeta	VEGFR2	854.833	0.10623	1
4E.BP1_pS65	PDCD4	854.833	0.11029	1
FOXO3a	N.Cadherin	855.333	0.0772	1
Chk1	TIGAR	855.5	0.07721	1
MYH11	STAT3_pY705	855.5	0.07763	1
c.Kit	TAZ	855.667	0.16968	1
PDCD4	Src	856	0.10619	-1
A.Raf_pS299	YAP_pS127	856.167	0.11148	1
53BP1	N.Cadherin	856.667	0.26442	-1
Chk2_pT68	p27_pT198	856.833	0.08044	1
Akt	VHL	857.167	0.0824	1
Bcl.xL	Smad3	857.5	0.10708	1
Bim	ER.alpha	857.5	0.22656	1
mTOR	PDK1_pS241	857.667	0.26444	1
Akt	PI3K.p85	858	0.1096	1
B.Raf	p62.LCK.ligand	858.333	0.07759	1
Rb_pS807_S811	Smad1	859.167	0.11043	1
AMPK_pT172	Claudin.7	859.333	0.10494	1
ACVRL1	Rab11	859.5	0.24741	1
B.Raf	TAZ	859.667	0.27225	-1
14.3.3_zeta	Chk1_pS345	860.167	0.10914	-1
N.Ras	NF2	860.167	0.17669	-1
PKC.pan_BetaII_pS660	PR	860.5	0.10455	-1
Smad3	Smad4	860.667	0.10761	1
4E.BP1_pT70	STAT3_pY705	860.833	0.08123	-1
Ku80	NF.kB.p65_pS536	860.833	0.10349	1
Bcl.xL	Chk1_pS345	861.167	0.10323	1
GATA3	HER3	861.333	0.07932	1
4E.BP1_pS65	ER.alpha	861.667	0.08111	-1
Claudin.7	MIG.6	862.333	0.10673	1
PEA.15	XBP1	862.333	0.07648	-1
Paxillin	PRAS40_pT246	862.5	0.10493	1
ETS.1	P.Cadherin	862.833	0.10583	1
ARHI	Chk1_pS345	863	0.08256	-1
c.Met_pY1235	CD20	863.167	0.12026	1
AMPK_pT172	PRDX1	863.5	0.10317	-1
B.Raf	ETS.1	863.667	0.18391	-1
Collagen_VI	Fibronectin	863.667	0.11327	1
ARID1A	MEK1	864	0.10266	-1
Bap1.c.4	Ku80	864.333	0.22857	1
Caveolin.1	CD20	864.333	0.19126	1
PKC.delta_pS664	YAP	864.833	0.10253	-1
E.Cadherin	FASN	865	0.10254	1
AR	EGFR	865.667	0.25629	-1
eIF4G	HER2	866.167	0.13985	1
S6_pS240_S244	YB.1_pS102	866.333	0.08357	1
C.Raf	p90RSK_pT359_S363	866.5	0.1031	1
Dvl3	Rab11	866.833	0.26141	-1
53BP1	PCNA	867	0.10191	-1
14.3.3_beta	ETS.1	867.167	0.07853	1
ASNS	Chk2_pT68	867.167	0.26656	1
ASNS	ER.alpha	867.167	0.17054	-1
DJ.1	Smad1	867.667	0.1091	-1
AMPK_alpha	Caspase.7_cleavedD198	867.833	0.14565	-1
PDCD4	Rab.25	867.833	0.10487	1
AR	NDRG1_pT346	868	0.08346	-1
14.3.3_beta	FOXO3a	868.333	0.18328	1
Akt	XRCC1	868.5	0.10406	-1
DJ.1	PDK1	868.5	0.1721	1
CD31	p27_pT198	868.667	0.10327	1
Ku80	S6	868.833	0.23976	1
MEK1_pS217_S221	YAP_pS127	869.167	0.1701	1
Bax	TIGAR	869.333	0.07903	1
HER3_pY1289	VEGFR2	869.333	0.10151	-1
CD20	YB.1	869.5	0.10304	1
ACVRL1	Mre11	869.667	0.09579	1
Claudin.7	ER.alpha	869.667	0.07912	1
JNK2	p62.LCK.ligand	869.667	0.10713	1
ACVRL1	Smad3	870	0.07906	-1
Annexin.1	Src_pY527	870	0.26512	1
Bad_pS112	PRAS40_pT246	870.167	0.16706	1
cIAP	p38_pT180_Y182	870.167	0.10109	-1
GSK3.alpha.beta_pS21_S9	TAZ	870.167	0.26554	-1
Bid	eIF4G	870.667	0.26649	-1
Bid	GSK3.alpha.beta	870.667	0.25312	-1
eEF2	eEF2K	871	0.10618	1
B.Raf	GATA3	871.5	0.26541	1
Cyclin_B1	IRS1	871.5	0.07837	-1
AR	PR	871.833	0.21142	1
Claudin.7	Rad50	871.833	0.10281	1
RBM15	Stathmin	871.833	0.25917	-1
GSK3.alpha.beta_pS21_S9	Heregulin	872.333	0.26981	-1
Src	STAT5.alpha	872.333	0.07826	-1
Beclin	c.Myc	872.833	0.21539	1
Acetyl.a.Tubulin.Lys40	G6PD	873.167	0.10441	-1
Cyclin_B1	eIF4G	873.167	0.53998	1
STAT3_pY705	TRFC	873.167	0.1008	-1
eEF2	N.Cadherin	874	0.08301	-1
Cyclin_E1	p21	874.167	0.0727	1
14.3.3_beta	EGFR_pY1173	874.333	0.25413	1
C.Raf	CD49b	874.833	0.10012	-1
Collagen_VI	Src_pY527	874.833	0.26067	1
Acetyl.a.Tubulin.Lys40	p38_pT180_Y182	875	0.10233	-1
Bid	TIGAR	875.667	0.0733	1
ARHI	Smad4	875.833	0.21124	1
Cyclin_E2	P.Cadherin	875.833	0.09209	-1
HER3	PKC.alpha	875.833	0.10565	-1
Heregulin	PKC.alpha	876.167	0.11037	1
Bid	Rb_pS807_S811	876.333	0.17162	-1
14.3.3_beta	EGFR_pY1068	876.667	0.08292	1
Lck	STAT5.alpha	876.667	0.1	1
Dvl3	Paxillin	877	0.18216	1
14.3.3_beta	CD31	877.167	0.25637	1
Raptor	TSC1	877.333	0.0999	1
p90RSK_pT359_S363	PKC.delta_pS664	877.833	0.09975	1
Collagen_VI	Myosin.IIa_pS1943	878	0.07664	-1
Bcl.xL	GSK3.alpha.beta	878.333	0.10186	1
S6_pS235_S236	YB.1_pS102	878.5	0.18577	1
PKC.pan_BetaII_pS660	Smad4	879	0.25861	-1
p70S6K_pT389	Shc_pY317	879.333	0.15177	1
GSK3_pS9	Rictor_pT1135	879.5	0.09517	1
Bcl.xL	LKB1	879.833	0.09922	-1
Beclin	TRFC	880.167	0.10225	-1
Cyclin_E1	JNK2	880.167	0.16483	-1
B.Raf	Rab11	880.333	0.24874	-1
53BP1	PDK1_pS241	880.667	0.25857	1
14.3.3_beta	Rb_pS807_S811	881	0.26078	-1
Bak	FOXO3a	881.333	0.0989	1
Cyclin_D1	FOXO3a	881.333	0.09973	1
ER.alpha	HER3	881.333	0.0766	1
Rab.25	S6_pS235_S236	881.333	0.09892	-1
Bim	Heregulin	881.5	0.10924	-1
BRCA2	N.Ras	881.5	0.09915	1
EGFR_pY1173	YAP	881.833	0.22568	1
Mre11	Src_pY416	882	0.07268	1
Chk2	Rab11	882.167	0.2564	-1
NDRG1_pT346	PAI.1	882.167	0.0999	1
Chk2	ERK2	882.333	0.09954	1
LKB1	TIGAR	882.833	0.09865	1
ARID1A	eIF4G	883.167	0.10246	1
eEF2K	ER.alpha	883.333	0.17042	1
ARHI	FOXO3a_pS318_S321	883.5	0.09973	1
N.Ras	Rictor_pT1135	883.667	0.09529	1
Rictor_pT1135	S6	883.667	0.15295	-1
GATA3	Rab.25	883.833	0.10167	1
INPP4B	PR	884	0.19517	1
Chk2_pT68	cIAP	884.333	0.07924	1
Cyclin_E1	JNK_pT183_Y185	884.333	0.07733	-1
PEA15_pS116	TIGAR	884.833	0.0985	1
Bap1.c.4	Rab.25	885	0.07178	1
Dvl3	PI3K.p85	885	0.09816	-1
MYH11	S6	885.333	0.50329	-1
Src_pY416	STAT3_pY705	885.5	0.09807	1
4E.BP1_pT70	Caveolin.1	885.667	0.18223	-1
Chk1_pS345	Rad51	885.667	0.18045	1
ETS.1	PCNA	885.667	0.09884	-1
Dvl3	EGFR_pY1173	885.833	0.08595	-1
14.3.3_beta	Collagen_VI	886	0.5026	1
14.3.3_epsilon	Myosin.IIa_pS1943	886.167	0.07538	-1
ER.alpha_pS118	Src_pY527	886.167	0.10135	-1
14.3.3_beta	Bad_pS112	887	0.09902	-1
14.3.3_beta	Mre11	887.167	0.10838	1
Src_pY527	VHL	887.333	0.07974	-1
Bid	S6	887.5	0.25528	-1
Dvl3	Smad3	887.667	0.10287	1
Bap1.c.4	p62.LCK.ligand	887.833	0.16437	1
C.Raf_pS338	EGFR_pY1173	887.833	0.25426	1
Bap1.c.4	TRFC	888.167	0.07772	1
Mre11	Rab11	888.167	0.19828	1
PTEN	TRFC	888.167	0.09798	1
PEA15_pS116	PKC.delta_pS664	888.5	0.09753	1
53BP1	ER.alpha_pS118	888.667	0.49732	1
AMPK_alpha	NF.kB.p65_pS536	889.333	0.0975	-1
ARID1A	MEK1_pS217_S221	889.333	0.07604	-1
eEF2	Mre11	889.333	0.11425	-1
CDK1	p27_pT198	889.5	0.09743	1
Claudin.7	HER2	889.5	0.08222	1
14.3.3_beta	eEF2	889.667	0.16976	-1
Akt_pS473	JNK_pT183_Y185	889.667	0.07107	1
GATA3	XRCC1	889.833	0.16982	1
Cyclin_E1	p27	890.167	0.1098	-1
LKB1	p90RSK_pT359_S363	890.833	0.09724	1
4E.BP1_pT70	Cyclin_E2	891	0.07696	1
Bcl.2	Chk2_pT68	891.167	0.08907	-1
CD31	ER.alpha_pS118	891.167	0.12914	-1
Akt_pS473	CDK1	891.333	0.10255	-1
ASNS	JNK_pT183_Y185	891.5	0.07043	-1
14.3.3_epsilon	N.Cadherin	891.833	0.25346	1
HSP70	Tuberin	891.833	0.48985	-1
c.Kit	JNK_pT183_Y185	892	0.10024	1
eIF4G	Stathmin	892	0.25293	-1
53BP1	eEF2K	892.5	0.26928	1
4E.BP1	4E.BP1_pS65	892.667	0.06533	1
Akt	PTEN	892.833	0.19298	1
CD31	N.Ras	892.833	0.25502	1
INPP4B	PDK1_pS241	892.833	0.26018	1
Bap1.c.4	Bid	893.667	0.48774	-1
C.Raf	ERK2	894.333	0.07592	1
Chk1	EGFR_pY1173	894.333	0.48679	1
cIAP	Src	894.5	0.09828	-1
GSK3.alpha.beta	Rab11	894.833	0.48587	-1
FOXO3a	PKC.alpha_pS657	895	0.09705	1
Bcl.xL	Bim	895.167	0.09684	1
GSK3.alpha.beta	TSC1	895.333	0.06643	1
CD31	GAPDH	895.5	0.25378	-1
Cyclin_D1	Ku80	895.5	0.17012	-1
ATM	RBM15	895.667	0.07085	1
Akt	Mre11	895.833	0.07801	-1
Akt	p62.LCK.ligand	895.833	0.10187	1
FOXO3a	Notch1	895.833	0.10421	1
MEK1	PKC.delta_pS664	895.833	0.07508	-1
4E.BP1_pS65	NF.kB.p65_pS536	896.167	0.09609	1
FoxM1	PAI.1	896.167	0.09778	-1
Cyclin_D1	NF.kB.p65_pS536	896.5	0.07016	-1
PDCD4	SCD1	896.5	0.07535	1
Annexin.1	EGFR	896.833	0.47927	1
Bid	RBM15	897	0.4792	-1
c.Met_pY1235	CDK1	897	0.07135	1
Caspase.7_cleavedD198	STAT5.alpha	897	0.09628	1
Chk1_pS345	FoxM1	897.333	0.08644	1
ASNS	p27_pT198	897.5	0.21408	1
ATM	Rad51	897.667	0.06975	-1
ARHI	GAPDH	898	0.25312	-1
Annexin.1	Myosin.IIa_pS1943	898.167	0.1014	1
eEF2K	GATA3	898.167	0.17812	1
AMPK_alpha	GAPDH	898.333	0.07761	-1
HER2	Stathmin	898.333	0.25416	-1
C.Raf_pS338	JNK_pT183_Y185	898.5	0.0996	1
Bad_pS112	YAP_pS127	898.667	0.09607	1
Beclin	Bid	899	0.09628	1
Rab11	TAZ	899	0.4761	1
14.3.3_zeta	4E.BP1	899.167	0.09637	1
Bid	p70S6K	899.333	0.1718	-1
eEF2	Rictor	899.333	0.09668	-1
Rictor	Transglutaminase	899.333	0.09664	-1
Chk1	p27_pT157	899.5	0.21164	1
c.Kit	E.Cadherin	900	0.07339	-1
p27	p27_pT198	900	0.09604	1
Acetyl.a.Tubulin.Lys40	Shc_pY317	900.167	0.07485	-1
ER.alpha	SF2	900.167	0.07657	1
Cyclin_B1	Rab11	900.667	0.47312	-1
p27_pT198	Rab.25	901	0.09548	-1
AR	IGFBP2	901.5	0.09968	1
ARID1A	p90RSK	901.5	0.09646	1
GATA3	mTOR	901.5	0.47226	1
EGFR_pY1173	eIF4G	901.833	0.47128	-1
Lck	PKC.pan_BetaII_pS660	902	0.09532	1
Rab11	Tuberin	902	0.47068	-1
SF2	Tuberin_pT1462	902	0.09533	1
c.Jun_pS73	IRS1	902.167	0.09558	1
Chk2	INPP4B	902.167	0.09799	-1
ARHI	Caveolin.1	902.667	0.46978	1
Bad_pS112	FOXO3a_pS318_S321	902.667	0.0956	1
c.Kit	MYH11	902.667	0.18487	1
Chk1_pS345	p53	902.667	0.2014	1
FoxM1	Rad51	902.833	0.09594	1
Bcl.xL	SF2	903	0.09567	-1
JNK2	p53	903	0.46877	-1
c.Myc	Chk1_pS345	903.167	0.09619	-1
14.3.3_beta	Ku80	903.333	0.46839	-1
Smad4	YB.1	903.333	0.16128	-1
ETS.1	N.Cadherin	903.5	0.46835	1
EGFR_pY1173	GSK3.alpha.beta_pS21_S9	903.833	0.24981	-1
eIF4G	Mre11	904.5	0.16959	-1
AMPK_pT172	S6_pS235_S236	905	0.09707	-1
Chk1	mTOR	905	0.4666	-1
eEF2	HER3	905	0.09491	-1
HSP70	p70S6K	905	0.24971	-1
14.3.3_beta	N.Cadherin	905.167	0.46614	1
Bap1.c.4	YAP	905.167	0.17048	-1
GAB2	Src_pY527	905.167	0.07444	-1
ARHI	eIF4G	905.5	0.46582	-1
cIAP	Tuberin	905.5	0.18518	1
N.Ras	Stathmin	905.5	0.24905	1
14.3.3_beta	Beclin	906	0.09476	1
GATA3	p53	906	0.12387	-1
DJ.1	Rad51	906.5	0.09643	-1
p38_MAPK	PDK1_pS241	906.667	0.16935	1
Bid	CD20	907	0.46461	1
EGFR_pY1173	S6	907.167	0.46366	-1
Akt_pS473	p70S6K_pT389	907.333	0.09446	1
NDRG1_pT346	RBM15	907.5	0.07117	-1
GATA3	Stathmin	907.667	0.25267	-1
ACVRL1	Stathmin	907.833	0.09837	1
Collagen_VI	Cyclin_B1	908	0.463	-1
14.3.3_zeta	p90RSK	908.167	0.0954	-1
Chk1_pS345	NF2	908.167	0.09556	1
JNK2	p38_MAPK	908.333	0.09589	1
ARID1A	Bad_pS112	908.5	0.09822	-1
Bap1.c.4	HSP70	908.667	0.46131	-1
Claudin.7	Rab11	908.667	0.08098	-1
Stathmin	TIGAR	908.667	0.06799	1
Bcl.xL	PRAS40_pT246	908.833	0.09448	-1
Akt_pT308	E.Cadherin	909.333	0.12255	-1
c.Myc	PAI.1	909.333	0.09548	1
4E.BP1	PCNA	909.667	0.09424	1
Rad50	Rb_pS807_S811	909.833	0.09504	-1
beta.Catenin	GSK3.alpha.beta	910	0.08177	1
E.Cadherin	mTOR	910	0.24859	1
AR	PDK1_pS241	910.167	0.25907	1
HER3_pY1289	PI3K.p110.alpha	911.167	0.10139	-1
p27_pT157	PRDX1	911.5	0.06476	-1
FoxM1	TIGAR	911.833	0.09458	1
GAB2	Rictor	911.833	0.06348	1
Ku80	p70S6K_pT389	911.833	0.16543	-1
ASNS	Notch1	912.167	0.07205	1
Raptor	Smad4	912.167	0.09304	-1
Bak	p27_pT157	912.667	0.09457	-1
ARHI	PDCD4	913.167	0.0739	-1
Claudin.7	PKC.alpha_pS657	913.167	0.1723	-1
eIF4E	SF2	913.167	0.0956	-1
p90RSK	S6_pS240_S244	913.167	0.09395	-1
AMPK_alpha	PEA.15	913.333	0.09398	1
B.Raf	p27_pT198	913.333	0.0943	-1
beta.Catenin	Dvl3	913.333	0.45602	1
beta.Catenin	PAI.1	913.333	0.09525	-1
Cyclin_E2	N.Cadherin	913.333	0.10346	1
GSK3.alpha.beta	PI3K.p110.alpha	913.333	0.06631	1
EGFR	FASN	913.667	0.14624	-1
mTOR_pS2448	S6_pS235_S236	913.667	0.07369	1
Bcl.xL	PEA15_pS116	913.833	0.06207	1
Chk1_pS345	Src_pY416	913.833	0.09384	1
N.Cadherin	RBM15	913.833	0.45462	-1
eIF4G	Tuberin	914	0.45452	1
c.Jun_pS73	Paxillin	914.5	0.09417	1
NF.kB.p65_pS536	Rb_pS807_S811	914.667	0.16551	1
53BP1	HER3_pY1289	914.833	0.07134	-1
AMPK_alpha	Rictor	915	0.09321	1
C.Raf_pS338	GSK3.alpha.beta	915.167	0.24606	-1
Bcl.xL	eEF2	916	0.09312	1
14.3.3_beta	MIG.6	916.167	0.09473	-1
MAPK_pT202_Y204	p90RSK_pT359_S363	916.333	0.06722	1
GSK3.alpha.beta_pS21_S9	Rad51	916.667	0.25172	-1
B.Raf	Bcl.2	916.833	0.09352	1
B.Raf	RBM15	917	0.45101	1
CD31	Ku80	917.167	0.15297	-1
EGFR	Tuberin	917.167	0.45095	-1
HER2	p27_pT157	917.167	0.11976	-1
Collagen_VI	Ku80	917.333	0.45095	-1
JNK_pT183_Y185	JNK2	917.5	0.09504	1
FOXO3a_pS318_S321	YAP_pS127	918	0.09306	1
Mre11	mTOR	918	0.15236	-1
Caveolin.1	Cyclin_E1	918.333	0.07224	-1
eIF4G	p62.LCK.ligand	918.5	0.24887	1
ACVRL1	mTOR	918.667	0.44912	-1
53BP1	EGFR	918.833	0.4485	-1
Chk1	HER3_pY1289	918.833	0.0714	1
Cyclin_D1	TAZ	919	0.07225	1
AMPK_alpha	S6_pS240_S244	919.167	0.09295	-1
Dvl3	Tuberin	919.333	0.44841	1
N.Cadherin	Rad50	919.333	0.09379	-1
S6	Smad1	919.667	0.09891	1
AR	BRCA2	919.833	0.0931	1
EGFR	PKC.alpha_pS657	920	0.19278	1
CD31	GAB2	920.167	0.06164	-1
Cyclin_D1	eIF4G	920.167	0.2474	-1
p70S6K_pT389	STAT3_pY705	920.167	0.09307	1
GATA3	PR	920.333	0.20656	1
14.3.3_zeta	Bcl.xL	921	0.06617	1
AMPK_pT172	Chk1	921	0.06665	-1
cIAP	Collagen_VI	921.167	0.44636	-1
Mre11	RBM15	921.167	0.15064	-1
Chk2_pT68	HER3_pY1289	921.333	0.10069	1
eEF2	IGFBP2	921.667	0.073	-1
B.Raf	N.Cadherin	922	0.44537	-1
ERK2	GAB2	922	0.09423	1
Caspase.7_cleavedD198	p62.LCK.ligand	922.167	0.09368	1
Fibronectin	IGFBP2	922.5	0.0625	1
C.Raf_pS338	Myosin.IIa_pS1943	922.667	0.09276	-1
ETS.1	Smad3	922.833	0.09262	1
Bak	p90RSK	923	0.06192	-1
14.3.3_epsilon	NF.kB.p65_pS536	923.5	0.21453	-1
53BP1	Chk1	923.667	0.44257	-1
N.Ras	RBM15	923.833	0.44255	-1
PKC.alpha_pS657	S6	924	0.11767	-1
CD20	HSP70	924.333	0.44111	1
ACC1	PEA.15	924.667	0.09248	1
Bid	cIAP	924.667	0.44073	-1
Rad50	Rad51	924.667	0.06222	-1
NF2	PEA15_pS116	924.833	0.09211	1
p90RSK	PDCD4	924.833	0.05997	1
Claudin.7	Heregulin	925	0.09922	-1
4E.BP1_pT37T46	Chk1_pS345	925.167	0.09421	1
eIF4G	Ku80	925.333	0.43977	1
Chk2_pT68	FoxM1	925.5	0.43937	1
Bax	PDK1	925.667	0.06069	1
eEF2K	N.Cadherin	925.833	0.06866	-1
Caveolin.1	Chk2	926	0.43855	-1
IRS1	Mre11	926.167	0.06573	1
Bcl.xL	eIF4G	926.333	0.09406	-1
Lck	YB.1	926.333	0.09634	-1
53BP1	ACVRL1	926.5	0.24748	-1
ER.alpha	TAZ	926.5	0.14655	-1
PKC.delta_pS664	SCD1	926.5	0.06568	1
Acetyl.a.Tubulin.Lys40	mTOR_pS2448	926.667	0.09318	-1
Bap1.c.4	MAPK_pT202_Y204	926.833	0.24703	-1
Dvl3	Myosin.IIa_pS1943	926.833	0.252	1
Chk1	STAT5.alpha	927.167	0.21052	-1
HSP70	Ku80	927.167	0.43727	-1
Rad51	Transglutaminase	927.167	0.06034	1
14.3.3_epsilon	GSK3_pS9	927.333	0.24623	-1
B.Raf	FASN	927.667	0.0914	1
Bax	Smad1	927.667	0.09225	-1
53BP1	ER.alpha	927.833	0.21984	1
AMPK_alpha	INPP4B	927.833	0.09192	1
Bcl.2	Smad3	927.833	0.09149	1
Bap1.c.4	BRCA2	928.167	0.0721	1
FOXO3a_pS318_S321	PEA15_pS116	928.167	0.09133	1
mTOR	Notch1	928.167	0.24387	-1
RBM15	XBP1	928.333	0.0926	-1
EGFR	p70S6K_pT389	928.5	0.07201	1
ARID1A	Smad1	929	0.09173	1
Bad_pS112	YB.1_pS102	929	0.09171	1
c.Kit	mTOR	929.167	0.21443	-1
ARHI	SCD1	929.333	0.07161	-1
CD31	Tuberin	929.333	0.43531	-1
ACC1	GSK3.alpha.beta_pS21_S9	929.5	0.09679	1
BRCA2	Rad51	929.5	0.09168	-1
Cyclin_D1	GSK3.alpha.beta	929.5	0.07163	-1
Rab11	Syk	929.667	0.06786	-1
4E.BP1_pS65	Cyclin_E1	930	0.09292	1
E.Cadherin	PKC.alpha_pS657	930.167	0.24379	-1
EGFR	Lck	930.167	0.25189	1
IGFBP2	INPP4B	930.167	0.04482	1
p38_MAPK	p38_pT180_Y182	930.167	0.09266	1
FOXO3a	p27_pT157	930.333	0.09151	1
Akt	JNK2	930.5	0.09168	1
EGFR	Stathmin	930.5	0.43405	1
MAPK_pT202_Y204	MIG.6	930.667	0.06166	-1
N.Cadherin	p90RSK_pT359_S363	930.667	0.07136	1
p27_pT157	Stathmin	930.667	0.43376	1
Bap1.c.4	GATA3	931	0.14285	1
eEF2	N.Ras	931.167	0.0757	-1
E.Cadherin	EGFR	931.5	0.2416	-1
FOXO3a	SCD1	931.5	0.09105	1
ARHI	Dvl3	931.667	0.43264	-1
BRCA2	EGFR_pY1173	931.667	0.09204	-1
N.Ras	TIGAR	932	0.065	1
ER.alpha	IRS1	932.167	0.07207	1
GSK3.alpha.beta_pS21_S9	mTOR	932.333	0.14213	1
ERK2	PKC.pan_BetaII_pS660	932.667	0.16408	1
c.Met_pY1235	JNK2	932.833	0.43163	-1
c.Met_pY1235	P.Cadherin	933	0.09793	1
Bid	Ku80	933.167	0.14165	-1
eIF4G	MYH11	933.167	0.43089	-1
GSK3.alpha.beta	Raptor	933.167	0.20082	1
Smad3	VHL	933.333	0.07171	-1
Akt	Dvl3	933.5	0.18274	1
CD31	Dvl3	933.5	0.24106	-1
S6	S6_pS240_S244	933.5	0.09529	1
EGFR_pY1173	Ku80	934	0.43009	-1
Shc_pY317	Src_pY416	934	0.09534	1
Annexin_VII	PEA.15	934.167	0.16014	1
ER.alpha	PDK1	934.333	0.42913	1
p90RSK_pT359_S363	PDCD4	934.333	0.09169	1
14.3.3_epsilon	HER2	934.5	0.24276	-1
Bad_pS112	Mre11	934.667	0.07493	-1
Chk2_pT68	NDRG1_pT346	934.667	0.07728	1
Bax	PEA.15	934.833	0.15397	1
Bcl.xL	p27_pT198	934.833	0.09168	1
Chk2_pT68	G6PD	935	0.05969	1
Annexin.1	Claudin.7	935.167	0.42834	-1
GAPDH	TRFC	935.167	0.16614	1
IRS1	NF.kB.p65_pS536	935.167	0.09144	1
PDCD4	PRAS40_pT246	935.167	0.0908	1
ACVRL1	Tuberin	935.5	0.42815	-1
Bcl.2	INPP4B	935.667	0.42807	1
GSK3.alpha.beta	p62.LCK.ligand	935.667	0.15968	1
B.Raf	Ku80	935.833	0.24572	1
EGFR_pY1173	Mre11	935.833	0.42792	1
GSK3.alpha.beta	Notch1	936	0.24052	-1
14.3.3_beta	HSP70	936.333	0.42767	1
ACVRL1	VEGFR2	936.667	0.09096	-1
Caveolin.1	Dvl3	936.833	0.42693	-1
Bak	Myosin.IIa_pS1943	937.167	0.09185	-1
4E.BP1_pT70	TRFC	937.5	0.07212	1
B.Raf	Tuberin	937.5	0.42585	1
FoxM1	S6	937.667	0.42578	1
GATA3	YB.1_pS102	938.167	0.25361	-1
4E.BP1_pS65	NF2	938.333	0.09027	1
C.Raf_pS338	cIAP	938.333	0.09004	-1
EGFR	P.Cadherin	938.5	0.42467	1
beta.Catenin	Collagen_VI	938.667	0.42444	-1
Cyclin_E1	TRFC	938.667	0.09114	1
53BP1	TAZ	938.833	0.42441	-1
Bim	YB.1_pS102	939.167	0.42431	-1
ERK2	TSC1	939.167	0.05776	1
HER3_pY1289	mTOR	939.5	0.24371	-1
Chk1_pS345	ETS.1	939.667	0.09297	1
14.3.3_beta	p27_pT157	939.833	0.07558	1
PKC.delta_pS664	Src_pY416	939.833	0.06476	1
CDK1	Notch1	940	0.07462	1
c.Met_pY1235	SF2	940.333	0.09036	1
Chk2	p70S6K	940.333	0.0899	1
Rab11	Rad51	940.333	0.09153	1
ARHI	CD20	940.5	0.42335	1
ER.alpha	RBM15	940.667	0.13755	1
eIF4G	TAZ	940.833	0.24002	-1
ASNS	PCNA	941	0.06394	1
Bap1.c.4	Caveolin.1	941.167	0.42312	-1
Acetyl.a.Tubulin.Lys40	beta.Catenin	941.333	0.15846	1
Collagen_VI	EGFR_pY1173	941.333	0.42311	1
14.3.3_epsilon	DJ.1	941.667	0.09224	1
GATA3	Tuberin	941.667	0.42252	1
14.3.3_beta	Tuberin_pT1462	941.833	0.11191	-1
4E.BP1_pT37T46	HSP70	941.833	0.07636	-1
Bap1.c.4	GSK3.alpha.beta	941.833	0.42237	1
ER.alpha	JNK2	942	0.42213	1
ETS.1	PRDX1	942	0.09012	1
Caveolin.1	Myosin.IIa_pS1943	942.167	0.06931	-1
Cyclin_B1	DJ.1	942.167	0.42204	-1
B.Raf	CD20	942.333	0.42184	-1
eEF2K	HER3	942.333	0.0906	1
MIG.6	p90RSK	942.5	0.055	-1
XRCC1	YAP_pS127	942.5	0.08959	-1
Cyclin_D1	HSP70	942.667	0.21832	1
B.Raf	EGFR	942.833	0.42148	-1
Acetyl.a.Tubulin.Lys40	YAP	943	0.07119	-1
p38_MAPK	PEA.15	943	0.19689	1
Myosin.IIa_pS1943	Stathmin	943.167	0.06932	-1
CD20	S6	943.333	0.13585	-1
GAB2	PREX1	943.333	0.09295	1
beta.Catenin	eIF4G	943.5	0.42111	1
CD31	GSK3_pS9	943.833	0.13542	-1
EGFR_pY1173	Rb_pS807_S811	944	0.24156	-1
14.3.3_beta	Shc_pY317	944.167	0.06815	1
beta.Catenin	N.Ras	944.167	0.42093	-1
ACVRL1	Shc_pY317	944.333	0.06772	1
Chk2	eIF4G	944.333	0.42059	1
Cyclin_E2	MIG.6	944.333	0.05766	1
p62.LCK.ligand	p70S6K	944.5	0.24362	1
14.3.3_epsilon	c.Met_pY1235	944.667	0.13496	1
ARID1A	RBM15	944.667	0.03836	1
beta.Catenin	Claudin.7	944.667	0.4204	1
Mre11	PDK1_pS241	945	0.13493	-1
14.3.3_zeta	53BP1	945.167	0.09052	-1
cIAP	PCNA	945.167	0.08973	-1
mTOR	YB.1	945.167	0.06478	1
PR	Rad50	945.167	0.08912	1
FOXO3a	PR	945.333	0.08916	-1
c.Myc	Chk1	945.5	0.03782	1
CD31	Rab11	945.833	0.13405	1
Raptor	Stathmin	945.833	0.41968	-1
ARHI	CD31	946	0.13379	1
Bid	GSK3_pS9	946	0.23966	-1
Akt_pT308	GATA3	946.167	0.11087	-1
Collagen_VI	STAT3_pY705	946.167	0.20865	1
HER3_pY1289	Rad51	946.5	0.07359	1
p70S6K	YAP	946.5	0.41926	-1
DJ.1	Fibronectin	946.667	0.08993	-1
ACVRL1	CD31	947.167	0.13328	1
Caveolin.1	Chk2_pT68	947.167	0.23932	-1
FASN	G6PD	947.167	0.08886	1
beta.Catenin	Mre11	947.333	0.13327	-1
Collagen_VI	N.Ras	947.333	0.41847	1
Akt	C.Raf_pS338	947.5	0.06954	-1
Chk2	GAPDH	947.5	0.24473	1
Dvl3	N.Ras	947.667	0.41821	-1
FOXO3a_pS318_S321	MIG.6	947.667	0.08879	-1
mTOR_pS2448	p70S6K_pT389	947.667	0.08917	1
PTEN	Syk	947.667	0.06343	1
Acetyl.a.Tubulin.Lys40	GAB2	947.833	0.05383	1
ASNS	DJ.1	948	0.41738	-1
ER.alpha	G6PD	948.167	0.05709	-1
EGFR_pY1173	Tuberin	948.667	0.41664	-1
CD31	GSK3.alpha.beta	948.833	0.13242	-1
Raptor	Tuberin	948.833	0.41635	1
EGFR	HER3_pY1289	949	0.13183	1
Bcl.xL	Src_pY527	949.167	0.05874	-1
Cyclin_E2	HER3	949.167	0.09019	1
RBM15	Smad4	949.167	0.13218	-1
beta.Catenin	CD31	949.5	0.13195	-1
c.Met_pY1235	mTOR	949.667	0.13177	-1
Caveolin.1	cIAP	949.667	0.24319	-1
14.3.3_epsilon	p27_pT157	949.833	0.09153	1
Akt_pS473	MEK1_pS217_S221	949.833	0.41491	1
Beclin	Rictor	949.833	0.08875	1
DJ.1	Syk	949.833	0.07578	-1
Bap1.c.4	Mre11	950	0.13169	-1
ASNS	PR	950.167	0.24681	-1
Dvl3	Mre11	950.333	0.1314	-1
Akt_pT308	YB.1_pS102	950.5	0.20824	1
GSK3_pS9	NF.kB.p65_pS536	950.667	0.41368	1
PKC.pan_BetaII_pS660	S6_pS235_S236	951	0.08833	1
Chk1	Ku80	951.333	0.41329	-1
CD20	N.Ras	951.5	0.13067	1
CDK1	JNK2	951.833	0.15899	-1
GSK3_pS9	NDRG1_pT346	952	0.08921	1
CD49b	DJ.1	952.167	0.09141	-1
ARHI	S6	952.333	0.41232	-1
Bid	Caveolin.1	952.667	0.41215	1
c.Jun_pS73	MAPK_pT202_Y204	952.667	0.05845	1
Caveolin.1	Claudin.7	952.667	0.24813	-1
PRDX1	YAP	952.667	0.0909	-1
B.Raf	E.Cadherin	952.833	0.24912	1
c.Met_pY1235	Smad4	952.833	0.13004	1
Chk1	ER.alpha_pS118	952.833	0.412	-1
Bak	CD49b	953	0.09377	-1
Cyclin_E1	Src	953.5	0.05838	1
Bad_pS112	MAPK_pT202_Y204	953.667	0.06355	1
DJ.1	RBM15	953.667	0.41169	-1
eEF2	XBP1	953.667	0.08907	1
EGFR	YAP	954	0.12974	1
PTEN	Stathmin	954	0.16804	-1
GAPDH	Shc_pY317	954.167	0.23676	-1
GATA3	PKC.alpha_pS657	954.167	0.41123	-1
p70S6K	PDK1_pS241	954.167	0.08953	1
PKC.alpha	XBP1	954.167	0.08941	1
C.Raf	Transglutaminase	954.333	0.05356	1
14.3.3_epsilon	Dvl3	954.5	0.41116	-1
N.Cadherin	TIGAR	954.5	0.0628	1
p27_pT198	p53	954.5	0.06236	1
eEF2	ETS.1	954.667	0.08801	1
ACC1	S6_pS235_S236	954.833	0.09446	1
Cyclin_B1	MYH11	954.833	0.41098	-1
Shc_pY317	YB.1	955	0.06289	-1
eEF2K	ER.alpha_pS118	955.167	0.41069	1
IGFBP2	Src	955.333	0.08935	1
ETS.1	Rab11	955.5	0.22778	1
GSK3.alpha.beta	Tuberin	955.5	0.41058	1
Bad_pS112	FOXO3a	955.667	0.06235	-1
Acetyl.a.Tubulin.Lys40	TAZ	955.833	0.07022	-1
B.Raf	Caveolin.1	956	0.4101	-1
DJ.1	eIF4G	956.167	0.41003	-1
ACVRL1	RBM15	956.333	0.40985	-1
HER2_pY1248	INPP4B	956.333	0.1076	1
GSK3.alpha.beta	Rad51	956.5	0.07115	-1
FOXO3a_pS318_S321	MEK1_pS217_S221	956.667	0.08808	1
N.Ras	Syk	956.667	0.06497	-1
Collagen_VI	eEF2	956.833	0.40968	-1
53BP1	Notch1	957.167	0.24183	-1
C.Raf	Ku80	957.167	0.06237	1
Chk2_pT68	mTOR	957.167	0.12766	-1
E.Cadherin	GATA3	957.167	0.2362	1
eIF4G	FoxM1	957.167	0.40922	1
CD49b	Paxillin	957.333	0.04865	-1
p53	Stathmin	957.333	0.40909	1
Collagen_VI	DJ.1	957.5	0.06608	1
AR	Notch1	957.667	0.40896	-1
B.Raf	p70S6K_pT389	957.667	0.24295	-1
Myosin.IIa_pS1943	Transglutaminase	957.667	0.05378	1
ER.alpha	FoxM1	957.833	0.12721	-1
Mre11	Tuberin	957.833	0.40871	-1
Rad50	SCD1	957.833	0.08766	-1
14.3.3_zeta	Cyclin_E2	958	0.05633	1
ACVRL1	HSP70	958	0.12501	1
Caspase.7_cleavedD198	PI3K.p110.alpha	958	0.05234	-1
EGFR_pY1173	GAPDH	958.333	0.23582	-1
ER.alpha	MIG.6	958.5	0.08936	-1
53BP1	RBM15	958.667	0.40853	1
14.3.3_beta	VHL	959	0.16328	-1
Beclin	Rab11	959	0.08777	-1
c.Met_pY1235	PDK1_pS241	959	0.12677	-1
p21	Raptor	959	0.08872	1
Caveolin.1	eEF2	959.167	0.40822	-1
14.3.3_beta	YAP	959.333	0.12676	1
B.Raf	HSP70	959.667	0.4074	-1
LKB1	Raptor	959.667	0.08717	-1
ARID1A	Stathmin	959.833	0.09049	1
Rab11	TRFC	960	0.23487	-1
Akt_pS473	Raptor	960.167	0.09185	-1
mTOR	S6	960.167	0.40717	1
AR	Bid	960.333	0.12602	-1
Bap1.c.4	c.Met_pY1235	960.5	0.12601	-1
C.Raf	eIF4G	960.5	0.0621	1
beta.Catenin	Rab11	960.667	0.40693	-1
p27_pT157	Shc_pY317	960.833	0.08916	1
Fibronectin	MAPK_pT202_Y204	961	0.06994	1
Bad_pS112	EGFR_pY1173	961.167	0.06312	-1
Bap1.c.4	Chk1	961.167	0.12579	-1
JNK2	p38_pT180_Y182	961.167	0.08876	-1
DJ.1	p27	961.333	0.19405	1
ARHI	eEF2	961.833	0.40611	-1
ATM	Mre11	962	0.09057	-1
Bcl.2	ER.alpha_pS118	962	0.40605	1
AR	PREX1	962.167	0.40598	1
Bap1.c.4	E.Cadherin	962.167	0.23669	1
ATM	mTOR	962.333	0.17923	1
eEF2K	PDK1_pS241	962.333	0.40568	1
14.3.3_zeta	Src	962.667	0.0631	1
MYH11	TAZ	962.667	0.07113	1
ASNS	MAPK_pT202_Y204	963	0.06734	-1
ACC_pS79	Tuberin	963.167	0.10563	1
ER.alpha_pS118	HER2	963.167	0.125	1
PKC.pan_BetaII_pS660	Stathmin	963.167	0.40557	-1
ACC_pS79	GSK3.alpha.beta	963.333	0.08976	1
ARHI	Cyclin_B1	963.667	0.40503	-1
C.Raf_pS338	CD20	963.667	0.0889	1
PEA15_pS116	XBP1	963.667	0.06979	1
CD31	eIF4G	964	0.12462	-1
eEF2K	Stathmin	964	0.40498	-1
Heregulin	Rb_pS807_S811	964.167	0.06515	-1
Dvl3	Stathmin	964.333	0.12457	-1
SCD1	Smad1	964.333	0.08869	1
4E.BP1_pT70	ARHI	964.5	0.07488	-1
ARHI	beta.Catenin	964.5	0.40445	-1
Caveolin.1	Paxillin	964.5	0.08857	1
eEF2	EGFR_pY1173	964.5	0.12451	-1
Mre11	p90RSK_pT359_S363	964.5	0.07097	1
GATA3	TAZ	964.667	0.40418	-1
beta.Catenin	Ku80	964.833	0.40385	1
Mre11	Smad4	964.833	0.1212	1
PEA15_pS116	STAT3_pY705	965	0.08665	-1
p53	SCD1	965.167	0.19136	1
EGFR_pY1173	PKC.pan_BetaII_pS660	965.333	0.4034	-1
Myosin.IIa_pS1943	P.Cadherin	965.333	0.09068	-1
CD20	Chk1_pS345	965.5	0.12069	-1
mTOR_pS2448	Tuberin_pT1462	965.5	0.17373	1
Bid	Tuberin	965.667	0.4032	-1
ARHI	YB.1	965.833	0.08994	-1
CD31	MEK1_pS217_S221	965.833	0.08649	1
N.Cadherin	PI3K.p110.alpha	965.833	0.05134	-1
GAPDH	Transglutaminase	966.333	0.08733	1
Bap1.c.4	Src_pY527	966.5	0.40246	-1
B.Raf	GSK3.alpha.beta_pS21_S9	966.833	0.1235	1
CD31	PTEN	966.833	0.06365	-1
Src_pY527	YB.1_pS102	966.833	0.4024	1
DJ.1	Myosin.IIa_pS1943	967.167	0.06268	-1
Bcl.xL	N.Cadherin	967.333	0.08693	1
Chk1	GAPDH	967.333	0.12313	-1
Chk1_pS345	PCNA	967.333	0.0865	1
ER.alpha	mTOR	967.333	0.40217	1
Bap1.c.4	FOXO3a_pS318_S321	967.5	0.06123	-1
Smad1	VEGFR2	967.667	0.08686	1
53BP1	Lck	968	0.23858	-1
Bid	NF.kB.p65_pS536	968	0.03104	-1
Bid	Rad51	968	0.12292	1
Collagen_VI	YAP	968	0.40195	1
mTOR	PDCD4	968	0.08836	1
INPP4B	Notch1	968.333	0.24528	-1
CD20	EGFR	968.667	0.40103	1
FOXO3a	mTOR	968.667	0.158	-1
HSP70	MEK1	968.667	0.05774	1
Annexin_VII	p53	968.833	0.07243	-1
ARID1A	ASNS	968.833	0.11797	1
Bid	C.Raf_pS338	968.833	0.0485	1
FOXO3a_pS318_S321	p70S6K_pT389	968.833	0.08691	1
HER3_pY1289	NF.kB.p65_pS536	968.833	0.08677	-1
B.Raf	cIAP	969	0.24291	1
CD31	Chk1	969	0.40098	1
AR	RBM15	969.333	0.12214	-1
ACVRL1	EGFR	969.5	0.23368	1
C.Raf_pS338	N.Cadherin	969.5	0.03068	1
E.Cadherin	ER.alpha_pS118	969.5	0.40042	1
Collagen_VI	p70S6K_pT389	969.833	0.40025	1
E.Cadherin	Tuberin	969.833	0.12193	1
53BP1	JNK2	970	0.40023	1
Bcl.2	Caveolin.1	970	0.0695	1
Bcl.xL	GAPDH	970	0.08631	1
Chk2_pT68	PDK1_pS241	970	0.12186	-1
beta.Catenin	FASN	970.167	0.08776	1
p70S6K	VHL	970.167	0.11638	1
Caveolin.1	DJ.1	970.667	0.39988	1
Chk2	Cyclin_E1	970.667	0.06477	1
cIAP	Src_pY527	970.667	0.08902	-1
GSK3_pS9	N.Cadherin	970.667	0.23755	-1
STAT3_pY705	STAT5.alpha	970.667	0.08869	1
eIF4G	mTOR	970.833	0.39971	1
Caveolin.1	Ku80	971	0.39964	-1
Lck	mTOR	971	0.24164	-1
EGFR_pY1068	p70S6K_pT389	971.167	0.15785	1
B.Raf	N.Ras	971.333	0.12158	-1
HER2	Lck	971.333	0.39941	-1
Beclin	Cyclin_D1	971.5	0.08998	1
c.Jun_pS73	G6PD	971.5	0.04994	-1
Mre11	p70S6K	971.5	0.12147	-1
p38_pT180_Y182	Paxillin	971.5	0.08725	-1
p53	Shc_pY317	971.5	0.11598	1
Claudin.7	Src_pY416	971.667	0.08725	1
PEA15_pS116	YAP	971.667	0.08615	-1
CD20	PDK1_pS241	971.833	0.12143	-1
Chk1	GATA3	972	0.39908	-1
Chk2	PDCD4	972	0.08612	1
EGFR_pY1173	p70S6K	972.167	0.39902	-1
XRCC1	YB.1_pS102	972.5	0.3986	-1
GATA3	RBM15	972.667	0.12121	1
c.Jun_pS73	C.Raf	972.833	0.05308	-1
FASN	GAPDH	972.833	0.07333	1
GSK3.alpha.beta_pS21_S9	PDK1	972.833	0.08664	-1
Rab11	SF2	972.833	0.06115	-1
ASNS	eIF4G	973	0.39837	1
HER3_pY1289	MIG.6	973.167	0.08873	1
14.3.3_beta	Caveolin.1	973.333	0.39834	1
FOXO3a_pS318_S321	Smad3	973.333	0.08667	-1
B.Raf	S6	973.5	0.39831	1
Chk1_pS345	Mre11	973.5	0.02992	1
c.Myc	STAT3_pY705	973.667	0.07042	1
CDK1	SCD1	973.667	0.06172	1
INPP4B	VEGFR2	974.167	0.39786	1
cIAP	p62.LCK.ligand	974.333	0.08629	1
AMPK_alpha	Stathmin	974.667	0.08586	-1
Bax	PCNA	974.833	0.08707	1
p27_pT157	p53	974.833	0.20575	1
Bap1.c.4	MYH11	975.333	0.39737	-1
Smad3	TSC1	975.333	0.08707	-1
N.Cadherin	Notch1	975.5	0.23285	1
14.3.3_beta	TRFC	975.833	0.15665	-1
MIG.6	PI3K.p110.alpha	975.833	0.04764	-1
AR	Chk1	976	0.11932	-1
c.Jun_pS73	FOXO3a	976.167	0.08561	1
Dvl3	p70S6K	976.167	0.19504	1
Collagen_VI	E.Cadherin	976.333	0.1192	-1
FoxM1	p53	976.5	0.23662	1
ETS.1	Rad51	976.833	0.15806	1
Myosin.IIa_pS1943	PREX1	976.833	0.08566	1
p27	PDCD4	977.167	0.08704	1
4E.BP1_pT37T46	Smad1	977.333	0.05106	-1
GAPDH	Tuberin	977.333	0.08829	1
GSK3.alpha.beta	MYH11	977.333	0.39611	-1
TRFC	XBP1	977.333	0.08604	1
ASNS	Bcl.2	977.5	0.3958	-1
Collagen_VI	Smad4	977.5	0.11893	1
ASNS	INPP4B	977.667	0.23927	-1
Rictor_pT1135	YAP	977.667	0.08587	1
Cyclin_B1	STAT3_pY705	977.833	0.0625	-1
Annexin.1	Ku80	978	0.3955	-1
Stathmin	VEGFR2	978	0.23952	-1
ACVRL1	Collagen_VI	978.167	0.39534	1
Chk2	FoxM1	978.333	0.23421	1
NF2	Stathmin	978.333	0.39508	-1
4E.BP1_pT70	Chk1_pS345	978.5	0.39482	1
NDRG1_pT346	PRAS40_pT246	978.5	0.08535	1
Bap1.c.4	TAZ	978.833	0.39475	-1
Myosin.IIa_pS1943	S6	978.833	0.0725	1
ARHI	Ku80	979	0.39475	-1
GSK3.alpha.beta	Src_pY527	979	0.11857	-1
Cyclin_E2	SF2	979.167	0.05996	1
p27_pT157	PKC.delta_pS664	979.167	0.06037	1
S6	SCD1	979.167	0.06638	1
ACVRL1	p27_pT157	979.5	0.1183	-1
Dvl3	HSP70	979.5	0.39399	-1
C.Raf_pS338	TAZ	979.667	0.11823	1
Chk2_pT68	Rictor_pT1135	979.667	0.0862	1
ER.alpha_pS118	PKC.alpha_pS657	979.667	0.39396	-1
B.Raf	Stathmin	979.833	0.23349	-1
14.3.3_epsilon	STAT5.alpha	980.167	0.3938	-1
B.Raf	ER.alpha_pS118	980.167	0.23839	1
ERK2	GSK3.alpha.beta	980.167	0.08542	1
N.Cadherin	Rb_pS807_S811	980.167	0.23411	-1
ACVRL1	p21	980.5	0.08546	-1
c.Myc	JNK2	980.5	0.08545	-1
Collagen_VI	N.Cadherin	980.5	0.39346	1
PEA15_pS116	PKC.alpha	980.5	0.08458	1
A.Raf_pS299	SCD1	980.667	0.02824	1
PKC.pan_BetaII_pS660	Syk	980.667	0.39323	1
ASNS	Collagen_VI	980.833	0.23612	-1
CD20	Tuberin	980.833	0.39316	-1
AMPK_alpha	Collagen_VI	981	0.0852	-1
GAPDH	Lck	981.167	0.11152	-1
Caveolin.1	HSP70	981.333	0.39269	1
PRAS40_pT246	RBM15	981.5	0.08764	1
53BP1	S6	981.667	0.11749	1
B.Raf	YAP	982	0.39241	-1
P.Cadherin	VEGFR2	982.333	0.22498	-1
ARHI	GSK3.alpha.beta_pS21_S9	982.5	0.1171	-1
Bax	HER2_pY1248	982.833	0.05079	-1
ATM	Cyclin_D1	983	0.39195	-1
ASNS	RBM15	983.167	0.3918	1
Acetyl.a.Tubulin.Lys40	RBM15	983.333	0.203	1
Cyclin_E2	p27_pT198	983.333	0.08799	1
E.Cadherin	ER.alpha	983.333	0.11672	1
ACVRL1	P.Cadherin	983.5	0.3916	1
Ku80	STAT5.alpha	983.5	0.19746	1
ERK2	Src_pY416	983.667	0.08491	-1
PI3K.p85	Tuberin	983.667	0.08579	1
Bad_pS112	p90RSK_pT359_S363	983.833	0.05947	1
BRCA2	SF2	983.833	0.05245	1
Dvl3	S6	984	0.39124	1
ER.alpha_pS118	TAZ	984.167	0.39115	-1
NF2	Tuberin	984.167	0.06554	1
c.Met_pY1235	GSK3.alpha.beta_pS21_S9	984.333	0.11604	-1
14.3.3_beta	PKC.pan_BetaII_pS660	984.667	0.23068	-1
p70S6K	Raptor	984.667	0.39095	1
A.Raf_pS299	YAP	984.833	0.10989	-1
EGFR_pY1173	S6_pS240_S244	984.833	0.10092	-1
FASN	HER2	984.833	0.18463	1
N.Cadherin	Raptor	984.833	0.39093	-1
BRCA2	Rab11	985	0.08609	-1
CD31	mTOR	985	0.1158	-1
cIAP	RBM15	985	0.39083	1
14.3.3_beta	Smad4	985.167	0.39055	1
PDK1_pS241	PRDX1	985.167	0.1098	1
C.Raf	p70S6K	985.333	0.05987	1
Akt_pS473	GSK3.alpha.beta_pS21_S9	985.5	0.39035	1
B.Raf	PTEN	985.5	0.08463	1
GSK3.alpha.beta	Smad4	985.667	0.11556	-1
S6_pS235_S236	Src_pY527	985.667	0.08471	1
14.3.3_beta	Akt	986	0.23014	-1
GATA3	PDK1	986	0.15881	1
CD49b	p70S6K	986.167	0.0448	-1
MIG.6	Src_pY527	986.167	0.02733	-1
p27	PTEN	986.167	0.05949	-1
p38_pT180_Y182	STAT3_pY705	986.167	0.08538	1
GAPDH	N.Ras	986.333	0.38999	-1
FOXO3a_pS318_S321	HSP70	986.5	0.10946	1
MEK1	Src	986.667	0.10937	-1
PKC.alpha	YAP	986.667	0.08301	1
FoxM1	PDK1_pS241	986.833	0.08297	-1
Collagen_VI	TAZ	987	0.38961	1
c.Myc	p27_pT198	987.167	0.04693	1
GSK3_pS9	mTOR	987.333	0.08276	1
Lck	Transglutaminase	987.333	0.04946	1
A.Raf_pS299	BRCA2	987.5	0.08444	-1
Acetyl.a.Tubulin.Lys40	YAP_pS127	987.5	0.08544	1
c.Met_pY1235	PKC.pan_BetaII_pS660	987.5	0.22518	-1
14.3.3_beta	p70S6K_pT389	987.833	0.23608	1
53BP1	HSP70	987.833	0.38906	-1
EGFR_pY1068	EGFR_pY1173	987.833	0.08263	1
PEA.15	Rad50	987.833	0.08443	1
14.3.3_beta	GSK3.alpha.beta_pS21_S9	988	0.3889	-1
GSK3_pS9	p90RSK	988	0.027	1
HER2	VEGFR2	988	0.06412	1
Bad_pS112	p70S6K_pT389	988.167	0.10887	-1
Bcl.2	EGFR_pY1068	988.167	0.07128	-1
FoxM1	GATA3	988.5	0.11449	-1
cIAP	S6	988.667	0.3886	1
Lck	VEGFR2	988.667	0.23546	-1
14.3.3_epsilon	CD31	989	0.11406	1
4E.BP1_pT70	Cyclin_E1	989	0.0611	1
AMPK_pT172	CDK1	989	0.08446	-1
ARID1A	Smad4	989	0.08449	1
ASNS	eEF2K	989	0.10846	-1
p27	S6	989	0.05975	-1
Bax	Caveolin.1	989.167	0.05005	1
Rad51	Smad4	989.167	0.11397	1
BRCA2	N.Cadherin	989.333	0.08578	-1
Caspase.7_cleavedD198	ER.alpha	989.5	0.23767	-1
AMPK_pT172	TIGAR	989.667	0.02663	-1
p62.LCK.ligand	Rictor_pT1135	989.667	0.06082	-1
ATM	cIAP	989.833	0.0842	1
ACVRL1	Ku80	990	0.38824	-1
Bcl.2	GAPDH	990	0.11357	-1
PDK1	PRDX1	990.333	0.10812	1
Akt_pT308	AMPK_alpha	990.5	0.08415	1
Cyclin_E2	YB.1	990.5	0.1079	1
EGFR_pY1173	mTOR_pS2448	990.667	0.38733	-1
E.Cadherin	ETS.1	990.833	0.08207	-1
Heregulin	mTOR	990.833	0.1133	-1
S6	Syk	990.833	0.38726	1
c.Jun_pS73	YB.1	991	0.0869	-1
Bax	p90RSK_pT359_S363	991.167	0.08504	-1
eIF4G	XRCC1	991.167	0.08654	1
Bim	p27_pT198	991.333	0.08411	-1
53BP1	N.Ras	991.5	0.38664	-1
Chk2_pT68	Collagen_VI	991.667	0.11324	-1
ER.alpha_pS118	N.Cadherin	991.833	0.3866	-1
FoxM1	PKC.delta_pS664	991.833	0.08193	1
Akt	Paxillin	992	0.10702	1
Bak	mTOR	992	0.199	-1
N.Cadherin	Smad4	992	0.11311	1
ARHI	Bcl.xL	992.167	0.05271	-1
CDK1	PEA15_pS116	992.167	0.08402	1
GSK3.alpha.beta_pS21_S9	N.Ras	992.167	0.38618	-1
53BP1	Dvl3	992.333	0.22841	1
EGFR_pY1068	HER2	992.333	0.02632	1
14.3.3_epsilon	eEF2	992.5	0.22935	-1
STAT5.alpha	Stathmin	992.667	0.38612	-1
c.Jun_pS73	Cyclin_B1	992.833	0.10686	-1
PKC.alpha	PKC.delta_pS664	992.833	0.08169	1
AR	PKC.alpha	993.167	0.09932	-1
beta.Catenin	ER.alpha	993.167	0.11251	1
Tuberin	VHL	993.167	0.06107	1
Beclin	Collagen_VI	993.333	0.11237	-1
ER.alpha	Stathmin	993.333	0.23448	-1
ATM	Bcl.xL	993.5	0.08384	-1
Chk2_pT68	PDK1	993.5	0.22873	-1
AMPK_pT172	Src_pY416	993.667	0.08376	-1
ASNS	Caspase.7_cleavedD198	993.833	0.38548	1
ACC_pS79	SCD1	994	0.09893	1
Bap1.c.4	mTOR	994.167	0.38512	1
FOXO3a_pS318_S321	PKC.alpha_pS657	994.167	0.21507	1
p38_pT180_Y182	XRCC1	994.333	0.04994	-1
Bcl.2	Cyclin_B1	994.5	0.11188	-1
Caveolin.1	SCD1	994.5	0.38492	-1
IRS1	Notch1	994.5	0.08569	1
c.Myc	CD31	994.667	0.02604	1
HER3	SF2	994.667	0.08627	1
SF2	STAT5.alpha	994.667	0.08376	-1
14.3.3_epsilon	ACVRL1	994.833	0.3849	1
mTOR	p70S6K_pT389	994.833	0.11182	-1
Notch1	VEGFR2	994.833	0.15823	-1
53BP1	Raptor	995	0.38469	1
eIF4E	Fibronectin	995	0.08383	-1
JNK2	PDCD4	995	0.08379	-1
EGFR	GSK3.alpha.beta_pS21_S9	995.167	0.11172	-1
NDRG1_pT346	YB.1_pS102	995.167	0.38464	1
53BP1	PTEN	995.333	0.23526	1
c.Kit	GATA3	995.333	0.38459	-1
Chk1	NF2	995.333	0.22837	-1
B.Raf	PKC.alpha_pS657	995.667	0.38452	-1
c.Met_pY1235	p38_MAPK	995.667	0.05943	-1
AMPK_pT172	N.Ras	995.833	0.08445	-1
Caveolin.1	p27_pT157	995.833	0.11162	-1
Chk2_pT68	DJ.1	995.833	0.38442	-1
AR	B.Raf	996	0.08365	1
mTOR_pS2448	PKC.pan_BetaII_pS660	996	0.20024	1
N.Ras	Rb_pS807_S811	996	0.38439	-1
Rad51	SF2	996	0.08568	1
c.Jun_pS73	Src_pY527	996.167	0.08372	1
Annexin.1	GSK3.alpha.beta	996.333	0.38369	-1
eIF4E	PCNA	996.333	0.04819	1
Chk2	HSP70	996.5	0.38364	-1
Akt	p70S6K	996.667	0.21504	1
C.Raf	PRDX1	996.667	0.04707	1
ACVRL1	Chk1	997	0.11119	1
C.Raf_pS338	HSP70	997.167	0.38348	1
CD20	MIG.6	997.167	0.05065	1
eIF4G	mTOR_pS2448	997.167	0.0836	1
ACC1	GSK3.alpha.beta	997.333	0.0972	1
Bcl.2	c.Met_pY1235	997.667	0.11096	-1
Annexin_VII	C.Raf	997.833	0.05401	-1
eIF4G	YAP	997.833	0.38305	-1
Stathmin	VHL	997.833	0.06063	-1
EGFR_pY1173	p90RSK_pT359_S363	998	0.08349	-1
HER2_pY1248	HER3_pY1289	998	0.08626	1
MEK1	Src_pY416	998	0.02555	1
ACVRL1	B.Raf	998.167	0.38285	-1
FOXO3a_pS318_S321	VEGFR2	998.333	0.08365	-1
Ku80	p70S6K	998.333	0.38276	1
c.Kit	Lck	998.5	0.23127	1
p70S6K_pT389	Tuberin	998.5	0.38274	-1
Bap1.c.4	Collagen_VI	998.667	0.38272	-1
MIG.6	PI3K.p85	998.667	0.08335	-1
CD31	Smad4	998.833	0.11019	1
Chk1	RBM15	998.833	0.38271	-1
ATM	Rictor_pT1135	999	0.08366	-1
HER2_pY1248	PR	999	0.09783	-1
IGFBP2	YB.1	999	0.10513	-1
INPP4B	mTOR	999	0.23298	1
Ku80	Raptor	999	0.38257	1
cIAP	EGFR_pY1173	999.167	0.38252	-1
ER.alpha	Ku80	999.167	0.10995	1
HSP70	TIGAR	999.333	0.05873	1
GAPDH	Rab.25	999.5	0.08353	1
MYH11	PAI.1	999.5	0.08496	1
PEA.15	Rab.25	999.5	0.0835	1
IGFBP2	PREX1	999.667	0.10497	1
Annexin.1	IGFBP2	999.833	0.02542	-1
Annexin.1	NDRG1_pT346	999.833	0.23157	1
CD49b	Heregulin	1000	0.10492	1
PI3K.p85	PKC.pan_BetaII_pS660	1000	0.07956	1
53BP1	C.Raf	1000.33	0.05861	1
cIAP	Mre11	1000.33	0.10983	-1
[truncated: 982 more rows]

## Sheet: C) COAD
ANTIBODY.1	ANTIBODY.2	consensusRank	consensusWeight	spearmanSign
S6_pS235_S236	S6_pS240_S244	2.333	0.77898	1
PKC.alpha	PKC.alpha_pS657	3	0.76782	1
GSK3.alpha.beta_pS21_S9	GSK3_pS9	3.5	0.77422	1
ACC_pS79	ACC1	3.833	0.63321	1
Akt_pS473	Akt_pT308	9	0.48725	1
ETS.1	PEA15_pS116	10.5	0.48225	1
beta.Catenin	E.Cadherin	13.833	0.42033	1
MAPK_pT202_Y204	MEK1_pS217_S221	14.333	0.41995	1
Caveolin.1	Rictor	20	0.39582	1
N.Ras	SF2	21.167	0.43903	1
Cyclin_B1	FoxM1	23	0.38309	1
ACVRL1	ARHI	24.667	0.39446	1
mTOR	Tuberin	30.5	0.35862	1
ARHI	N.Ras	39	0.34559	1
HER2	PEA15_pS116	40.167	0.34326	1
PEA15_pS116	YB.1	44.833	0.32138	1
N.Ras	SCD1	46.167	0.34364	1
Dvl3	Paxillin	51	0.33153	1
14.3.3_beta	ARHI	55	0.46274	1
AMPK_alpha	AMPK_pT172	57	0.33718	1
S6_pS235_S236	YB.1_pS102	57	0.29971	1
PDCD4	PKC.pan_BetaII_pS660	65.833	0.31371	1
c.Met_pY1235	Mre11	69.667	0.33696	1
Collagen_VI	Fibronectin	76.5	0.30175	1
HER2	YB.1	77	0.29229	1
PDK1	PDK1_pS241	77.667	0.36233	1
eEF2	PEA15_pS116	78.833	0.30304	1
ACC1	FASN	80.5	0.27651	1
PKC.alpha_pS657	PKC.delta_pS664	81	0.28284	1
Bap1.c.4	eIF4G	81.167	0.38541	1
Akt_pS473	Tuberin_pT1462	81.333	0.27616	1
Akt_pS473	GSK3_pS9	82.5	0.41028	1
Akt	STAT5.alpha	83.833	0.3505	1
EGFR_pY1068	HER2_pY1248	86.167	0.27041	1
Akt_pT308	Tuberin_pT1462	86.333	0.26822	1
Bad_pS112	NF.kB.p65_pS536	86.5	0.28449	1
ETS.1	YB.1	86.5	0.35292	1
14.3.3_zeta	DJ.1	92.167	0.28279	1
4E.BP1_pS65	Rictor	92.833	0.30049	1
GSK3.alpha.beta_pS21_S9	p38_pT180_Y182	95	0.33809	1
53BP1	Ku80	96.5	0.29025	1
PKC.alpha	PKC.delta_pS664	101	0.27542	1
Fibronectin	PAI.1	101.667	0.26567	1
JNK_pT183_Y185	MAPK_pT202_Y204	102.5	0.26179	1
Bap1.c.4	Ku80	104.167	0.31675	1
GSK3.alpha.beta_pS21_S9	Src_pY527	107.333	0.33536	1
14.3.3_beta	N.Ras	109.667	0.33108	1
GSK3_pS9	p38_pT180_Y182	112.833	0.30927	1
MEK1_pS217_S221	p38_pT180_Y182	116.833	0.25198	1
53BP1	Bap1.c.4	118	0.35016	1
Bap1.c.4	FoxM1	118.333	0.35098	1
EGFR_pY1068	Shc_pY317	122.333	0.26379	1
Akt	Dvl3	122.667	0.29319	1
ER.alpha	PR	128.333	0.25836	1
GAB2	Tuberin	128.833	0.30212	1
eEF2K	GAB2	131.167	0.27395	1
ARID1A	eIF4G	135.833	0.27839	1
PI3K.p85	PTEN	140.333	0.2873	1
Bid	N.Cadherin	141	0.23924	1
Mre11	Stathmin	141.167	0.26608	1
eIF4G	NF.kB.p65_pS536	154.333	0.29602	1
4E.BP1_pT37T46	Rb_pS807_S811	155.5	0.22822	1
MYH11	Rictor	156.333	0.27149	1
GSK3.alpha.beta_pS21_S9	Rb_pS807_S811	164.833	0.27602	1
Bid	Mre11	165.667	0.22403	1
FOXO3a	PR	170.833	0.24198	1
HER2_pY1248	HER3	173.333	0.22619	1
ARHI	FOXO3a	175.667	0.27239	1
eIF4G	Paxillin	178.167	0.2284	1
B.Raf	eIF4G	181.5	0.31054	1
Bak	Bid	182	0.23469	1
CD20	Cyclin_D1	182	0.22507	1
p21	TAZ	186.167	0.24242	1
eEF2K	HER3	186.333	0.27052	1
CD31	Smad4	188.333	0.25416	1
eEF2	PCNA	190.167	0.32839	1
GSK3_pS9	PKC.pan_BetaII_pS660	190.667	0.28349	1
Bad_pS112	PDCD4	192	0.225	1
Annexin.1	Fibronectin	192.667	0.24622	1
GAB2	STAT5.alpha	195.167	0.31247	1
HSP70	TAZ	199.833	0.22315	1
NF.kB.p65_pS536	STAT5.alpha	202.5	0.27755	1
53BP1	beta.Catenin	203.167	0.28879	1
GSK3_pS9	PRAS40_pT246	203.667	0.31074	1
c.Jun_pS73	p90RSK_pT359_S363	214.167	0.25667	1
AMPK_pT172	E.Cadherin	215.167	0.21537	1
SCD1	SF2	217	0.31133	1
JNK_pT183_Y185	p38_pT180_Y182	217.833	0.24077	1
Src_pY416	Src_pY527	219	0.23197	1
ACC_pS79	FASN	224.167	0.2338	1
ATM	TSC1	225.167	0.21233	1
N.Ras	Smad4	236.667	0.21494	1
4E.BP1_pS65	FOXO3a_pS318_S321	238.333	0.23293	1
S6	Smad1	241.167	0.2397	1
Bcl.2	p27	258.5	0.21152	1
Dvl3	IRS1	270	0.22172	1
Chk1	Rad51	271.5	0.25489	1
53BP1	Tuberin	274.167	0.35397	1
53BP1	B.Raf	277.167	0.27576	1
14.3.3_beta	FOXO3a	277.833	0.32964	1
ARHI	ER.alpha	280.167	0.23084	1
GSK3_pS9	Tuberin_pT1462	281.333	0.28576	1
53BP1	eIF4G	281.667	0.37421	1
GAB2	Paxillin	282.333	0.27172	1
eIF4G	STAT5.alpha	284.5	0.33955	1
C.Raf_pS338	HER3_pY1289	286.167	0.28534	1
GSK3_pS9	MAPK_pT202_Y204	291.167	0.41631	1
CD20	Stathmin	295	0.19564	1
GAPDH	PCNA	295.333	0.21462	1
Ku80	RBM15	296.667	0.31101	1
ARID1A	Bap1.c.4	296.833	0.26082	1
FOXO3a	N.Ras	296.833	0.39986	1
Rb_pS807_S811	YB.1_pS102	298.333	0.29705	1
Claudin.7	E.Cadherin	300.167	0.18523	1
NDRG1_pT346	Src_pY527	300.5	0.24381	1
AR	ER.alpha	302.667	0.29351	1
ARHI	Smad4	303.333	0.22208	1
GSK3.alpha.beta_pS21_S9	MAPK_pT202_Y204	304.333	0.38439	1
Caveolin.1	Collagen_VI	308.833	0.22857	1
ACVRL1	PR	310.333	0.21911	1
beta.Catenin	RBM15	310.333	0.29809	1
p38_pT180_Y182	Src_pY527	313.333	0.23357	1
eIF4G	GAB2	315.333	0.38696	1
ARID1A	Smad1	315.5	0.1862	1
eEF2	ER.alpha	315.5	0.28173	-1
EGFR_pY1173	Mre11	315.667	0.17998	1
E.Cadherin	RBM15	317.167	0.29127	1
eEF2	GAPDH	317.833	0.27809	1
STAT5.alpha	Tuberin	319.333	0.29767	1
GAPDH	Rictor_pT1135	320	0.17859	-1
CD31	Mre11	322.5	0.2876	1
Heregulin	N.Ras	323.167	0.34794	1
GSK3.alpha.beta_pS21_S9	NDRG1_pT346	323.5	0.26595	1
14.3.3_epsilon	CD20	324.5	0.20275	1
53BP1	GAB2	325	0.38765	1
E.Cadherin	Fibronectin	325.5	0.27786	-1
eIF4G	Notch1	326.833	0.21718	1
GAB2	HER3	327	0.28113	1
A.Raf_pS299	N.Ras	329.333	0.33957	1
Collagen_VI	S6	329.667	0.21962	-1
N.Ras	PR	330	0.34111	1
Bap1.c.4	RBM15	330.167	0.35748	1
Bap1.c.4	eEF2K	332.167	0.34633	1
53BP1	STAT5.alpha	333.167	0.36539	1
Caspase.7_cleavedD198	PREX1	333.167	0.19239	1
Akt_pS473	Src_pY527	336.333	0.33666	1
Chk1	STAT5.alpha	336.333	0.34534	-1
4E.BP1_pT37T46	YB.1_pS102	336.833	0.32942	1
4E.BP1_pS65	Caveolin.1	337	0.20865	1
MAPK_pT202_Y204	Src_pY527	338.167	0.33019	1
Bap1.c.4	Tuberin	338.5	0.35771	1
A.Raf_pS299	FOXO3a	339.167	0.26282	1
Heregulin	SF2	339.167	0.20603	1
Annexin.1	PREX1	341	0.17771	1
Mre11	RBM15	343.5	0.27565	-1
Akt_pS473	JNK_pT183_Y185	345.167	0.20276	1
eIF4G	Tuberin	345.833	0.35837	1
AR	Mre11	348.5	0.32296	1
Annexin.1	Chk2	350	0.18464	-1
GSK3.alpha.beta_pS21_S9	YB.1_pS102	350.833	0.32045	1
HER3	Tuberin	350.833	0.33544	1
Fibronectin	p90RSK	351.333	0.25352	-1
53BP1	E.Cadherin	351.5	0.34176	1
eIF4G	HER3	351.667	0.32998	1
14.3.3_epsilon	c.Met_pY1235	351.833	0.26439	1
Dvl3	eIF4G	354.333	0.32226	1
AR	RBM15	355.5	0.25795	-1
Annexin.1	Annexin_VII	356	0.18654	1
RBM15	Tuberin	356.333	0.27455	1
4E.BP1_pT37T46	Akt_pS473	356.5	0.2023	1
FOXO3a	SF2	357.167	0.21395	1
eIF4G	p70S6K	357.667	0.31648	1
4E.BP1_pS65	ACVRL1	357.833	0.13831	1
SF2	XRCC1	359.167	0.17597	1
Annexin.1	E.Cadherin	361	0.25483	-1
PCNA	Rad51	361	0.19032	1
GSK3_pS9	NDRG1_pT346	361.5	0.30439	1
c.Jun_pS73	NF.kB.p65_pS536	362.667	0.20262	1
eEF2K	eIF4G	363.167	0.32398	1
PEA.15	TAZ	363.333	0.22184	1
Caveolin.1	FOXO3a_pS318_S321	364.833	0.24386	1
Collagen_VI	Rictor	365.833	0.1917	1
B.Raf	STAT5.alpha	366.167	0.32574	1
Collagen_VI	FoxM1	366.167	0.30638	-1
GSK3_pS9	Src_pY527	366.833	0.25748	1
EGFR_pY1068	NF.kB.p65_pS536	367	0.25039	1
Cyclin_B1	FASN	368.333	0.25137	1
GSK3.alpha.beta_pS21_S9	Tuberin_pT1462	369	0.30438	1
Caveolin.1	MYH11	369.167	0.14533	1
Caveolin.1	VEGFR2	370.5	0.25433	1
FoxM1	p62.LCK.ligand	370.833	0.20739	1
Akt	B.Raf	371.333	0.21012	1
AR	eEF2	371.333	0.30419	-1
53BP1	eEF2K	372.5	0.3147	1
Collagen_VI	PEA.15	372.667	0.29498	1
Tuberin	YAP	373.833	0.29981	-1
c.Met_pY1235	Stathmin	376.833	0.24199	1
ERK2	ETS.1	377.667	0.2957	1
Beclin	XBP1	377.833	0.14631	1
GSK3_pS9	YB.1_pS102	378.667	0.29503	1
B.Raf	GAB2	379.833	0.32229	1
Chk1	TSC1	380.5	0.20345	-1
GATA3	TIGAR	380.5	0.18181	-1
Claudin.7	p90RSK	382.333	0.1774	1
Cyclin_B1	Rb_pS807_S811	383.667	0.19866	1
A.Raf_pS299	PR	384	0.2889	1
Rab11	S6	386	0.18045	-1
HSP70	Mre11	386.5	0.24629	1
HER2	PRAS40_pT246	388.667	0.22635	1
CD20	SF2	389	0.19913	1
Collagen_VI	FOXO3a_pS318_S321	390.333	0.22827	1
53BP1	RBM15	391.333	0.3193	1
Bad_pS112	PKC.pan_BetaII_pS660	391.5	0.28826	1
14.3.3_epsilon	Stathmin	391.667	0.24333	1
CD31	N.Ras	392	0.24722	1
CD31	RBM15	392.333	0.24968	-1
HER2	PI3K.p110.alpha	392.333	0.28427	-1
B.Raf	mTOR	395.333	0.28737	1
beta.Catenin	YAP	397	0.28518	-1
Fibronectin	PEA.15	397	0.22626	1
4E.BP1_pT37T46	Bad_pS112	397.5	0.17652	1
14.3.3_epsilon	CD31	398.5	0.28945	1
MAPK_pT202_Y204	Tuberin_pT1462	399	0.2814	1
N.Cadherin	Rab11	399.833	0.22668	1
AR	CD31	400.833	0.28773	1
GSK3.alpha.beta_pS21_S9	PKC.pan_BetaII_pS660	401.833	0.2996	1
Bax	eIF4E	402.667	0.19679	1
RBM15	Syk	403	0.1494	1
p90RSK_pT359_S363	Shc_pY317	404.667	0.23607	1
E.Cadherin	p90RSK	407.833	0.22857	1
Cyclin_E2	Rad51	410.167	0.27307	1
G6PD	HER3	410.167	0.27788	-1
EGFR_pY1173	HER3_pY1289	412.167	0.18452	1
Chk1	eEF2K	412.667	0.28326	-1
Bap1.c.4	HER3	414.5	0.29383	1
IRS1	Paxillin	417	0.27914	1
Bad_pS112	GSK3_pS9	417.333	0.28045	1
beta.Catenin	CD31	417.833	0.2907	-1
B.Raf	Bap1.c.4	418	0.25852	1
Chk1	p38_MAPK	419	0.26912	1
4E.BP1_pT37T46	NDRG1_pT346	419.167	0.19484	1
MAPK_pT202_Y204	NDRG1_pT346	419.333	0.27051	1
eIF4E	PCNA	420.667	0.22627	1
PKC.pan_BetaII_pS660	XRCC1	421.667	0.22811	-1
E.Cadherin	Ku80	423.5	0.18413	1
CDK1	Cyclin_B1	423.667	0.13165	1
NF.kB.p65_pS536	PRAS40_pT246	425.5	0.21964	1
14.3.3_beta	ACVRL1	427.833	0.30716	1
14.3.3_zeta	p38_MAPK	429.667	0.2318	1
NDRG1_pT346	YB.1_pS102	431.833	0.26397	1
eEF2	NF2	433.167	0.2159	1
eEF2	Rictor_pT1135	433.167	0.17302	-1
Annexin.1	G6PD	433.5	0.26647	1
p70S6K	Tuberin	433.833	0.27261	1
G6PD	YAP	437.833	0.19837	1
mTOR_pS2448	PKC.pan_BetaII_pS660	438	0.25866	1
ER.alpha	N.Ras	439.333	0.27196	1
ASNS	Cyclin_B1	440	0.26153	1
G6PD	Tuberin	443.667	0.23122	-1
Smad4	Stathmin	444.5	0.26137	1
PEA15_pS116	PRAS40_pT246	444.667	0.19273	1
B.Raf	p62.LCK.ligand	444.833	0.12874	1
Cyclin_B1	Cyclin_E2	445.5	0.26149	1
AR	HER3_pY1289	446.333	0.25756	1
Bcl.xL	PEA15_pS116	446.333	0.26125	1
PDCD4	YB.1_pS102	446.333	0.20269	1
ATM	Chk1	447.333	0.18764	-1
JNK_pT183_Y185	Src_pY527	447.333	0.25868	1
E.Cadherin	HER3	448.333	0.27488	1
p90RSK	Tuberin	448.833	0.25875	1
FOXO3a_pS318_S321	Rictor	449.167	0.25528	1
ER.alpha	TRFC	449.833	0.21738	-1
mTOR	YAP	451.167	0.22173	-1
p70S6K	RBM15	451.5	0.2665	1
ERK2	PEA15_pS116	451.667	0.26211	1
Chk1	PAI.1	452.167	0.16665	1
Bad_pS112	PRAS40_pT246	454.333	0.25834	1
Mre11	N.Cadherin	454.5	0.18368	1
GSK3.alpha.beta_pS21_S9	mTOR_pS2448	456.667	0.25221	1
CD31	GAB2	457.333	0.27526	-1
Fibronectin	HER2_pY1248	457.333	0.18648	-1
Ku80	mTOR	457.5	0.2614	1
Annexin.1	Bap1.c.4	457.667	0.26623	-1
Bad_pS112	mTOR_pS2448	457.667	0.25609	1
Bcl.2	c.Kit	458.667	0.10617	1
Akt_pT308	GSK3_pS9	460.333	0.27203	1
Fibronectin	p21	461.667	0.25349	1
CD31	p70S6K	462.667	0.25923	-1
eEF2	ETS.1	463	0.22999	1
EGFR_pY1173	N.Cadherin	463.5	0.09805	1
53BP1	Dvl3	464.333	0.26933	1
Annexin.1	S6	464.667	0.25298	-1
Collagen_VI	Cyclin_B1	464.667	0.21339	-1
Bcl.2	Lck	465.333	0.12102	1
HER2_pY1248	NF.kB.p65_pS536	465.5	0.25157	1
AR	beta.Catenin	466.5	0.26501	-1
Shc_pY317	Src_pY527	468.333	0.21296	1
14.3.3_beta	SCD1	469.167	0.39194	1
Akt	XRCC1	469.333	0.20303	-1
Akt_pS473	GSK3.alpha.beta_pS21_S9	472.333	0.39658	1
4E.BP1_pT37T46	GSK3.alpha.beta_pS21_S9	472.833	0.22576	1
P.Cadherin	YAP	475.167	0.17911	1
Collagen_VI	ETS.1	475.333	0.17729	1
Bak	ER.alpha	476.333	0.16677	1
Chk1	HER3	476.333	0.26097	-1
A.Raf_pS299	C.Raf_pS338	477.833	0.24702	1
AMPK_pT172	TSC1	478.5	0.22279	1
GSK3_pS9	JNK_pT183_Y185	478.667	0.24461	1
PAI.1	YAP	479	0.17851	1
ER.alpha	FOXO3a	479.167	0.20979	1
Ku80	Rab11	481.167	0.24428	-1
FoxM1	S6	481.5	0.24878	1
53BP1	Annexin.1	482.167	0.25826	-1
C.Raf_pS338	PR	482.333	0.24971	1
DJ.1	p38_MAPK	484.667	0.19997	1
ARHI	SCD1	484.833	0.25885	1
MAPK_pT202_Y204	YB.1_pS102	487.667	0.20592	1
CD31	ER.alpha	488.667	0.25523	1
Dvl3	GAB2	489.5	0.24433	1
Cyclin_B1	PCNA	489.667	0.21379	1
E.Cadherin	G6PD	490.833	0.25767	-1
4E.BP1_pT37T46	GSK3_pS9	491.333	0.24282	1
Cyclin_E2	PCNA	494.667	0.23821	1
Annexin.1	HER3	495	0.2556	-1
beta.Catenin	p70S6K	496.333	0.25045	1
PI3K.p85	PREX1	497.167	0.21238	1
c.Met_pY1235	Smad4	499	0.20557	1
Akt_pS473	MAPK_pT202_Y204	499.167	0.34173	1
ETS.1	HER2	500.167	0.25398	1
B.Raf	HER3	500.5	0.24434	1
MAPK_pT202_Y204	p38_pT180_Y182	500.5	0.33555	1
HER2	Stathmin	503	0.25014	-1
4E.BP1_pT70	Stathmin	503.667	0.0985	1
Fibronectin	HSP70	504.5	0.23665	1
GSK3.alpha.beta_pS21_S9	PDCD4	504.667	0.23996	1
Chk2	Ku80	504.833	0.15743	1
Akt	VEGFR2	505.5	0.1033	1
14.3.3_zeta	TIGAR	505.833	0.2058	1
TAZ	TSC1	507.5	0.19016	-1
NF.kB.p65_pS536	Paxillin	509.667	0.20893	1
B.Raf	Tuberin	511	0.34522	1
BRCA2	HER2	511.5	0.2494	-1
HER3_pY1289	Rad50	513.833	0.16378	-1
Fibronectin	TAZ	514.833	0.23706	1
ACVRL1	FoxM1	517.833	0.24577	-1
CD31	Tuberin	518.5	0.25796	-1
A.Raf_pS299	ER.alpha	518.667	0.23701	1
Annexin.1	FoxM1	520	0.24852	-1
AR	Chk2	520	0.2317	-1
CD20	PR	520.833	0.23477	1
Akt	GAB2	522.333	0.32592	1
AR	TRFC	522.667	0.22809	-1
c.Jun_pS73	ERK2	522.833	0.17559	-1
eIF4G	p62.LCK.ligand	524	0.23725	1
ERK2	VEGFR2	524	0.19209	1
14.3.3_zeta	Myosin.IIa_pS1943	525.5	0.19097	1
Akt_pT308	GSK3.alpha.beta_pS21_S9	525.5	0.24436	1
Bad_pS112	CD31	525.5	0.19519	-1
AR	Bak	526	0.22973	1
Mre11	Tuberin	526.333	0.26432	-1
beta.Catenin	PDCD4	527	0.2333	1
Cyclin_D1	Stathmin	527.667	0.18177	1
beta.Catenin	PAI.1	528	0.23183	-1
Annexin.1	p90RSK	529	0.23579	-1
GSK3_pS9	mTOR_pS2448	530.333	0.23155	1
G6PD	NF.kB.p65_pS536	530.5	0.24124	-1
beta.Catenin	Ku80	533	0.31956	1
Bap1.c.4	p62.LCK.ligand	534.5	0.23103	1
FOXO3a_pS318_S321	S6	536.167	0.18829	-1
ATM	STAT5.alpha	536.333	0.22855	1
Mre11	YAP	536.333	0.24071	1
eEF2	ERK2	536.667	0.20092	1
GSK3.alpha.beta_pS21_S9	NF.kB.p65_pS536	537.5	0.23205	1
E.Cadherin	TSC1	537.833	0.22841	1
GSK3.alpha.beta_pS21_S9	PRAS40_pT246	538.833	0.30508	1
Myosin.IIa_pS1943	PEA15_pS116	539.5	0.11006	1
14.3.3_epsilon	N.Ras	539.833	0.20558	1
Bad_pS112	c.Met_pY1235	541.167	0.19729	-1
HER3_pY1289	Mre11	541.5	0.1329	1
GATA3	PR	542.167	0.15817	1
Collagen_VI	MYH11	542.833	0.17236	1
Cyclin_B1	FOXO3a_pS318_S321	544.5	0.23238	-1
CD31	eIF4G	544.667	0.24899	-1
14.3.3_epsilon	NF.kB.p65_pS536	545.333	0.24727	-1
CD31	PREX1	545.833	0.21032	1
DJ.1	ERK2	546.167	0.22454	1
NF.kB.p65_pS536	Stathmin	546.833	0.23007	-1
ACVRL1	Rictor	547.333	0.19001	1
FOXO3a	Heregulin	548.833	0.22277	1
HER2	Smad4	549	0.2314	-1
Ku80	p70S6K	549.167	0.23434	1
beta.Catenin	Tuberin	549.333	0.31439	1
53BP1	p62.LCK.ligand	549.667	0.16761	1
Bap1.c.4	S6	551.167	0.22977	1
Cyclin_E2	PKC.pan_BetaII_pS660	554.5	0.22401	-1
ER.alpha_pS118	SF2	557	0.17145	1
Annexin.1	HSP70	557.833	0.22425	1
FoxM1	FOXO3a_pS318_S321	558.167	0.22878	-1
eIF4G	RBM15	559.167	0.32298	1
ACVRL1	FOXO3a_pS318_S321	559.833	0.12258	1
p90RSK_pT359_S363	S6_pS235_S236	560.833	0.10745	1
AMPK_pT172	YAP	561	0.18715	-1
beta.Catenin	G6PD	564	0.24089	-1
Bap1.c.4	GAB2	565.5	0.30623	1
A.Raf_pS299	HER2	566	0.16904	-1
SCD1	YB.1	566	0.22773	-1
C.Raf_pS338	SF2	566.333	0.22803	1
Claudin.7	Collagen_VI	566.5	0.15764	-1
ATM	mTOR	567.167	0.14672	1
B.Raf	Chk1	567.333	0.24627	-1
p90RSK	VHL	567.5	0.10227	1
eIF4E	p38_MAPK	567.833	0.17996	1
mTOR	STAT5.alpha	569.333	0.2878	1
beta.Catenin	LKB1	570	0.17746	-1
E.Cadherin	Tuberin	570.667	0.23375	1
4E.BP1_pS65	Collagen_VI	571	0.15829	1
Ku80	Tuberin	571	0.29744	1
Heregulin	SCD1	572.333	0.27855	1
Rad51	STAT5.alpha	572.5	0.15751	-1
C.Raf_pS338	p90RSK_pT359_S363	573	0.1769	1
P.Cadherin	p38_MAPK	573.833	0.16973	1
Cyclin_E1	eIF4E	574.833	0.17534	1
MEK1_pS217_S221	Src_pY527	575.167	0.27747	1
CD20	N.Ras	576.5	0.23173	1
HER2	PREX1	576.833	0.10502	-1
Dvl3	STAT5.alpha	577.167	0.28359	1
Akt_pS473	NDRG1_pT346	579.333	0.28252	1
Chk1	mTOR	579.5	0.1858	-1
FOXO3a	SCD1	581.167	0.19691	1
EGFR_pY1173	PR	581.667	0.21504	1
Mre11	Rb_pS807_S811	581.667	0.22533	-1
Chk1	Tuberin	582.167	0.22801	-1
N.Cadherin	TAZ	582.167	0.21482	1
Cyclin_B1	TRFC	583	0.21328	1
N.Ras	PRAS40_pT246	583	0.22465	-1
PAI.1	Tuberin	583.5	0.22119	-1
eEF2K	Tuberin	583.667	0.30135	1
ACVRL1	VEGFR2	584.333	0.15029	1
N.Cadherin	Rad51	586	0.14545	1
53BP1	G6PD	586.167	0.23065	-1
AMPK_pT172	Fibronectin	586.667	0.21953	-1
eEF2K	Ku80	587	0.28162	1
c.Met_pY1235	EGFR_pY1173	588.333	0.14936	1
Akt_pS473	mTOR_pS2448	588.833	0.22035	1
Fibronectin	Mre11	589	0.19215	1
c.Met_pY1235	HER2	589.167	0.23357	-1
B.Raf	eEF2K	591.333	0.28398	1
ACVRL1	CD31	591.667	0.23411	1
ER.alpha	Smad4	596	0.22211	1
AR	EGFR_pY1173	596.833	0.21688	1
ACC1	TRFC	597.333	0.17072	1
SCD1	XRCC1	597.5	0.21411	1
A.Raf_pS299	ERK2	599.833	0.2136	-1
HER2	HER2_pY1248	600	0.2567	1
p90RSK_pT359_S363	YB.1_pS102	600.167	0.17166	1
HER2	N.Ras	600.5	0.24016	-1
Fibronectin	PDCD4	600.667	0.219	-1
Bap1.c.4	Rab11	602.167	0.22027	-1
Myosin.IIa_pS1943	TIGAR	603	0.09866	1
14.3.3_epsilon	MIG.6	603.167	0.10598	1
Annexin.1	p38_MAPK	603.167	0.16594	1
Annexin.1	Ku80	604	0.22725	-1
14.3.3_zeta	Chk1	604.333	0.17987	1
EGFR	HER2	604.333	0.21048	1
GSK3_pS9	Rb_pS807_S811	607.167	0.2652	1
ARHI	SF2	607.333	0.23695	1
Bcl.xL	eEF2	607.667	0.20783	1
p90RSK	YAP	607.667	0.21743	-1
PKC.pan_BetaII_pS660	Stathmin	608.833	0.22428	-1
AMPK_pT172	beta.Catenin	609	0.21899	1
A.Raf_pS299	PEA15_pS116	609.833	0.21957	-1
EGFR_pY1068	Lck	610.167	0.17619	-1
ETS.1	NF2	610.833	0.13801	1
FOXO3a	Shc_pY317	611.5	0.17168	1
E.Cadherin	eEF2K	614.667	0.22024	1
Rad50	Stathmin	615	0.09392	-1
Cyclin_D1	Mre11	617.167	0.20916	1
Dvl3	Notch1	617.5	0.20703	1
C.Raf_pS338	Cyclin_D1	619.333	0.10144	1
STAT5.alpha	XRCC1	619.833	0.2096	-1
53BP1	LKB1	620	0.13813	-1
G6PD	LKB1	620.5	0.13704	1
Bad_pS112	Cyclin_D1	621.833	0.13766	-1
c.Met_pY1235	CD31	622.5	0.2781	1
BRCA2	N.Ras	622.833	0.17781	1
B.Raf	Rab11	625.167	0.2108	-1
Akt	eIF4E	626.333	0.173	-1
Annexin.1	YAP	626.833	0.22196	1
14.3.3_zeta	ETS.1	627.667	0.20881	1
4E.BP1_pT37T46	Src_pY527	628.167	0.20805	1
c.Myc	GAB2	628.333	0.20506	1
AR	Stathmin	628.833	0.27115	1
PTEN	Syk	630.5	0.09509	1
Bap1.c.4	Notch1	631.167	0.20416	1
Bcl.2	eIF4G	631.667	0.13074	-1
Chk1	eIF4E	631.833	0.13747	1
AMPK_pT172	p90RSK	632.333	0.20814	1
Rictor_pT1135	YAP	632.667	0.09649	1
ER.alpha_pS118	SCD1	633.333	0.13053	1
Bcl.xL	ETS.1	633.667	0.13059	1
53BP1	Akt	633.833	0.27119	1
Chk1	eIF4G	634.5	0.26435	-1
Bad_pS112	Mre11	635.333	0.22042	-1
14.3.3_epsilon	53BP1	635.667	0.15483	-1
Chk1	NF.kB.p65_pS536	635.667	0.26656	-1
Collagen_VI	FASN	635.667	0.20478	-1
Mre11	PDK1_pS241	635.833	0.12958	-1
Chk2	eEF2	636	0.13241	1
CD31	PR	636.667	0.20134	1
NF2	YB.1	637.833	0.10447	1
Beclin	IGFBP2	638	0.08381	1
PCNA	Rictor_pT1135	638.667	0.12927	-1
EGFR_pY1068	PEA.15	638.833	0.20582	-1
c.Met_pY1235	MIG.6	640.833	0.12783	1
14.3.3_zeta	B.Raf	641.167	0.13423	-1
Bap1.c.4	E.Cadherin	641.167	0.21377	1
PRAS40_pT246	Tuberin_pT1462	641.167	0.16338	1
14.3.3_epsilon	SF2	642.833	0.22269	1
53BP1	HER3	644.5	0.27973	1
ATM	Rab11	645.333	0.20178	-1
beta.Catenin	p90RSK	645.333	0.21077	1
p90RSK	TAZ	646.5	0.12939	-1
Fibronectin	YAP	646.667	0.22346	1
c.Jun_pS73	EGFR_pY1068	646.833	0.2027	1
Cyclin_B1	Cyclin_E1	648.333	0.14396	1
eEF2K	PREX1	648.333	0.12865	-1
Annexin_VII	p27	648.5	0.08933	1
MYH11	PEA.15	648.5	0.12664	1
14.3.3_epsilon	Smad4	649	0.20079	1
p62.LCK.ligand	STAT5.alpha	649	0.13052	1
c.Kit	Rictor	650	0.12554	1
14.3.3_beta	Shc_pY317	651.167	0.17472	1
c.Met_pY1235	Paxillin	651.667	0.21367	-1
mTOR	Raptor	651.833	0.07056	1
mTOR	p90RSK	652.833	0.31826	1
HER2	YAP	653.667	0.21038	-1
p53	p90RSK_pT359_S363	654.167	0.12442	1
Src_pY416	STAT3_pY705	654.5	0.12509	1
beta.Catenin	FoxM1	655.667	0.28737	1
Cyclin_D1	PKC.pan_BetaII_pS660	655.667	0.07995	-1
Bcl.2	FoxM1	656.667	0.20034	-1
Lck	Rab.25	657.167	0.08527	-1
PDCD4	Rad51	658.167	0.20058	-1
RBM15	VHL	659	0.10683	1
Cyclin_D1	EGFR_pY1173	659.167	0.16755	1
Chk1	DJ.1	659.333	0.20269	1
FoxM1	p70S6K	660.5	0.25123	1
CD31	E.Cadherin	660.833	0.28568	-1
PRAS40_pT246	Stathmin	661.333	0.20981	-1
ETS.1	S6	662.333	0.13579	-1
PEA.15	Smad1	662.5	0.12325	-1
C.Raf_pS338	N.Ras	663.5	0.21542	1
N.Ras	Stathmin	663.667	0.28456	1
c.Myc	Cyclin_E1	663.833	0.12414	-1
ACVRL1	Caveolin.1	664	0.11239	1
Akt	ATM	665.5	0.12583	1
Collagen_VI	PKC.delta_pS664	666	0.12316	1
BRCA2	SF2	666.167	0.20275	1
CD31	Heregulin	666.167	0.24784	1
ACVRL1	N.Ras	666.333	0.21098	1
beta.Catenin	PREX1	667.167	0.20216	-1
CD31	HER2	667.5	0.28182	-1
ATM	p27_pT198	667.667	0.09056	1
Cyclin_B1	p27	667.667	0.097	-1
HER3_pY1289	Stathmin	667.667	0.20587	1
Cyclin_E1	FASN	667.833	0.19802	1
E.Cadherin	HSP70	668.167	0.20575	-1
Annexin.1	beta.Catenin	668.833	0.27466	-1
Mre11	NF.kB.p65_pS536	669.167	0.2804	-1
C.Raf_pS338	ERK2	670.5	0.1703	-1
ACVRL1	ER.alpha	670.667	0.21406	1
ER.alpha_pS118	N.Ras	670.667	0.19747	1
Paxillin	PREX1	670.833	0.1226	-1
ETS.1	Rab11	671.5	0.09847	1
beta.Catenin	c.Met_pY1235	672.667	0.27791	-1
BRCA2	C.Raf_pS338	672.667	0.12091	1
HSP70	S6	672.667	0.12386	-1
CD20	EGFR_pY1173	673	0.12082	1
mTOR_pS2448	Tuberin_pT1462	673	0.20265	1
p27_pT198	S6	674	0.09033	1
ERK2	PEA.15	675.667	0.2162	1
Rad51	XBP1	676.333	0.06903	1
c.Met_pY1235	N.Ras	676.667	0.27798	1
HER2	SF2	677.667	0.27725	-1
MEK1_pS217_S221	YB.1_pS102	677.667	0.1661	1
c.Met_pY1235	NF.kB.p65_pS536	677.833	0.28094	-1
HER3	STAT5.alpha	678.333	0.25567	1
p53	PRDX1	678.5	0.10098	1
ETS.1	Myosin.IIa_pS1943	678.833	0.11885	1
14.3.3_beta	ER.alpha	679.167	0.21163	1
A.Raf_pS299	p53	679.667	0.11909	1
ACC1	Collagen_VI	679.667	0.20485	-1
Annexin.1	Tuberin	679.667	0.26401	-1
4E.BP1_pT37T46	S6_pS240_S244	680.167	0.17647	1
Bid	RBM15	681.167	0.12388	-1
Akt	JNK2	682	0.08378	1
Smad4	YAP	682.5	0.1291	1
Acetyl.a.Tubulin.Lys40	Akt	683.333	0.19588	1
C.Raf_pS338	CD31	683.333	0.16976	1
c.Myc	YB.1	683.5	0.14526	1
eIF4E	FASN	684.167	0.13898	1
ERK2	N.Ras	684.167	0.20207	-1
NF.kB.p65_pS536	SF2	685	0.11884	-1
Akt_pT308	MEK1_pS217_S221	685.667	0.12366	1
FoxM1	PEA.15	685.667	0.24085	-1
Lck	MEK1	686.5	0.15801	1
Rictor	VEGFR2	687.333	0.11789	1
CD20	MIG.6	687.667	0.11751	1
ER.alpha_pS118	PEA15_pS116	688	0.11737	-1
Heregulin	PRAS40_pT246	689.5	0.20594	-1
ETS.1	PEA.15	689.667	0.20229	1
Claudin.7	Fibronectin	690	0.20891	-1
ACVRL1	Cyclin_B1	690.5	0.2777	-1
14.3.3_epsilon	HER2	691.167	0.27135	-1
Cyclin_B1	PKC.delta_pS664	691.333	0.19687	-1
PEA15_pS116	PI3K.p110.alpha	691.667	0.19416	-1
EGFR_pY1068	Src_pY527	692.167	0.22631	1
JNK2	NF2	692.167	0.07769	1
Stathmin	YAP	693.667	0.27256	1
ACC1	S6	694.167	0.19921	1
eIF4G	FoxM1	694.167	0.34321	1
GSK3_pS9	MEK1_pS217_S221	694.167	0.21331	1
Bap1.c.4	LKB1	694.333	0.11858	-1
G6PD	SCD1	695	0.11883	1
Bad_pS112	Cyclin_E2	695.833	0.11915	-1
CD49b	eEF2	696.5	0.11499	1
PAI.1	Stathmin	697.333	0.19874	1
AR	c.Met_pY1235	698	0.23867	1
Cyclin_E2	XRCC1	699	0.19433	1
CD49b	GAPDH	699.167	0.08758	1
JNK2	SF2	699.167	0.11508	-1
G6PD	PREX1	701.667	0.10189	1
c.Kit	PCNA	702	0.11384	-1
GAB2	RBM15	702.667	0.26425	1
PRDX1	STAT5.alpha	703	0.11479	-1
Bap1.c.4	FOXO3a_pS318_S321	703.167	0.20098	-1
4E.BP1	c.Kit	704	0.11383	-1
E.Cadherin	HER2	704.167	0.14874	1
beta.Catenin	HER3	704.5	0.25478	1
14.3.3_beta	Beclin	705.667	0.17355	1
NF.kB.p65_pS536	p38_pT180_Y182	705.667	0.12314	1
Cyclin_E1	PCNA	706.167	0.15645	1
MEK1	PEA15_pS116	706.333	0.11283	1
ACVRL1	p70S6K	706.667	0.27494	-1
Chk1	HER2_pY1248	707.167	0.12181	-1
mTOR	mTOR_pS2448	707.333	0.14001	1
ACVRL1	RBM15	708.5	0.26582	-1
Cyclin_B1	Rictor	708.5	0.12419	-1
ERK2	MEK1	708.667	0.19425	1
Akt_pT308	Rictor_pT1135	709	0.09176	1
Chk1	EGFR_pY1068	709	0.1216	-1
FASN	FOXO3a_pS318_S321	709.167	0.19304	-1
CD20	GATA3	709.333	0.07013	1
14.3.3_epsilon	Tuberin	710.667	0.21098	-1
C.Raf_pS338	JNK2	710.833	0.16418	-1
beta.Catenin	Stathmin	711.167	0.2707	-1
AMPK_alpha	Stathmin	711.5	0.11403	-1
G6PD	PRDX1	711.667	0.19223	1
Bap1.c.4	Dvl3	711.833	0.23817	1
c.Myc	IRS1	712	0.214	1
G6PD	STAT5.alpha	712.167	0.2647	-1
14.3.3_beta	SF2	712.5	0.32087	1
PKC.alpha	PKC.pan_BetaII_pS660	713.5	0.11454	1
14.3.3_epsilon	Bad_pS112	713.833	0.26604	-1
ACC_pS79	TSC1	714.333	0.11474	1
Cyclin_B1	Smad1	715.667	0.19282	1
14.3.3_beta	Heregulin	715.833	0.30167	1
53BP1	c.Met_pY1235	716.5	0.19672	-1
BRCA2	EGFR	716.667	0.11043	-1
Beclin	ETS.1	717	0.11037	-1
c.Met_pY1235	Heregulin	717.5	0.16572	1
ACVRL1	Annexin_VII	718.833	0.19178	1
Cyclin_E1	Cyclin_E2	718.833	0.19064	1
LKB1	Rb_pS807_S811	718.833	0.09391	-1
PKC.pan_BetaII_pS660	PRAS40_pT246	718.833	0.21146	1
RBM15	STAT5.alpha	718.833	0.25455	1
Beclin	SCD1	719.333	0.09031	1
beta.Catenin	Syk	720.333	0.09763	1
Src_pY527	Tuberin_pT1462	721.5	0.30243	1
CDK1	mTOR	721.667	0.091	-1
AMPK_pT172	Claudin.7	722	0.19068	1
c.Met_pY1235	Tuberin	722.333	0.26676	-1
Bad_pS112	Bid	723	0.19862	-1
Akt_pT308	CDK1	723.333	0.11935	1
14.3.3_epsilon	Akt	723.5	0.26239	-1
JNK2	MEK1	723.5	0.10756	1
FOXO3a	HER3_pY1289	724.333	0.1972	1
14.3.3_zeta	GAPDH	725.167	0.19216	1
c.Met_pY1235	STAT5.alpha	726.333	0.26254	-1
NDRG1_pT346	Tuberin_pT1462	726.833	0.29148	1
beta.Catenin	HER2	727	0.25969	1
eEF2K	Notch1	727.333	0.10854	1
EGFR_pY1173	Rab11	727.5	0.09846	1
HER2	XRCC1	727.833	0.11443	-1
14.3.3_epsilon	PKC.pan_BetaII_pS660	728	0.26039	-1
AMPK_alpha	YB.1	728.667	0.1111	1
AMPK_pT172	mTOR	729.5	0.19681	1
Bak	Stathmin	729.667	0.19178	1
4E.BP1	eIF4E	730.333	0.0906	1
ER.alpha	GAPDH	730.333	0.20423	-1
BRCA2	GATA3	731.333	0.09818	1
CD31	HER3_pY1289	731.5	0.16797	1
AMPK_alpha	HER2	733	0.19167	1
EGFR_pY1173	ER.alpha_pS118	733.667	0.19846	1
Akt_pT308	AMPK_alpha	735.833	0.2575	1
p90RSK_pT359_S363	PKC.alpha_pS657	736.167	0.2422	-1
C.Raf_pS338	GATA3	736.333	0.07329	1
PAI.1	TAZ	736.667	0.08437	1
Annexin_VII	LKB1	737	0.08666	1
YAP	YAP_pS127	737.333	0.19549	1
AMPK_alpha	CDK1	737.5	0.18978	-1
14.3.3_epsilon	ARHI	737.667	0.2576	1
Bim	Src_pY527	738	0.05987	-1
G6PD	Transglutaminase	738	0.08557	1
PEA15_pS116	PR	738.333	0.12279	-1
PR	SF2	738.5	0.21453	1
53BP1	ATM	739	0.19202	1
Cyclin_E2	N.Cadherin	739.167	0.16834	-1
4E.BP1_pT37T46	4E.BP1_pT70	739.833	0.15611	1
c.Jun_pS73	CDK1	740.167	0.15419	1
ARID1A	YAP_pS127	740.333	0.06342	1
Src	Src_pY527	740.333	0.15351	1
CDK1	Syk	740.5	0.05576	-1
Annexin_VII	Bak	740.667	0.0705	1
14.3.3_beta	XBP1	741	0.15066	1
14.3.3_beta	PR	741.167	0.19688	1
TSC1	YAP_pS127	741.333	0.14832	1
4E.BP1_pS65	PEA.15	741.667	0.11119	1
A.Raf_pS299	ARHI	741.833	0.21619	1
eIF4G	N.Cadherin	741.833	0.19273	-1
Claudin.7	Cyclin_B1	742	0.1091	1
GATA3	PREX1	742.167	0.14417	1
PI3K.p110.alpha	SF2	742.333	0.10718	1
14.3.3_epsilon	STAT5.alpha	742.5	0.2566	-1
HER2	RBM15	742.5	0.26027	1
B.Raf	HER2	742.667	0.17951	1
ETS.1	N.Cadherin	742.833	0.27214	1
N.Cadherin	PRAS40_pT246	743.167	0.13605	1
NF.kB.p65_pS536	PI3K.p85	743.167	0.10537	-1
c.Myc	p38_MAPK	743.333	0.16608	-1
Bim	p27	743.833	0.06819	1
ERK2	p90RSK	743.833	0.13432	1
c.Myc	Paxillin	744	0.18763	1
p27	p27_pT198	744.167	0.13376	1
DJ.1	Paxillin	744.333	0.1112	-1
C.Raf	HER3	744.5	0.05824	1
PEA.15	YAP_pS127	744.5	0.13154	1
p27_pT157	PRAS40_pT246	744.667	0.13101	1
B.Raf	C.Raf	745	0.27141	1
S6	S6_pS235_S236	745.5	0.12903	1
STAT3_pY705	TIGAR	745.667	0.129	1
ATM	Rad50	745.833	0.12832	1
4E.BP1_pT37T46	S6_pS235_S236	746.5	0.27564	1
Chk2	Chk2_pT68	746.5	0.12496	1
PCNA	TRFC	746.5	0.19293	1
Bad_pS112	Smad1	747	0.12403	-1
C.Raf_pS338	ER.alpha	747	0.19411	1
Bad_pS112	YB.1_pS102	747.167	0.29269	1
CD20	RBM15	747.167	0.25979	-1
HER3	PAI.1	747.167	0.19485	-1
p38_pT180_Y182	PKC.pan_BetaII_pS660	747.167	0.12402	1
Chk1_pS345	Chk2_pT68	747.667	0.12314	1
Rb_pS807_S811	Src_pY527	747.667	0.28079	1
Lck	PRDX1	747.833	0.12291	1
Annexin.1	Collagen_VI	748.333	0.30878	1
FoxM1	RBM15	748.333	0.32055	1
14.3.3_epsilon	PRAS40_pT246	748.667	0.25435	-1
p90RSK_pT359_S363	PKC.alpha	748.667	0.12149	-1
4E.BP1_pT37T46	Bak	748.833	0.10653	-1
LKB1	MYH11	748.833	0.12117	-1
Chk2	ERK2	749.333	0.11988	1
Collagen_VI	EGFR_pY1068	749.5	0.11382	-1
GAPDH	TRFC	749.5	0.19185	1
Akt_pT308	PRAS40_pT246	749.667	0.11927	1
Akt	Paxillin	750	0.28397	1
mTOR_pS2448	Src	750	0.11876	-1
4E.BP1_pT70	LKB1	750.167	0.11873	1
AMPK_alpha	PI3K.p110.alpha	750.833	0.07068	-1
eEF2	YB.1	750.833	0.05775	1
Rab.25	Rab11	750.833	0.11708	1
14.3.3_beta	p70S6K_pT389	751.333	0.10442	1
P.Cadherin	p27_pT198	751.5	0.11655	1
MEK1	Src_pY527	751.667	0.11645	1
HER2_pY1248	PRDX1	751.833	0.11637	-1
c.Kit	Caveolin.1	752.167	0.16721	1
AMPK_alpha	PKC.pan_BetaII_pS660	752.333	0.11567	1
TAZ	XBP1	752.5	0.11562	1
XBP1	YAP	752.667	0.11477	1
Beclin	Rab11	753	0.11416	-1
4E.BP1_pS65	CDK1	753.333	0.11383	1
53BP1	S6	753.333	0.25444	1
PDK1	Src	753.5	0.11378	1
ACC_pS79	mTOR_pS2448	753.667	0.11334	1
JNK_pT183_Y185	STAT3_pY705	753.833	0.11196	1
c.Met_pY1235	PKC.delta_pS664	754	0.11193	1
ETS.1	p53	754	0.10462	-1
Bcl.xL	JNK2	754.167	0.11191	1
Chk1_pS345	Raptor	754.167	0.04277	-1
eIF4E	N.Cadherin	754.333	0.11147	1
NF.kB.p65_pS536	PRDX1	754.333	0.18952	-1
ETS.1	Smad1	754.5	0.10719	-1
HER3	IRS1	754.5	0.08414	1
c.Myc	STAT5.alpha	754.667	0.10373	1
Src	STAT3_pY705	754.833	0.11083	1
AMPK_alpha	PKC.alpha_pS657	755.333	0.10696	1
E.Cadherin	JNK2	755.5	0.11017	1
GAB2	NF.kB.p65_pS536	755.5	0.30809	1
Chk1	HER2	756	0.17032	-1
INPP4B	P.Cadherin	756	0.10949	-1
4E.BP1_pT37T46	YAP_pS127	756.167	0.1094	1
BRCA2	PI3K.p110.alpha	756.333	0.19927	1
Myosin.IIa_pS1943	Paxillin	756.333	0.10921	-1
AMPK_alpha	Tuberin_pT1462	756.5	0.10882	-1
EGFR_pY1068	EGFR_pY1173	756.667	0.10866	1
DJ.1	P.Cadherin	756.833	0.10843	1
eEF2	TRFC	757	0.19031	1
GSK3.alpha.beta_pS21_S9	MEK1_pS217_S221	757	0.28149	1
B.Raf	Dvl3	757.167	0.12642	1
Bcl.2	Smad4	757.167	0.10801	1
14.3.3_epsilon	PRDX1	757.5	0.18624	1
Src_pY416	TIGAR	757.5	0.10791	1
Fibronectin	Lck	757.667	0.10755	1
GATA3	Rictor_pT1135	757.667	0.05686	1
PRDX1	Smad1	757.833	0.10733	-1
JNK2	SCD1	758	0.10351	-1
p27_pT157	PKC.alpha_pS657	758	0.10702	-1
EGFR_pY1173	eIF4E	758.5	0.10639	-1
E.Cadherin	Rab.25	758.667	0.10296	1
eIF4E	Smad1	758.667	0.10639	1
GAB2	Notch1	758.833	0.10365	1
ETS.1	TAZ	759	0.19239	1
HER3	NF.kB.p65_pS536	759.167	0.16232	1
Lck	PKC.alpha_pS657	759.167	0.1061	-1
p21	p27_pT157	759.333	0.10564	1
p90RSK	PEA.15	759.333	0.27724	-1
P.Cadherin	TSC1	759.5	0.10562	-1
GATA3	PKC.delta_pS664	759.667	0.05617	1
eIF4E	P.Cadherin	759.833	0.10313	1
Myosin.IIa_pS1943	VEGFR2	759.833	0.10549	1
p27_pT198	YAP	760.5	0.10485	-1
AMPK_alpha	PDCD4	760.667	0.10479	1
MIG.6	Stathmin	760.833	0.18581	1
HER2_pY1248	p90RSK_pT359_S363	761	0.10458	1
ARID1A	p90RSK	761.167	0.10456	1
N.Cadherin	S6	761.167	0.10684	-1
G6PD	XRCC1	761.333	0.10868	1
CDK1	DJ.1	761.5	0.10447	1
4E.BP1	4E.BP1_pT70	761.667	0.10446	1
LKB1	YAP_pS127	761.833	0.10442	-1
Bim	p90RSK	762	0.10377	-1
ERK2	p90RSK_pT359_S363	762	0.19602	-1
INPP4B	STAT3_pY705	762.5	0.10333	-1
CDK1	YAP	762.667	0.1033	1
Bak	Rb_pS807_S811	763	0.18847	-1
Fibronectin	PRDX1	763	0.10315	1
ACC_pS79	Collagen_VI	763.167	0.25342	-1
C.Raf	XBP1	763.333	0.10486	1
Annexin_VII	SF2	763.5	0.10269	1
eEF2	JNK2	763.5	0.10279	1
Chk2	FASN	763.667	0.10348	1
HER2	Paxillin	763.667	0.16632	1
P.Cadherin	Rad50	763.833	0.10258	-1
Bid	ER.alpha_pS118	764	0.10251	1
eEF2	Myosin.IIa_pS1943	764	0.10276	1
53BP1	CD31	764.333	0.34456	-1
HER2_pY1248	PKC.alpha_pS657	764.333	0.10245	1
Mre11	PDCD4	764.333	0.25132	-1
Heregulin	PAI.1	764.5	0.10209	1
TSC1	VEGFR2	764.667	0.10195	1
Chk2_pT68	FASN	765	0.10182	1
Claudin.7	PDCD4	765.5	0.10112	1
eEF2K	HER2_pY1248	765.5	0.26869	1
P.Cadherin	Stathmin	765.5	0.10258	1
c.Met_pY1235	Chk2_pT68	765.667	0.06058	1
INPP4B	VEGFR2	765.667	0.10096	1
Akt	PKC.pan_BetaII_pS660	765.833	0.16512	1
ER.alpha_pS118	Ku80	765.833	0.10093	1
p90RSK	PKC.pan_BetaII_pS660	766	0.10066	1
Chk1_pS345	Tuberin_pT1462	766.5	0.10047	1
HER2	HER3	767.167	0.16445	1
XBP1	YAP_pS127	767.167	0.09995	-1
Cyclin_D1	Syk	767.333	0.0999	-1
ACC1	S6_pS240_S244	767.5	0.09983	1
Beclin	TAZ	767.667	0.09957	1
N.Ras	PEA15_pS116	767.833	0.16402	-1
MIG.6	PAI.1	768	0.09956	1
GATA3	YB.1	768.333	0.09952	1
Bad_pS112	Stathmin	768.5	0.25207	-1
FOXO3a	p90RSK_pT359_S363	768.5	0.11025	1
HER2_pY1248	PKC.alpha	768.667	0.09936	-1
CDK1	STAT3_pY705	768.833	0.0993	1
Beclin	INPP4B	769	0.09924	1
Akt_pS473	S6_pS240_S244	769.167	0.09921	1
ARID1A	c.Jun_pS73	769.333	0.09907	1
Chk2_pT68	Ku80	769.5	0.09866	1
Chk2_pT68	p27_pT157	769.667	0.09828	1
E.Cadherin	PAI.1	769.667	0.29359	-1
ER.alpha	Stathmin	769.833	0.25069	1
PDK1	Syk	769.833	0.09803	-1
p27_pT157	p27_pT198	770.333	0.09796	1
GSK3_pS9	SF2	770.5	0.1626	-1
Heregulin	MAPK_pT202_Y204	770.5	0.09793	-1
4E.BP1	Bak	770.667	0.09787	1
Dvl3	Fibronectin	770.667	0.10687	1
eEF2	MEK1	770.667	0.10057	1
ARID1A	YB.1	770.833	0.09758	1
GSK3_pS9	MIG.6	770.833	0.10174	-1
Bim	Lck	771.167	0.09749	1
Akt_pS473	p38_pT180_Y182	771.333	0.09737	1
CDK1	Rb_pS807_S811	771.5	0.09737	1
Akt_pS473	SF2	771.667	0.09731	-1
c.Myc	PI3K.p85	771.667	0.10098	-1
Caspase.7_cleavedD198	YAP	771.833	0.09727	-1
14.3.3_epsilon	Paxillin	772	0.25035	-1
AR	CD20	772	0.33879	1
Bap1.c.4	Bim	772	0.09724	1
ACC_pS79	Src_pY527	772.167	0.09721	1
Acetyl.a.Tubulin.Lys40	Tuberin	772.333	0.10192	1
AMPK_alpha	ARID1A	772.5	0.09689	-1
4E.BP1_pS65	YAP_pS127	772.667	0.09687	1
AMPK_alpha	c.Jun_pS73	773	0.09676	-1
Bim	p38_MAPK	773	0.10167	1
c.Kit	Cyclin_E2	773.167	0.10052	-1
Bcl.xL	MYH11	773.333	0.09655	1
NDRG1_pT346	XBP1	773.5	0.0964	-1
PRDX1	Src	774	0.09581	1
HER3_pY1289	Rab11	774.167	0.09578	1
CDK1	Src_pY416	774.333	0.09544	1
Bim	YAP_pS127	774.5	0.09533	1
AMPK_alpha	CD49b	774.667	0.09523	1
EGFR	HER2_pY1248	774.667	0.18547	1
GSK3_pS9	Stathmin	774.833	0.16109	-1
HER2	Rictor_pT1135	774.833	0.09523	-1
c.Myc	XBP1	775	0.09515	1
eEF2K	FoxM1	775	0.27353	1
CD31	YAP	775.167	0.09503	1
DJ.1	GAPDH	775.333	0.09483	1
Bim	CD49b	775.5	0.09483	-1
N.Ras	YAP	775.5	0.16074	1
NF2	Rad51	775.667	0.09473	1
GSK3.alpha.beta	PDK1_pS241	776.167	0.09436	1
Akt_pS473	ER.alpha_pS118	776.5	0.09416	-1
ASNS	FASN	776.667	0.19625	1
eIF4E	JNK2	776.667	0.09412	-1
PKC.delta_pS664	TSC1	776.833	0.09402	1
C.Raf	eIF4G	777	0.09396	1
DJ.1	HER2	777	0.10776	1
JNK2	S6	777.167	0.09392	-1
GAB2	PRDX1	777.5	0.10214	-1
Raptor	Rictor_pT1135	777.5	0.09365	1
Bim	p27_pT157	777.667	0.09365	-1
AMPK_pT172	Rab.25	778	0.09353	1
4E.BP1_pS65	Rab.25	778.167	0.09324	-1
4E.BP1_pT70	HSP70	778.333	0.09317	1
c.Jun_pS73	MYH11	778.333	0.10139	-1
AMPK_alpha	Smad4	778.5	0.09316	-1
PEA.15	STAT3_pY705	778.833	0.09297	1
PKC.pan_BetaII_pS660	TSC1	778.833	0.11211	1
FoxM1	Rb_pS807_S811	779.333	0.09259	1
RBM15	Smad1	779.333	0.10298	1
Cyclin_D1	MIG.6	779.5	0.19304	1
PKC.delta_pS664	TAZ	779.5	0.09259	1
eEF2	N.Cadherin	779.667	0.09253	1
p38_MAPK	PI3K.p85	779.833	0.09905	1
GATA3	Rab.25	780.333	0.09199	1
B.Raf	EGFR	780.5	0.10145	1
Chk1_pS345	TSC1	780.5	0.09193	-1
4E.BP1_pT70	eIF4E	780.833	0.09897	1
G6PD	P.Cadherin	780.833	0.1003	1
mTOR	Syk	780.833	0.10187	1
GATA3	Smad4	781	0.09167	-1
Chk1	Heregulin	781.333	0.09139	1
Ku80	XBP1	781.5	0.09135	1
ATM	B.Raf	781.667	0.10708	1
Bim	ER.alpha_pS118	781.667	0.0911	1
14.3.3_zeta	PEA15_pS116	781.833	0.10765	1
p38_MAPK	p38_pT180_Y182	781.833	0.09096	1
Akt_pT308	c.Jun_pS73	782	0.09089	1
EGFR_pY1068	Src_pY416	782.167	0.09086	1
IRS1	MAPK_pT202_Y204	782.333	0.09077	-1
N.Cadherin	p27_pT157	782.667	0.09063	1
p38_pT180_Y182	PDCD4	783	0.09059	1
Beclin	Bid	783.167	0.09048	1
ARID1A	Heregulin	783.333	0.09039	1
c.Met_pY1235	Rad51	783.5	0.09028	1
RBM15	S6	783.5	0.26357	1
Chk2	NF2	783.667	0.09014	1
eIF4E	MEK1_pS217_S221	783.833	0.09013	1
4E.BP1	INPP4B	784	0.09011	1
HER3	p38_MAPK	784	0.21183	-1
Mre11	VHL	784	0.09888	-1
ARHI	Shc_pY317	784.5	0.10158	1
Bad_pS112	LKB1	784.5	0.08993	-1
NF.kB.p65_pS536	PKC.pan_BetaII_pS660	784.667	0.33004	1
NF2	S6	785.167	0.08977	1
Annexin_VII	SCD1	785.333	0.08976	1
4E.BP1_pT70	Chk1	785.667	0.26002	1
4E.BP1_pS65	cIAP	785.833	0.0895	-1
4E.BP1_pS65	S6	785.833	0.1052	-1
Bak	c.Met_pY1235	786	0.10145	1
Caveolin.1	CD31	786	0.08949	1
ARHI	GATA3	786.167	0.08939	-1
Bap1.c.4	p70S6K	786.167	0.28667	1
NF2	Smad1	786.333	0.08923	1
Caspase.7_cleavedD198	Rad50	786.667	0.08909	-1
AMPK_pT172	PRDX1	786.833	0.08881	-1
Lck	Rad51	787	0.14031	1
PKC.delta_pS664	Smad4	787	0.08868	1
S6_pS240_S244	YB.1_pS102	787	0.25903	1
Annexin_VII	YAP	787.167	0.18374	1
C.Raf_pS338	HER2	787.167	0.24633	-1
Fibronectin	p27_pT198	787.167	0.08844	-1
p27_pT198	PKC.alpha_pS657	787.333	0.08844	-1
Claudin.7	Rad50	787.5	0.08842	-1
AR	Rictor_pT1135	788	0.10089	1
ARHI	Bim	788	0.08831	-1
PDCD4	YAP	788	0.24557	-1
E.Cadherin	VHL	788.167	0.09832	1
AMPK_pT172	PEA.15	788.5	0.08813	-1
BRCA2	PKC.delta_pS664	788.667	0.08799	-1
53BP1	FoxM1	789.167	0.29356	1
CD20	Mre11	789.167	0.32687	1
Chk2	VEGFR2	789.167	0.08781	-1
Caspase.7_cleavedD198	PRDX1	789.333	0.08778	1
cIAP	YAP	789.5	0.08774	1
AMPK_pT172	CD49b	789.667	0.08772	1
ACC_pS79	JNK2	789.833	0.08769	1
CD49b	MIG.6	790	0.08766	1
eEF2K	ER.alpha_pS118	790.167	0.08765	1
Akt	HER2	790.333	0.15472	1
4E.BP1_pT37T46	Cyclin_D1	790.5	0.08751	-1
AMPK_alpha	Rab.25	790.667	0.08736	1
mTOR	PAI.1	790.667	0.24504	-1
PKC.pan_BetaII_pS660	STAT5.alpha	790.667	0.15465	1
4E.BP1_pT70	S6	790.833	0.08709	1
Bcl.xL	EGFR_pY1173	791	0.08698	1
Akt_pT308	AMPK_pT172	791.167	0.08698	-1
B.Raf	XBP1	791.333	0.08689	1
HER2_pY1248	p90RSK	791.5	0.10557	1
HSP70	Ku80	791.5	0.10678	-1
INPP4B	PDK1	791.667	0.08675	1
DJ.1	HER2_pY1248	791.833	0.08672	-1
FoxM1	MEK1_pS217_S221	792	0.08666	-1
GSK3.alpha.beta	PDK1	792.167	0.08659	-1
Akt	Heregulin	792.333	0.24483	-1
Rab.25	XBP1	792.333	0.08648	-1
AMPK_alpha	G6PD	792.5	0.08647	-1
ASNS	Cyclin_E2	792.5	0.26324	1
PDK1	PRDX1	792.5	0.05274	1
PKC.delta_pS664	PKC.pan_BetaII_pS660	792.667	0.08643	1
Bid	HSP70	792.833	0.08642	1
p27_pT157	p90RSK_pT359_S363	793	0.08638	-1
Lck	PDK1	793.167	0.08632	-1
c.Met_pY1235	HER3_pY1289	793.333	0.2617	1
c.Met_pY1235	p27_pT157	793.333	0.08628	1
Chk1	Stathmin	793.667	0.15361	1
p27_pT198	PR	793.667	0.08613	-1
ATM	PREX1	793.833	0.08612	1
HER3	Transglutaminase	793.833	0.09725	-1
PDCD4	S6_pS235_S236	794	0.08606	1
DJ.1	eIF4E	794.167	0.08598	1
p53	SCD1	794.167	0.09994	1
AMPK_pT172	Cyclin_D1	794.333	0.10161	-1
HER2	Tuberin	794.333	0.15351	1
S6	S6_pS240_S244	794.667	0.08573	1
A.Raf_pS299	SF2	795	0.27	1
LKB1	mTOR	795	0.08572	-1
4E.BP1	IGFBP2	795.167	0.0529	1
TSC1	Tuberin	795.167	0.24469	1
B.Raf	TSC1	795.333	0.24667	1
HER2	STAT5.alpha	795.333	0.15314	1
Smad1	Smad3	795.5	0.08562	-1
Heregulin	Stathmin	795.667	0.15314	1
P.Cadherin	PDK1_pS241	795.667	0.08548	1
C.Raf_pS338	PREX1	795.833	0.08544	1
Annexin.1	MIG.6	796	0.08537	1
JNK2	Syk	796.167	0.08516	1
FoxM1	Transglutaminase	796.333	0.09687	-1
Bak	Smad4	796.5	0.18275	1
Caveolin.1	DJ.1	796.667	0.0849	1
GSK3_pS9	Mre11	796.667	0.15277	-1
Bax	S6_pS240_S244	796.833	0.08488	-1
Dvl3	p70S6K	796.833	0.05389	1
PDK1_pS241	Rad51	797	0.08487	-1
Caveolin.1	Lck	797.5	0.08464	1
ETS.1	FASN	797.667	0.10144	-1
AR	p70S6K	798	0.32336	-1
Cyclin_E2	eIF4E	798	0.10062	1
ER.alpha_pS118	G6PD	798	0.08454	1
4E.BP1_pT37T46	NF.kB.p65_pS536	798.167	0.0845	1
c.Myc	p27_pT157	798.333	0.0845	1
53BP1	mTOR	798.5	0.2869	1
LKB1	Stathmin	798.5	0.18441	1
FOXO3a_pS318_S321	PEA.15	798.667	0.21661	1
Chk2	HSP70	799	0.09982	-1
p90RSK_pT359_S363	Rb_pS807_S811	799	0.0842	1
INPP4B	SCD1	799.333	0.08403	-1
14.3.3_beta	A.Raf_pS299	799.5	0.27402	1
ARID1A	BRCA2	799.5	0.08402	1
ER.alpha_pS118	XRCC1	799.667	0.08401	1
GAB2	MIG.6	799.833	0.08399	1
Mre11	Syk	799.833	0.09093	-1
14.3.3_epsilon	Chk1	800	0.15141	1
p21	Paxillin	800	0.08395	1
MEK1_pS217_S221	Raptor	800.167	0.09686	-1
Claudin.7	YAP	800.333	0.08392	-1
GAB2	TSC1	800.5	0.08388	1
Caspase.7_cleavedD198	p27_pT198	800.667	0.08387	1
E.Cadherin	TAZ	800.833	0.10563	-1
Myosin.IIa_pS1943	NF2	801.167	0.08366	1
Caveolin.1	Heregulin	801.333	0.08361	-1
GAB2	Ku80	801.333	0.27154	1
FOXO3a_pS318_S321	TAZ	801.5	0.08356	1
Bap1.c.4	Chk1	801.667	0.3249	-1
Caspase.7_cleavedD198	GAPDH	801.667	0.0761	1
ERK2	PKC.pan_BetaII_pS660	801.667	0.08347	1
ETS.1	SF2	801.833	0.08342	-1
c.Met_pY1235	C.Raf_pS338	802	0.15087	1
Chk2	Src	802.167	0.08331	1
A.Raf_pS299	Myosin.IIa_pS1943	802.333	0.09736	-1
C.Raf_pS338	Stathmin	802.333	0.24344	1
Akt_pS473	Src	802.5	0.08325	-1
ACC_pS79	VEGFR2	802.667	0.08322	-1
Bid	Chk1_pS345	802.833	0.08321	-1
HER2_pY1248	Transglutaminase	802.833	0.09598	-1
G6PD	Smad3	803	0.08318	1
Chk1	PKC.alpha	803.333	0.15057	-1
IGFBP2	PDCD4	803.5	0.08302	1
14.3.3_zeta	HER2	803.667	0.10529	1
PKC.alpha_pS657	Rictor	803.667	0.2424	1
TAZ	YAP_pS127	803.667	0.08297	1
c.Kit	NF.kB.p65_pS536	804	0.08284	1
p27_pT198	Smad1	804.167	0.08283	1
ACVRL1	PDK1_pS241	804.333	0.08274	-1
4E.BP1_pT70	p38_MAPK	804.5	0.09567	1
Claudin.7	Raptor	804.5	0.08273	-1
Dvl3	p27_pT198	804.833	0.0827	1
Caveolin.1	Rab.25	805	0.08266	-1
HER3	PEA.15	805	0.2425	-1
4E.BP1_pT37T46	p90RSK_pT359_S363	805.167	0.10004	1
Bcl.xL	MIG.6	805.167	0.08252	-1
Bim	PREX1	805.333	0.08251	1
Bcl.2	Src_pY416	805.667	0.08248	1
4E.BP1_pS65	MYH11	806	0.08238	1
p27_pT157	PRDX1	806.167	0.08234	-1
CD49b	p90RSK_pT359_S363	806.5	0.08231	-1
Chk2	Collagen_VI	806.5	0.10083	-1
ERK2	LKB1	806.667	0.0823	1
S6_pS235_S236	Src_pY527	806.833	0.08227	1
B.Raf	PEA.15	807	0.14978	-1
Chk1	STAT3_pY705	807	0.08224	1
Chk2	Syk	807.167	0.08215	1
53BP1	p70S6K	807.333	0.28652	1
Bim	Src	807.333	0.05113	-1
Caspase.7_cleavedD198	NF2	807.333	0.08211	1
mTOR	RBM15	807.5	0.20145	1
Caspase.7_cleavedD198	Chk1_pS345	807.667	0.08205	1
CD20	YAP	807.833	0.10701	1
P.Cadherin	PRAS40_pT246	807.833	0.08199	-1
HER2_pY1248	PDCD4	808	0.18487	1
53BP1	PRDX1	808.167	0.09866	-1
GAB2	IRS1	808.167	0.25037	1
Akt	eIF4G	808.5	0.26095	1
Bax	PCNA	808.5	0.08181	1
PREX1	Syk	808.667	0.08179	1
CDK1	SF2	808.833	0.08178	1
C.Raf	p27	809	0.08175	-1
N.Ras	YB.1	809	0.14917	-1
eIF4G	Ku80	809.167	0.28107	1
Myosin.IIa_pS1943	S6	809.167	0.0817	-1
CDK1	ER.alpha	809.333	0.08163	-1
ER.alpha	PDK1	809.5	0.08149	-1
Bcl.xL	Bid	809.667	0.08148	1
Bim	XRCC1	809.833	0.08137	1
N.Ras	p53	809.833	0.09743	1
p27_pT157	Rad50	810	0.08135	1
STAT3_pY705	Tuberin	810.167	0.09567	-1
FOXO3a	XRCC1	810.333	0.08121	1
c.Myc	NF2	810.5	0.0812	1
p38_MAPK	PREX1	810.833	0.08106	1
BRCA2	Rictor_pT1135	811	0.08106	1
INPP4B	Rad50	811	0.0514	1
E.Cadherin	XBP1	811.167	0.08099	1
Cyclin_D1	DJ.1	811.333	0.08095	1
Bid	PR	811.5	0.0809	1
CDK1	FoxM1	811.667	0.08085	1
p38_MAPK	TIGAR	811.667	0.0948	1
p27_pT157	PKC.alpha	812	0.08079	-1
ACVRL1	GATA3	812.167	0.08076	-1
HER3_pY1289	PEA.15	812.333	0.08073	-1
EGFR_pY1068	Fibronectin	812.5	0.24362	-1
Heregulin	Smad4	812.5	0.27319	1
CD49b	Chk2	812.667	0.09448	1
Paxillin	Stathmin	812.667	0.14743	-1
14.3.3_beta	P.Cadherin	812.833	0.08052	1
DJ.1	mTOR	812.833	0.10857	-1
Bid	p27_pT157	813	0.08049	-1
C.Raf_pS338	YB.1	813	0.14731	-1
Bcl.2	p90RSK	813.167	0.08048	-1
PDK1	XRCC1	813.167	0.0582	1
Chk2	Cyclin_B1	813.333	0.18492	1
Myosin.IIa_pS1943	Transglutaminase	813.333	0.08046	1
Chk1_pS345	PCNA	813.5	0.08045	1
eIF4E	PDK1_pS241	813.667	0.08044	1
DJ.1	ETS.1	813.833	0.27295	1
4E.BP1_pT37T46	Paxillin	814	0.08024	-1
AMPK_pT172	Shc_pY317	814.167	0.08023	-1
AMPK_pT172	p21	814.333	0.08019	-1
E.Cadherin	PDK1	814.5	0.08018	1
53BP1	p90RSK	814.667	0.08008	1
ACC1	FOXO3a_pS318_S321	814.667	0.10131	-1
NF.kB.p65_pS536	Tuberin	814.667	0.29041	1
Beclin	SF2	814.833	0.09481	1
JNK_pT183_Y185	p70S6K_pT389	814.833	0.08008	1
MIG.6	PDK1	815	0.08007	1
PKC.pan_BetaII_pS660	YAP	815.167	0.2394	-1
Src	YB.1	815.167	0.07994	-1
Akt_pS473	PRDX1	815.5	0.0797	-1
eEF2K	Paxillin	815.5	0.27163	1
Ku80	STAT5.alpha	815.667	0.19818	1
DJ.1	STAT3_pY705	815.833	0.0797	1
ER.alpha_pS118	TAZ	816	0.07967	-1
Heregulin	Rab11	816.333	0.07966	1
Caspase.7_cleavedD198	Cyclin_E1	816.5	0.17267	1
CD49b	DJ.1	816.5	0.07965	1
Chk2	Smad1	816.5	0.18078	1
c.Myc	Collagen_VI	816.667	0.07965	1
beta.Catenin	Mre11	816.833	0.60079	-1
Rab.25	Syk	816.833	0.07958	1
Annexin.1	Bcl.2	817.167	0.09537	1
p38_MAPK	Rictor_pT1135	817.333	0.07953	-1
Bcl.2	p21	817.5	0.07953	-1
MAPK_pT202_Y204	mTOR_pS2448	817.5	0.25835	1
PKC.pan_BetaII_pS660	Smad4	817.5	0.1104	-1
ARID1A	CD49b	817.833	0.07944	-1
53BP1	Chk1	818	0.27411	-1
Bcl.2	YB.1	818	0.07937	-1
c.Jun_pS73	PKC.alpha_pS657	818.167	0.07932	-1
4E.BP1	4E.BP1_pS65	818.333	0.09351	-1
Chk1	GAB2	818.333	0.27995	-1
Chk2_pT68	HER3_pY1289	818.333	0.07922	1
Cyclin_B1	eEF2	818.333	0.1463	1
Akt_pS473	AMPK_alpha	818.5	0.07922	-1
E.Cadherin	LKB1	818.5	0.09964	-1
BRCA2	Src_pY527	818.667	0.07919	-1
VEGFR2	YB.1	818.667	0.1012	1
AMPK_pT172	Bid	818.833	0.07908	-1
AMPK_pT172	MYH11	819	0.07902	1
Akt_pT308	NF.kB.p65_pS536	819.5	0.07897	1
ATM	Tuberin	819.667	0.26703	1
GATA3	Notch1	819.667	0.07897	-1
Bcl.2	IGFBP2	819.833	0.07893	1
E.Cadherin	EGFR_pY1068	820	0.14544	1
Heregulin	NF.kB.p65_pS536	820	0.23868	-1
GSK3.alpha.beta	Src	820.167	0.07891	1
C.Raf	PTEN	820.5	0.07885	1
JNK_pT183_Y185	XRCC1	820.667	0.07883	-1
Notch1	Rictor_pT1135	820.833	0.07881	-1
HER3	Rictor_pT1135	821.167	0.07874	1
BRCA2	Rad50	821.333	0.07872	1
Smad1	XRCC1	821.667	0.07865	1
ACC_pS79	Rad50	821.833	0.07864	1
ARID1A	FoxM1	821.833	0.19396	1
eIF4E	PEA.15	822	0.0786	-1
HER3	Notch1	822.167	0.05013	1
Heregulin	JNK_pT183_Y185	822.167	0.07859	1
ER.alpha	PREX1	822.333	0.07857	1
c.Jun_pS73	FoxM1	822.5	0.09948	1
c.Jun_pS73	HER2_pY1248	822.5	0.07857	1
Beclin	PRDX1	822.667	0.07857	-1
ACVRL1	PKC.alpha_pS657	822.833	0.14438	1
Chk1_pS345	mTOR_pS2448	822.833	0.07854	1
Bak	HSP70	823	0.0968	1
BRCA2	SCD1	823	0.09826	1
CDK1	RBM15	823.167	0.07845	-1
HER2	p53	823.333	0.09536	-1
PCNA	PREX1	823.333	0.07842	-1
Bcl.2	LKB1	823.5	0.07841	1
ARID1A	VHL	824	0.07833	1
CD20	LKB1	824	0.13781	1
LKB1	TAZ	824.167	0.07831	1
FOXO3a_pS318_S321	VEGFR2	824.667	0.04993	1
Syk	Tuberin	824.833	0.07817	1
B.Raf	NF.kB.p65_pS536	825	0.26017	1
Bax	p38_pT180_Y182	825	0.07809	1
BRCA2	Caspase.7_cleavedD198	825.167	0.07804	1
Bak	TAZ	825.333	0.07798	1
Bcl.xL	Cyclin_B1	825.5	0.07796	-1
Heregulin	STAT5.alpha	825.5	0.14319	-1
eEF2K	Rb_pS807_S811	825.667	0.07794	1
Src_pY527	YB.1_pS102	825.667	0.27051	1
Akt_pS473	Tuberin	825.833	0.07793	1
Src_pY416	YB.1_pS102	825.833	0.09395	1
FoxM1	Src_pY416	826	0.07791	-1
B.Raf	DJ.1	826.167	0.23874	-1
EGFR	Paxillin	826.167	0.09468	1
JNK2	p27_pT198	826.167	0.07789	-1
Akt_pT308	MAPK_pT202_Y204	826.333	0.28005	1
4E.BP1_pT70	ATM	827	0.0778	-1
FASN	SCD1	827.167	0.07776	1
SF2	Stathmin	827.167	0.23879	1
LKB1	N.Cadherin	827.333	0.07773	1
Bid	PKC.delta_pS664	827.5	0.07772	-1
4E.BP1_pT70	Bad_pS112	827.667	0.07758	-1
Annexin_VII	beta.Catenin	827.667	0.09656	-1
ARID1A	Notch1	827.667	0.0505	1
FOXO3a	HER2_pY1248	827.833	0.07756	1
INPP4B	Src	828	0.07753	-1
XRCC1	YAP_pS127	828.333	0.07746	-1
ATM	Bcl.2	828.667	0.07729	-1
INPP4B	Stathmin	828.833	0.07722	-1
B.Raf	p70S6K	829	0.26051	1
PAI.1	TIGAR	829	0.07712	1
PEA15_pS116	Rad50	829.167	0.07712	1
14.3.3_epsilon	mTOR	829.333	0.14129	-1
c.Myc	Src_pY527	829.333	0.07702	-1
HER2_pY1248	HER3_pY1289	829.5	0.07702	1
Bid	PI3K.p85	830	0.07696	1
HER2	Myosin.IIa_pS1943	830	0.09405	1
MEK1	Src_pY416	830.167	0.07696	1
p90RSK_pT359_S363	XBP1	830.333	0.07691	-1
GSK3.alpha.beta_pS21_S9	S6_pS240_S244	830.5	0.0769	1
JNK_pT183_Y185	PKC.alpha	830.667	0.07686	1
JNK_pT183_Y185	XBP1	830.833	0.07685	-1
Paxillin	STAT5.alpha	830.833	0.28364	1
eEF2K	Fibronectin	831.167	0.25809	-1
PDK1_pS241	PKC.pan_BetaII_pS660	831.333	0.07664	1
beta.Catenin	GAB2	831.5	0.24854	1
GSK3.alpha.beta	p38_MAPK	831.5	0.07658	1
Bcl.xL	PDK1_pS241	831.833	0.07647	1
ARHI	Heregulin	832	0.26754	1
Bcl.2	Dvl3	832	0.07647	-1
beta.Catenin	Claudin.7	832	0.09727	1
Mre11	PRAS40_pT246	832	0.14022	-1
JNK2	P.Cadherin	832.167	0.07642	1
p21	Syk	832.333	0.07642	-1
MEK1	PDCD4	832.5	0.07631	-1
c.Jun_pS73	GSK3.alpha.beta	832.667	0.07509	-1
Claudin.7	TIGAR	832.833	0.07626	1
mTOR	p27	832.833	0.09264	-1
Dvl3	PI3K.p110.alpha	833	0.07624	1
c.Myc	P.Cadherin	833.167	0.07624	-1
CD20	p70S6K	833.167	0.23678	-1
NF2	PTEN	833.333	0.07623	1
Akt	INPP4B	833.5	0.09225	1
AMPK_pT172	XRCC1	833.5	0.07621	-1
Akt	SF2	833.667	0.23877	-1
AMPK_pT172	TAZ	833.667	0.07619	-1
c.Met_pY1235	YB.1	833.667	0.13974	-1
ACC1	p90RSK_pT359_S363	833.833	0.07617	-1
G6PD	IGFBP2	833.833	0.05507	-1
E.Cadherin	VEGFR2	834	0.07616	-1
CDK1	JNK_pT183_Y185	834.167	0.07615	1
Cyclin_D1	GATA3	834.167	0.07149	1
Bcl.xL	Smad4	834.333	0.07609	-1
Cyclin_B1	PKC.alpha_pS657	834.333	0.13969	-1
4E.BP1_pS65	VEGFR2	834.5	0.07607	1
4E.BP1	Bim	834.833	0.07603	1
p27_pT198	p70S6K	835	0.07595	1
PI3K.p85	PKC.pan_BetaII_pS660	835.167	0.07589	-1
ATM	mTOR_pS2448	835.333	0.07588	1
ARHI	Bak	835.667	0.15414	1
LKB1	Rab.25	835.667	0.07584	1
Bad_pS112	PEA.15	835.833	0.07582	-1
B.Raf	c.Met_pY1235	836	0.13907	-1
eIF4E	FoxM1	836.167	0.07572	1
Dvl3	Smad1	836.333	0.07569	1
ETS.1	VEGFR2	836.333	0.04892	1
ARID1A	PREX1	836.667	0.07565	-1
beta.Catenin	Fibronectin	836.667	0.5502	-1
B.Raf	PKC.alpha_pS657	836.833	0.0756	1
beta.Catenin	TSC1	837	0.1384	1
ER.alpha	TSC1	837.167	0.07558	-1
mTOR_pS2448	p90RSK	837.333	0.07556	1
c.Met_pY1235	XBP1	837.667	0.09071	1
c.Myc	TIGAR	837.833	0.07549	-1
mTOR_pS2448	S6	838	0.0754	-1
NF.kB.p65_pS536	Rab.25	838	0.04856	-1
Bim	FoxM1	838.167	0.07537	1
RBM15	Stathmin	838.167	0.54578	-1
N.Ras	P.Cadherin	838.333	0.07534	1
HER2	p38_pT180_Y182	838.5	0.07526	-1
ARHI	CD20	838.667	0.2354	1
4E.BP1_pS65	Rab11	838.833	0.07525	1
mTOR	p70S6K	838.833	0.09951	1
DJ.1	VHL	839.167	0.07511	-1
Akt_pT308	NDRG1_pT346	839.333	0.2616	1
p90RSK_pT359_S363	TAZ	839.5	0.07506	-1
Akt	PDK1	839.833	0.09058	-1
GATA3	S6_pS240_S244	839.833	0.07503	-1
Bcl.2	TSC1	840	0.07503	-1
Akt_pT308	Rb_pS807_S811	840.333	0.07499	1
CD31	PEA15_pS116	840.333	0.13736	-1
Claudin.7	eEF2	840.333	0.09617	1
Cyclin_E1	Rb_pS807_S811	840.5	0.07497	1
ER.alpha_pS118	p27_pT157	840.667	0.07492	-1
4E.BP1_pS65	TIGAR	840.833	0.09036	-1
Annexin.1	PEA.15	840.833	0.27807	1
p27_pT157	STAT3_pY705	840.833	0.07486	-1
AMPK_alpha	S6_pS240_S244	841	0.07482	-1
G6PD	PDCD4	841	0.303	-1
NF.kB.p65_pS536	PKC.delta_pS664	841.167	0.07476	1
Annexin.1	VEGFR2	841.333	0.07475	1
14.3.3_epsilon	EGFR	841.5	0.09314	-1
HER3	RBM15	841.5	0.27717	1
PREX1	TIGAR	841.5	0.07469	-1
Bim	GAPDH	841.667	0.07468	1
DJ.1	N.Ras	841.833	0.07466	-1
Bak	MIG.6	842	0.07464	1
Beclin	YAP_pS127	842.167	0.07463	1
ER.alpha_pS118	NF2	842.333	0.07463	-1
FoxM1	Tuberin	842.333	0.53835	1
p38_pT180_Y182	Src_pY416	842.333	0.05072	1
Bap1.c.4	beta.Catenin	842.5	0.27225	1
p27_pT157	Src_pY416	842.5	0.07454	1
Chk2	IGFBP2	842.667	0.07454	1
p27_pT198	p90RSK	842.667	0.04879	1
4E.BP1_pT70	Syk	842.833	0.07453	-1
B.Raf	Bim	842.833	0.04817	1
eEF2	HER2	843	0.05026	1
Heregulin	PDCD4	843.333	0.07447	-1
E.Cadherin	YB.1	843.833	0.07433	1
FoxM1	HSP70	843.833	0.13635	-1
Bcl.xL	Chk2	844	0.0742	1
14.3.3_beta	Rad50	844.167	0.07412	-1
Akt_pS473	MEK1_pS217_S221	844.167	0.05003	1
Annexin.1	RBM15	844.333	0.53559	-1
PEA.15	Src_pY416	844.333	0.07406	-1
Rictor_pT1135	Tuberin_pT1462	844.5	0.07402	1
MEK1_pS217_S221	p90RSK	844.667	0.074	-1
p27_pT157	PEA15_pS116	844.833	0.04799	1
ERK2	Rab.25	845	0.07391	-1
ARID1A	G6PD	845.167	0.07385	-1
Beclin	c.Met_pY1235	845.333	0.07382	1
Bad_pS112	GSK3.alpha.beta_pS21_S9	845.5	0.53481	1
PKC.alpha_pS657	PRAS40_pT246	845.5	0.0738	-1
Dvl3	p90RSK	845.833	0.07372	-1
14.3.3_beta	Smad3	846	0.0737	1
Chk1_pS345	YAP_pS127	846.167	0.04822	-1
p38_MAPK	Tuberin	846.167	0.26389	-1
PKC.alpha	TAZ	846.167	0.07363	-1
Cyclin_B1	Rad51	846.5	0.07357	1
CDK1	p27_pT198	846.833	0.07355	-1
CDK1	Rictor	847	0.09111	-1
ARID1A	VEGFR2	847.167	0.07346	-1
Claudin.7	PEA.15	847.167	0.08216	-1
MEK1	p27_pT198	847.333	0.07343	1
p90RSK	Rictor	847.333	0.13547	-1
c.Jun_pS73	mTOR	847.5	0.07342	-1
Bak	p21	847.667	0.07342	1
Bid	c.Met_pY1235	847.667	0.25637	1
eEF2	XBP1	847.833	0.0734	1
Annexin.1	EGFR_pY1068	848	0.13537	-1
c.Myc	eIF4E	848	0.0911	-1
FASN	GSK3.alpha.beta	848	0.0734	1
A.Raf_pS299	eEF2	848.167	0.52962	-1
Chk2_pT68	NF.kB.p65_pS536	848.167	0.07333	-1
ARHI	PR	848.5	0.52908	1
Chk2_pT68	MIG.6	848.5	0.04712	1
AMPK_pT172	MAPK_pT202_Y204	848.667	0.07313	-1
Chk1	p27_pT157	848.667	0.04708	1
ERK2	Transglutaminase	848.833	0.07304	1
CD20	ETS.1	849	0.073	1
PEA15_pS116	SCD1	849	0.13525	-1
Akt_pS473	PREX1	849.167	0.07289	-1
Bax	p38_MAPK	849.167	0.07869	1
CDK1	Rad51	849.333	0.09079	1
Dvl3	NF.kB.p65_pS536	849.333	0.25448	1
PKC.alpha_pS657	Smad1	849.333	0.07288	-1
Notch1	Syk	849.5	0.07281	1
Caspase.7_cleavedD198	GSK3_pS9	849.667	0.07281	-1
eIF4G	p27_pT198	849.667	0.0898	1
BRCA2	p27	850	0.07279	1
GSK3.alpha.beta	p27_pT198	850.333	0.07276	-1
E.Cadherin	Transglutaminase	850.5	0.09068	-1
Rb_pS807_S811	STAT3_pY705	850.5	0.07274	1
Akt_pT308	p27_pT157	850.667	0.0727	-1
DJ.1	PEA.15	851	0.07266	1
EGFR_pY1068	HER3_pY1289	851.167	0.07266	1
AR	PR	851.333	0.52534	1
INPP4B	TRFC	851.333	0.07264	-1
53BP1	Acetyl.a.Tubulin.Lys40	851.5	0.09115	1
JNK2	PKC.pan_BetaII_pS660	851.5	0.07262	1
Bap1.c.4	STAT5.alpha	851.667	0.24741	1
eEF2K	RBM15	851.667	0.52516	1
EGFR_pY1068	Mre11	851.667	0.13446	-1
eEF2K	STAT5.alpha	851.833	0.25308	1
p27	TRFC	852	0.07255	-1
Bcl.xL	XBP1	852.167	0.0452	1
p70S6K_pT389	S6_pS240_S244	852.167	0.07255	1
JNK2	PTEN	852.333	0.07254	1
14.3.3_zeta	INPP4B	852.667	0.07251	-1
p27_pT157	PDK1	852.833	0.07248	-1
Annexin.1	PAI.1	853	0.52368	1
CD20	Rictor_pT1135	853.167	0.09251	1
Myosin.IIa_pS1943	Src_pY527	853.167	0.07244	1
CDK1	p21	853.333	0.07243	1
N.Ras	XRCC1	853.333	0.1342	1
beta.Catenin	CD20	853.667	0.23806	-1
P.Cadherin	PREX1	853.667	0.09061	1
AMPK_pT172	PKC.delta_pS664	853.833	0.07227	1
IRS1	p21	854	0.07223	1
14.3.3_beta	PDK1	854.167	0.07218	1
A.Raf_pS299	Src	854.333	0.07214	1
p90RSK	Rad50	854.5	0.07212	-1
EGFR_pY1173	SF2	854.667	0.07211	1
p90RSK_pT359_S363	Src_pY527	854.667	0.13392	1
ARID1A	Chk2	854.833	0.07211	1
Dvl3	eEF2K	854.833	0.27534	1
Akt_pT308	Notch1	855	0.07205	-1
Bap1.c.4	CD20	855	0.13386	-1
GAB2	p70S6K_pT389	855	0.09047	-1
Bap1.c.4	N.Cadherin	855.167	0.17982	-1
c.Met_pY1235	XRCC1	855.333	0.07201	1
FoxM1	Ku80	855.333	0.51885	1
14.3.3_epsilon	Mre11	855.5	0.51868	1
Caspase.7_cleavedD198	PCNA	855.5	0.09035	1
Chk2_pT68	p70S6K	855.5	0.07197	-1
AMPK_pT172	Bcl.2	855.667	0.07196	-1
CD20	CD31	855.667	0.51854	1
NF.kB.p65_pS536	XRCC1	855.667	0.13371	-1
Akt	NF.kB.p65_pS536	855.833	0.51813	1
Bim	Chk2_pT68	855.833	0.07194	1
JNK2	Smad3	856	0.07191	1
CD49b	TIGAR	856.333	0.07183	1
Ku80	p38_pT180_Y182	856.333	0.13366	-1
CDK1	Rictor_pT1135	856.5	0.07177	1
Lck	STAT3_pY705	856.667	0.07173	1
Raptor	Syk	856.833	0.07168	1
ACC_pS79	Chk2	857	0.09311	1
Collagen_VI	Smad1	857.167	0.0434	-1
PKC.alpha	Rictor	857.167	0.23207	1
Rad51	YAP	857.167	0.07163	1
Myosin.IIa_pS1943	RBM15	857.333	0.0716	1
CD20	E.Cadherin	857.5	0.1334	-1
JNK_pT183_Y185	NDRG1_pT346	857.5	0.07154	1
LKB1	p90RSK	857.667	0.07153	-1
cIAP	YAP_pS127	857.833	0.07147	1
ACC_pS79	Bid	858	0.07144	-1
Akt_pS473	FOXO3a	858.333	0.07137	-1
Chk1	p27_pT198	858.5	0.07135	-1
Paxillin	Tuberin	858.5	0.23966	1
C.Raf	PREX1	858.667	0.07135	1
Myosin.IIa_pS1943	Src	858.667	0.04294	-1
ASNS	Raptor	858.833	0.07134	1
Myosin.IIa_pS1943	STAT5.alpha	859	0.07134	-1
E.Cadherin	TIGAR	859.167	0.07132	1
B.Raf	Notch1	859.333	0.04705	1
Bcl.xL	VHL	859.333	0.07131	-1
eEF2	N.Ras	859.333	0.51373	-1
Chk2_pT68	GSK3.alpha.beta	859.5	0.0713	-1
MIG.6	TRFC	859.667	0.0713	-1
14.3.3_zeta	C.Raf	859.833	0.07598	-1
eIF4E	TRFC	860	0.07125	1
Tuberin	Tuberin_pT1462	860.167	0.07122	1
4E.BP1_pT37T46	BRCA2	860.333	0.0712	-1
PEA.15	VEGFR2	860.333	0.09244	1
B.Raf	beta.Catenin	860.5	0.17596	1
Fibronectin	Heregulin	860.5	0.07115	1
C.Raf	YAP_pS127	860.667	0.04227	-1
Cyclin_E2	VEGFR2	860.667	0.09178	-1
GSK3.alpha.beta	PI3K.p110.alpha	860.667	0.07115	1
Annexin.1	DJ.1	860.833	0.23118	1
4E.BP1_pT37T46	CDK1	861	0.07111	1
53BP1	Mre11	861	0.51142	-1
Bap1.c.4	SF2	861.167	0.0711	1
HER3_pY1289	N.Ras	861.167	0.13283	1
Bax	PKC.alpha_pS657	861.333	0.07107	-1
AMPK_alpha	STAT3_pY705	861.5	0.07106	-1
4E.BP1_pS65	Shc_pY317	861.667	0.07104	-1
Akt_pS473	Bim	861.833	0.07102	-1
ACVRL1	SCD1	862.167	0.071	1
Collagen_VI	Cyclin_E1	862.167	0.08998	-1
ETS.1	Lck	862.167	0.08189	1
G6PD	GAB2	862.167	0.51032	-1
ACC1	Cyclin_B1	862.333	0.51025	1
Bad_pS112	YAP_pS127	862.333	0.07098	1
mTOR_pS2448	p38_MAPK	862.333	0.09232	-1
c.Met_pY1235	RBM15	862.5	0.25705	-1
Cyclin_E2	NF.kB.p65_pS536	862.5	0.13271	-1
Fibronectin	Transglutaminase	862.667	0.08863	1
Smad4	XBP1	862.667	0.0709	1
14.3.3_epsilon	PREX1	862.833	0.09507	1
Bad_pS112	Ku80	862.833	0.13266	1
CD20	Collagen_VI	862.833	0.07088	1
Bad_pS112	Tuberin_pT1462	863	0.25858	1
LKB1	SF2	863	0.07085	1
Bcl.2	SF2	863.167	0.07084	-1
CD31	Stathmin	863.167	0.50836	1
eEF2K	PAI.1	863.167	0.23083	-1
Claudin.7	Rab.25	863.333	0.07084	1
eEF2	GSK3.alpha.beta	863.5	0.0708	1
EGFR	MYH11	863.667	0.07079	-1
GSK3_pS9	Shc_pY317	863.833	0.07071	1
Akt	Tuberin	864	0.24622	1
cIAP	PI3K.p85	864	0.07063	1
Claudin.7	PRDX1	864.167	0.07062	-1
4E.BP1_pS65	Syk	864.333	0.0706	-1
VEGFR2	VHL	864.5	0.07059	1
AMPK_pT172	GATA3	864.667	0.07056	1
14.3.3_epsilon	Lck	864.833	0.0705	1
AMPK_pT172	G6PD	864.833	0.29071	-1
4E.BP1_pT37T46	PKC.delta_pS664	865.167	0.07037	-1
Bap1.c.4	c.Kit	865.333	0.08958	-1
Claudin.7	HER3	865.333	0.07034	1
P.Cadherin	PRDX1	865.333	0.04078	1
c.Jun_pS73	VEGFR2	865.5	0.07034	-1
p27	YAP	865.5	0.25291	1
eIF4E	XBP1	865.667	0.07034	1
Akt_pS473	GSK3.alpha.beta	865.833	0.07031	-1
Paxillin	Src_pY416	866	0.07024	-1
ACC_pS79	TRFC	866.167	0.07021	1
Fibronectin	Tuberin	866.167	0.50414	-1
ATM	Ku80	866.333	0.13185	1
Bid	PREX1	866.333	0.07019	1
HER2	SCD1	866.333	0.29089	-1
ER.alpha_pS118	Stathmin	866.5	0.07016	1
ERK2	PDK1	866.667	0.07012	-1
DJ.1	HER3	867	0.13178	-1
RBM15	YAP	867	0.50311	-1
ACVRL1	IGFBP2	867.167	0.07006	-1
HER3_pY1289	Shc_pY317	867.333	0.07005	1
Akt	beta.Catenin	867.5	0.07004	1
GAB2	p38_MAPK	868	0.25155	-1
Mre11	Rictor	868	0.13156	1
N.Ras	p27_pT198	868	0.07002	-1
Bad_pS112	p90RSK	868.167	0.07001	1
Akt_pT308	p38_pT180_Y182	868.333	0.24558	1
HER2	p38_MAPK	868.5	0.13136	-1
B.Raf	E.Cadherin	868.667	0.50162	1
Beclin	ER.alpha_pS118	868.667	0.06997	1
ER.alpha_pS118	ERK2	868.667	0.17711	-1
Lck	p62.LCK.ligand	868.833	0.06988	-1
HER3	Ku80	869	0.50136	1
Heregulin	p53	869	0.06985	1
HER3	Smad4	869.167	0.06984	-1
HER3_pY1289	Smad4	869.167	0.13118	1
4E.BP1_pS65	Cyclin_D1	869.333	0.06982	1
eIF4G	PRDX1	869.333	0.09107	-1
AR	Fibronectin	869.5	0.13113	1
CD31	NF.kB.p65_pS536	869.5	0.27459	-1
E.Cadherin	PDCD4	869.5	0.50036	1
eEF2	Rab11	869.5	0.06977	1
ARID1A	N.Ras	869.667	0.06975	-1
Chk1	PKC.pan_BetaII_pS660	869.833	0.13113	-1
Paxillin	PRAS40_pT246	869.833	0.06975	1
AMPK_alpha	GAPDH	870	0.06974	1
ERK2	SCD1	870	0.18575	-1
c.Kit	JNK2	870.167	0.06973	1
FOXO3a	YAP	870.167	0.13077	1
Bak	N.Cadherin	870.333	0.06972	1
TAZ	TIGAR	870.5	0.06971	1
Akt	Chk1	870.667	0.17927	-1
ASNS	PKC.delta_pS664	870.667	0.08786	-1
Bap1.c.4	Paxillin	870.667	0.49718	1
Lck	PR	870.667	0.06966	-1
E.Cadherin	Notch1	870.833	0.06963	1
eEF2	p90RSK	871	0.06961	1
INPP4B	XRCC1	871.167	0.06961	-1
14.3.3_zeta	AMPK_alpha	871.333	0.06958	1
CD31	PRAS40_pT246	871.5	0.49674	-1
MEK1	YAP_pS127	871.667	0.06952	-1
NF.kB.p65_pS536	YAP	871.833	0.49633	-1
53BP1	AMPK_alpha	872	0.06945	1
Collagen_VI	E.Cadherin	872.167	0.49573	-1
PKC.pan_BetaII_pS660	Rictor_pT1135	872.333	0.06939	1
BRCA2	CD49b	872.5	0.06937	1
14.3.3_zeta	EGFR_pY1173	872.667	0.09086	-1
4E.BP1	STAT3_pY705	872.833	0.0693	-1
14.3.3_zeta	Rad50	873	0.06924	1
ATM	ER.alpha	873.167	0.06919	1
Chk1_pS345	MEK1_pS217_S221	873.333	0.03864	1
eEF2K	MYH11	873.333	0.06919	-1
Beclin	FASN	873.5	0.06919	-1
ER.alpha	RBM15	873.667	0.49307	-1
14.3.3_epsilon	PKC.alpha_pS657	873.833	0.06916	-1
p90RSK	PRDX1	874	0.06912	-1
14.3.3_zeta	XRCC1	874.167	0.06911	1
Chk1_pS345	Rad51	874.333	0.0691	1
Claudin.7	Syk	874.5	0.0691	1
eEF2K	MEK1_pS217_S221	874.667	0.12887	-1
Mre11	p70S6K	874.833	0.49179	-1
mTOR_pS2448	Src_pY527	874.833	0.26244	1
EGFR	eIF4G	875	0.08952	1
HER3	p38_pT180_Y182	875	0.12876	-1
N.Cadherin	Smad1	875	0.06887	-1
NF.kB.p65_pS536	Src_pY416	875.167	0.06886	1
ER.alpha_pS118	MEK1	875.5	0.06883	-1
Chk1	TAZ	875.667	0.12847	1
MEK1	PDK1	875.667	0.06882	-1
Annexin_VII	P.Cadherin	875.833	0.06881	1
AR	Smad4	876	0.25349	1
c.Jun_pS73	YAP	876	0.0688	-1
ER.alpha	HER3_pY1289	876	0.49033	1
Beclin	BRCA2	876.167	0.06879	1
c.Myc	ER.alpha_pS118	876.333	0.06875	1
E.Cadherin	Mre11	876.5	0.49005	-1
ACC_pS79	YB.1	876.667	0.06869	-1
HER3_pY1289	p70S6K	876.667	0.12829	-1
ERK2	MYH11	877	0.08959	1
ER.alpha_pS118	PRAS40_pT246	877.167	0.06866	-1
Akt_pS473	CDK1	877.333	0.06864	1
C.Raf_pS338	Src_pY527	877.5	0.12817	1
Collagen_VI	ERK2	877.5	0.06861	1
Fibronectin	FoxM1	877.5	0.26834	-1
JNK2	Lck	877.667	0.06856	1
53BP1	Lck	877.833	0.08854	-1
JNK2	PAI.1	877.833	0.06855	-1
Heregulin	Src_pY416	878	0.06853	-1
Bap1.c.4	p38_pT180_Y182	878.167	0.23091	-1
Bap1.c.4	PKC.alpha	878.167	0.12782	-1
mTOR_pS2448	Smad4	878.167	0.06849	-1
MYH11	Myosin.IIa_pS1943	878.333	0.06848	1
14.3.3_beta	p70S6K	878.5	0.12777	-1
CDK1	MEK1	878.5	0.06848	1
INPP4B	PREX1	878.667	0.06847	-1
ARHI	CD31	878.833	0.4882	1
Beclin	Rad50	878.833	0.06847	-1
Bid	Stathmin	878.833	0.23849	1
c.Met_pY1235	ETS.1	879.167	0.06841	-1
Bax	INPP4B	879.333	0.06838	-1
eEF2	PR	879.333	0.48745	-1
PREX1	STAT5.alpha	879.5	0.06838	-1
ACVRL1	Smad4	879.833	0.15563	1
ARHI	Cyclin_D1	879.833	0.06831	1
ARID1A	PEA.15	880	0.06831	-1
Bid	Chk1	880	0.12707	1
PKC.pan_BetaII_pS660	Shc_pY317	880.167	0.0683	1
14.3.3_zeta	Annexin.1	880.333	0.06829	1
Caveolin.1	PKC.alpha	880.333	0.12703	1
BRCA2	PKC.alpha_pS657	880.5	0.06828	-1
CD31	Ku80	880.667	0.48623	-1
GAB2	HER2	880.667	0.12701	1
eIF4E	GAPDH	880.833	0.03717	1
MIG.6	PEA.15	880.833	0.06825	-1
BRCA2	G6PD	881	0.06821	1
AMPK_alpha	beta.Catenin	881.167	0.09106	1
Bcl.2	XBP1	881.167	0.06821	-1
HER2_pY1248	PI3K.p85	881.167	0.08668	-1
ACC1	Bcl.xL	881.333	0.0682	1
Bcl.xL	GAPDH	881.667	0.06818	1
c.Met_pY1235	Chk1_pS345	881.667	0.03702	-1
GATA3	SCD1	881.833	0.06812	-1
p90RSK	STAT5.alpha	882	0.06808	1
Bak	Fibronectin	882.167	0.06805	1
mTOR_pS2448	Stathmin	882.167	0.12656	-1
53BP1	ARID1A	882.333	0.2354	1
JNK_pT183_Y185	MEK1_pS217_S221	882.333	0.23522	1
Bap1.c.4	Mre11	882.5	0.48397	-1
p27_pT157	TAZ	882.5	0.06794	1
53BP1	PCNA	882.667	0.06794	-1
Shc_pY317	STAT3_pY705	882.667	0.03664	1
CDK1	Myosin.IIa_pS1943	882.833	0.06793	-1
STAT3_pY705	YAP_pS127	882.833	0.03664	1
IRS1	p70S6K_pT389	883	0.06791	-1
Akt_pS473	Chk2_pT68	883.167	0.06791	-1
c.Jun_pS73	XRCC1	883.333	0.0679	1
Mre11	Smad4	883.667	0.48315	1
PAI.1	RBM15	883.667	0.28641	-1
p27_pT157	p38_pT180_Y182	883.833	0.06786	-1
14.3.3_zeta	N.Cadherin	884	0.06784	1
GAB2	N.Cadherin	884	0.12615	-1
Rab11	TAZ	884.167	0.06783	1
p62.LCK.ligand	PDCD4	884.333	0.06781	-1
53BP1	CDK1	884.5	0.08639	-1
AMPK_alpha	MAPK_pT202_Y204	884.5	0.0678	-1
G6PD	HER2_pY1248	884.5	0.48223	-1
FOXO3a	NF2	884.667	0.17505	-1
P.Cadherin	p90RSK	884.667	0.06779	-1
Bap1.c.4	CD31	884.833	0.48181	-1
p38_pT180_Y182	Rad50	884.833	0.06778	-1
ACC_pS79	Src_pY416	885	0.06777	-1
Akt_pT308	Src_pY527	885	0.24621	1
PAI.1	PDCD4	885	0.26751	-1
4E.BP1_pS65	Smad4	885.333	0.06771	1
HER2_pY1248	Mre11	885.5	0.12578	-1
C.Raf_pS338	MIG.6	885.667	0.06764	1
Notch1	p27_pT198	885.667	0.04729	1
AMPK_pT172	p70S6K	885.833	0.12578	1
Notch1	VEGFR2	885.833	0.06764	-1
Tuberin	VHL	885.833	0.04621	1
14.3.3_zeta	Bax	886	0.07274	1
AMPK_alpha	SF2	886	0.06761	-1
beta.Catenin	eIF4G	886.167	0.48018	1
c.Myc	Rab11	886.167	0.06759	-1
Ku80	MAPK_pT202_Y204	886.167	0.12575	-1
AMPK_alpha	Chk2	886.333	0.06758	1
Bim	c.Met_pY1235	886.5	0.06753	-1
Notch1	Paxillin	886.5	0.48014	1
4E.BP1_pT70	Caspase.7_cleavedD198	886.833	0.06752	1
Fibronectin	LKB1	886.833	0.12557	1
FOXO3a_pS318_S321	p27_pT198	886.833	0.07242	-1
C.Raf_pS338	NF2	887	0.08753	-1
Cyclin_E2	FASN	887	0.47868	1
Lck	PTEN	887	0.03542	1
LKB1	Rictor_pT1135	887	0.06752	1
CDK1	p38_pT180_Y182	887.167	0.0675	1
Smad3	YAP	887.333	0.06747	1
4E.BP1_pS65	Chk2	887.5	0.08978	-1
c.Kit	Rad50	887.667	0.03509	-1
ASNS	CD49b	887.833	0.03501	1
Caveolin.1	PKC.alpha_pS657	887.833	0.12528	1
Chk1	INPP4B	887.833	0.0726	-1
ER.alpha	PCNA	887.833	0.47775	-1
p27_pT198	Tuberin_pT1462	887.833	0.06742	-1
C.Raf	p70S6K_pT389	888	0.0674	-1
Raptor	Src_pY416	888	0.03501	-1
eIF4E	MAPK_pT202_Y204	888.167	0.06736	-1
Heregulin	XBP1	888.333	0.06734	-1
ASNS	p62.LCK.ligand	888.5	0.06733	1
Annexin.1	eEF2K	888.667	0.47745	-1
NDRG1_pT346	TIGAR	888.667	0.06732	1
Bak	Mre11	888.833	0.24908	1
ETS.1	TSC1	888.833	0.1252	-1
PTEN	TRFC	888.833	0.04485	1
Rad50	Src	889	0.06723	1
Smad1	TAZ	889	0.08853	-1
ARHI	p70S6K_pT389	889.167	0.08602	1
Bcl.xL	Rictor_pT1135	889.167	0.06716	-1
eIF4G	p38_pT180_Y182	889.167	0.12514	-1
B.Raf	Ku80	889.333	0.47684	1
c.Kit	Rad51	889.333	0.08598	-1
CD49b	PAI.1	889.333	0.06708	1
TIGAR	TRFC	889.5	0.06706	1
4E.BP1_pT70	TIGAR	889.667	0.06706	1
Caveolin.1	FASN	889.833	0.09007	-1
NDRG1_pT346	Src_pY416	889.833	0.0347	1
Beclin	PREX1	890	0.06705	1
LKB1	Tuberin	890	0.12502	-1
mTOR	STAT3_pY705	890	0.03462	-1
Akt	Bad_pS112	890.333	0.12496	1
eEF2	HSP70	890.333	0.06703	-1
NF.kB.p65_pS536	PDCD4	890.333	0.24408	1
Acetyl.a.Tubulin.Lys40	AMPK_pT172	890.5	0.06701	1
AR	C.Raf_pS338	890.5	0.47616	1
CDK1	GSK3.alpha.beta	890.667	0.06699	1
HSP70	p70S6K	890.667	0.12488	-1
Notch1	Smad3	890.833	0.06696	-1
Bak	Bim	891	0.06696	1
PR	SCD1	891	0.03426	1
MIG.6	SCD1	891.333	0.06689	1
GATA3	MIG.6	891.5	0.04141	1
c.Myc	Raptor	891.667	0.06686	1
EGFR	HER3	891.833	0.08793	1
4E.BP1_pS65	Rictor_pT1135	892	0.06675	1
c.Met_pY1235	PR	892	0.13699	1
Caveolin.1	JNK_pT183_Y185	892.167	0.06675	1
JNK2	PREX1	892.333	0.06674	-1
PRAS40_pT246	Smad4	892.333	0.47424	-1
AMPK_alpha	HER3	892.5	0.06673	1
Bim	BRCA2	892.667	0.06671	1
p90RSK_pT359_S363	Tuberin_pT1462	892.667	0.1245	1
Fibronectin	RBM15	892.833	0.47348	-1
c.Jun_pS73	Claudin.7	893	0.06658	-1
Rab11	STAT3_pY705	893.167	0.06654	1
Beclin	JNK2	893.333	0.06653	-1
Bid	Tuberin	893.5	0.24623	-1
Cyclin_E1	Rictor_pT1135	893.5	0.06646	-1
ERK2	Lck	893.5	0.08592	1
14.3.3_epsilon	beta.Catenin	893.667	0.47209	-1
PEA15_pS116	Smad4	893.667	0.13583	-1
14.3.3_epsilon	Heregulin	893.833	0.47208	1
14.3.3_epsilon	PI3K.p110.alpha	894	0.08803	1
EGFR_pY1068	mTOR_pS2448	894	0.06642	1
Cyclin_B1	S6	894.167	0.47193	1
ER.alpha	p70S6K_pT389	894.167	0.06642	1
PAI.1	Smad3	894.167	0.03353	-1
PEA.15	Rb_pS807_S811	894.333	0.06637	-1
JNK_pT183_Y185	PCNA	894.5	0.06634	-1
p70S6K_pT389	TRFC	894.5	0.03341	-1
Rad51	TSC1	894.5	0.47146	-1
p27_pT157	Src	894.667	0.06633	1
PREX1	RBM15	894.667	0.47144	-1
ACVRL1	S6	894.833	0.47111	-1
EGFR_pY1068	XBP1	894.833	0.06632	-1
Bcl.xL	FASN	895	0.06632	-1
G6PD	PAI.1	895	0.47111	1
4E.BP1_pT37T46	Bid	895.167	0.06626	-1
G6PD	RBM15	895.167	0.47106	-1
p90RSK	YAP_pS127	895.167	0.03324	-1
Akt	SCD1	895.333	0.47099	-1
Akt	TSC1	895.5	0.0662	1
JNK2	PEA15_pS116	895.5	0.08685	1
c.Met_pY1235	CDK1	895.667	0.06618	1
Chk1	GSK3.alpha.beta	895.667	0.03314	1
GSK3_pS9	NF.kB.p65_pS536	895.667	0.47086	1
Acetyl.a.Tubulin.Lys40	PKC.pan_BetaII_pS660	895.833	0.08651	1
Bim	C.Raf_pS338	895.833	0.06616	-1
E.Cadherin	eIF4G	896	0.46996	1
GAPDH	YAP	896	0.06614	-1
eIF4G	G6PD	896.333	0.46974	-1
VEGFR2	XBP1	896.333	0.06611	-1
Acetyl.a.Tubulin.Lys40	Ku80	896.667	0.066	1
HER2	mTOR	896.833	0.12354	1
p38_pT180_Y182	PKC.alpha_pS657	896.833	0.06598	-1
cIAP	PR	897	0.03269	-1
14.3.3_epsilon	YB.1_pS102	897.167	0.1235	-1
CD31	HER3	897.167	0.46924	-1
IGFBP2	STAT5.alpha	897.167	0.06597	-1
Rab.25	Raptor	897.333	0.06596	1
ARHI	C.Raf_pS338	897.5	0.06595	1
Bim	Rab.25	897.5	0.03253	-1
c.Met_pY1235	YAP	897.5	0.28125	1
HER3_pY1289	PR	897.5	0.46903	1
Chk2	Mre11	897.667	0.07766	-1
PKC.alpha	S6_pS235_S236	897.833	0.0659	-1
MEK1	P.Cadherin	898	0.06582	1
AR	N.Ras	898.167	0.46811	1
G6PD	p70S6K_pT389	898.333	0.06578	1
p70S6K	STAT5.alpha	898.333	0.46806	1
S6_pS240_S244	Src_pY416	898.5	0.06573	1
c.Myc	Caspase.7_cleavedD198	898.667	0.03231	-1
14.3.3_epsilon	Annexin_VII	899	0.08807	1
Chk1	PTEN	899	0.06567	1
S6	TAZ	899.167	0.22718	-1
Akt	N.Ras	899.333	0.46691	-1
eIF4E	p27_pT198	899.333	0.06561	-1
beta.Catenin	eEF2K	899.5	0.46688	1
c.Myc	FoxM1	899.5	0.06559	1
Cyclin_D1	HER3_pY1289	899.5	0.1229	1
A.Raf_pS299	c.Met_pY1235	899.667	0.13354	1
NDRG1_pT346	Src	899.667	0.03216	-1
Myosin.IIa_pS1943	STAT3_pY705	899.833	0.06557	-1
p90RSK_pT359_S363	PKC.pan_BetaII_pS660	899.833	0.1229	1
14.3.3_epsilon	eIF4G	900.167	0.46619	-1
eEF2K	p38_MAPK	900.167	0.2444	-1
cIAP	VHL	900.333	0.06548	1
HER2	Mre11	900.333	0.4661	-1
Bcl.xL	Rab11	900.5	0.06548	1
c.Jun_pS73	Lck	900.5	0.46593	-1
Fibronectin	Raptor	900.5	0.03198	1
IGFBP2	Rb_pS807_S811	900.667	0.06543	-1
4E.BP1	S6_pS240_S244	900.833	0.03184	-1
IGFBP2	PDK1_pS241	900.833	0.06542	-1
ASNS	S6	901	0.08562	1
GAB2	NDRG1_pT346	901	0.06542	1
CD31	GSK3.alpha.beta_pS21_S9	901.167	0.12246	-1
ER.alpha_pS118	mTOR_pS2448	901.167	0.06537	-1
Acetyl.a.Tubulin.Lys40	HER2	901.333	0.08583	1
Fibronectin	G6PD	901.333	0.46537	1
14.3.3_beta	53BP1	901.5	0.12244	-1
Akt_pS473	Rad50	901.5	0.03167	-1
C.Raf	Smad1	901.5	0.06531	1
14.3.3_beta	PDK1_pS241	901.667	0.0653	-1
Bcl.xL	ER.alpha	901.833	0.06515	-1
C.Raf_pS338	eEF2	902	0.22615	-1
CD31	FoxM1	902	0.46487	-1
4E.BP1_pS65	BRCA2	902.167	0.06512	-1
EGFR_pY1068	TAZ	902.167	0.12237	-1
INPP4B	Tuberin	902.167	0.07051	1
NDRG1_pT346	YAP_pS127	902.333	0.06511	1
RBM15	Rictor_pT1135	902.333	0.08779	-1
AMPK_alpha	Rad50	902.5	0.06506	1
Bcl.2	Cyclin_B1	902.5	0.08536	-1
Caveolin.1	CDK1	902.667	0.06505	1
GATA3	p38_MAPK	902.833	0.03137	-1
PEA.15	SF2	902.833	0.06504	-1
beta.Catenin	mTOR	903	0.46395	1
PR	XBP1	903	0.06501	-1
53BP1	HER2	903.167	0.13232	1
PTEN	STAT5.alpha	903.167	0.03126	1
Rad50	Src_pY527	903.167	0.06497	-1
Bap1.c.4	MAPK_pT202_Y204	903.333	0.12219	-1
c.Met_pY1235	S6	903.333	0.06495	-1
Rad51	YAP_pS127	903.5	0.06494	-1
ACVRL1	p27_pT157	903.667	0.03123	-1
B.Raf	Fibronectin	903.667	0.28095	-1
p38_pT180_Y182	PREX1	903.667	0.06493	1
AMPK_alpha	JNK_pT183_Y185	903.833	0.06493	-1
Akt_pS473	PKC.pan_BetaII_pS660	904	0.46343	1
PKC.alpha_pS657	PRDX1	904	0.06491	-1
14.3.3_epsilon	Akt_pS473	904.167	0.0649	-1
Rab11	Tuberin	904.167	0.23845	-1
Bcl.2	Collagen_VI	904.333	0.08534	1
ER.alpha_pS118	PR	904.333	0.08595	1
NF.kB.p65_pS536	Rad51	904.333	0.23491	-1
Smad4	XRCC1	904.333	0.06486	1
CDK1	LKB1	904.5	0.06484	1
Cyclin_E2	PDCD4	904.5	0.12157	-1
FoxM1	Mre11	904.5	0.46304	-1
c.Met_pY1235	p27_pT198	904.667	0.06484	-1
SCD1	Smad4	904.667	0.46304	1
ASNS	PCNA	904.833	0.031	1
14.3.3_epsilon	Cyclin_E2	905	0.12129	1
14.3.3_epsilon	YAP	905	0.46265	1
Chk2	MEK1	905	0.06481	-1
Cyclin_D1	eIF4E	905.167	0.06473	-1
B.Raf	G6PD	905.333	0.46231	-1
eIF4E	PI3K.p110.alpha	905.333	0.06472	1
G6PD	PKC.pan_BetaII_pS660	905.333	0.12103	-1
PKC.pan_BetaII_pS660	Rad51	905.333	0.22318	-1
HER2_pY1248	IRS1	905.5	0.0647	1
LKB1	NF.kB.p65_pS536	905.5	0.28422	-1
53BP1	Paxillin	905.667	0.24179	1
CD49b	p70S6K_pT389	905.667	0.03084	1
PCNA	TSC1	905.667	0.06469	-1
mTOR	p27_pT198	905.833	0.06464	1
B.Raf	RBM15	906	0.46175	1
eIF4G	JNK_pT183_Y185	906	0.12097	-1
[truncated: 605 more rows]

## Sheet: D) GBM
ANTIBODY.1	ANTIBODY.2	consensusRank	consensusWeight	spearmanSign
S6_pS235_S236	S6_pS240_S244	1.833	0.97472	1
PKC.alpha	PKC.alpha_pS657	3.833	0.83077	1
EGFR_pY1068	EGFR_pY1173	4	0.84508	1
GSK3.alpha.beta_pS21_S9	GSK3_pS9	4.5	0.70891	1
Akt_pS473	Akt_pT308	5.167	0.69736	1
PI3K.p85	PTEN	8.833	0.58397	1
EGFR_pY1173	HER2_pY1248	9	0.60618	1
ACC_pS79	ACC1	10	0.58114	1
EGFR	EGFR_pY1068	12.667	0.50341	1
PKC.alpha_pS657	PKC.pan_BetaII_pS660	21.333	0.49848	1
mTOR	Raptor	21.833	0.41887	1
PKC.alpha	PKC.delta_pS664	26.333	0.50938	1
ERK2	PEA.15	37.833	0.37611	1
PDK1	PDK1_pS241	38.167	0.47409	1
Cyclin_B1	FoxM1	39.167	0.40498	1
MAPK_pT202_Y204	YB.1_pS102	40.833	0.38317	1
EGFR_pY1068	HER2_pY1248	43.5	0.57966	1
N.Ras	SF2	48.667	0.38557	1
CD20	GATA3	53.833	0.34543	1
ARID1A	Bap1.c.4	59.667	0.33349	1
beta.Catenin	N.Cadherin	68.667	0.36207	1
GSK3.alpha.beta_pS21_S9	Tuberin_pT1462	70.333	0.35163	1
mTOR	Tuberin	70.5	0.38785	1
Bid	Rab11	90	0.30029	1
EGFR	EGFR_pY1173	93	0.40491	1
Bak	Bid	94.167	0.34433	1
4E.BP1_pT70	HSP70	94.833	0.2861	1
14.3.3_beta	ARHI	95.333	0.46611	1
N.Ras	SCD1	96.667	0.29771	1
Caveolin.1	Collagen_VI	97.667	0.30319	1
PKC.delta_pS664	PKC.pan_BetaII_pS660	100.667	0.3577	1
14.3.3_beta	ACVRL1	102.5	0.35494	1
Bid	Mre11	103.167	0.2924	1
c.Met_pY1235	Chk2_pT68	108	0.29473	1
ACVRL1	ARHI	112.5	0.33373	1
HSP70	Rab11	124.5	0.29982	1
IGFBP2	PAI.1	124.833	0.26866	1
Caveolin.1	PAI.1	125	0.27635	1
Ku80	RBM15	130	0.28225	1
ETS.1	PEA15_pS116	134	0.31647	1
CD31	Smad4	134.5	0.27027	1
B.Raf	MEK1	144.5	0.26702	1
PRAS40_pT246	Tuberin_pT1462	148.333	0.25906	1
Mre11	Rab11	150.667	0.34381	1
53BP1	p70S6K	151.5	0.28407	1
eIF4G	TSC1	158.5	0.25868	1
ETS.1	XBP1	163.167	0.28351	1
Akt_pS473	GSK3_pS9	165.333	0.31141	1
HER2_pY1248	Src_pY416	166.833	0.29229	1
Bak	Claudin.7	170.5	0.25312	1
JNK_pT183_Y185	MEK1	170.667	0.25907	1
S6	S6_pS235_S236	178.167	0.25663	1
Akt_pT308	GSK3_pS9	183.833	0.32377	1
Collagen_VI	p21	189.5	0.25727	1
ACC_pS79	FASN	196.667	0.24122	1
Rab.25	SF2	197.833	0.25479	1
4E.BP1_pT37T46	Rb_pS807_S811	198	0.24844	1
PKC.alpha_pS657	PKC.delta_pS664	207.667	0.51047	1
PKC.alpha	PKC.pan_BetaII_pS660	209	0.49318	1
CD20	Rab11	212.833	0.38157	1
Cyclin_E2	Rad51	219.5	0.24168	1
Bap1.c.4	FASN	221.167	0.24042	1
c.Met_pY1235	Mre11	223.833	0.37197	1
Bad_pS112	p38_pT180_Y182	228	0.23377	1
Rictor	Tuberin	236.667	0.23332	1
Bid	Caspase.7_cleavedD198	239.5	0.26168	1
GSK3.alpha.beta	PDK1_pS241	239.5	0.2857	1
14.3.3_beta	Rab.25	244	0.33371	1
Annexin_VII	N.Ras	245.833	0.31169	1
GSK3.alpha.beta_pS21_S9	PRAS40_pT246	247	0.23516	1
mTOR	mTOR_pS2448	249.167	0.25444	1
Tuberin	Tuberin_pT1462	250	0.23186	1
mTOR	Rab11	250.167	0.29254	-1
14.3.3_beta	N.Ras	250.333	0.41043	1
Annexin_VII	ARHI	250.833	0.24603	1
p38_MAPK	Syk	255	0.22435	1
14.3.3_beta	A.Raf_pS299	262.667	0.26885	1
EGFR	HER2_pY1248	262.667	0.33046	1
Fibronectin	TAZ	268.167	0.23902	1
eIF4G	p70S6K	271.5	0.23302	1
ACC1	mTOR	273	0.2526	1
Chk2_pT68	Cyclin_D1	273	0.30596	1
HSP70	Mre11	281.167	0.23502	1
Raptor	TSC1	281.667	0.2412	1
Mre11	Rad51	282.333	0.31796	1
Fibronectin	p21	285.333	0.22445	1
ATM	Tuberin	286	0.24062	1
4E.BP1_pT70	Chk2_pT68	289.833	0.2341	1
Myosin.IIa_pS1943	NF2	290.167	0.2264	1
Chk2	eEF2	293.667	0.22566	1
ATM	mTOR	299.667	0.2292	1
Caspase.7_cleavedD198	Claudin.7	305.167	0.29241	1
MAPK_pT202_Y204	MEK1_pS217_S221	307	0.23278	1
PI3K.p110.alpha	PTEN	313.333	0.22951	1
ACC1	FASN	314.333	0.28338	1
Akt_pT308	Tuberin_pT1462	319.5	0.22252	1
CD31	p53	321.667	0.227	1
CD31	Tuberin	324.833	0.34874	-1
AMPK_alpha	AMPK_pT172	329.167	0.21683	1
c.Met_pY1235	p27_pT157	331.167	0.21982	1
Annexin.1	YAP_pS127	331.833	0.2126	1
Chk2	PCNA	333.5	0.22382	1
MEK1	p70S6K_pT389	345.167	0.21861	1
Chk1	Rad51	349.667	0.26462	1
B.Raf	GSK3.alpha.beta	352.167	0.25189	1
Claudin.7	YAP	358.333	0.21763	1
Fibronectin	PAI.1	359	0.24714	1
4E.BP1_pT70	Mre11	361.5	0.21243	1
mTOR	PREX1	364.833	0.24058	1
Cyclin_E2	Stathmin	366.333	0.21728	1
Chk2_pT68	Rab11	372.833	0.42659	1
PKC.pan_BetaII_pS660	Tuberin	374.333	0.45952	1
Chk2_pT68	Mre11	378.833	0.42112	1
14.3.3_beta	SCD1	379.167	0.40959	1
Bap1.c.4	Dvl3	379.5	0.25769	1
RBM15	Tuberin	380	0.24518	1
c.Met_pY1235	Rad51	380.833	0.40286	1
CD20	Cyclin_D1	382.167	0.39841	1
Myosin.IIa_pS1943	VEGFR2	382.167	0.20657	1
p38_MAPK	p38_pT180_Y182	383	0.22993	1
GSK3.alpha.beta	GSK3.alpha.beta_pS21_S9	383.5	0.27918	1
c.Myc	CD20	384.833	0.22049	1
GAB2	GSK3.alpha.beta	385	0.21002	1
p27_pT157	XBP1	385.333	0.20351	1
Chk1	Cyclin_E2	386.5	0.25196	1
ATM	RBM15	388.5	0.38748	1
Raptor	Tuberin	388.667	0.38995	1
ARHI	Rab.25	391.833	0.38075	1
c.Met_pY1235	CD20	392.833	0.39416	1
ATM	Claudin.7	393	0.21477	-1
N.Ras	Rab.25	393.667	0.36941	1
PDK1_pS241	PKC.pan_BetaII_pS660	395	0.38687	1
Rab11	Tuberin	396	0.39816	-1
AMPK_pT172	PREX1	397.667	0.21656	1
P.Cadherin	PAI.1	398	0.19976	1
53BP1	RBM15	400.333	0.37018	1
Akt	Cyclin_D1	400.333	0.26131	-1
14.3.3_beta	FOXO3a	401.833	0.36616	1
Bak	Caspase.7_cleavedD198	403.333	0.359	1
Akt_pT308	GSK3.alpha.beta_pS21_S9	405.167	0.35095	1
Annexin_VII	G6PD	405.167	0.19924	1
EGFR_pY1068	Src_pY416	408.167	0.27707	1
Akt_pS473	GSK3.alpha.beta_pS21_S9	410	0.34895	1
EGFR_pY1173	Src_pY416	410	0.25154	1
Cyclin_D1	Mre11	412.667	0.38756	1
Chk2_pT68	Stathmin	413.167	0.33896	1
53BP1	GATA3	415.833	0.26678	-1
PDK1_pS241	Tuberin	416.333	0.3635	1
HER2	PEA15_pS116	418.5	0.16658	1
JNK_pT183_Y185	PKC.pan_BetaII_pS660	420.167	0.19987	1
53BP1	Akt	420.833	0.33776	1
ARHI	SCD1	421.5	0.33735	1
53BP1	Ku80	421.667	0.3405	1
A.Raf_pS299	SCD1	422	0.21922	1
TSC1	Tuberin	422.167	0.24447	1
mTOR	Rictor	422.333	0.21069	1
B.Raf	Tuberin	423.167	0.34236	1
Beclin	CD31	425.167	0.33615	1
Fibronectin	HSP70	429.5	0.20784	1
A.Raf_pS299	ARHI	433.833	0.32598	1
ACVRL1	FOXO3a	434.5	0.32484	1
B.Raf	PDK1_pS241	435.167	0.3299	1
ATM	Rad50	435.5	0.20522	1
Rab11	RBM15	436.667	0.34275	-1
PKC.alpha_pS657	PREX1	437.333	0.33484	1
PKC.pan_BetaII_pS660	PTEN	439.5	0.33425	1
p27_pT198	YAP	440	0.20325	1
AMPK_pT172	TSC1	440.167	0.32162	1
PKC.alpha_pS657	PTEN	440.167	0.33371	1
PREX1	Raptor	440.5	0.22305	1
Bap1.c.4	RBM15	440.667	0.31853	1
ERK2	MAPK_pT202_Y204	441.333	0.17913	1
ACC1	Mre11	441.667	0.32201	-1
HSP70	TAZ	443.5	0.31945	1
FOXO3a	PR	444.833	0.31845	1
4E.BP1_pT70	beta.Catenin	448.333	0.3138	-1
Mre11	mTOR	449.333	0.33808	-1
ATM	C.Raf	450	0.2039	1
PI3K.p110.alpha	PI3K.p85	451.167	0.22933	1
53BP1	CD20	453	0.32749	-1
Cyclin_D1	Rab11	453	0.3353	1
Akt	Caspase.7_cleavedD198	453.333	0.32347	-1
GSK3.alpha.beta	p70S6K	453.667	0.20734	1
FOXO3a	N.Ras	456.667	0.31588	1
mTOR_pS2448	PKC.pan_BetaII_pS660	457.167	0.30843	1
MIG.6	TAZ	460.167	0.19972	1
FOXO3a	SF2	460.333	0.2387	1
PKC.alpha_pS657	Tuberin	462.167	0.38991	1
4E.BP1_pS65	c.Kit	463	0.202	1
c.Myc	IRS1	465.5	0.198	1
mTOR	PKC.pan_BetaII_pS660	466.167	0.37354	1
Chk2_pT68	Claudin.7	467	0.31593	1
Claudin.7	mTOR	468.333	0.30991	-1
Fibronectin	PKC.alpha	468.333	0.31568	-1
mTOR	Smad1	469.167	0.3046	1
p38_MAPK	STAT5.alpha	469.667	0.19699	1
ACC_pS79	AMPK_pT172	471	0.15712	1
cIAP	Smad1	471	0.19961	1
HER3	Smad4	471	0.22773	1
CD20	Claudin.7	471.833	0.31301	1
Claudin.7	Tuberin	471.833	0.31371	-1
ACVRL1	Annexin_VII	472.833	0.30738	1
beta.Catenin	PKC.delta_pS664	472.833	0.25131	1
C.Raf	RBM15	474.333	0.29798	1
ACVRL1	PRDX1	475.667	0.23635	1
53BP1	CD31	476.833	0.31147	-1
Lck	Syk	477.5	0.16666	1
Chk1	Mre11	478	0.30017	1
EGFR_pY1068	Shc_pY317	479.167	0.19262	1
CDK1	HER2_pY1248	480.167	0.14311	1
Cyclin_D1	GATA3	480.167	0.24682	1
CD20	CD31	481	0.31633	1
A.Raf_pS299	Rab.25	481.667	0.25147	1
Raptor	RBM15	482	0.22356	1
Chk2_pT68	mTOR	482.667	0.32838	-1
Bap1.c.4	Chk2	484	0.22853	1
beta.Catenin	PKC.alpha	484.5	0.30223	1
Bak	Mre11	485.5	0.30555	1
PKC.alpha	Tuberin	485.833	0.3892	1
ARHI	N.Ras	486.833	0.22454	1
PKC.alpha	PTEN	486.833	0.30956	1
4E.BP1_pT37T46	GSK3_pS9	488.167	0.19381	1
Caspase.7_cleavedD198	ER.alpha	488.5	0.23012	1
Annexin_VII	SCD1	489.5	0.2315	1
Claudin.7	Mre11	490.333	0.30138	1
GSK3.alpha.beta	Tuberin	492.167	0.30451	1
mTOR_pS2448	YB.1_pS102	492.167	0.19004	1
c.Met_pY1235	Cyclin_D1	492.333	0.30613	1
Bak	FOXO3a	494.5	0.24999	1
GSK3_pS9	Tuberin_pT1462	494.667	0.28303	1
GSK3.alpha.beta	mTOR	496.667	0.32201	1
Fibronectin	PKC.alpha_pS657	498.167	0.2966	-1
mTOR	RBM15	500	0.31568	1
AMPK_alpha	TSC1	500.5	0.28723	1
Annexin_VII	Heregulin	500.667	0.28866	1
ERK2	PKC.alpha_pS657	503.333	0.29755	1
Akt	mTOR	503.833	0.30432	1
Myosin.IIa_pS1943	S6_pS235_S236	504.667	0.28479	1
JNK_pT183_Y185	p70S6K_pT389	505	0.29272	1
eIF4G	STAT5.alpha	505.333	0.29461	1
Rab11	TAZ	505.667	0.29242	1
mTOR_pS2448	PRAS40_pT246	506.5	0.21434	1
A.Raf_pS299	N.Ras	506.667	0.29142	1
Chk1	TAZ	508.167	0.28285	1
FOXO3a	Rab.25	508.5	0.29156	1
Akt	Ku80	509.333	0.23146	1
ER.alpha_pS118	MEK1	510.833	0.19714	1
Bid	mTOR	511.333	0.29087	-1
PAI.1	TAZ	511.667	0.239	1
53BP1	Bap1.c.4	512.833	0.28708	1
GATA3	Rab11	513.833	0.28885	1
mTOR	TSC1	515.333	0.31464	1
Myosin.IIa_pS1943	YB.1	516.333	0.18899	1
Bad_pS112	STAT5.alpha	517.833	0.22347	1
Caspase.7_cleavedD198	CD31	522.5	0.3004	1
STAT5.alpha	Stathmin	522.667	0.23931	-1
Bak	STAT5.alpha	524.5	0.27991	-1
Akt_pS473	PRAS40_pT246	524.833	0.22356	1
ATM	STAT5.alpha	526.333	0.27765	1
Caveolin.1	VEGFR2	526.5	0.20666	1
ACC_pS79	mTOR	528	0.30759	1
CD31	Rab11	528	0.30867	1
CD20	Rad51	528.167	0.2992	1
Annexin_VII	FOXO3a	528.833	0.27888	1
Akt	CD31	529.167	0.28796	-1
Fibronectin	Tuberin	529.167	0.29568	-1
53BP1	Smad1	529.667	0.22822	1
ACC1	TAZ	529.833	0.28619	-1
53BP1	Heregulin	531.333	0.27467	-1
c.Met_pY1235	Rab11	531.667	0.30737	1
Bap1.c.4	c.Met_pY1235	532.5	0.28166	-1
Rab11	Raptor	532.667	0.30116	-1
ETS.1	HER2	532.833	0.1669	1
Akt_pT308	PRAS40_pT246	533.833	0.27756	1
PKC.alpha_pS657	TSC1	534.167	0.28632	1
ETS.1	Rad51	534.333	0.2761	1
Chk2	Ku80	534.667	0.19288	1
CD31	N.Ras	534.833	0.23593	1
Akt	GSK3.alpha.beta	535.167	0.28858	1
4E.BP1	Bak	537.167	0.14242	1
4E.BP1_pS65	JNK_pT183_Y185	537.333	0.18493	1
Bap1.c.4	S6	537.333	0.20142	1
A.Raf_pS299	FOXO3a	537.833	0.20466	1
PKC.pan_BetaII_pS660	PREX1	538.167	0.28459	1
CD20	Chk1	538.833	0.27383	1
PKC.pan_BetaII_pS660	TSC1	538.833	0.28779	1
IRS1	TSC1	539.5	0.27396	-1
beta.Catenin	PKC.alpha_pS657	540.667	0.28058	1
4E.BP1_pS65	B.Raf	541	0.271	1
Rab11	TSC1	541.167	0.29875	-1
CD20	mTOR	541.667	0.31096	-1
p90RSK	PKC.pan_BetaII_pS660	547.833	0.23104	1
4E.BP1_pS65	MEK1	551.667	0.19204	1
AR	Smad1	552.5	0.20268	1
Smad4	XRCC1	553.333	0.26708	1
Beclin	INPP4B	553.5	0.17033	1
Fibronectin	MIG.6	553.5	0.27772	1
beta.Catenin	Fibronectin	554.5	0.27451	-1
PDCD4	STAT5.alpha	555.5	0.13421	1
Beclin	N.Ras	555.833	0.26565	1
B.Raf	PKC.pan_BetaII_pS660	557.833	0.27182	1
mTOR_pS2448	Tuberin	559	0.26472	1
Heregulin	N.Ras	559.5	0.2755	1
Bap1.c.4	BRCA2	562.833	0.2707	1
Bak	p27_pT198	568.5	0.26988	1
beta.Catenin	HSP70	568.667	0.26609	-1
eIF4G	RBM15	569.333	0.27941	1
Rad51	XBP1	570.167	0.26355	1
PTEN	Tuberin	570.667	0.28157	1
53BP1	ATM	571.167	0.27749	1
ACC1	Tuberin	572.667	0.27854	1
Raptor	Smad1	572.833	0.20115	1
ETS.1	p27_pT157	575.833	0.14256	1
SCD1	SF2	576	0.1355	1
MEK1	PDK1_pS241	576.333	0.27355	1
c.Met_pY1235	eIF4G	577.167	0.2741	-1
PKC.pan_BetaII_pS660	Smad4	581.167	0.27345	-1
GSK3.alpha.beta	PTEN	581.333	0.19454	1
N.Ras	PR	582.833	0.26127	1
53BP1	eIF4G	583.167	0.2801	1
CD31	TAZ	584.333	0.2692	1
MEK1_pS217_S221	YB.1_pS102	588.5	0.19075	1
Cyclin_D1	TSC1	589.167	0.28588	-1
Chk2_pT68	GATA3	589.333	0.22683	1
mTOR	PKC.alpha	589.333	0.44702	1
Fibronectin	PKC.pan_BetaII_pS660	590	0.28103	-1
A.Raf_pS299	G6PD	590.167	0.2433	1
AMPK_pT172	mTOR	590.5	0.25945	1
mTOR	PKC.alpha_pS657	591.333	0.44023	1
Bid	p53	592.167	0.26644	1
Caspase.7_cleavedD198	PR	593.667	0.20048	1
CD20	TSC1	594.333	0.27856	-1
Akt	Tuberin	595	0.29292	1
eIF4E	p38_MAPK	595.167	0.20497	1
RBM15	YAP	595.5	0.26522	-1
c.Met_pY1235	Chk1	596.667	0.26912	1
Cyclin_D1	Stathmin	597.167	0.22043	1
GSK3.alpha.beta	PKC.pan_BetaII_pS660	597.833	0.28144	1
GATA3	mTOR	598.167	0.26015	-1
mTOR	STAT5.alpha	598.333	0.26461	1
GSK3.alpha.beta	GSK3_pS9	599.833	0.27946	1
cIAP	mTOR	601.5	0.26507	1
ARHI	FOXO3a	601.667	0.26859	1
beta.Catenin	PREX1	601.667	0.27878	1
Caspase.7_cleavedD198	mTOR	601.833	0.27259	-1
beta.Catenin	TAZ	603.167	0.26004	-1
MEK1	PKC.pan_BetaII_pS660	603.667	0.26102	1
ACC_pS79	Dvl3	604.5	0.26151	1
DJ.1	PEA.15	607.833	0.21042	1
PEA15_pS116	YB.1	607.833	0.12615	1
ATM	Ku80	608	0.21827	1
cIAP	Tuberin	609	0.25357	1
ARID1A	Rad50	610.5	0.19991	1
C.Raf_pS338	MEK1_pS217_S221	612	0.14982	1
Collagen_VI	P.Cadherin	615	0.18511	1
eIF4G	Heregulin	615	0.26757	-1
Bak	PKC.pan_BetaII_pS660	615.333	0.26976	-1
Bad_pS112	p62.LCK.ligand	619	0.14868	1
Bak	Raptor	620.667	0.26352	-1
c.Met_pY1235	Claudin.7	622.5	0.27036	1
CD31	RBM15	624.333	0.28369	-1
14.3.3_beta	Annexin_VII	626.833	0.3188	1
GSK3_pS9	PRAS40_pT246	627.333	0.2536	1
G6PD	SCD1	629.833	0.17545	1
PKC.pan_BetaII_pS660	Raptor	630.5	0.28725	1
Bak	RBM15	631.333	0.25592	-1
GATA3	N.Ras	633.333	0.21961	1
Caspase.7_cleavedD198	Shc_pY317	634.833	0.20066	1
Mre11	TAZ	635.333	0.25974	1
p27_pT157	Rad51	635.333	0.20056	1
AMPK_pT172	Rictor_pT1135	635.5	0.1418	-1
PEA.15	PKC.alpha	635.5	0.25304	1
Bid	Tuberin	636.167	0.26314	-1
S6	S6_pS240_S244	639	0.20639	1
eIF4E	Heregulin	639.167	0.2477	-1
N.Ras	Smad4	639.333	0.24695	1
ACC_pS79	TAZ	639.5	0.26382	-1
PI3K.p85	TSC1	639.5	0.24995	1
Akt	Raptor	640	0.27275	1
PKC.alpha	Raptor	640.5	0.3874	1
c.Met_pY1235	RBM15	640.667	0.27116	-1
Collagen_VI	Fibronectin	643	0.18013	1
Claudin.7	RBM15	645.333	0.38299	-1
Tuberin	YAP	646.5	0.24438	-1
4E.BP1_pT70	Caspase.7_cleavedD198	647.667	0.24815	1
Akt	Bid	650.5	0.24654	-1
mTOR	PDK1_pS241	650.667	0.27502	1
14.3.3_epsilon	14.3.3_zeta	651.667	0.14481	1
Bak	Rab11	651.667	0.37607	1
ERK2	GAB2	652.833	0.13109	1
PKC.alpha_pS657	Raptor	653.333	0.37315	1
Caveolin.1	Tuberin	653.5	0.18859	-1
ATM	CD31	655.333	0.21627	-1
CD20	p38_pT180_Y182	656	0.24348	-1
Mre11	TSC1	657.5	0.36966	-1
Rab11	Rad51	657.667	0.27852	1
ATM	c.Met_pY1235	658	0.26343	-1
Dvl3	RBM15	658	0.24216	1
CD31	Mre11	659.667	0.28056	1
ATM	Rab11	659.833	0.36771	-1
Caspase.7_cleavedD198	CD20	660.5	0.27832	1
HSP70	PKC.alpha	661.333	0.24733	-1
MAPK_pT202_Y204	PDCD4	661.333	0.10845	1
beta.Catenin	mTOR	661.833	0.25816	1
Bid	Cyclin_D1	662.833	0.26122	1
PCNA	XBP1	663.333	0.11389	1
GSK3.alpha.beta_pS21_S9	XRCC1	664.167	0.24617	-1
Chk1	p27_pT157	664.5	0.18312	1
RBM15	Shc_pY317	665.333	0.26283	-1
Bak	mTOR	665.667	0.27117	-1
CD31	GSK3.alpha.beta	665.833	0.25819	-1
HER2	YB.1	666.167	0.20203	1
CD31	GATA3	666.333	0.25491	1
4E.BP1	BRCA2	667.667	0.11881	1
CD20	Ku80	668.667	0.25574	-1
Claudin.7	Rab11	669.333	0.2764	1
c.Kit	PAI.1	671.167	0.24186	-1
Caspase.7_cleavedD198	FOXO3a	671.167	0.24519	1
Caspase.7_cleavedD198	STAT5.alpha	671.833	0.36172	-1
CD20	eIF4G	671.833	0.3618	-1
ERK2	PKC.pan_BetaII_pS660	673.167	0.2546	1
B.Raf	TSC1	674	0.18864	1
p27	PEA.15	674.833	0.18307	1
Akt	TSC1	677	0.25821	1
Rab11	Smad1	678	0.25945	-1
AMPK_alpha	Rab11	678.333	0.25173	-1
mTOR	PTEN	680	0.26494	1
Annexin_VII	PRDX1	681	0.23708	1
p53	SF2	681.667	0.2462	1
CD31	p70S6K	682	0.2408	-1
BRCA2	Rad50	682.333	0.20418	1
Caspase.7_cleavedD198	Mre11	682.667	0.3546	1
PDK1_pS241	TSC1	683.333	0.27033	1
Bid	CD31	684.667	0.35399	1
Bax	Lck	686.667	0.11692	1
beta.Catenin	Smad1	687.833	0.24445	1
GAPDH	Raptor	688.833	0.1702	1
INPP4B	MEK1	689.333	0.13883	1
Ku80	Tuberin	690	0.19592	1
ACC_pS79	Mre11	690.167	0.34993	-1
BRCA2	Ku80	690.667	0.12281	1
PREX1	Smad1	690.667	0.26962	1
CD31	Ku80	691.333	0.21079	-1
Akt	PREX1	692.167	0.24064	1
Bid	Claudin.7	692.333	0.26761	1
ER.alpha_pS118	PDK1_pS241	692.5	0.1244	1
Bcl.2	Bim	693	0.23573	1
eIF4G	mTOR	695	0.1774	1
Fibronectin	mTOR	695.167	0.35689	-1
HER3	Rictor	696.667	0.17247	-1
IGFBP2	TAZ	697	0.19237	1
GSK3.alpha.beta_pS21_S9	p70S6K	697.5	0.18949	1
ACC1	Rab11	698.167	0.34625	-1
Chk1	Cyclin_D1	699.667	0.26598	1
Bcl.xL	eEF2	700.833	0.10529	1
Claudin.7	PKC.pan_BetaII_pS660	701	0.20034	-1
eEF2	JNK2	702.833	0.15996	1
Notch1	Rb_pS807_S811	704.333	0.17232	1
Caspase.7_cleavedD198	PREX1	706.5	0.2369	-1
eEF2K	Heregulin	706.667	0.19351	-1
Cyclin_D1	mTOR	707	0.3475	-1
ER.alpha_pS118	VEGFR2	707	0.23418	-1
GSK3.alpha.beta_pS21_S9	Rb_pS807_S811	707	0.19575	1
GAB2	Tuberin	707.167	0.24143	1
cIAP	Raptor	707.5	0.16981	1
c.Met_pY1235	p70S6K	708.667	0.24086	-1
c.Myc	ETS.1	709	0.25831	1
CD20	Mre11	709.333	0.31527	1
cIAP	Rab11	709.333	0.25022	-1
cIAP	TSC1	709.333	0.24552	1
53BP1	mTOR	710.667	0.33995	1
Bad_pS112	Src_pY527	710.833	0.09089	-1
ACC_pS79	Rab11	711.5	0.25636	-1
Caspase.7_cleavedD198	Tuberin	711.5	0.35331	-1
4E.BP1_pS65	PKC.pan_BetaII_pS660	711.667	0.13812	1
B.Raf	STAT5.alpha	713.5	0.16562	1
53BP1	GAB2	714.333	0.11268	1
ATM	CD20	714.333	0.34478	-1
Bak	c.Met_pY1235	714.333	0.25355	1
Akt	Rab11	714.5	0.34065	-1
MIG.6	NDRG1_pT346	714.5	0.1021	1
AMPK_pT172	ATM	715.167	0.23955	1
PKC.alpha	PREX1	716.167	0.34218	1
Bax	STAT3_pY705	718	0.17212	1
Caspase.7_cleavedD198	Cyclin_D1	719.167	0.25882	1
Chk1_pS345	FOXO3a_pS318_S321	720	0.13053	1
ACVRL1	Rab.25	721.833	0.26199	1
Bap1.c.4	C.Raf	722.667	0.16348	1
HER2_pY1248	Shc_pY317	722.667	0.14383	1
Shc_pY317	Src_pY416	723.833	0.11408	1
TAZ	Tuberin	723.833	0.23663	-1
STAT5.alpha	Tuberin	724.167	0.22909	1
PDK1_pS241	PTEN	724.333	0.33542	1
Annexin.1	p62.LCK.ligand	725.5	0.18036	1
GSK3.alpha.beta	TSC1	725.833	0.24772	1
ATM	Smad1	726.667	0.245	1
Fibronectin	IGFBP2	726.833	0.23325	1
14.3.3_beta	PR	727	0.20174	1
Caspase.7_cleavedD198	Chk1_pS345	728	0.08936	1
CD20	Chk2_pT68	728.5	0.31021	1
Myosin.IIa_pS1943	Syk	729.333	0.20669	1
PI3K.p110.alpha	Rab11	730.5	0.22799	-1
IGFBP2	TRFC	730.667	0.12124	1
Akt	PDK1_pS241	731.5	0.17951	1
NF.kB.p65_pS536	Tuberin_pT1462	731.667	0.27547	1
Akt	CD20	732.333	0.25126	-1
ATM	cIAP	732.5	0.22866	1
ER.alpha_pS118	PDK1	732.5	0.1948	1
c.Met_pY1235	Cyclin_E2	733.167	0.16275	1
ACVRL1	N.Ras	733.333	0.25904	1
eIF4G	Ku80	734.667	0.23315	1
Annexin_VII	Rab.25	734.833	0.27497	1
B.Raf	JNK_pT183_Y185	735	0.22414	1
53BP1	Tuberin	735.833	0.33059	1
CDK1	Src_pY416	735.833	0.19625	1
HER2	p53	735.833	0.08838	-1
MIG.6	PREX1	736	0.20923	-1
Bad_pS112	CD20	736.333	0.22859	-1
RBM15	TSC1	736.5	0.25227	1
ATM	S6	737.833	0.2517	1
p70S6K_pT389	PKC.pan_BetaII_pS660	739.333	0.16679	1
Caspase.7_cleavedD198	Chk2_pT68	739.667	0.34485	1
Rad51	TSC1	739.833	0.33087	-1
CD20	RBM15	740.167	0.33536	-1
Cyclin_E2	PCNA	741.5	0.26155	1
4E.BP1	Raptor	741.833	0.15931	-1
Claudin.7	Raptor	742.333	0.32946	-1
4E.BP1	PKC.pan_BetaII_pS660	742.5	0.22884	-1
C.Raf_pS338	PEA.15	742.833	0.18758	-1
STAT5.alpha	TSC1	744	0.32761	1
HER2	XBP1	745.5	0.09529	1
FOXO3a	Shc_pY317	745.833	0.22815	1
Ku80	mTOR	747	0.3329	1
Akt	Mre11	747.667	0.32614	-1
AMPK_pT172	Rab11	750.167	0.23022	-1
4E.BP1_pT70	PKC.alpha	750.5	0.24814	-1
PTEN	XRCC1	750.833	0.23548	-1
mTOR	Rad51	751.5	0.32613	-1
AMPK_alpha	Stathmin	752.333	0.22889	-1
PKC.delta_pS664	Tuberin	752.667	0.29667	1
Fibronectin	Rab11	753	0.23925	1
ERK2	PKC.alpha	753.167	0.25372	1
PKC.alpha	TSC1	753.333	0.32382	1
HER3	mTOR	754.5	0.15496	-1
Cyclin_E2	FoxM1	754.667	0.09023	1
Akt	PR	754.833	0.22567	-1
ATM	Bak	755.167	0.24064	-1
CD31	Claudin.7	756.167	0.32335	1
Rictor	Rictor_pT1135	756.167	0.31922	1
CD20	XBP1	756.333	0.227	1
PTEN	TSC1	757.333	0.2467	1
p27	p27_pT198	758.5	0.28407	1
Rab.25	SCD1	758.833	0.26081	1
Akt	AMPK_pT172	759.667	0.23119	1
beta.Catenin	Rab11	759.833	0.23621	-1
MEK1_pS217_S221	p38_pT180_Y182	760.667	0.10318	1
mTOR_pS2448	p90RSK	760.667	0.22637	1
BRCA2	C.Raf_pS338	760.833	0.23709	1
p90RSK	Syk	761	0.23223	1
PDK1_pS241	PKC.alpha_pS657	761	0.27981	1
PAI.1	Tuberin	761.167	0.32382	-1
Chk1	GATA3	761.667	0.15462	1
CD20	TAZ	762.167	0.32456	1
Claudin.7	Cyclin_D1	762.167	0.32257	1
53BP1	N.Ras	762.333	0.24446	-1
ER.alpha	YAP	762.5	0.15283	1
B.Raf	JNK2	763.5	0.08765	1
GSK3.alpha.beta_pS21_S9	Heregulin	764.667	0.232	-1
c.Kit	P.Cadherin	765	0.22712	-1
CD20	PREX1	766	0.31956	-1
Heregulin	Ku80	766.5	0.22555	-1
Cyclin_E1	Cyclin_E2	766.667	0.20022	1
Akt_pS473	NF.kB.p65_pS536	767	0.21019	1
GAB2	Notch1	767	0.1581	1
Akt	GATA3	767.167	0.32299	-1
eEF2	eEF2K	767.167	0.2013	1
ER.alpha	PR	767.667	0.11499	1
14.3.3_zeta	MEK1	767.833	0.10704	1
ACC1	PREX1	768	0.16234	1
N.Cadherin	PKC.delta_pS664	768.333	0.19531	1
Smad3	TIGAR	770.833	0.19481	1
Beclin	TAZ	771.667	0.19036	1
C.Raf_pS338	ER.alpha_pS118	771.833	0.18578	1
CD20	p70S6K	771.833	0.23739	-1
HSP70	PAI.1	771.833	0.22472	1
Bid	TSC1	772.167	0.32057	-1
CD20	Stathmin	772.5	0.23455	1
14.3.3_zeta	Annexin.1	773.167	0.18674	1
53BP1	INPP4B	774	0.23138	-1
GSK3_pS9	p70S6K	774.167	0.32055	1
Bid	PDK1_pS241	774.333	0.23182	-1
ER.alpha_pS118	Src_pY527	774.667	0.17937	1
FOXO3a	STAT3_pY705	774.667	0.12886	-1
eEF2	PEA15_pS116	775	0.18026	1
MEK1	Rad50	775	0.18893	-1
Akt_pS473	MAPK_pT202_Y204	775.833	0.11048	1
Rab.25	Shc_pY317	775.833	0.22213	1
Caspase.7_cleavedD198	GSK3.alpha.beta_pS21_S9	776.333	0.31661	-1
FASN	Raptor	776.333	0.15545	1
C.Raf	C.Raf_pS338	776.5	0.17466	1
CD31	cIAP	776.5	0.22524	-1
Cyclin_E1	Smad4	776.833	0.17566	1
53BP1	c.Met_pY1235	777.833	0.31504	-1
14.3.3_beta	SF2	778	0.25819	1
ACC1	TSC1	778.333	0.31592	1
p27_pT157	PRAS40_pT246	778.5	0.11683	1
4E.BP1_pS65	Smad3	779.167	0.10283	1
IGFBP2	P.Cadherin	779.167	0.17158	1
Collagen_VI	PAI.1	779.5	0.24739	1
B.Raf	Rb_pS807_S811	780	0.24623	1
GATA3	MIG.6	780	0.22725	1
C.Raf_pS338	PCNA	780.333	0.16736	-1
Chk1	ETS.1	780.667	0.15077	1
Heregulin	p70S6K	780.833	0.22253	-1
ERK2	PKC.delta_pS664	781	0.31855	1
PRAS40_pT246	YB.1_pS102	781.167	0.23503	1
HER2	PI3K.p110.alpha	781.5	0.16778	-1
GSK3.alpha.beta_pS21_S9	Tuberin	781.667	0.32061	1
CDK1	PKC.pan_BetaII_pS660	783	0.21998	-1
4E.BP1	eIF4E	783.333	0.17235	1
JNK_pT183_Y185	MAPK_pT202_Y204	783.5	0.12437	1
B.Raf	eIF4G	784.5	0.14935	1
c.Jun_pS73	IRS1	784.5	0.162	1
CD49b	Tuberin	784.5	0.15044	-1
NDRG1_pT346	XBP1	784.667	0.16329	1
Bid	Chk1_pS345	785	0.16701	1
EGFR	Src_pY416	785.667	0.16892	1
Src_pY416	Src_pY527	786	0.1597	1
Cyclin_E1	YAP_pS127	786.5	0.15913	1
Akt_pT308	NF.kB.p65_pS536	787.333	0.16799	1
P.Cadherin	TSC1	787.667	0.15889	-1
Bak	GATA3	788.167	0.17335	1
14.3.3_beta	Shc_pY317	788.5	0.18904	1
14.3.3_epsilon	S6_pS235_S236	788.5	0.21717	-1
Ku80	PI3K.p85	788.5	0.16108	1
ARHI	PRDX1	788.667	0.2286	1
Cyclin_E1	IGFBP2	788.667	0.15587	1
GATA3	PI3K.p85	789	0.1569	-1
Cyclin_E1	p62.LCK.ligand	789.667	0.1557	1
ERK2	LKB1	789.667	0.15842	1
GSK3.alpha.beta	MIG.6	789.667	0.14728	-1
cIAP	Src	789.833	0.16159	1
eEF2	TSC1	790.333	0.15771	-1
P.Cadherin	Paxillin	790.667	0.10223	1
Bim	STAT3_pY705	790.833	0.15888	1
eIF4G	Mre11	790.833	0.31721	-1
4E.BP1	PTEN	791	0.14771	-1
53BP1	Annexin_VII	791	0.23226	-1
C.Raf_pS338	G6PD	791.333	0.15276	-1
Chk1_pS345	Rab.25	791.667	0.15235	1
EGFR_pY1173	Shc_pY317	791.833	0.18535	1
B.Raf	PAI.1	792	0.14846	-1
Bak	Lck	792.167	0.15193	1
p90RSK_pT359_S363	Shc_pY317	792.5	0.09318	1
ARID1A	Smad3	792.833	0.15141	1
Claudin.7	STAT5.alpha	793.167	0.31144	-1
Dvl3	TRFC	793.333	0.15322	-1
GATA3	p70S6K	793.667	0.16755	-1
eIF4E	MEK1	793.833	0.15358	-1
Mre11	Stathmin	793.833	0.31325	1
c.Jun_pS73	PKC.alpha	795.5	0.11732	-1
Bid	RBM15	795.667	0.23731	-1
CD20	Smad1	795.667	0.31231	-1
GSK3.alpha.beta	PKC.alpha_pS657	795.667	0.3134	1
MYH11	Rictor	796.333	0.19057	1
Rictor_pT1135	Tuberin_pT1462	796.667	0.14869	1
ERK2	Ku80	796.833	0.14627	1
GSK3_pS9	XRCC1	797.167	0.21222	-1
4E.BP1	MAPK_pT202_Y204	797.333	0.14538	-1
AR	CD49b	797.833	0.15253	1
14.3.3_zeta	Stathmin	798.333	0.14739	1
c.Jun_pS73	Rb_pS807_S811	798.5	0.1462	1
EGFR	TRFC	798.667	0.09882	1
ACC1	CD31	799.5	0.15125	-1
Rab11	Stathmin	799.833	0.30996	1
Bcl.xL	NF2	800.167	0.15644	1
HSP70	mTOR	800.167	0.2569	-1
4E.BP1_pT70	PKC.pan_BetaII_pS660	800.5	0.21988	-1
CD31	Fibronectin	800.667	0.31859	1
Bim	Src_pY527	801.167	0.14561	1
PEA.15	PKC.alpha_pS657	801.167	0.24488	1
Caspase.7_cleavedD198	TSC1	802.167	0.30914	-1
mTOR	p70S6K	804.167	0.3085	1
p21	PKC.alpha_pS657	805	0.14525	-1
ASNS	TRFC	805.5	0.14053	1
Bax	c.Jun_pS73	805.667	0.13806	1
CD20	STAT5.alpha	805.833	0.31244	-1
Bcl.2	p53	806	0.14267	-1
Raptor	TAZ	806	0.22993	-1
14.3.3_zeta	PDCD4	806.167	0.14216	1
Caveolin.1	Fibronectin	806.167	0.24239	1
C.Raf	S6	806.333	0.14907	1
HER2	PEA.15	806.833	0.14028	-1
Smad4	Tuberin	806.833	0.30965	-1
JNK_pT183_Y185	PDK1_pS241	807	0.14717	1
Src	Src_pY527	807.667	0.14179	1
Dvl3	mTOR	808.833	0.15529	1
G6PD	Rb_pS807_S811	808.833	0.14416	-1
G6PD	Tuberin	808.833	0.11061	-1
NF.kB.p65_pS536	p38_pT180_Y182	808.833	0.13465	1
Chk1	Ku80	809	0.1523	-1
Tuberin	XRCC1	809	0.2284	-1
Ku80	PTEN	809.833	0.15438	1
Claudin.7	GSK3.alpha.beta_pS21_S9	810.5	0.30985	-1
A.Raf_pS299	p53	810.833	0.10905	1
Bad_pS112	Caspase.7_cleavedD198	810.833	0.11931	-1
HSP70	Tuberin	810.833	0.24347	-1
Bcl.xL	Fibronectin	811.333	0.13899	-1
Dvl3	eIF4G	811.833	0.13809	1
YAP	YAP_pS127	811.833	0.15132	1
Chk2_pT68	Rictor	812.167	0.16688	-1
JNK_pT183_Y185	Rb_pS807_S811	812.5	0.22867	1
Ku80	PREX1	812.833	0.14224	1
Bcl.xL	PEA15_pS116	813.167	0.21602	1
Rad50	YB.1	813.167	0.13573	1
TAZ	XBP1	813.167	0.1461	1
CD31	mTOR	813.833	0.41244	-1
4E.BP1	Bax	814	0.13118	1
Claudin.7	FoxM1	814	0.1357	-1
Akt	PTEN	814.667	0.14692	1
GATA3	Rad51	815.5	0.14883	1
p27	VHL	815.833	0.13014	1
eEF2K	STAT5.alpha	816.167	0.23729	1
PDCD4	Rictor_pT1135	816.333	0.12964	1
Smad4	STAT5.alpha	817	0.305	-1
p70S6K	Raptor	817.5	0.22879	1
4E.BP1	Chk2	817.833	0.08336	1
ER.alpha	FOXO3a	817.833	0.14408	1
4E.BP1_pS65	Rb_pS807_S811	818.167	0.20167	1
Bcl.xL	JNK2	818.333	0.10871	1
4E.BP1_pT70	Fibronectin	818.5	0.30536	1
AMPK_alpha	STAT5.alpha	818.667	0.22446	1
ER.alpha_pS118	PKC.pan_BetaII_pS660	818.667	0.14541	1
beta.Catenin	Caspase.7_cleavedD198	819	0.22059	-1
HER3_pY1289	PI3K.p85	819.833	0.14223	1
IRS1	Smad1	819.833	0.30821	-1
PDK1_pS241	PKC.alpha	820.167	0.4057	1
Bap1.c.4	Rab11	820.5	0.304	-1
Notch1	PREX1	820.5	0.12295	1
Bid	STAT5.alpha	821	0.30537	-1
PKC.alpha	Smad3	821	0.1393	1
GAPDH	XBP1	821.667	0.11768	-1
PKC.pan_BetaII_pS660	STAT5.alpha	822.667	0.3047	1
AMPK_alpha	Cyclin_D1	823.333	0.30336	-1
Bim	MAPK_pT202_Y204	823.5	0.12545	-1
FoxM1	Rictor_pT1135	824	0.12705	1
ATM	INPP4B	824.667	0.22412	-1
G6PD	N.Ras	825.167	0.1383	1
GATA3	LKB1	825.167	0.12558	1
mTOR_pS2448	Tuberin_pT1462	825.333	0.2168	1
FOXO3a	STAT5.alpha	825.5	0.30379	-1
CD20	Heregulin	826.167	0.30252	1
Cyclin_E1	Stathmin	826.333	0.12504	1
Annexin_VII	SF2	826.5	0.11102	1
JNK2	Smad3	826.833	0.07823	1
MIG.6	RBM15	826.833	0.30179	-1
beta.Catenin	ERK2	827.5	0.23018	1
c.Jun_pS73	Myosin.IIa_pS1943	827.5	0.12764	1
Notch1	PKC.delta_pS664	827.833	0.12265	1
Bid	PKC.pan_BetaII_pS660	828	0.30208	-1
CD31	PR	828	0.303	1
A.Raf_pS299	PR	828.167	0.1376	1
AMPK_pT172	ER.alpha_pS118	828.5	0.1307	-1
Chk1	Chk2_pT68	829.167	0.27348	1
Annexin.1	GAB2	829.333	0.12701	-1
c.Jun_pS73	NF.kB.p65_pS536	829.667	0.1225	1
PAI.1	TRFC	829.667	0.12194	1
G6PD	p62.LCK.ligand	829.833	0.12737	1
53BP1	Cyclin_D1	830	0.30193	-1
p53	Tuberin	830.167	0.22574	-1
CD20	Cyclin_E2	830.5	0.24325	1
eEF2K	PREX1	830.667	0.12494	1
Bim	P.Cadherin	831	0.12223	1
cIAP	IRS1	831.167	0.21345	-1
IRS1	NF.kB.p65_pS536	831.167	0.12136	1
PRDX1	Smad1	831.167	0.14839	1
Beclin	XBP1	831.333	0.17032	1
c.Jun_pS73	JNK_pT183_Y185	831.333	0.12105	-1
P.Cadherin	PCNA	831.667	0.07119	1
Chk1_pS345	YAP	831.833	0.12196	1
GSK3.alpha.beta	LKB1	831.833	0.12258	1
Bid	Chk2_pT68	832	0.40199	1
C.Raf	Raptor	832.667	0.08861	1
eEF2	PCNA	833	0.1197	1
p70S6K_pT389	Src_pY527	833	0.12088	1
Chk2_pT68	HSP70	833.833	0.4017	1
p38_MAPK	Smad3	833.833	0.12019	-1
GSK3.alpha.beta_pS21_S9	PDK1_pS241	835.333	0.24332	1
PI3K.p85	Syk	835.5	0.12341	1
CD31	Chk2_pT68	835.667	0.3001	1
14.3.3_beta	G6PD	836	0.21024	1
GSK3.alpha.beta	PREX1	836.167	0.1533	1
MAPK_pT202_Y204	p70S6K	836.5	0.11831	-1
Bid	FOXO3a	836.833	0.22627	1
Bcl.2	c.Jun_pS73	837	0.11977	-1
Smad3	YB.1	837	0.12161	1
p70S6K	Rad51	837.333	0.30441	-1
p62.LCK.ligand	VEGFR2	837.667	0.21168	1
Beclin	Cyclin_D1	837.833	0.20797	1
Cyclin_D1	Cyclin_E2	837.833	0.21501	1
4E.BP1_pT70	IRS1	838.167	0.20235	1
c.Jun_pS73	Smad4	838.5	0.11678	1
cIAP	PEA.15	838.5	0.11865	1
Bax	NF.kB.p65_pS536	838.667	0.11905	-1
53BP1	Smad4	838.833	0.15686	-1
GSK3_pS9	Rb_pS807_S811	839	0.30281	1
14.3.3_zeta	Transglutaminase	839.333	0.11881	1
Bak	YAP	839.333	0.22107	1
Myosin.IIa_pS1943	S6_pS240_S244	840	0.27972	1
PCNA	Rad51	840.167	0.11799	1
ACC_pS79	MIG.6	840.5	0.14668	-1
Bak	p53	840.5	0.29863	1
Lck	STAT5.alpha	840.667	0.11613	1
CD20	MIG.6	841.167	0.21983	1
A.Raf_pS299	S6	841.667	0.1269	1
A.Raf_pS299	Annexin_VII	842.167	0.15223	1
GATA3	RBM15	842.333	0.23896	-1
p27	p90RSK	842.833	0.07782	-1
4E.BP1_pS65	Akt	843.167	0.17487	1
p90RSK_pT359_S363	PDCD4	843.5	0.11772	1
Ku80	NF2	844.167	0.11517	1
CD31	GSK3.alpha.beta_pS21_S9	844.667	0.23828	-1
p27	PDCD4	844.833	0.0718	1
Bax	Smad3	845.167	0.11572	-1
Claudin.7	Ku80	846	0.29781	-1
Dvl3	TAZ	846	0.21937	-1
14.3.3_epsilon	Myosin.IIa_pS1943	846.167	0.08106	-1
Akt	RBM15	846.167	0.26922	1
Acetyl.a.Tubulin.Lys40	Bcl.xL	846.833	0.1227	-1
Caspase.7_cleavedD198	GATA3	846.833	0.29685	1
Claudin.7	PKC.alpha_pS657	847.167	0.23738	-1
JNK2	p90RSK	847.167	0.11641	1
Annexin_VII	GATA3	847.333	0.14642	1
PKC.pan_BetaII_pS660	XRCC1	847.5	0.303	-1
AR	Rad50	847.667	0.11668	1
Bid	CD20	847.667	0.25607	1
PKC.pan_BetaII_pS660	Rab11	848.167	0.386	-1
4E.BP1_pS65	Caveolin.1	848.5	0.11715	-1
Rab11	STAT5.alpha	848.667	0.29751	-1
MIG.6	mTOR	848.833	0.29625	-1
GSK3.alpha.beta_pS21_S9	PKC.pan_BetaII_pS660	849.5	0.29618	1
Mre11	Tuberin	849.5	0.39383	-1
STAT5.alpha	Syk	850	0.29625	1
Akt_pS473	Tuberin_pT1462	850.167	0.2903	1
AMPK_pT172	Chk2_pT68	850.167	0.29593	-1
ER.alpha	p90RSK_pT359_S363	850.5	0.12452	1
ACC1	Dvl3	850.667	0.14559	1
cIAP	p62.LCK.ligand	850.833	0.11378	1
ACC_pS79	CD20	851.167	0.29855	-1
ER.alpha	Src_pY527	851.5	0.11404	-1
GAPDH	Stathmin	852.167	0.1832	-1
Chk2_pT68	Tuberin	852.333	0.39388	-1
ETS.1	G6PD	852.333	0.11107	1
PKC.alpha	Smad4	852.5	0.29568	-1
S6	YAP	852.667	0.20935	-1
Claudin.7	PCNA	853.167	0.07559	1
ER.alpha_pS118	Syk	853.167	0.07138	-1
GSK3.alpha.beta_pS21_S9	p53	853.167	0.13695	-1
C.Raf	Smad1	853.667	0.10419	1
Ku80	TSC1	853.833	0.23351	1
Cyclin_D1	Rad51	854.167	0.2604	1
N.Ras	Rb_pS807_S811	854.167	0.23344	-1
FOXO3a_pS318_S321	p38_pT180_Y182	854.5	0.11074	1
GAPDH	IGFBP2	854.833	0.1117	1
Chk2_pT68	Smad1	855	0.29473	-1
B.Raf	PTEN	855.5	0.23269	1
14.3.3_zeta	Lck	856.167	0.1098	-1
S6_pS235_S236	Syk	856.833	0.20613	1
ARID1A	FoxM1	857	0.2163	1
Bim	p27	857	0.11215	1
Annexin.1	CD49b	857.5	0.11244	1
Rad51	Transglutaminase	857.5	0.12675	1
p27_pT198	VHL	857.833	0.10986	-1
Cyclin_D1	Raptor	858	0.29383	-1
14.3.3_epsilon	LKB1	858.667	0.11493	1
LKB1	PEA.15	859	0.11357	1
Mre11	RBM15	859.5	0.39618	-1
Dvl3	HSP70	859.667	0.13657	-1
GAB2	JNK2	859.667	0.11831	-1
N.Ras	Shc_pY317	859.833	0.29289	1
AMPK_pT172	p53	860	0.23108	-1
Bax	P.Cadherin	860.333	0.11175	1
B.Raf	GSK3_pS9	860.667	0.29329	1
PDK1_pS241	RBM15	862.167	0.22972	1
Cyclin_B1	PCNA	862.5	0.07102	1
eEF2K	Lck	863.167	0.10654	1
p27_pT198	PKC.pan_BetaII_pS660	863.667	0.14044	-1
Akt	ER.alpha	864	0.21985	-1
Bap1.c.4	TAZ	864	0.294	-1
PTEN	RBM15	864	0.14977	1
A.Raf_pS299	ACVRL1	864.333	0.13475	1
CD20	XRCC1	864.333	0.13149	1
Annexin.1	AR	864.5	0.10858	1
Caspase.7_cleavedD198	Rab11	864.667	0.40195	1
14.3.3_zeta	ERK2	865	0.11033	1
c.Myc	GATA3	865.833	0.14127	1
p70S6K	PI3K.p85	866.5	0.29167	1
4E.BP1	p90RSK	867.167	0.13201	-1
ACC_pS79	p38_pT180_Y182	867.167	0.10528	1
CD20	Tuberin	867.5	0.37855	-1
Chk1_pS345	p90RSK_pT359_S363	867.5	0.10854	1
LKB1	mTOR_pS2448	867.5	0.10691	-1
Paxillin	Syk	867.667	0.11213	-1
Ku80	Raptor	868	0.22217	1
PEA.15	PKC.delta_pS664	868	0.30733	1
ARHI	PEA.15	868.333	0.13039	1
beta.Catenin	Chk2_pT68	868.833	0.30048	-1
53BP1	VHL	869.167	0.12901	1
ER.alpha_pS118	PI3K.p110.alpha	869.167	0.10714	1
GAB2	Rictor	869.167	0.10528	1
GSK3.alpha.beta	Rictor_pT1135	869.167	0.13587	-1
cIAP	PKC.alpha_pS657	869.333	0.2084	1
14.3.3_zeta	AMPK_pT172	869.5	0.10449	1
B.Raf	Notch1	869.833	0.12	1
INPP4B	STAT5.alpha	870.167	0.20868	-1
A.Raf_pS299	Fibronectin	870.667	0.10419	1
Bcl.2	Smad4	870.667	0.108	1
HER2	HER2_pY1248	871	0.10506	1
Claudin.7	p27_pT198	871.167	0.14905	1
Caveolin.1	RBM15	871.333	0.11906	-1
AMPK_alpha	PKC.pan_BetaII_pS660	871.5	0.29004	1
Cyclin_E2	PDCD4	871.5	0.10526	-1
NDRG1_pT346	p53	871.667	0.10593	-1
14.3.3_zeta	ATM	872.167	0.10433	-1
CD31	Cyclin_D1	872.5	0.2406	1
Collagen_VI	PCNA	872.667	0.10541	-1
ERK2	GAPDH	873	0.11409	1
4E.BP1_pS65	p70S6K_pT389	873.167	0.12974	1
c.Kit	NF.kB.p65_pS536	873.167	0.10632	-1
PAI.1	PKC.delta_pS664	873.333	0.2226	-1
Raptor	Syk	873.5	0.10409	-1
eEF2	PDK1	874	0.10376	-1
ACC1	Fibronectin	874.167	0.21629	-1
Bad_pS112	Bid	874.333	0.1474	-1
PI3K.p110.alpha	XBP1	874.333	0.10302	-1
Bak	eIF4G	875	0.22151	-1
Lck	MEK1	875.167	0.10315	-1
mTOR_pS2448	p21	875.5	0.20584	-1
Myosin.IIa_pS1943	S6	875.833	0.10268	1
4E.BP1_pT70	ACC1	876.167	0.21122	-1
Bak	Tuberin	876.667	0.29086	-1
B.Raf	Tuberin_pT1462	876.833	0.23829	1
mTOR_pS2448	PDK1	877	0.10252	1
c.Met_pY1235	Smad1	877.167	0.2888	-1
ER.alpha_pS118	LKB1	877.167	0.10472	1
Ku80	PKC.pan_BetaII_pS660	877.167	0.22124	1
IRS1	Lck	877.333	0.10334	1
Rab11	Rictor_pT1135	877.333	0.07436	1
ETS.1	SCD1	877.5	0.10471	1
eIF4E	FOXO3a_pS318_S321	877.667	0.1093	1
PEA.15	PEA15_pS116	878	0.11205	1
MEK1_pS217_S221	Smad3	878.333	0.10232	-1
eIF4G	Rad51	878.833	0.29048	-1
4E.BP1_pT37T46	PDK1	879.167	0.1015	-1
HER2	VHL	879.5	0.10296	1
Rb_pS807_S811	Tuberin	879.667	0.21992	1
Bid	eIF4G	879.833	0.28905	-1
FOXO3a_pS318_S321	JNK2	880	0.10418	1
CDK1	Cyclin_B1	881	0.1038	1
ER.alpha	p27	881	0.10331	1
IGFBP2	p90RSK	881	0.26221	-1
ASNS	p27	881.167	0.10874	-1
FOXO3a_pS318_S321	PRAS40_pT246	881.5	0.10395	1
Chk2	PAI.1	881.667	0.11122	-1
c.Met_pY1235	XBP1	882	0.22081	1
cIAP	PKC.pan_BetaII_pS660	882	0.13476	1
Rad51	Raptor	882	0.28675	-1
LKB1	PDK1_pS241	882.667	0.06002	1
Dvl3	Mre11	883	0.28861	-1
4E.BP1	LKB1	883.167	0.10504	-1
GATA3	TRFC	883.333	0.10083	-1
Ku80	PDK1_pS241	883.333	0.21853	1
Src_pY416	STAT3_pY705	883.5	0.1279	1
Cyclin_D1	GSK3.alpha.beta_pS21_S9	883.667	0.21845	-1
eIF4G	N.Ras	883.833	0.28674	-1
CD20	GSK3_pS9	884	0.21844	-1
ATM	eIF4G	884.333	0.28831	1
ACC1	YAP	884.667	0.28972	-1
Chk2_pT68	PKC.alpha	884.667	0.37317	-1
cIAP	Rad50	884.667	0.11012	1
Beclin	Smad4	884.833	0.14324	1
p38_MAPK	YAP_pS127	885	0.1019	1
53BP1	Caspase.7_cleavedD198	885.333	0.37092	-1
C.Raf_pS338	Smad1	885.667	0.10114	-1
Akt	GSK3_pS9	886.5	0.14931	1
53BP1	Claudin.7	886.667	0.37176	-1
Annexin_VII	RBM15	886.667	0.28692	-1
Chk2	PDCD4	886.667	0.10547	1
Akt	GSK3.alpha.beta_pS21_S9	886.833	0.21763	1
ER.alpha	VHL	887.333	0.10017	-1
4E.BP1_pS65	NDRG1_pT346	887.5	0.10324	-1
Bad_pS112	Stathmin	887.667	0.13064	-1
BRCA2	PDK1	887.667	0.10736	1
AR	p53	887.833	0.11079	1
c.Met_pY1235	mTOR	887.833	0.37346	-1
Dvl3	Rab11	887.833	0.21865	-1
Annexin.1	GSK3.alpha.beta	889	0.11307	-1
MEK1_pS217_S221	PDCD4	889.5	0.10033	1
ASNS	PDCD4	889.667	0.10183	-1
Lck	PI3K.p85	890.333	0.09953	1
BRCA2	RBM15	890.5	0.20789	1
ACC1	Bad_pS112	890.833	0.09815	1
beta.Catenin	IRS1	891.333	0.20471	-1
Cyclin_D1	eIF4G	891.333	0.21484	-1
Claudin.7	eIF4G	892	0.28609	-1
4E.BP1_pT70	Rab11	892.333	0.37671	1
Akt	p62.LCK.ligand	893	0.11113	-1
p70S6K_pT389	p90RSK	893	0.09497	1
ATM	Syk	893.167	0.09937	1
P.Cadherin	PKC.delta_pS664	893.167	0.21044	-1
Chk1_pS345	PCNA	893.333	0.09797	1
HER2	Rad51	893.5	0.12615	1
14.3.3_zeta	PEA15_pS116	893.833	0.09837	1
ACC_pS79	YAP	893.833	0.28475	-1
Bcl.xL	P.Cadherin	893.833	0.0971	1
Bak	Chk2_pT68	894	0.37552	1
p90RSK	PKC.delta_pS664	894.667	0.12641	1
Annexin_VII	CD31	895.167	0.1194	1
N.Ras	PRAS40_pT246	895.333	0.22923	-1
Annexin.1	Collagen_VI	895.5	0.10317	1
ATM	SCD1	895.667	0.12693	-1
p27_pT157	p70S6K	895.667	0.10487	-1
Akt	p90RSK_pT359_S363	896	0.09504	-1
CD31	Rictor	896.167	0.21448	-1
Cyclin_E1	ER.alpha	896.167	0.09938	1
ACC_pS79	Ku80	896.833	0.14175	1
14.3.3_zeta	PRDX1	897	0.09803	1
Akt	p53	897.5	0.28402	-1
Claudin.7	PDK1_pS241	897.667	0.21277	-1
Smad1	STAT3_pY705	897.667	0.10826	1
p38_pT180_Y182	TSC1	897.833	0.21742	1
p70S6K	PREX1	897.833	0.09643	1
Paxillin	Rb_pS807_S811	897.833	0.10353	1
Acetyl.a.Tubulin.Lys40	ERK2	898.667	0.10377	1
eIF4G	YB.1	898.833	0.09819	1
PDCD4	VEGFR2	899.167	0.09965	1
Chk2	Dvl3	899.333	0.12879	1
IRS1	p38_MAPK	899.333	0.09766	-1
PEA.15	PI3K.p85	899.333	0.09653	1
Caspase.7_cleavedD198	p53	900.167	0.29569	1
Cyclin_E2	JNK_pT183_Y185	900.167	0.09671	1
MAPK_pT202_Y204	PI3K.p85	900.167	0.0991	1
p53	TSC1	900.5	0.28306	-1
c.Kit	GSK3.alpha.beta	900.833	0.26697	1
ER.alpha_pS118	Rb_pS807_S811	900.833	0.099	1
4E.BP1_pT70	Lck	901.5	0.0964	1
Akt	beta.Catenin	901.5	0.15313	1
4E.BP1_pT70	Src_pY527	901.833	0.10154	-1
4E.BP1_pT70	PEA.15	902	0.13428	-1
53BP1	eEF2K	902	0.21721	1
ERK2	GSK3.alpha.beta	902.333	0.22402	1
AMPK_alpha	p90RSK	902.5	0.11669	1
PKC.alpha_pS657	Smad4	902.667	0.20817	-1
Src_pY416	YB.1	902.667	0.10049	1
NF2	PCNA	902.833	0.10353	1
eEF2	P.Cadherin	903.167	0.09913	1
Bcl.xL	N.Cadherin	903.5	0.09652	1
Caveolin.1	CD49b	903.5	0.10795	1
IRS1	YAP	903.5	0.1125	1
p38_pT180_Y182	Rictor_pT1135	903.5	0.09527	-1
p70S6K	p90RSK	903.5	0.09739	-1
Chk2_pT68	Raptor	903.667	0.36797	-1
eEF2K	eIF4E	903.667	0.09599	1
FASN	TRFC	903.667	0.09798	1
mTOR_pS2448	P.Cadherin	903.833	0.24981	-1
eEF2	Myosin.IIa_pS1943	904	0.10039	1
eIF4G	FOXO3a	904	0.28931	-1
p53	XRCC1	904.167	0.18174	1
PKC.alpha	Rab11	904.5	0.36258	-1
14.3.3_zeta	Bim	904.833	0.09643	-1
AMPK_alpha	c.Myc	905	0.13311	-1
CD20	Cyclin_E1	905.167	0.10937	1
CD31	Heregulin	905.167	0.20969	1
FASN	Syk	905.167	0.09507	-1
PI3K.p85	Tuberin	905.333	0.21235	1
B.Raf	Collagen_VI	906.167	0.0977	-1
GATA3	GSK3.alpha.beta	906.167	0.20857	-1
p27_pT157	Syk	906.333	0.09698	-1
C.Raf	LKB1	906.5	0.09456	-1
Chk2_pT68	TSC1	906.5	0.36054	-1
CDK1	YAP	906.667	0.15547	1
Annexin_VII	Paxillin	907	0.10272	-1
ACVRL1	Shc_pY317	907.167	0.13068	1
ARID1A	XRCC1	907.5	0.11256	1
eIF4G	FOXO3a_pS318_S321	908	0.10288	1
Akt_pT308	B.Raf	908.5	0.09595	1
c.Jun_pS73	Chk2_pT68	908.5	0.09773	1
Cyclin_D1	Heregulin	909.167	0.20753	1
Bad_pS112	NF2	909.333	0.09393	1
Caspase.7_cleavedD198	p38_pT180_Y182	909.333	0.12886	-1
CD20	p27_pT157	909.333	0.13277	1
CD31	HSP70	909.333	0.28331	1
Chk2_pT68	Rad50	909.333	0.09641	-1
PDK1_pS241	Rab11	909.333	0.35759	-1
AR	FOXO3a_pS318_S321	909.5	0.09508	1
INPP4B	p70S6K_pT389	909.5	0.09708	1
Acetyl.a.Tubulin.Lys40	GATA3	909.833	0.09619	1
PAI.1	Rictor	910.167	0.12551	-1
Akt	Heregulin	910.333	0.21637	-1
Bcl.2	BRCA2	910.333	0.0998	-1
Caspase.7_cleavedD198	Rab.25	910.333	0.20711	1
Annexin.1	p90RSK	910.5	0.09387	-1
eIF4G	TAZ	911	0.09335	-1
53BP1	Raptor	911.167	0.28099	1
ER.alpha	P.Cadherin	911.167	0.09515	1
SF2	Syk	911.167	0.12476	-1
Bcl.xL	ETS.1	911.333	0.12646	1
GAPDH	TSC1	911.5	0.1246	1
GSK3.alpha.beta_pS21_S9	VHL	912.5	0.09277	1
B.Raf	Bid	912.833	0.21472	-1
Chk2_pT68	p27_pT157	913	0.11161	1
GSK3_pS9	PDK1_pS241	913.5	0.20624	1
C.Raf_pS338	IRS1	913.667	0.09319	1
c.Met_pY1235	STAT5.alpha	913.833	0.28186	-1
Bim	Cyclin_E1	914	0.09312	1
JNK2	Paxillin	914.167	0.09765	1
53BP1	PREX1	914.5	0.20605	1
p90RSK	VHL	915.333	0.06401	1
ARID1A	RBM15	915.5	0.19021	1
mTOR	PI3K.p85	915.5	0.28088	1
Src_pY527	Tuberin_pT1462	915.667	0.2093	1
ER.alpha	N.Ras	915.833	0.1256	1
Fibronectin	PEA.15	916.167	0.20908	-1
14.3.3_epsilon	Rad50	916.333	0.09888	1
GSK3.alpha.beta	PKC.alpha	917	0.35151	1
Lck	p27_pT198	917.333	0.09209	1
B.Raf	GSK3.alpha.beta_pS21_S9	917.5	0.3515	1
AMPK_alpha	GAPDH	917.833	0.20545	1
4E.BP1_pT37T46	IGFBP2	918.5	0.09615	1
p70S6K	Tuberin	918.667	0.20474	1
N.Cadherin	p27	918.833	0.0965	1
PRDX1	TRFC	919.167	0.10505	-1
14.3.3_beta	PRDX1	919.5	0.23317	1
Notch1	p90RSK	919.667	0.09237	-1
Heregulin	Smad3	920.333	0.09897	1
Bid	c.Met_pY1235	920.5	0.35119	1
GAPDH	YB.1	920.667	0.09362	1
beta.Catenin	E.Cadherin	920.833	0.12882	1
Bid	GSK3_pS9	920.833	0.20362	-1
Bcl.2	Src	921.167	0.09186	1
BRCA2	p27	921.5	0.06239	1
GSK3.alpha.beta_pS21_S9	JNK_pT183_Y185	921.833	0.12913	1
Rictor_pT1135	STAT3_pY705	921.833	0.07465	1
BRCA2	p27_pT157	922.5	0.09187	-1
c.Myc	YAP	922.667	0.11269	-1
4E.BP1_pS65	MEK1_pS217_S221	923.167	0.09514	1
ER.alpha_pS118	MEK1_pS217_S221	923.167	0.09229	-1
ASNS	p62.LCK.ligand	923.5	0.09291	1
4E.BP1_pT70	mTOR	923.667	0.28607	-1
CDK1	MIG.6	923.667	0.1021	1
FASN	GSK3.alpha.beta	923.667	0.09329	1
Bak	PREX1	923.833	0.28044	-1
MAPK_pT202_Y204	STAT3_pY705	923.833	0.09449	1
CD20	GSK3.alpha.beta_pS21_S9	924.167	0.27718	-1
Bap1.c.4	PDK1	924.333	0.09079	1
INPP4B	JNK_pT183_Y185	924.5	0.1022	1
Bcl.2	PDCD4	924.667	0.09136	1
Chk2_pT68	GAPDH	924.833	0.25139	-1
14.3.3_epsilon	beta.Catenin	925	0.09954	1
JNK_pT183_Y185	Paxillin	925.167	0.09343	-1
ERK2	PDK1_pS241	926.167	0.09121	1
PI3K.p85	Raptor	926.5	0.27874	1
4E.BP1	PCNA	926.667	0.06604	1
4E.BP1_pT70	Claudin.7	926.667	0.27584	1
Chk1	Smad1	926.667	0.12873	-1
cIAP	p27_pT157	926.667	0.10929	-1
Beclin	SF2	926.833	0.20277	1
HER3_pY1289	PDCD4	927.833	0.06459	-1
ER.alpha	YB.1	928	0.08994	-1
ASNS	Paxillin	928.5	0.06416	1
Rab.25	Rb_pS807_S811	928.5	0.12401	-1
AMPK_alpha	CDK1	928.667	0.10019	-1
GATA3	XRCC1	928.667	0.10856	1
N.Cadherin	YAP_pS127	929.167	0.0639	1
eIF4E	eIF4G	929.5	0.21175	1
ERK2	p90RSK_pT359_S363	929.667	0.06305	-1
AR	PCNA	929.833	0.09381	-1
cIAP	Cyclin_E1	929.833	0.09086	-1
GSK3.alpha.beta	TAZ	929.833	0.19946	-1
14.3.3_zeta	Rad50	930.167	0.08996	-1
4E.BP1_pT70	TAZ	930.333	0.37101	1
c.Myc	Claudin.7	930.333	0.12731	1
ACC_pS79	CD31	930.667	0.12422	-1
A.Raf_pS299	c.Myc	930.833	0.09335	1
PRAS40_pT246	Smad4	931.167	0.28102	-1
c.Jun_pS73	NDRG1_pT346	931.333	0.09124	1
C.Raf	Cyclin_B1	931.5	0.21084	1
P.Cadherin	VHL	931.667	0.09695	-1
beta.Catenin	GSK3.alpha.beta	931.833	0.27565	1
mTOR	TAZ	932	0.34863	-1
SF2	Smad4	932	0.27683	1
Smad4	XBP1	932.333	0.0896	-1
Acetyl.a.Tubulin.Lys40	DJ.1	932.833	0.05868	1
ASNS	PEA.15	932.833	0.09749	-1
SCD1	Shc_pY317	933	0.12748	1
4E.BP1_pT70	p21	933.167	0.2276	1
LKB1	S6	933.333	0.05815	-1
AMPK_pT172	CD20	933.5	0.35072	-1
eIF4G	GSK3_pS9	933.5	0.19837	1
NF2	YB.1	933.5	0.19555	1
STAT5.alpha	YAP	933.5	0.10346	-1
4E.BP1_pS65	MAPK_pT202_Y204	933.833	0.08934	1
ER.alpha	Tuberin	933.833	0.12907	-1
PEA15_pS116	Transglutaminase	933.833	0.05762	1
Ku80	PEA.15	934	0.08931	1
Notch1	Src_pY527	934	0.08937	1
beta.Catenin	Mre11	934.167	0.20982	-1
Cyclin_D1	STAT5.alpha	934.333	0.28039	-1
Chk2	NF2	935.167	0.10418	1
Bim	NDRG1_pT346	936	0.09588	-1
GSK3.alpha.beta_pS21_S9	Mre11	936.5	0.19716	-1
Rab11	Smad4	936.667	0.23184	1
ACC_pS79	Tuberin	936.833	0.34459	1
Caspase.7_cleavedD198	N.Ras	936.833	0.19706	1
Myosin.IIa_pS1943	p27	937	0.11996	-1
Cyclin_E1	PKC.pan_BetaII_pS660	937.167	0.05476	-1
HER3_pY1289	VEGFR2	937.5	0.21111	-1
Annexin.1	ATM	937.667	0.0894	1
ACC1	HSP70	938.5	0.35048	-1
Annexin_VII	PR	938.667	0.27423	1
CDK1	Cyclin_E2	938.833	0.21026	1
Cyclin_D1	Smad4	939	0.12456	1
AR	ASNS	939.167	0.10319	1
Chk2_pT68	PKC.alpha_pS657	939.167	0.23351	-1
53BP1	Rab11	939.5	0.36327	-1
ACC_pS79	Rictor	939.5	0.11979	1
ACC_pS79	cIAP	939.667	0.12437	1
Caspase.7_cleavedD198	FoxM1	939.667	0.0913	1
MEK1_pS217_S221	YAP_pS127	939.667	0.05386	-1
Bcl.xL	VEGFR2	939.833	0.0925	-1
Cyclin_D1	PKC.alpha	940	0.27328	-1
Acetyl.a.Tubulin.Lys40	p53	940.667	0.09814	-1
Bcl.2	Lck	940.833	0.08806	1
eEF2	S6	941.667	0.22224	1
GSK3.alpha.beta_pS21_S9	Src_pY527	942	0.24491	1
Chk2_pT68	Rictor_pT1135	942.167	0.08771	1
p38_pT180_Y182	PKC.pan_BetaII_pS660	942.167	0.09056	1
PDK1_pS241	STAT5.alpha	942.167	0.19509	1
INPP4B	YAP	942.333	0.08776	1
FoxM1	JNK_pT183_Y185	942.5	0.0517	-1
GATA3	Transglutaminase	942.667	0.08742	1
INPP4B	XBP1	942.667	0.09962	1
PAI.1	Paxillin	942.667	0.08776	1
14.3.3_epsilon	RBM15	942.833	0.05159	-1
Mre11	mTOR_pS2448	943.333	0.13005	-1
Bak	YB.1	943.5	0.06489	-1
14.3.3_epsilon	FOXO3a	943.667	0.19985	1
CDK1	JNK2	943.667	0.08876	-1
Ku80	Src_pY416	943.667	0.08734	-1
Rad50	Transglutaminase	943.667	0.09001	1
Bid	GSK3.alpha.beta_pS21_S9	943.833	0.27277	-1
PCNA	VHL	944	0.08745	1
4E.BP1_pS65	Lck	944.167	0.05072	-1
Fibronectin	MYH11	944.167	0.16115	1
GSK3.alpha.beta	STAT3_pY705	944.167	0.19366	1
Rad51	VHL	944.5	0.05067	1
Bim	S6_pS240_S244	944.833	0.05062	-1
Bcl.2	Src_pY527	945	0.08706	1
Acetyl.a.Tubulin.Lys40	NF2	945.167	0.05037	-1
p62.LCK.ligand	PI3K.p85	945.333	0.08729	1
Chk1	PR	945.5	0.15847	1
4E.BP1_pS65	HER2	945.833	0.0885	-1
Annexin.1	Notch1	945.833	0.08704	1
14.3.3_zeta	DJ.1	946	0.08899	1
C.Raf	Mre11	946	0.08804	-1
Acetyl.a.Tubulin.Lys40	PEA.15	946.333	0.06531	1
eIF4G	PREX1	946.333	0.19277	1
Bap1.c.4	Smad1	946.667	0.19262	1
ER.alpha_pS118	PKC.alpha	946.667	0.0871	1
Bad_pS112	Cyclin_D1	947.167	0.12474	-1
PDCD4	Syk	947.333	0.04924	1
ACC1	PI3K.p85	947.667	0.19222	1
p90RSK	Src	947.667	0.09691	-1
Akt	N.Ras	947.833	0.35238	-1
CD49b	Fibronectin	948.667	0.09855	1
Annexin.1	p38_pT180_Y182	948.833	0.04822	1
Beclin	CD20	948.833	0.11156	1
c.Jun_pS73	p62.LCK.ligand	948.833	0.08799	1
Caspase.7_cleavedD198	Chk1	949.167	0.12349	1
NF2	Rad51	949.5	0.10234	1
53BP1	Beclin	950	0.10845	-1
Annexin.1	Caveolin.1	950	0.09685	1
Bid	Smad4	950.167	0.20736	1
4E.BP1	N.Cadherin	950.333	0.04738	1
JNK_pT183_Y185	TIGAR	950.333	0.09635	-1
Bad_pS112	eIF4G	950.5	0.27154	1
Mre11	p53	950.5	0.2709	1
N.Ras	NF2	950.5	0.09512	-1
PDCD4	YB.1_pS102	950.5	0.04738	1
Annexin_VII	TRFC	951.167	0.04718	-1
CD31	Smad1	951.333	0.19057	-1
Cyclin_B1	eEF2	951.5	0.08718	1
GATA3	PKC.alpha	951.667	0.19037	-1
eIF4G	Tuberin_pT1462	951.833	0.11975	1
GSK3.alpha.beta	PDCD4	951.833	0.08695	-1
CD20	PI3K.p85	952	0.19036	-1
SCD1	Transglutaminase	952.167	0.04666	1
Akt_pT308	Dvl3	952.333	0.08576	1
p62.LCK.ligand	Smad3	952.667	0.0466	-1
Fibronectin	Mre11	953	0.27075	1
Collagen_VI	EGFR	953.167	0.12578	-1
IRS1	mTOR	953.167	0.27276	-1
Ku80	XRCC1	953.167	0.09871	-1
p27_pT198	STAT5.alpha	953.167	0.27365	-1
Annexin.1	p53	953.333	0.08722	-1
p70S6K	SF2	953.333	0.19007	-1
Chk2_pT68	Fibronectin	953.5	0.27056	1
E.Cadherin	SF2	954	0.04632	1
E.Cadherin	Myosin.IIa_pS1943	954.167	0.14481	-1
ARID1A	TRFC	954.5	0.08562	-1
Mre11	Raptor	954.667	0.34057	-1
C.Raf	FoxM1	955.167	0.08546	1
Cyclin_D1	HSP70	955.167	0.33718	1
PREX1	Rab11	955.167	0.34481	-1
Lck	Rab11	955.333	0.05894	1
Bax	eIF4G	955.667	0.08734	1
53BP1	ARID1A	955.833	0.0447	1
4E.BP1_pS65	Src	956.167	0.08567	-1
ACVRL1	Bid	956.167	0.09457	1
CD49b	Paxillin	956.167	0.09208	1
ATM	MEK1	956.333	0.04462	-1
LKB1	YAP	956.667	0.08624	1
p38_MAPK	YB.1	956.667	0.10257	-1
CD20	PRDX1	956.833	0.09421	1
NDRG1_pT346	RBM15	957.167	0.09466	-1
Bap1.c.4	Mre11	957.5	0.33775	-1
Ku80	N.Ras	957.5	0.08554	-1
Bcl.2	ER.alpha	957.833	0.08786	1
c.Myc	PDK1_pS241	957.833	0.12448	-1
Claudin.7	MIG.6	957.833	0.27454	1
GATA3	STAT5.alpha	957.833	0.18851	-1
LKB1	XBP1	958	0.08504	1
DJ.1	p27	958.167	0.04359	1
Chk2	E.Cadherin	958.333	0.14059	1
INPP4B	TAZ	958.333	0.11983	1
4E.BP1	MEK1_pS217_S221	958.667	0.08486	-1
Rb_pS807_S811	SF2	958.667	0.1465	-1
Bcl.xL	Ku80	959	0.09591	-1
Bim	S6_pS235_S236	959	0.04346	-1
eEF2	Rictor_pT1135	959.167	0.05914	-1
MEK1	PKC.delta_pS664	959.167	0.12771	1
P.Cadherin	S6	959.167	0.08492	1
14.3.3_zeta	ASNS	959.833	0.04316	-1
p38_pT180_Y182	Stathmin	959.833	0.34062	-1
PI3K.p85	PKC.alpha_pS657	959.833	0.34686	1
MAPK_pT202_Y204	PEA.15	960	0.11825	1
Annexin.1	CDK1	960.333	0.0882	-1
HER3_pY1289	PI3K.p110.alpha	960.333	0.13792	-1
GATA3	PREX1	960.5	0.18734	-1
IRS1	PREX1	960.667	0.20511	-1
LKB1	PR	961.167	0.04233	1
PI3K.p110.alpha	Rad51	961.167	0.27328	-1
PEA15_pS116	VHL	961.333	0.04231	1
CD31	PKC.alpha	961.5	0.33463	-1
Raptor	YAP_pS127	961.5	0.08445	-1
ATM	Bcl.2	961.667	0.04226	-1
CD20	IRS1	961.667	0.24732	1
PTEN	STAT5.alpha	961.667	0.18698	1
Cyclin_E1	Src	961.833	0.08478	-1
eIF4G	p62.LCK.ligand	961.833	0.08451	1
FOXO3a_pS318_S321	p21	961.833	0.08735	1
ARHI	Shc_pY317	962	0.11815	1
4E.BP1_pT70	Tuberin	962.167	0.33904	-1
beta.Catenin	GATA3	962.167	0.1869	-1
c.Jun_pS73	p90RSK_pT359_S363	962.167	0.08424	1
CD31	PKC.alpha_pS657	962.167	0.33472	-1
MEK1	Src_pY416	962.167	0.04217	1
ER.alpha_pS118	INPP4B	962.333	0.09342	1
HSP70	p21	962.333	0.2173	1
FOXO3a	PRAS40_pT246	962.5	0.20722	-1
E.Cadherin	p27_pT157	962.667	0.135	1
HER3_pY1289	PAI.1	962.667	0.04175	-1
4E.BP1_pS65	Cyclin_E1	962.833	0.08406	-1
AR	STAT3_pY705	962.833	0.13474	1
Bak	TSC1	963	0.33614	-1
beta.Catenin	HER2	963	0.08647	1
HER2	PRAS40_pT246	963.167	0.05833	1
PTEN	Raptor	963.167	0.26837	1
Claudin.7	p27	964	0.13361	-1
HER2	PR	964.333	0.08917	-1
mTOR_pS2448	p27_pT198	964.333	0.04091	-1
4E.BP1_pT37T46	Rictor	964.5	0.08906	1
14.3.3_epsilon	p27_pT157	964.667	0.13294	1
CD31	PAI.1	964.833	0.27133	1
eEF2	YB.1	964.833	0.04078	1
Bak	Stathmin	965	0.29994	1
CD31	XRCC1	965	0.12227	1
HSP70	PKC.delta_pS664	965.167	0.08709	-1
MYH11	Myosin.IIa_pS1943	965.167	0.13278	1
NF2	Smad4	965.167	0.04078	-1
AMPK_pT172	E.Cadherin	965.5	0.04071	-1
Beclin	Heregulin	965.5	0.18619	1
E.Cadherin	ER.alpha	965.667	0.13243	1
14.3.3_zeta	Rab.25	966.167	0.08361	1
Heregulin	p38_MAPK	966.167	0.09242	-1
YAP_pS127	YB.1	966.333	0.08573	1
Annexin.1	Dvl3	966.667	0.04006	-1
ERK2	YB.1_pS102	966.833	0.05464	1
Akt_pT308	PTEN	967	0.10838	1
CD31	Cyclin_E2	967.167	0.1308	1
Chk2_pT68	Cyclin_E2	967.333	0.26754	1
p38_pT180_Y182	TIGAR	967.333	0.05903	1
ATM	FOXO3a_pS318_S321	967.5	0.03982	1
mTOR_pS2448	p70S6K_pT389	967.5	0.05871	1
ETS.1	MYH11	967.667	0.0398	1
MYH11	Smad3	967.833	0.13013	-1
NF.kB.p65_pS536	Src_pY416	968	0.08629	1
Lck	YAP	968.167	0.08388	1
GSK3.alpha.beta	Ku80	968.5	0.1852	1
Ku80	Myosin.IIa_pS1943	968.5	0.03961	1
Bcl.xL	Chk1	968.833	0.1293	1
4E.BP1_pT37T46	Claudin.7	969.167	0.03951	-1
p38_pT180_Y182	STAT5.alpha	969.5	0.54206	1
Smad1	Tuberin	969.5	0.10751	1
E.Cadherin	HER2	969.667	0.12892	-1
B.Raf	p53	970	0.1847	-1
FOXO3a_pS318_S321	p70S6K_pT389	970	0.08996	-1
CD49b	PCNA	970.167	0.08585	1
ACC1	JNK2	970.333	0.03906	1
Claudin.7	GSK3_pS9	970.333	0.18464	-1
PR	YAP	970.333	0.09546	1
Cyclin_D1	Lck	970.5	0.03904	1
p21	TAZ	970.667	0.33255	1
E.Cadherin	PRAS40_pT246	970.833	0.05577	-1
p21	PKC.alpha	970.833	0.09373	-1
Akt	Annexin_VII	971	0.26992	-1
NDRG1_pT346	p27	971.167	0.12721	-1
Src	VEGFR2	971.167	0.0854	1
G6PD	Transglutaminase	971.5	0.08264	1
JNK2	PKC.alpha	971.5	0.11876	1
BRCA2	G6PD	971.667	0.08429	-1
TIGAR	VHL	971.667	0.12692	-1
Bcl.xL	YB.1	971.833	0.03826	1
c.Met_pY1235	Stathmin	972	0.53761	1
Caspase.7_cleavedD198	Raptor	972.333	0.33491	-1
INPP4B	XRCC1	972.333	0.12634	1
Chk2_pT68	STAT5.alpha	972.667	0.34412	-1
Caveolin.1	MIG.6	972.833	0.0687	1
PREX1	Src	972.833	0.08752	1
ACC_pS79	Caveolin.1	973.167	0.12096	-1
beta.Catenin	STAT5.alpha	973.167	0.18337	1
ER.alpha_pS118	GAPDH	973.167	0.08262	1
C.Raf_pS338	Cyclin_B1	973.333	0.03787	-1
Ku80	Rab11	973.333	0.33474	-1
Ku80	MYH11	973.5	0.03775	-1
CD20	Raptor	973.667	0.33309	-1
mTOR_pS2448	Raptor	973.667	0.10136	1
mTOR	P.Cadherin	974.167	0.18308	-1
4E.BP1	DJ.1	974.333	0.03742	1
p70S6K	RBM15	974.333	0.53529	1
p27_pT157	Stathmin	974.5	0.09009	1
4E.BP1_pT37T46	HER3	975	0.12452	-1
CD31	STAT5.alpha	975	0.26908	-1
ARID1A	DJ.1	975.167	0.08656	1
Akt	eIF4G	975.333	0.18237	1
PI3K.p85	PKC.pan_BetaII_pS660	975.333	0.34064	1
Akt	Collagen_VI	975.5	0.12343	1
B.Raf	HER3_pY1289	975.5	0.03702	1
4E.BP1_pT37T46	Ku80	975.667	0.03698	1
eIF4G	GATA3	975.667	0.18236	-1
GSK3.alpha.beta_pS21_S9	p38_pT180_Y182	975.667	0.08185	1
JNK_pT183_Y185	P.Cadherin	975.667	0.24222	-1
AMPK_pT172	Tuberin	975.833	0.33474	1
p27_pT198	p90RSK	975.833	0.09031	-1
HER3	p53	976	0.09315	1
ACC1	Raptor	976.167	0.53238	1
PKC.alpha_pS657	Smad3	976.167	0.09189	1
CD31	MIG.6	976.333	0.26934	1
Claudin.7	Smad1	976.5	0.53142	-1
Notch1	PEA.15	976.667	0.12395	1
PDK1	Smad1	976.833	0.08197	1
Dvl3	FOXO3a_pS318_S321	977	0.03664	1
53BP1	NDRG1_pT346	977.333	0.12219	-1
Cyclin_B1	eIF4E	977.333	0.09328	1
Syk	VEGFR2	977.333	0.08189	1
ACVRL1	CD20	977.667	0.1221	1
Ku80	PRDX1	977.667	0.09274	-1
ARHI	Rad50	977.833	0.12197	-1
DJ.1	IRS1	977.833	0.03651	-1
AR	NF2	978	0.03651	-1
Heregulin	INPP4B	978	0.3297	1
Bak	p70S6K	978.333	0.18131	-1
BRCA2	NDRG1_pT346	978.5	0.03645	-1
Caspase.7_cleavedD198	PKC.pan_BetaII_pS660	978.667	0.52863	-1
CDK1	Syk	978.667	0.08154	-1
Myosin.IIa_pS1943	p27_pT198	978.833	0.1208	-1
Lck	p38_MAPK	979	0.0364	1
GAB2	Lck	979.167	0.03639	-1
HSP70	PI3K.p110.alpha	979.167	0.20805	-1
ARHI	Heregulin	979.333	0.25132	1
CD20	PTEN	979.333	0.18111	-1
FOXO3a_pS318_S321	MEK1_pS217_S221	979.333	0.08207	-1
Cyclin_B1	HER3	979.5	0.12035	1
FOXO3a	SCD1	980.167	0.09865	1
NDRG1_pT346	PREX1	980.167	0.03622	-1
CD31	PKC.pan_BetaII_pS660	980.333	0.52566	-1
AMPK_alpha	Mre11	980.833	0.33469	-1
p53	PKC.pan_BetaII_pS660	980.833	0.27099	-1
Rad51	TAZ	980.833	0.18074	1
Bcl.2	CD20	981	0.03601	1
C.Raf_pS338	p70S6K_pT389	981.167	0.08159	1
HER3	PREX1	981.167	0.036	-1
Cyclin_D1	Tuberin	981.333	0.33345	-1
EGFR_pY1068	Syk	981.333	0.03599	-1
c.Jun_pS73	PKC.delta_pS664	981.5	0.09577	-1
PREX1	Transglutaminase	981.667	0.03591	-1
Heregulin	PREX1	981.833	0.1806	-1
AMPK_pT172	Cyclin_D1	982	0.33717	-1
c.Kit	p38_MAPK	982	0.03589	-1
Annexin_VII	PCNA	982.167	0.03588	-1
HER3	Myosin.IIa_pS1943	982.167	0.11711	-1
GSK3.alpha.beta	Raptor	982.5	0.33329	1
p27_pT198	Stathmin	982.5	0.52306	1
N.Cadherin	Stathmin	982.667	0.11683	1
E.Cadherin	Ku80	983	0.03563	-1
Heregulin	Rad51	983.333	0.23422	1
4E.BP1_pT37T46	Tuberin_pT1462	983.667	0.2693	1
c.Myc	Cyclin_D1	983.667	0.09288	1
Cyclin_E2	PKC.pan_BetaII_pS660	983.667	0.0355	-1
eEF2	INPP4B	983.833	0.0355	-1
eEF2	Ku80	983.833	0.09418	1
N.Ras	RBM15	983.833	0.52089	-1
Mre11	PCNA	984	0.11607	1
Caspase.7_cleavedD198	INPP4B	984.167	0.03546	1
c.Jun_pS73	PKC.alpha_pS657	984.333	0.20793	-1
AR	CD20	984.5	0.03531	-1
G6PD	Notch1	984.833	0.0815	-1
PI3K.p110.alpha	TAZ	985	0.08999	-1
14.3.3_zeta	PRAS40_pT246	985.167	0.08153	-1
ARHI	Myosin.IIa_pS1943	985.167	0.23804	-1
ACC_pS79	Bap1.c.4	985.333	0.32933	1
ACVRL1	PR	985.333	0.03514	1
Bax	p38_MAPK	985.5	0.03511	1
Mre11	PI3K.p85	985.5	0.17995	-1
4E.BP1	Transglutaminase	985.667	0.0351	-1
MEK1_pS217_S221	p70S6K_pT389	985.667	0.08038	1
Akt_pS473	mTOR_pS2448	985.833	0.1798	1
c.Kit	VHL	985.833	0.11515	1
Mre11	STAT5.alpha	986	0.51877	-1
CD31	Dvl3	986.333	0.12096	-1
Cyclin_E2	p27_pT157	986.333	0.035	1
AMPK_alpha	p27_pT198	986.5	0.12179	-1
Chk2_pT68	p27	986.667	0.08444	-1
FOXO3a	TSC1	986.667	0.08241	-1
GAB2	p90RSK	986.667	0.08154	1
NDRG1_pT346	Rictor_pT1135	986.667	0.08336	1
Bak	GSK3.alpha.beta_pS21_S9	986.833	0.17963	-1
DJ.1	MIG.6	986.833	0.11451	-1
G6PD	Lck	986.833	0.08121	1
GAPDH	p27_pT198	986.833	0.2033	-1
p21	Tuberin	986.833	0.09258	-1
C.Raf_pS338	PRDX1	987	0.03489	-1
MIG.6	Rab11	987	0.51813	1
B.Raf	ER.alpha_pS118	987.167	0.12014	1
p27	p38_MAPK	987.167	0.03489	-1
Chk2_pT68	RBM15	987.333	0.33038	-1
Cyclin_E2	XBP1	987.333	0.03487	1
FOXO3a	RBM15	987.5	0.26654	-1
GSK3.alpha.beta_pS21_S9	N.Ras	987.5	0.17942	-1
Rictor_pT1135	Src_pY416	987.5	0.08225	1
AMPK_alpha	cIAP	987.667	0.28055	1
ATM	MYH11	987.667	0.03475	-1
mTOR	PEA.15	987.833	0.32746	1
mTOR_pS2448	PKC.alpha	987.833	0.51706	1
Akt	Chk1	988.167	0.17909	-1
CD31	Raptor	988.167	0.32553	-1
E.Cadherin	Rad50	988.333	0.11399	1
GATA3	GSK3.alpha.beta_pS21_S9	988.333	0.26392	-1
TIGAR	VEGFR2	988.333	0.03468	1
c.Myc	p38_MAPK	988.5	0.08182	-1
Lck	XRCC1	988.5	0.11369	-1
Beclin	FOXO3a	988.667	0.19781	1
Fibronectin	PKC.delta_pS664	988.667	0.51649	-1
MAPK_pT202_Y204	PCNA	988.667	0.03464	-1
E.Cadherin	Src_pY527	988.833	0.03462	1
HER3_pY1289	JNK2	988.833	0.11355	1
p53	PR	988.833	0.32854	1
N.Cadherin	PDCD4	989	0.07992	-1
GAPDH	Notch1	989.167	0.0879	1
MYH11	Paxillin	989.333	0.03444	-1
NDRG1_pT346	p27_pT198	989.333	0.11335	-1
Chk2_pT68	p38_pT180_Y182	989.5	0.21987	-1
Annexin_VII	eIF4G	989.667	0.26354	-1
Dvl3	JNK_pT183_Y185	989.667	0.11259	-1
Beclin	p53	990.167	0.27387	1
Chk1	YB.1	990.167	0.11236	1
Bim	PAI.1	990.5	0.11215	-1
ACC1	c.Met_pY1235	990.667	0.32345	-1
Bad_pS112	PDCD4	990.667	0.03416	1
cIAP	Cyclin_B1	990.667	0.11213	1
14.3.3_beta	Heregulin	990.833	0.51409	1
Acetyl.a.Tubulin.Lys40	p90RSK	990.833	0.08729	1
AR	Src	990.833	0.112	1
ACC_pS79	FoxM1	991	0.08979	1
eIF4E	INPP4B	991.167	0.03413	-1
HER2	STAT5.alpha	991.167	0.08057	1
Mre11	Smad1	991.167	0.32648	-1
ACC_pS79	c.Met_pY1235	991.333	0.26448	-1
Akt_pS473	Cyclin_E1	991.5	0.07978	-1
AR	STAT5.alpha	991.5	0.0341	1
Claudin.7	p70S6K	991.667	0.26466	-1
FoxM1	Stathmin	991.833	0.07955	1
C.Raf_pS338	CD49b	992	0.07958	-1
N.Ras	NF.kB.p65_pS536	992.167	0.03397	-1
beta.Catenin	IGFBP2	992.333	0.11085	-1
ACC1	Cyclin_E1	992.5	0.089	1
Bcl.2	N.Cadherin	992.5	0.08044	1
c.Myc	PREX1	992.667	0.17765	-1
S6	YAP_pS127	992.667	0.07991	1
14.3.3_zeta	PKC.alpha	992.833	0.08828	1
Beclin	FOXO3a_pS318_S321	992.833	0.03387	-1
4E.BP1_pS65	PEA.15	993	0.07987	1
Bad_pS112	PREX1	993	0.08018	1
PKC.pan_BetaII_pS660	Rictor	993	0.17765	1
ACC1	HER3	993.333	0.09171	-1
CD20	N.Ras	993.333	0.1775	1
4E.BP1_pT37T46	Akt_pS473	993.5	0.11751	1
4E.BP1_pT70	PKC.delta_pS664	993.5	0.33091	-1
4E.BP1_pS65	HER3_pY1289	993.667	0.11059	1
4E.BP1_pT70	PKC.alpha_pS657	993.667	0.51132	-1
PI3K.p110.alpha	Smad3	993.667	0.07905	1
Raptor	XRCC1	993.667	0.17743	-1
53BP1	Dvl3	993.833	0.03361	1
Chk1_pS345	p27_pT198	993.833	0.11054	1
Dvl3	E.Cadherin	994	0.11052	1
14.3.3_zeta	INPP4B	994.167	0.03354	1
Annexin_VII	p53	994.167	0.09036	1
Acetyl.a.Tubulin.Lys40	Cyclin_E2	994.333	0.11041	1
Bcl.2	XRCC1	994.833	0.11024	1
Acetyl.a.Tubulin.Lys40	E.Cadherin	995	0.11022	-1
Akt_pT308	RBM15	995	0.0803	1
Chk1	HSP70	995	0.50987	1
GAB2	Ku80	995	0.07933	1
14.3.3_zeta	Akt_pS473	995.167	0.0877	-1
ACVRL1	p21	995.333	0.10998	-1
ATM	Src_pY416	995.333	0.08765	-1
c.Met_pY1235	IRS1	995.333	0.26313	1
Bad_pS112	G6PD	995.5	0.08429	-1
ASNS	Chk2	995.667	0.10989	1
Beclin	Lck	995.667	0.0334	-1
Acetyl.a.Tubulin.Lys40	VHL	995.833	0.10981	-1
Cyclin_D1	RBM15	995.833	0.32166	-1
4E.BP1_pT70	Raptor	996	0.50798	-1
Bad_pS112	Claudin.7	996	0.12173	-1
53BP1	Mre11	996.167	0.33286	-1
Bim	DJ.1	996.167	0.08591	1
GAB2	PEA15_pS116	996.167	0.07875	1
c.Met_pY1235	GATA3	996.333	0.21645	1
CD31	E.Cadherin	996.333	0.03336	1
CD49b	GSK3.alpha.beta	996.5	0.11582	-1
Cyclin_E1	PKC.alpha	996.5	0.03336	-1
AMPK_alpha	Annexin.1	996.667	0.10932	1
Caveolin.1	FOXO3a_pS318_S321	996.667	0.08205	-1
CDK1	PDCD4	996.667	0.08113	-1
Cyclin_E1	PKC.alpha_pS657	996.667	0.03335	-1
ARID1A	eEF2	996.833	0.03334	1
HER2	Src_pY527	996.833	0.07919	-1
Rab11	YAP	996.833	0.21605	1
Cyclin_B1	IRS1	997	0.08176	-1
AMPK_alpha	Chk2_pT68	997.333	0.32428	-1
Claudin.7	TIGAR	997.333	0.03326	-1
ASNS	Fibronectin	997.5	0.10852	-1
AMPK_pT172	TIGAR	997.667	0.10851	1
mTOR	YAP	997.667	0.50646	-1
ACC_pS79	HSP70	997.833	0.50639	-1
Collagen_VI	FASN	997.833	0.10844	-1
4E.BP1_pT70	NF2	998.167	0.10839	-1
ACC1	RBM15	998.167	0.32206	1
mTOR_pS2448	Smad4	998.333	0.50617	-1
Chk1	mTOR	998.5	0.50601	-1
Cyclin_D1	HER3_pY1289	998.5	0.10793	1
ATM	YAP	998.833	0.03289	-1
N.Cadherin	Rb_pS807_S811	998.833	0.08597	1
c.Myc	MYH11	999	0.10772	1
C.Raf_pS338	PDK1	999	0.07847	-1
eEF2	PDK1_pS241	999	0.03289	-1
PCNA	PDCD4	999	0.08585	-1
Bad_pS112	Collagen_VI	999.167	0.03288	1
Chk1_pS345	Lck	999.333	0.07837	1
ER.alpha_pS118	Ku80	999.333	0.08579	-1
ATM	Raptor	999.5	0.32062	1
ER.alpha	Paxillin	999.5	0.10757	-1
Raptor	STAT5.alpha	999.5	0.17536	1
AMPK_pT172	Caspase.7_cleavedD198	999.667	0.50547	-1
ATM	Cyclin_B1	999.833	0.03272	1
Bid	G6PD	1000	0.17514	1
DJ.1	FASN	1000	0.10729	-1
HER3	Transglutaminase	1000.33	0.1072	-1
PKC.pan_BetaII_pS660	YB.1_pS102	1000.33	0.23456	1
GAPDH	p62.LCK.ligand	1000.5	0.08389	1
14.3.3_epsilon	XBP1	1000.83	0.10616	-1
c.Met_pY1235	S6	1000.83	0.32267	-1
eIF4E	P.Cadherin	1000.83	0.0782	1
14.3.3_epsilon	Raptor	1001	0.03252	-1
Fibronectin	GATA3	1001	0.26407	1
Claudin.7	JNK_pT183_Y185	1001.17	0.08913	-1
IGFBP2	JNK_pT183_Y185	1001.17	0.08085	-1
ARID1A	PEA15_pS116	1001.33	0.08154	-1
Caspase.7_cleavedD198	PKC.alpha	1001.33	0.33059	-1
c.Jun_pS73	FASN	1001.5	0.03245	-1
Bad_pS112	HER3	1001.67	0.08177	-1
HSP70	p53	1001.67	0.10579	1
Akt_pT308	PI3K.p85	1001.83	0.08479	1
c.Myc	cIAP	1001.83	0.06173	-1
Claudin.7	Tuberin_pT1462	1001.83	0.32282	-1
PKC.delta_pS664	Smad3	1002	0.03235	1
JNK2	PI3K.p110.alpha	1002.17	0.03232	1
ACC_pS79	Raptor	1002.33	0.31998	1
ETS.1	PCNA	1002.33	0.08469	1
ACC_pS79	AMPK_alpha	1002.5	0.17467	1
ATM	MEK1_pS217_S221	1002.5	0.08468	-1
Beclin	RBM15	1002.83	0.17457	-1
Raptor	TRFC	1002.83	0.03205	1
GAPDH	JNK_pT183_Y185	1003	0.10528	-1
mTOR	PKC.delta_pS664	1003	0.50166	1
AMPK_pT172	GSK3.alpha.beta	1003.17	0.17455	1
Cyclin_E2	E.Cadherin	1003.17	0.10524	1
GSK3.alpha.beta	NDRG1_pT346	1003.33	0.03196	-1
Ku80	Lck	1003.33	0.08432	-1
Raptor	Transglutaminase	1003.67	0.03193	-1
ACVRL1	HER3_pY1289	1004	0.10477	1
Bcl.2	YAP_pS127	1004	0.03188	1
HER2	p27_pT157	1004.17	0.03185	1
B.Raf	mTOR	1004.33	0.31919	1
14.3.3_zeta	YAP_pS127	1004.67	0.0836	1
Chk2	LKB1	1004.67	0.084	-1
FoxM1	Paxillin	1004.67	0.07974	-1
Bax	N.Cadherin	1004.83	0.04919	1
ASNS	Ku80	1005	0.03166	1
Myosin.IIa_pS1943	p21	1005	0.08173	1
p27_pT198	Rab11	1005	0.2612	1
N.Ras	p53	1005.5	0.49975	1
PDK1_pS241	Raptor	1005.5	0.32044	1
Chk1_pS345	GSK3.alpha.beta	1005.67	0.07722	-1
eIF4G	ER.alpha_pS118	1005.67	0.10391	-1
IGFBP2	Syk	1005.67	0.07854	-1
MIG.6	Smad3	1005.67	0.08368	-1
Chk2_pT68	p27_pT198	1005.83	0.49957	1
FOXO3a	G6PD	1006	0.10383	1
AMPK_pT172	Raptor	1006.17	0.49925	1
Bad_pS112	GSK3.alpha.beta_pS21_S9	1006.17	0.17363	1
PREX1	Tuberin	1006.17	0.3261	1
Chk2_pT68	PREX1	1006.33	0.4992	-1
Claudin.7	PREX1	1006.33	0.10669	-1
TSC1	VEGFR2	1006.33	0.1037	1
14.3.3_zeta	A.Raf_pS299	1006.5	0.08303	1
Akt	PKC.pan_BetaII_pS660	1006.5	0.20736	1
p27_pT157	Paxillin	1006.67	0.03124	-1
MEK1	XRCC1	1006.83	0.03123	-1
A.Raf_pS299	ASNS	1007	0.10329	-1
Annexin.1	HER3_pY1289	1007	0.03123	-1
Bap1.c.4	Rad50	1007	0.49857	1
PI3K.p85	PREX1	1007	0.11633	1
14.3.3_epsilon	Lck	1007.33	0.10328	1
CD49b	PREX1	1007.33	0.09191	-1
FOXO3a_pS318_S321	Syk	1007.5	0.07859	1
B.Raf	Caspase.7_cleavedD198	1007.83	0.31889	-1
14.3.3_zeta	c.Kit	1008	0.07833	1
Bax	PAI.1	1008	0.03104	1
AMPK_pT172	JNK2	1008.5	0.07795	1
GAB2	YAP_pS127	1008.5	0.07742	-1
Chk1	Rab11	1008.67	0.49789	1
4E.BP1_pT70	c.Kit	1008.83	0.03084	-1
EGFR	p38_pT180_Y182	1008.83	0.07791	1
p21	p53	1008.83	0.07942	1
c.Kit	GAB2	1009	0.10276	1
ERK2	NF2	1009	0.07824	1
14.3.3_zeta	JNK_pT183_Y185	1009.17	0.03083	1
Bap1.c.4	SF2	1009.17	0.0793	1
HSP70	JNK2	1009.17	0.49767	-1
Chk2_pT68	PKC.pan_BetaII_pS660	1009.33	0.49742	-1
Cyclin_E1	NF.kB.p65_pS536	1009.33	0.07695	-1
eEF2	eIF4E	1009.33	0.08859	1
ERK2	PREX1	1009.33	0.32141	1
HSP70	PKC.alpha_pS657	1009.33	0.26377	-1
NF2	Smad3	1009.33	0.07899	1
Akt_pS473	Tuberin	1009.5	0.17275	1
AMPK_pT172	STAT5.alpha	1009.5	0.32647	1
ETS.1	Lck	1009.5	0.0772	1
B.Raf	N.Cadherin	1009.67	0.07959	-1
53BP1	SF2	1009.83	0.17274	-1
Bak	Cyclin_D1	1009.83	0.49721	1
GATA3	HER3	1009.83	0.03072	1
LKB1	Rab.25	1010	0.03072	1
ACC_pS79	mTOR_pS2448	1010.17	0.17271	1
INPP4B	SCD1	1010.17	0.31943	1
PCNA	Rictor_pT1135	1010.17	0.08162	-1
4E.BP1_pT37T46	Rab.25	1010.33	0.03071	-1
B.Raf	p38_MAPK	1010.33	0.10242	-1
Chk2_pT68	PRAS40_pT246	1010.33	0.08161	-1
Chk1_pS345	ER.alpha_pS118	1010.5	0.07694	1
B.Raf	STAT3_pY705	1010.67	0.10221	-1
G6PD	p27	1010.67	0.08148	-1
4E.BP1_pT37T46	Src_pY527	1010.83	0.03067	1
AMPK_alpha	CD20	1010.83	0.49641	-1
ETS.1	PRAS40_pT246	1010.83	0.08144	1
CDK1	Notch1	1011.17	0.07687	1
FoxM1	NF.kB.p65_pS536	1011.17	0.0814	1
Caspase.7_cleavedD198	RBM15	1011.33	0.49558	-1
Chk1_pS345	Tuberin_pT1462	1011.33	0.07902	1
DJ.1	IGFBP2	1011.5	0.10185	-1
PKC.alpha_pS657	Rab11	1011.5	0.49539	-1
S6_pS240_S244	YB.1_pS102	1011.5	0.08131	1
S6	Syk	1011.83	0.07756	1
CD49b	Cyclin_E1	1012.33	0.03025	1
Cyclin_B1	MYH11	1012.5	0.03025	-1
FoxM1	PKC.alpha	1012.83	0.07923	-1
HER3	HSP70	1012.83	0.09122	1
p38_MAPK	PKC.pan_BetaII_pS660	1012.83	0.03022	1
Bad_pS112	Bak	1013	0.17189	-1
c.Kit	PEA.15	1013	0.101	1
Caspase.7_cleavedD198	HER3	1013.17	0.03018	1
GATA3	Smad4	1013.17	0.26859	1
Cyclin_E2	p21	1013.33	0.07681	1
GATA3	YAP	1013.33	0.17185	1
B.Raf	XRCC1	1013.5	0.26208	-1
Caspase.7_cleavedD198	Paxillin	1013.5	0.03017	-1
4E.BP1_pS65	p90RSK_pT359_S363	1013.67	0.03015	-1
ACC1	Bap1.c.4	1013.83	0.49363	1
RBM15	Smad1	1013.83	0.32017	1
c.Jun_pS73	FOXO3a	1014	0.04682	-1
Cyclin_E1	HER3	1014	0.10037	1
GAB2	MEK1	1014	0.08099	1
MAPK_pT202_Y204	Rictor	1014	0.03013	1
ATM	TIGAR	1014.17	0.03006	1
Myosin.IIa_pS1943	NF.kB.p65_pS536	1014.17	0.07826	1
PR	RBM15	1014.17	0.49342	-1
ATM	Chk2_pT68	1014.33	0.49294	-1
Cyclin_D1	eEF2K	1014.33	0.03002	-1
4E.BP1	S6	1014.5	0.10008	1
PEA15_pS116	Rad51	1014.5	0.03001	1
p62.LCK.ligand	Transglutaminase	1014.67	0.02999	1
beta.Catenin	p27_pT157	1014.83	0.09974	-1
FoxM1	XRCC1	1014.83	0.08686	1
PAI.1	Rab11	1014.83	0.12062	1
AMPK_pT172	PDK1_pS241	1015	0.25974	1
EGFR	P.Cadherin	1015	0.08045	-1
PKC.delta_pS664	PREX1	1015	0.49251	1
eIF4G	INPP4B	1015.17	0.31577	-1
HSP70	MYH11	1015.33	0.09966	-1
BRCA2	HER3	1015.5	0.09963	-1
ERK2	PDK1	1015.67	0.09957	1
S6_pS240_S244	Src	1015.67	0.02983	-1
Ku80	p70S6K_pT389	1015.83	0.08006	-1
GSK3_pS9	YB.1_pS102	1016	0.04942	1
NDRG1_pT346	P.Cadherin	1016	0.02982	-1
HER3_pY1289	p38_pT180_Y182	1016.17	0.09946	-1
GSK3.alpha.beta_pS21_S9	P.Cadherin	1016.33	0.08991	-1
Dvl3	mTOR_pS2448	1016.83	0.08083	1
4E.BP1_pS65	Bim	1017	0.09907	-1
Annexin_VII	PI3K.p85	1017	0.02962	-1
c.Myc	XBP1	1017	0.11829	1
G6PD	PRAS40_pT246	1017	0.07873	-1
Rad51	S6	1017.17	0.20491	-1
ATM	Caspase.7_cleavedD198	1017.33	0.49092	-1
Bim	FoxM1	1017.33	0.02956	1
PREX1	TSC1	1017.33	0.31888	1
4E.BP1	XRCC1	1017.5	0.02946	1
ARHI	MIG.6	1017.5	0.09869	1
4E.BP1_pT37T46	HER3_pY1289	1017.83	0.09868	1
C.Raf_pS338	p90RSK_pT359_S363	1017.83	0.07572	1
4E.BP1_pS65	PDK1_pS241	1018	0.17095	1
Chk1_pS345	Transglutaminase	1018	0.07775	-1
4E.BP1_pT37T46	p53	1018.17	0.02935	-1
ERK2	Lck	1018.17	0.07592	1
ER.alpha_pS118	HER3_pY1289	1018.33	0.02934	1
FOXO3a	p27_pT198	1018.33	0.09838	1
GSK3.alpha.beta	Src_pY416	1018.5	0.0793	1
mTOR_pS2448	PKC.alpha_pS657	1018.5	0.49064	1
Caveolin.1	p90RSK_pT359_S363	1018.67	0.09832	-1
PEA.15	TRFC	1018.67	0.02929	-1
14.3.3_beta	Myosin.IIa_pS1943	1018.83	0.31588	-1
p27_pT198	PDK1_pS241	1018.83	0.11493	-1
Raptor	YAP	1018.83	0.49043	-1
AMPK_alpha	p21	1019	0.09799	-1
c.Jun_pS73	Fibronectin	1019	0.02924	1
Bid	Rad51	1019.17	0.1983	1
c.Kit	NF2	1019.17	0.09797	-1
B.Raf	c.Kit	1019.33	0.02914	1
GSK3.alpha.beta	PI3K.p110.alpha	1019.5	0.02913	1
Rad50	Smad4	1019.5	0.09779	1
4E.BP1	P.Cadherin	1019.67	0.1166	1
4E.BP1_pT70	YB.1_pS102	1019.67	0.08782	-1
Chk2_pT68	MIG.6	1019.83	0.09744	1
Collagen_VI	Paxillin	1019.83	0.07792	1
LKB1	MAPK_pT202_Y204	1020	0.07537	-1
53BP1	AMPK_pT172	1020.17	0.48907	1
CD20	PI3K.p110.alpha	1020.17	0.02905	-1
DJ.1	PKC.pan_BetaII_pS660	1020.33	0.02904	1
HSP70	SCD1	1020.33	0.0973	-1
Akt	Bak	1020.5	0.19733	-1
c.Kit	TIGAR	1020.5	0.02901	-1
MYH11	Rictor_pT1135	1020.5	0.09729	1
Akt_pS473	NDRG1_pT346	1020.67	0.09726	1
Cyclin_E1	mTOR	1020.67	0.02898	-1
P.Cadherin	PKC.alpha	1020.67	0.17051	-1
GSK3.alpha.beta_pS21_S9	Transglutaminase	1021	0.05445	-1
INPP4B	MYH11	1021	0.09724	1
Cyclin_B1	Syk	1021.17	0.02895	-1
Cyclin_E1	eEF2	1021.33	0.07823	1
PDCD4	Src	1021.33	0.09713	-1
PDK1	PKC.pan_BetaII_pS660	1021.33	0.02893	1
PI3K.p110.alpha	Transglutaminase	1021.33	0.07951	-1
PTEN	YAP_pS127	1021.5	0.09711	-1
MIG.6	PEA.15	1021.67	0.09707	-1
B.Raf	Rab11	1021.83	0.48784	-1
Ku80	PDK1	1021.83	0.07814	-1
ACC_pS79	JNK2	1022.17	0.02877	1
Cyclin_D1	p38_pT180_Y182	1022.17	0.48753	-1
E.Cadherin	MEK1_pS217_S221	1022.17	0.09697	-1
Bcl.2	YB.1_pS102	1022.33	0.0769	-1
MEK1_pS217_S221	Notch1	1022.33	0.02876	-1
53BP1	Rad51	1022.5	0.48705	-1
ATM	VEGFR2	1022.5	0.02876	1
Chk1	p53	1022.5	0.09686	1
Claudin.7	Lck	1022.5	0.07781	1
p70S6K_pT389	S6_pS240_S244	1022.5	0.07506	1
Caspase.7_cleavedD198	XRCC1	1022.67	0.26051	1
CD31	GSK3_pS9	1022.67	0.17031	-1
14.3.3_zeta	ER.alpha_pS118	1023	0.02868	1
ATM	Heregulin	1023	0.25888	-1
Bax	TIGAR	1023	0.09683	1
p70S6K_pT389	Src_pY416	1023.17	0.02868	1
STAT5.alpha	Transglutaminase	1023.17	0.09682	1
PR	Rab.25	1023.33	0.02867	1
c.Kit	HER3_pY1289	1023.5	0.48613	1
c.Myc	PEA15_pS116	1023.5	0.02867	1
c.Kit	STAT3_pY705	1023.67	0.09659	-1
cIAP	Paxillin	1023.67	0.02864	1
FOXO3a	Myosin.IIa_pS1943	1023.67	0.31235	-1
Src_pY527	TSC1	1023.83	0.02861	1
eEF2K	p27_pT157	1024	0.0286	-1
p90RSK_pT359_S363	Rb_pS807_S811	1024	0.09652	-1
PKC.alpha	Transglutaminase	1024.17	0.09646	1
Fibronectin	PI3K.p85	1024.33	0.02856	-1
PDCD4	TRFC	1024.33	0.07598	-1
4E.BP1_pT37T46	GSK3.alpha.beta_pS21_S9	1024.5	0.48523	1
YAP	YB.1_pS102	1024.5	0.09637	-1
4E.BP1_pT70	p27_pT157	1024.67	0.0773	1
ATM	Mre11	1024.83	0.48483	-1
C.Raf_pS338	TSC1	1024.83	0.07533	-1
ATM	p21	1025	0.07709	-1
Cyclin_E1	p90RSK	1025.17	0.02835	-1
p70S6K	PTEN	1025.17	0.16968	1
Claudin.7	Rad50	1025.33	0.02834	-1
Annexin.1	cIAP	1025.5	0.09582	1
p38_MAPK	TRFC	1025.5	0.07478	1
Bak	Smad1	1025.67	0.31982	-1
Bax	PREX1	1025.67	0.0765	1
GAPDH	Rab11	1025.67	0.0283	-1
PAI.1	PKC.alpha	1025.83	0.48415	-1
ATM	TSC1	1026	0.19281	1
p38_MAPK	SCD1	1026	0.02828	-1
p53	Src	1026	0.09567	1
Bak	PR	1026.17	0.48363	1
Annexin_VII	p70S6K	1026.33	0.02824	-1
4E.BP1_pS65	VHL	1026.5	0.09542	-1
Heregulin	SCD1	1026.5	0.48344	1
14.3.3_zeta	4E.BP1	1026.67	0.07664	-1
Bak	p90RSK_pT359_S363	1026.67	0.02822	1
ATM	PKC.pan_BetaII_pS660	1026.83	0.19248	1
eIF4E	Src	1027	0.09527	1
G6PD	P.Cadherin	1027	0.07836	1
4E.BP1_pS65	YB.1	1027.17	0.02807	1
53BP1	TAZ	1027.17	0.09597	-1
CD49b	FASN	1027.17	0.09526	-1
PDK1	YAP_pS127	1027.17	0.07652	-1
Notch1	PRAS40_pT246	1027.33	0.07713	1
PKC.alpha_pS657	XRCC1	1027.33	0.16923	-1
B.Raf	PKC.alpha	1027.5	0.31241	1
Caveolin.1	PRDX1	1027.5	0.09516	-1
IGFBP2	Rictor	1027.5	0.02804	-1
ERK2	Fibronectin	1027.67	0.48265	-1
ARHI	Rb_pS807_S811	1027.83	0.02798	-1
Rad51	RBM15	1027.83	0.48261	-1
p53	Smad4	1028	0.48254	1
PEA15_pS116	PI3K.p110.alpha	1028	0.07626	-1
ACVRL1	Paxillin	1028.17	0.095	-1
Bap1.c.4	eEF2K	1028.5	0.02787	1
IGFBP2	NDRG1_pT346	1028.5	0.09483	1
Claudin.7	PKC.alpha	1028.67	0.19111	-1
Ku80	Mre11	1028.67	0.48237	-1
14.3.3_epsilon	eEF2	1028.83	0.09455	1
Chk1_pS345	PKC.alpha_pS657	1028.83	0.07593	-1
ER.alpha_pS118	PKC.alpha_pS657	1028.83	0.11417	1
beta.Catenin	Src_pY527	1029	0.09449	1
p70S6K	S6_pS235_S236	1029	0.07588	1
PKC.alpha_pS657	PRDX1	1029	0.0895	1
PKC.pan_BetaII_pS660	RBM15	1029	0.19084	1
C.Raf	Rab.25	1029.17	0.09449	-1
Acetyl.a.Tubulin.Lys40	Smad4	1029.33	0.07738	-1
Dvl3	PTEN	1029.33	0.07645	1
NDRG1_pT346	PRAS40_pT246	1029.33	0.09444	1
INPP4B	p38_MAPK	1029.5	0.25835	-1
4E.BP1_pT70	Cyclin_D1	1029.67	0.48087	1
INPP4B	IRS1	1029.67	0.09425	1
N.Cadherin	TSC1	1029.67	0.02755	-1
4E.BP1	mTOR_pS2448	1029.83	0.48086	-1
Cyclin_D1	Smad1	1029.83	0.02751	-1
[truncated: 945 more rows]

## Sheet: E) HNSC
ANTIBODY.1	ANTIBODY.2	consensusRank	consensusWeight	spearmanSign
S6_pS235_S236	S6_pS240_S244	1.5	0.83025	1
GSK3.alpha.beta_pS21_S9	GSK3_pS9	4.167	0.71439	1
beta.Catenin	E.Cadherin	10.5	0.47205	1
ACC_pS79	ACC1	11.667	0.47701	1
ACC1	FASN	15.333	0.44571	1
EGFR	EGFR_pY1068	15.5	0.42806	1
Akt_pT308	CDK1	21	0.45258	1
EGFR_pY1068	HER2_pY1248	29.667	0.37747	1
YAP	YAP_pS127	38.833	0.43562	1
HER3_pY1289	Mre11	43	0.3857	1
RBM15	S6	59.5	0.32969	1
14.3.3_beta	ACVRL1	62	0.30782	1
MAPK_pT202_Y204	MEK1_pS217_S221	64.5	0.35317	1
N.Cadherin	TAZ	64.5	0.31652	1
53BP1	Bap1.c.4	66.5	0.31096	1
ERK2	TSC1	69.333	0.33037	1
mTOR	Tuberin	70.5	0.42383	1
ETS.1	PEA15_pS116	70.833	0.29638	1
CD20	GATA3	75.333	0.33099	1
GAB2	STAT5.alpha	96.5	0.31113	1
53BP1	Ku80	100.333	0.26969	1
B.Raf	eIF4G	101.167	0.32089	1
Bcl.2	Bim	104.333	0.29718	1
eEF2	ERK2	105	0.30915	1
MYH11	Rad50	119.667	0.34197	1
GATA3	Smad1	129.833	0.2782	1
53BP1	beta.Catenin	139.167	0.25849	1
Akt	ERK2	140.5	0.43503	1
Chk2_pT68	N.Cadherin	142.5	0.25164	1
Mre11	Stathmin	152.333	0.2681	1
14.3.3_epsilon	PDK1	161.833	0.26927	1
Mre11	TAZ	164.333	0.29889	1
HER2_pY1248	Shc_pY317	165.667	0.25166	1
C.Raf_pS338	GATA3	167.167	0.243	1
Cyclin_B1	FoxM1	170	0.26873	1
Akt_pS473	GSK3_pS9	172.667	0.23709	1
Akt_pS473	Tuberin_pT1462	174	0.26765	1
Bad_pS112	GSK3.alpha.beta_pS21_S9	174.833	0.2508	1
C.Raf_pS338	MEK1_pS217_S221	188.667	0.238	1
Bax	PEA.15	191.667	0.2504	1
S6_pS235_S236	YB.1_pS102	193.5	0.2478	1
Akt_pS473	PRAS40_pT246	194.5	0.24147	1
Bad_pS112	PKC.pan_BetaII_pS660	213.333	0.25383	1
Akt	AMPK_pT172	216.667	0.29203	1
p70S6K	RBM15	221.5	0.22045	1
c.Met_pY1235	Chk2_pT68	222.833	0.24177	1
B.Raf	beta.Catenin	224.833	0.25787	1
STAT5.alpha	Tuberin	226	0.37495	1
HER2_pY1248	Src_pY527	226.833	0.23029	1
Stathmin	TAZ	227	0.24499	1
Bcl.2	p27	231.5	0.23325	1
14.3.3_beta	LKB1	232.833	0.21679	1
PRAS40_pT246	Tuberin_pT1462	235.5	0.24198	1
Akt	Tuberin	235.667	0.53438	1
Bap1.c.4	eIF4G	235.833	0.23946	1
Lck	PREX1	236.667	0.23474	1
ACVRL1	Smad4	242.5	0.29556	1
HER2_pY1248	Src_pY416	244.167	0.25675	1
Mre11	N.Cadherin	246.667	0.3093	1
Dvl3	RBM15	250.167	0.21838	1
GSK3.alpha.beta	PDK1_pS241	251.167	0.21966	1
Cyclin_E2	p27_pT157	252.5	0.221	1
Bap1.c.4	p70S6K	258.5	0.23313	1
ARHI	Collagen_VI	266.333	0.34653	1
Bax	GSK3_pS9	267.167	0.24117	-1
CD20	ER.alpha	272.333	0.21779	1
ACVRL1	Collagen_VI	273.333	0.26659	1
Bid	c.Met_pY1235	275.333	0.22067	1
p38_pT180_Y182	S6_pS235_S236	275.5	0.21392	1
c.Met_pY1235	HER3_pY1289	276.333	0.23308	1
mTOR	Rictor	279.833	0.3512	1
eEF2K	Tuberin	282.833	0.33578	1
Akt	mTOR	284	0.35924	1
c.Met_pY1235	CD31	284.167	0.23978	1
Akt	TSC1	287.333	0.4122	1
AMPK_pT172	TSC1	288	0.34046	1
Fibronectin	p21	299	0.26094	1
BRCA2	N.Cadherin	299.833	0.22905	1
ARHI	TAZ	300	0.37505	1
14.3.3_epsilon	ETS.1	300.833	0.21258	1
GSK3.alpha.beta_pS21_S9	NF.kB.p65_pS536	303.833	0.32139	1
ACVRL1	PEA15_pS116	304.333	0.30419	1
ERK2	STAT5.alpha	305.333	0.36039	1
Chk1	JNK2	307.167	0.30266	-1
FOXO3a	Rab11	309.5	0.22125	1
ERK2	MEK1_pS217_S221	309.833	0.3228	-1
Akt	GAB2	319.167	0.30513	1
ACVRL1	PKC.delta_pS664	326.667	0.2837	1
Collagen_VI	LKB1	331.5	0.20053	1
ATM	TSC1	333	0.28041	1
N.Ras	PDK1	335.333	0.29226	1
Beclin	XBP1	339.333	0.22799	1
BRCA2	N.Ras	347.333	0.27368	1
mTOR	STAT5.alpha	350	0.30585	1
Cyclin_E2	Smad4	350.167	0.21574	1
Akt	Paxillin	352.333	0.28606	1
AR	Bid	354.333	0.26847	1
PDK1	Smad4	354.833	0.27683	1
B.Raf	Chk1	357.833	0.22251	-1
Heregulin	Rad50	360.667	0.17824	1
CD20	Cyclin_D1	361	0.21244	1
ERK2	VHL	362.5	0.28482	1
Chk1	STAT5.alpha	366.5	0.31909	-1
GSK3_pS9	PKC.pan_BetaII_pS660	367.333	0.26624	1
Paxillin	XRCC1	380	0.26378	-1
HER3_pY1289	N.Cadherin	381	0.30766	1
Ku80	PDK1	383.5	0.21703	-1
NF.kB.p65_pS536	STAT5.alpha	384	0.22176	1
TSC1	Tuberin	388.333	0.36617	1
Bax	DJ.1	390.333	0.2585	1
Caveolin.1	YAP_pS127	395	0.14594	1
ERK2	PDK1	395.167	0.28528	-1
PTEN	RBM15	395.167	0.20071	1
LKB1	Rad51	397	0.2037	1
beta.Catenin	eIF4G	397.167	0.27367	1
HER2	NF.kB.p65_pS536	397.5	0.26101	1
Akt	Chk1	400.333	0.31773	-1
AMPK_pT172	ERK2	401.5	0.31495	1
ERK2	Tuberin	402.167	0.49964	1
ETS.1	TAZ	403.5	0.18998	1
CD31	PDK1	405.167	0.27778	1
eEF2	eEF2K	407	0.26537	1
Akt	STAT5.alpha	407.833	0.45034	1
LKB1	Mre11	408.333	0.19548	1
BRCA2	PEA15_pS116	409.333	0.18713	1
Bad_pS112	YB.1_pS102	410.333	0.14581	1
GSK3.alpha.beta_pS21_S9	PRAS40_pT246	412	0.23434	1
c.Jun_pS73	HER2_pY1248	414	0.18829	1
Chk1	PDK1	415.5	0.27479	1
Akt	HER2	416.5	0.41819	1
CD31	DJ.1	417.333	0.22414	1
Chk2_pT68	TSC1	417.667	0.25273	-1
B.Raf	p70S6K	419	0.20022	1
14.3.3_beta	N.Ras	420.5	0.21157	1
eEF2K	Ku80	421.833	0.25578	1
Collagen_VI	Stathmin	423.667	0.20694	1
Chk1	TSC1	424.167	0.39709	-1
Bap1.c.4	E.Cadherin	424.667	0.19507	1
GAB2	TSC1	427.833	0.26724	1
Bad_pS112	GSK3_pS9	430.167	0.3693	1
Ku80	Tuberin	431.167	0.37179	1
Akt	beta.Catenin	432.167	0.28143	1
Akt	p70S6K	433.833	0.21965	1
53BP1	Akt	435.667	0.27237	1
14.3.3_beta	PDK1	436.5	0.26539	1
E.Cadherin	PREX1	436.833	0.18379	-1
mTOR	TSC1	438	0.37335	1
Ku80	mTOR	438.333	0.25867	1
mTOR	Raptor	438.5	0.18227	1
beta.Catenin	HER2	441.5	0.36281	1
B.Raf	Bap1.c.4	442.167	0.26158	1
Bax	HER2	444	0.34349	-1
53BP1	Chk1	447.5	0.34946	-1
GAB2	Tuberin	450.333	0.349	1
DJ.1	VHL	451.333	0.28412	-1
Chk1	ERK2	453.333	0.37186	-1
Mre11	Smad4	453.333	0.24186	1
C.Raf_pS338	Chk1	453.833	0.24351	1
eIF4G	Stathmin	455.167	0.34136	-1
PDCD4	Rad51	456.167	0.19446	-1
Bcl.2	c.Kit	458	0.23454	1
ERK2	HER2	459.5	0.35206	1
Akt	Ku80	461.833	0.33665	1
14.3.3_beta	TAZ	462	0.25265	1
ARHI	p27_pT157	462	0.19722	1
AMPK_pT172	Ku80	462.5	0.32872	1
Chk2_pT68	HER3_pY1289	464.333	0.23917	1
p27	Paxillin	466.833	0.1994	-1
BRCA2	TAZ	467.833	0.32594	1
AMPK_alpha	CDK1	469.333	0.2195	1
AMPK_pT172	Tuberin	469.5	0.33518	1
Stathmin	TSC1	472.167	0.25455	-1
Chk1	Stathmin	472.333	0.2146	1
Rab11	RBM15	472.833	0.23526	-1
Tuberin	VHL	473.167	0.22482	1
GAB2	PKC.pan_BetaII_pS660	474.333	0.23281	1
Chk1	eEF2	477.5	0.25191	-1
AR	N.Cadherin	478	0.31382	1
ARID1A	Bap1.c.4	478.5	0.13403	1
PDK1_pS241	Tuberin	478.5	0.21064	1
NF.kB.p65_pS536	Tuberin	480	0.32284	1
Akt_pT308	AMPK_alpha	480.167	0.14799	1
ETS.1	SCD1	481.333	0.19313	1
PKC.pan_BetaII_pS660	YB.1_pS102	481.333	0.12702	1
14.3.3_zeta	Chk1	482.5	0.23456	1
Akt	MEK1_pS217_S221	482.833	0.31859	-1
Akt	eEF2K	484	0.33493	1
c.Met_pY1235	Stathmin	484.167	0.24591	1
GSK3_pS9	HER2	485.333	0.25428	1
Paxillin	Tuberin	485.833	0.31563	1
ACVRL1	E.Cadherin	489.833	0.19247	-1
MEK1_pS217_S221	TSC1	490	0.313	-1
14.3.3_zeta	HER2	491.333	0.2313	-1
53BP1	eIF4G	492	0.25016	1
PKC.pan_BetaII_pS660	Tuberin	494	0.30821	1
Bap1.c.4	Rab11	495.833	0.22965	-1
ATM	mTOR	497.167	0.19049	1
Akt	Bax	498.5	0.31452	-1
Chk1	Ku80	498.833	0.32035	-1
ACVRL1	Mre11	500	0.31051	1
C.Raf_pS338	Raptor	500.833	0.19176	-1
STAT5.alpha	TSC1	502	0.33095	1
4E.BP1_pT37T46	Rb_pS807_S811	502.333	0.18082	1
CD31	Tuberin	502.667	0.33056	-1
Collagen_VI	p27_pT157	504.333	0.29771	1
Caspase.7_cleavedD198	Lck	505	0.2388	1
14.3.3_zeta	STAT5.alpha	507.667	0.30136	-1
ARHI	RBM15	508.333	0.2289	-1
Bax	VHL	508.5	0.19751	-1
c.Met_pY1235	C.Raf_pS338	511	0.23311	1
Bap1.c.4	beta.Catenin	512	0.30736	1
HSP70	Mre11	514.5	0.23475	1
CD31	GSK3_pS9	514.667	0.32422	-1
eEF2	PDK1	517	0.23541	-1
eIF4G	TSC1	520.167	0.24896	1
53BP1	B.Raf	521	0.23693	1
MEK1_pS217_S221	p38_pT180_Y182	522.5	0.12491	1
Bap1.c.4	eEF2K	523.833	0.23249	1
Cyclin_E2	YB.1	523.833	0.18973	-1
CD31	ERK2	524.333	0.31832	-1
ACVRL1	BRCA2	525.333	0.24139	1
CD31	NF.kB.p65_pS536	526.5	0.2968	-1
c.Met_pY1235	CD20	532.333	0.23007	1
Bad_pS112	CD31	532.833	0.29126	-1
GSK3_pS9	NF.kB.p65_pS536	533	0.30231	1
GSK3_pS9	PDK1	534.167	0.31336	-1
14.3.3_zeta	PDK1	534.833	0.14381	1
CD31	GSK3.alpha.beta_pS21_S9	534.833	0.23857	-1
Bcl.2	Chk1_pS345	535.5	0.2183	-1
eIF4G	PDK1	538.667	0.30022	-1
BRCA2	PDK1	540.333	0.23639	1
c.Met_pY1235	N.Cadherin	541.167	0.29625	1
B.Raf	c.Met_pY1235	541.5	0.23426	-1
AR	HER3_pY1289	541.667	0.28427	1
Collagen_VI	TAZ	541.667	0.29018	1
Akt	GSK3_pS9	542.667	0.26463	1
PI3K.p85	PREX1	544.167	0.20892	1
MEK1_pS217_S221	Tuberin	546	0.29437	-1
Chk1	HER2	546.167	0.30685	-1
c.Met_pY1235	TAZ	546.333	0.29308	1
ERK2	GSK3_pS9	547.167	0.31867	1
Mre11	N.Ras	547.167	0.29001	1
ACC_pS79	FASN	547.5	0.20862	1
eEF2K	PDK1	548.333	0.30308	-1
beta.Catenin	eEF2K	549	0.30514	1
Akt	B.Raf	549.833	0.30058	1
Chk1	eIF4G	550.167	0.23567	-1
Akt	CD31	552.167	0.31838	-1
GSK3_pS9	PRAS40_pT246	553.833	0.21303	1
c.Jun_pS73	eIF4G	554.833	0.12331	1
NF2	RBM15	555	0.24685	1
GSK3_pS9	Tuberin	556.667	0.32014	1
eEF2K	eIF4G	557.833	0.29044	1
4E.BP1_pT37T46	PDCD4	559.167	0.22961	1
EGFR_pY1068	GSK3_pS9	560.167	0.28684	1
AMPK_alpha	Collagen_VI	560.667	0.11702	1
eIF4G	Mre11	561.167	0.29465	-1
JNK2	PI3K.p85	562.667	0.18363	1
N.Cadherin	Stathmin	562.833	0.20249	1
HER2	PDK1	566.833	0.29554	-1
4E.BP1_pT70	TSC1	567.167	0.21517	-1
B.Raf	PDK1	568.333	0.28874	-1
Chk1_pS345	GSK3_pS9	569.5	0.27387	1
14.3.3_beta	PKC.delta_pS664	569.833	0.2056	1
c.Kit	Chk1_pS345	570.167	0.21424	-1
eEF2	VHL	572.167	0.28056	1
eEF2K	STAT5.alpha	573.167	0.29426	1
NF.kB.p65_pS536	Tuberin_pT1462	573.167	0.11134	1
HER2	TAZ	573.833	0.28692	-1
ARHI	VHL	574.5	0.2804	-1
Bim	XRCC1	576.667	0.2156	1
Chk1	MEK1_pS217_S221	576.833	0.28333	1
Annexin_VII	p27	577.333	0.12173	1
Chk2	FoxM1	578	0.21801	1
eIF4G	VHL	579.167	0.22881	1
53BP1	MEK1_pS217_S221	579.5	0.27725	-1
eEF2K	MEK1_pS217_S221	579.833	0.22384	-1
CD31	GATA3	580.833	0.22218	1
FOXO3a	PRDX1	581.333	0.11865	1
ARHI	Mre11	581.667	0.28318	1
FOXO3a	mTOR	582	0.21065	-1
14.3.3_zeta	JNK2	582.833	0.21915	-1
4E.BP1_pT37T46	NDRG1_pT346	583.333	0.1782	1
Src_pY416	Src_pY527	583.5	0.18504	1
AR	c.Met_pY1235	584	0.27324	1
ARHI	BRCA2	584.5	0.2926	1
beta.Catenin	p70S6K	585.333	0.28762	1
BRCA2	Mre11	588	0.28346	1
14.3.3_epsilon	N.Ras	588.333	0.21883	1
eEF2K	NF.kB.p65_pS536	590.833	0.21868	1
53BP1	AMPK_pT172	591.333	0.28531	1
N.Cadherin	N.Ras	591.5	0.27372	1
ACVRL1	ARHI	592.333	0.27988	1
p70S6K	Tuberin	593.167	0.22385	1
Akt	NF.kB.p65_pS536	594	0.29138	1
beta.Catenin	Mre11	595.167	0.30188	-1
GSK3.alpha.beta_pS21_S9	p90RSK_pT359_S363	595.833	0.20726	1
B.Raf	TSC1	596.333	0.28761	1
Bid	c.Myc	596.667	0.15232	1
GSK3_pS9	Paxillin	598.333	0.27493	1
Bax	ERK2	599.833	0.22205	-1
p27_pT157	p27_pT198	600.333	0.12091	1
Bid	Cyclin_D1	602.167	0.19063	1
4E.BP1_pT70	Rad50	602.333	0.20816	-1
C.Raf_pS338	CD20	602.667	0.26797	1
AR	Mre11	603	0.27457	1
E.Cadherin	GSK3.alpha.beta	603	0.11383	1
c.Kit	p27	603.333	0.18012	1
eEF2K	ERK2	603.5	0.29984	1
ERK2	Paxillin	603.833	0.2718	1
ARHI	c.Met_pY1235	604	0.22028	1
C.Raf	Lck	604.167	0.21111	1
14.3.3_beta	ERK2	604.5	0.2195	-1
ARHI	N.Cadherin	604.5	0.27427	1
ERK2	PDK1_pS241	604.5	0.21642	1
FoxM1	PCNA	605	0.18585	1
beta.Catenin	Chk1	606.333	0.28333	-1
Akt_pS473	Akt_pT308	606.667	0.16504	1
MIG.6	SF2	606.667	0.12549	1
eEF2K	mTOR	607.167	0.28534	1
Bcl.2	PREX1	607.5	0.26653	1
Ku80	MEK1_pS217_S221	608.333	0.22435	-1
GSK3_pS9	Stathmin	611.333	0.28781	-1
Beclin	CD20	612.5	0.17184	1
beta.Catenin	GSK3_pS9	613.667	0.23097	1
Akt	c.Met_pY1235	613.833	0.2836	-1
LKB1	TAZ	614.167	0.26262	1
Myosin.IIa_pS1943	Rictor	614.333	0.13366	-1
14.3.3_epsilon	PDK1_pS241	614.833	0.26211	-1
EGFR_pY1068	Shc_pY317	616.667	0.13571	1
Bim	p27_pT198	617.667	0.10721	1
eEF2K	HER2	618.167	0.28233	1
P.Cadherin	PI3K.p85	620.833	0.17301	1
C.Raf_pS338	Ku80	621.5	0.26765	-1
EGFR_pY1068	eIF4G	621.5	0.2143	1
C.Raf_pS338	Stathmin	623.667	0.17103	1
ERK2	GSK3.alpha.beta_pS21_S9	623.667	0.25536	1
eEF2K	Rab11	623.833	0.26296	-1
MEK1_pS217_S221	STAT5.alpha	623.833	0.27421	-1
14.3.3_epsilon	Smad4	625	0.26467	1
14.3.3_epsilon	CD31	625.333	0.27471	1
ETS.1	PREX1	625.667	0.16967	1
14.3.3_zeta	Akt	626.167	0.26665	-1
Chk1	Tuberin	627	0.41236	-1
14.3.3_epsilon	SF2	627.333	0.18199	1
beta.Catenin	c.Met_pY1235	628	0.27533	-1
Rad51	TAZ	628.833	0.20366	1
Raptor	Rictor	629.5	0.19618	1
14.3.3_epsilon	BRCA2	631	0.26403	1
N.Ras	Stathmin	631.167	0.26428	1
53BP1	C.Raf_pS338	631.833	0.26138	-1
PKC.pan_BetaII_pS660	Stathmin	632.333	0.26121	-1
Chk1	HER3_pY1289	632.5	0.21415	1
Akt	PDK1	632.833	0.40288	-1
JNK2	Tuberin	634.667	0.26418	1
TSC1	VHL	635.333	0.2727	1
DJ.1	E.Cadherin	636.167	0.19957	-1
c.Kit	VHL	637.333	0.2048	-1
mTOR	mTOR_pS2448	639.5	0.26873	1
mTOR	p70S6K	640	0.22067	1
Bad_pS112	Chk1_pS345	640.333	0.17468	1
ARHI	Smad4	640.667	0.26597	1
GSK3.alpha.beta	PTEN	641.5	0.2167	1
Bap1.c.4	Chk1	642.167	0.26818	-1
Akt	Bap1.c.4	642.5	0.27272	1
Collagen_VI	YAP	643	0.25803	1
Bax	beta.Catenin	644.333	0.26437	-1
ACVRL1	PDK1	644.5	0.27297	1
Ku80	STAT5.alpha	645.667	0.27179	1
4E.BP1_pS65	4E.BP1_pT37T46	646.333	0.09147	1
ETS.1	PKC.delta_pS664	647.333	0.25173	1
Akt	GSK3.alpha.beta_pS21_S9	648.333	0.28347	1
Cyclin_E2	PCNA	649.167	0.09192	1
Stathmin	XRCC1	649.167	0.14987	1
NF.kB.p65_pS536	Paxillin	649.5	0.20493	1
HER2	STAT5.alpha	650.167	0.28405	1
Cyclin_B1	PCNA	650.833	0.19324	1
GSK3.alpha.beta	TSC1	651.5	0.21099	1
Bax	Chk1	652	0.26389	1
ERK2	Ku80	652.167	0.29236	1
Chk1_pS345	PKC.pan_BetaII_pS660	653.5	0.12135	1
FOXO3a_pS318_S321	HER3_pY1289	653.5	0.11947	1
Caveolin.1	Claudin.7	653.667	0.11449	-1
HER2	Tuberin	654	0.37834	1
GAB2	mTOR	656.667	0.26857	1
Annexin.1	PKC.alpha	657.167	0.1104	1
PDK1	TSC1	657.167	0.3743	-1
ACVRL1	LKB1	658	0.25519	1
ERK2	JNK2	658.167	0.20666	1
PDK1	Tuberin	658.333	0.38098	-1
Myosin.IIa_pS1943	RBM15	660.333	0.13524	1
c.Myc	HER2	661.667	0.18227	1
14.3.3_epsilon	Rad51	663.167	0.25303	1
Rad50	TSC1	664.5	0.19465	1
Collagen_VI	p70S6K	664.833	0.20614	-1
14.3.3_zeta	4E.BP1	665.667	0.26391	1
Fibronectin	PAI.1	665.833	0.21084	1
Ku80	TSC1	666.5	0.27104	1
eIF4E	PKC.alpha_pS657	667	0.25688	-1
GSK3.alpha.beta	PRDX1	668.5	0.14342	-1
ACVRL1	ETS.1	668.667	0.25234	1
GSK3.alpha.beta_pS21_S9	p38_pT180_Y182	668.667	0.10504	1
eEF2	TSC1	669.167	0.26598	1
SCD1	SF2	669.167	0.26888	1
beta.Catenin	VHL	670.167	0.26633	1
c.Met_pY1235	eIF4G	670.833	0.26985	-1
eEF2	Stathmin	673	0.26095	-1
c.Met_pY1235	VHL	674.667	0.26098	-1
CD31	Chk1	674.833	0.26681	1
Akt	PDK1_pS241	675.833	0.25505	1
Myosin.IIa_pS1943	VEGFR2	676.667	0.10397	1
beta.Catenin	PDK1	677.167	0.36471	-1
53BP1	N.Ras	677.833	0.2088	-1
Bap1.c.4	RBM15	678.667	0.24911	1
Collagen_VI	Cyclin_E2	679.167	0.16844	1
EGFR_pY1068	HER2	680.333	0.25554	1
Collagen_VI	eIF4G	682.333	0.25752	-1
53BP1	TSC1	682.5	0.36223	1
p27_pT198	Smad4	682.5	0.1945	1
Akt	eEF2	683.667	0.26275	1
c.Met_pY1235	NF.kB.p65_pS536	683.667	0.25598	-1
GSK3_pS9	XRCC1	685.333	0.25141	-1
p38_MAPK	p38_pT180_Y182	685.5	0.15111	1
Chk1	Chk2_pT68	685.667	0.25293	1
14.3.3_beta	BRCA2	685.833	0.25791	1
53BP1	PDK1	686	0.26747	-1
FASN	Rab.25	687.167	0.11045	1
Chk1	eEF2K	687.333	0.36251	-1
14.3.3_epsilon	PRDX1	688.667	0.1848	1
14.3.3_epsilon	DJ.1	689	0.19776	1
c.Met_pY1235	PDK1	690.833	0.26874	1
EGFR_pY1068	EGFR_pY1173	691.333	0.15036	1
Bap1.c.4	mTOR	692	0.26036	1
AMPK_pT172	MEK1_pS217_S221	692.5	0.26469	-1
beta.Catenin	ERK2	693	0.35551	1
Rab11	Tuberin	693.333	0.2542	-1
ATM	Tuberin	693.5	0.24839	1
PKC.pan_BetaII_pS660	TSC1	694.333	0.19731	1
Raptor	TSC1	696	0.16371	1
CD31	EGFR_pY1068	696.5	0.2536	-1
14.3.3_beta	N.Cadherin	697.167	0.24968	1
14.3.3_beta	Mre11	698.333	0.25451	1
53BP1	eEF2K	698.833	0.26703	1
Chk1	Mre11	699.667	0.34914	1
c.Myc	p38_MAPK	700	0.08275	-1
Chk1	PI3K.p85	700.333	0.2493	-1
53BP1	Tuberin	700.5	0.35122	1
ATM	NF2	701.333	0.07739	1
Chk1	GSK3_pS9	702.833	0.34922	-1
CD31	VHL	704.167	0.26063	-1
Bax	c.Jun_pS73	704.5	0.17604	-1
Chk1_pS345	LKB1	705.833	0.21016	-1
ERK2	GAB2	706	0.26829	1
c.Met_pY1235	N.Ras	709.833	0.25494	1
Caveolin.1	Chk2	709.833	0.07895	-1
E.Cadherin	eEF2K	710.333	0.25203	1
beta.Catenin	TSC1	711	0.34601	1
c.Met_pY1235	Chk1	711.333	0.34485	1
p70S6K	TSC1	711.333	0.26122	1
B.Raf	Smad3	711.5	0.23907	-1
G6PD	PRDX1	711.667	0.1426	1
B.Raf	Stathmin	713	0.34689	-1
c.Met_pY1235	Mre11	713.833	0.34355	1
Bap1.c.4	P.Cadherin	714.5	0.17351	1
PDK1	VHL	714.5	0.25842	-1
JNK2	STAT5.alpha	715.333	0.25837	1
Bax	Caspase.7_cleavedD198	715.833	0.19084	1
CD31	eEF2K	716	0.34531	-1
14.3.3_epsilon	ACVRL1	716.333	0.20108	1
Chk2_pT68	Smad3	716.667	0.23763	1
ARHI	Rab11	717.667	0.19785	1
Akt	Cyclin_B1	718	0.1717	-1
Akt	Chk2_pT68	719.5	0.24798	-1
Akt	eIF4G	719.5	0.34074	1
B.Raf	HER3_pY1289	719.833	0.18555	-1
Bax	Src	720.333	0.18892	1
AMPK_pT172	STAT5.alpha	721.167	0.34353	1
Akt	Stathmin	722.167	0.3456	-1
Akt	ARHI	723.667	0.33873	-1
Bap1.c.4	PI3K.p110.alpha	723.667	0.23702	1
B.Raf	C.Raf_pS338	725.667	0.24723	-1
Bad_pS112	NDRG1_pT346	726.167	0.16977	1
AMPK_pT172	mTOR	726.333	0.34046	1
BRCA2	PKC.delta_pS664	726.667	0.19144	1
Bax	XRCC1	728.167	0.26067	1
CD31	Paxillin	728.5	0.20106	-1
14.3.3_beta	CD49b	729	0.16753	1
Bap1.c.4	C.Raf_pS338	729	0.24909	-1
ACVRL1	N.Ras	729.667	0.25733	1
ERK2	Rad50	730	0.16842	1
p90RSK_pT359_S363	PRAS40_pT246	730	0.2543	1
MYH11	Rictor	730.667	0.24312	1
c.Jun_pS73	JNK_pT183_Y185	730.833	0.24169	1
JNK2	PKC.alpha_pS657	731.333	0.24969	1
beta.Catenin	Smad4	731.667	0.24831	-1
Bcl.xL	Claudin.7	732	0.07995	1
eIF4G	Smad4	732	0.20697	-1
cIAP	YAP	732.333	0.28218	1
CD31	mTOR	733	0.34308	-1
Bcl.xL	Transglutaminase	733.667	0.217	1
EGFR	EGFR_pY1173	733.667	0.24697	1
PDK1	STAT5.alpha	734	0.33447	-1
mTOR	p90RSK	735	0.06744	1
beta.Catenin	eEF2	735.833	0.25039	1
eEF2	Tuberin	735.833	0.33431	1
HER2	YB.1	735.833	0.23626	1
14.3.3_zeta	AMPK_pT172	736.5	0.17268	-1
ATM	STAT5.alpha	736.5	0.24136	1
Chk1	mTOR	736.5	0.33637	-1
PDK1	Rad50	736.667	0.16636	-1
cIAP	YAP_pS127	737.333	0.22867	1
beta.Catenin	PKC.delta_pS664	738.167	0.17065	-1
Chk1	Rab11	738.667	0.19924	1
EGFR_pY1173	p53	738.667	0.17198	-1
GSK3_pS9	PRDX1	739.333	0.25533	-1
4E.BP1	4E.BP1_pT37T46	740.167	0.17109	1
c.Met_pY1235	Tuberin	740.333	0.33306	-1
c.Myc	XBP1	740.5	0.09959	1
HER2	Stathmin	740.833	0.33133	-1
beta.Catenin	EGFR_pY1068	741	0.24811	1
14.3.3_epsilon	ERK2	741.167	0.24894	-1
p27_pT198	PKC.delta_pS664	742.167	0.09679	1
GSK3.alpha.beta	GSK3_pS9	742.333	0.1583	1
Akt	BRCA2	742.5	0.33574	-1
14.3.3_beta	Smad4	742.833	0.24115	1
c.Met_pY1235	PDK1_pS241	743.5	0.19598	-1
CD31	PEA.15	743.667	0.11943	1
AMPK_pT172	eEF2	744.667	0.24567	1
BRCA2	Chk1	744.667	0.25106	1
Chk2_pT68	p27_pT157	744.833	0.17818	1
CD31	TSC1	746	0.32994	-1
ACC1	PKC.delta_pS664	746.5	0.16359	-1
Dvl3	PI3K.p110.alpha	746.667	0.23155	1
GSK3.alpha.beta	p38_MAPK	747	0.15434	1
CD31	eIF4G	747.167	0.32913	-1
ERK2	Stathmin	747.5	0.33297	-1
PI3K.p110.alpha	PKC.alpha_pS657	747.833	0.14802	1
ARHI	Rad51	748.333	0.15975	1
Bim	FoxM1	748.333	0.06896	1
eIF4G	Tuberin	748.667	0.32847	1
ARID1A	p53	750	0.14143	1
p27_pT157	Smad4	750	0.24182	1
4E.BP1_pS65	PAI.1	750.167	0.14077	1
DJ.1	GSK3_pS9	750.667	0.24823	-1
Dvl3	Tuberin	750.667	0.16239	1
FoxM1	GAPDH	751.167	0.14241	1
Caveolin.1	Myosin.IIa_pS1943	751.333	0.06186	1
N.Ras	TAZ	751.5	0.24797	1
p38_MAPK	PDK1_pS241	751.5	0.14157	1
ARHI	ERK2	752.5	0.25346	-1
4E.BP1_pT70	eIF4E	753	0.07318	1
AMPK_pT172	Chk1	753.333	0.32721	-1
c.Jun_pS73	Shc_pY317	753.333	0.16141	1
AMPK_pT172	ATM	753.5	0.19526	1
14.3.3_epsilon	Heregulin	753.667	0.13488	1
Bcl.xL	Dvl3	755.667	0.15902	-1
ARID1A	Bad_pS112	756.5	0.13098	-1
NF.kB.p65_pS536	Src_pY416	756.5	0.13831	1
Bid	ER.alpha	756.833	0.15807	1
GATA3	Shc_pY317	757.833	0.12134	-1
4E.BP1_pT70	p27_pT157	758.333	0.12609	1
ARID1A	SF2	760.333	0.12477	1
PKC.alpha	Rab.25	761	0.13684	1
Chk1	Paxillin	761.833	0.24431	-1
Rictor	TSC1	762	0.21722	1
Beclin	Heregulin	762.333	0.12423	1
Bcl.2	Smad4	763.167	0.15978	1
GAPDH	p62.LCK.ligand	763.167	0.11797	1
GAB2	HER2	763.5	0.32401	1
eIF4G	Paxillin	764.333	0.23814	1
DJ.1	EGFR	764.5	0.15763	-1
PEA15_pS116	SF2	765.833	0.0995	1
ACC_pS79	p90RSK	766	0.12241	1
Cyclin_E2	XRCC1	766	0.09314	1
4E.BP1_pT37T46	4E.BP1_pT70	766.5	0.12045	1
Chk1	XRCC1	767.167	0.23137	1
Collagen_VI	FOXO3a_pS318_S321	767.833	0.12053	1
c.Myc	p21	768	0.11794	-1
GSK3.alpha.beta_pS21_S9	PRDX1	768.5	0.24886	-1
ACC1	ETS.1	769.333	0.21257	-1
Src_pY416	VEGFR2	769.5	0.12076	1
GAPDH	Myosin.IIa_pS1943	769.833	0.11184	1
ETS.1	TIGAR	770	0.10988	1
Chk2_pT68	ERK2	772.5	0.16852	-1
14.3.3_beta	p53	772.667	0.12221	1
ACVRL1	SF2	772.833	0.15341	1
p27_pT198	p90RSK_pT359_S363	772.833	0.11585	1
ACVRL1	N.Cadherin	773.167	0.32059	1
Tuberin	XRCC1	773.5	0.23972	-1
PDK1_pS241	Stathmin	774	0.1872	-1
Chk1	PKC.pan_BetaII_pS660	774.167	0.2353	-1
Bak	Fibronectin	774.333	0.10626	1
Bap1.c.4	Dvl3	774.5	0.22683	1
Lck	Syk	774.667	0.1115	1
AMPK_pT172	GSK3.alpha.beta	775.333	0.16335	1
B.Raf	MEK1_pS217_S221	775.5	0.2376	-1
Bak	PKC.delta_pS664	775.5	0.11529	1
Akt_pS473	MAPK_pT202_Y204	776.667	0.11318	1
FOXO3a_pS318_S321	PKC.delta_pS664	778	0.11991	1
Akt	DJ.1	778.167	0.23944	-1
Chk2_pT68	Stathmin	780	0.24441	1
Akt_pT308	PRAS40_pT246	781.167	0.10766	1
Bcl.xL	CDK1	781.667	0.11524	1
B.Raf	Myosin.IIa_pS1943	781.833	0.15145	1
PCNA	TIGAR	782	0.10021	1
Bap1.c.4	Tuberin	782.167	0.31808	1
BRCA2	Rab11	782.5	0.24042	1
Rictor_pT1135	Tuberin_pT1462	782.833	0.09859	1
Akt	EGFR_pY1068	783.167	0.17104	1
Bap1.c.4	EGFR	783.667	0.15359	1
Bad_pS112	PRDX1	784.667	0.15344	-1
Chk2	Chk2_pT68	784.667	0.10165	1
4E.BP1_pS65	Rb_pS807_S811	785.5	0.21781	1
PKC.pan_BetaII_pS660	STAT5.alpha	785.667	0.32398	1
ERK2	FOXO3a	785.833	0.22882	-1
p90RSK_pT359_S363	Tuberin_pT1462	786.333	0.15663	1
MIG.6	PDCD4	786.833	0.11874	-1
4E.BP1	STAT3_pY705	787	0.09773	-1
N.Cadherin	Rab11	787.5	0.23364	1
beta.Catenin	PI3K.p110.alpha	787.667	0.22803	1
Bak	IRS1	787.833	0.17301	1
eEF2K	VHL	788.833	0.31517	1
Mre11	PDK1	788.833	0.31519	1
GAB2	Ku80	789	0.23498	1
TAZ	Tuberin	789	0.31433	-1
Bcl.2	Lck	789.667	0.16264	1
ETS.1	PCNA	789.833	0.09311	1
E.Cadherin	GAB2	790.833	0.16011	1
B.Raf	Chk2_pT68	791	0.24009	-1
14.3.3_epsilon	Tuberin	791.167	0.31437	-1
MEK1_pS217_S221	mTOR	791.333	0.31696	-1
14.3.3_zeta	PAI.1	792.167	0.07002	1
14.3.3_zeta	eEF2K	792.333	0.16154	-1
ER.alpha	Stathmin	792.333	0.14949	1
Heregulin	LKB1	792.833	0.09477	1
ETS.1	PDK1	793	0.15247	1
GSK3.alpha.beta_pS21_S9	Stathmin	793.167	0.31353	-1
14.3.3_epsilon	Rad50	793.5	0.10293	-1
Collagen_VI	mTOR	793.667	0.21825	-1
DJ.1	LKB1	793.667	0.21371	1
Akt	PKC.pan_BetaII_pS660	794.333	0.32018	1
14.3.3_epsilon	GSK3_pS9	794.5	0.31256	-1
Akt_pS473	DJ.1	794.5	0.1492	-1
Akt	JNK2	795	0.24192	1
GSK3_pS9	VHL	795.167	0.31272	1
Bax	p38_MAPK	796	0.09347	1
GSK3_pS9	p27	796.5	0.14873	-1
INPP4B	p90RSK	796.5	0.09611	1
GAPDH	LKB1	796.667	0.09091	1
NDRG1_pT346	YB.1_pS102	797.833	0.05336	1
Bim	p62.LCK.ligand	798	0.10142	1
Claudin.7	Rab.25	798	0.11196	1
A.Raf_pS299	MEK1	798.167	0.09065	1
ARHI	HER2	798.333	0.31181	-1
Fibronectin	p27_pT198	798.5	0.08872	-1
DJ.1	Paxillin	798.667	0.15576	-1
HER3	PKC.alpha	798.667	0.0941	1
Akt	MEK1	799.333	0.15492	1
AMPK_pT172	beta.Catenin	799.5	0.31157	1
PTEN	Syk	799.5	0.08766	1
Claudin.7	E.Cadherin	800.833	0.06319	1
14.3.3_zeta	GAB2	801.167	0.19953	-1
LKB1	YB.1	801.167	0.08844	1
S6	TSC1	801.833	0.14706	1
mTOR	NF.kB.p65_pS536	802.167	0.31124	1
14.3.3_epsilon	FOXO3a	803.667	0.09128	1
ER.alpha_pS118	p70S6K	805.667	0.06572	-1
mTOR	PKC.pan_BetaII_pS660	805.833	0.23205	1
p38_pT180_Y182	PDCD4	806	0.10065	1
STAT5.alpha	VHL	806.167	0.23878	1
BRCA2	NF.kB.p65_pS536	807.667	0.23076	-1
Cyclin_E1	PRDX1	808	0.14921	1
c.Jun_pS73	CDK1	808.333	0.08952	1
Bap1.c.4	Mre11	808.5	0.31836	-1
Bap1.c.4	TSC1	808.5	0.31049	1
GSK3_pS9	Smad4	808.667	0.23929	-1
AR	TAZ	808.833	0.23404	1
B.Raf	PTEN	809.167	0.1457	1
Rab11	TAZ	809.167	0.23229	1
Claudin.7	PKC.alpha	809.333	0.08695	-1
B.Raf	DJ.1	809.667	0.15802	-1
EGFR_pY1068	Mre11	810.167	0.23366	-1
eIF4G	Smad3	810.833	0.14642	-1
Tuberin	YAP	811.333	0.22572	-1
EGFR_pY1173	HER2_pY1248	812.167	0.10768	1
c.Kit	Mre11	813	0.25081	1
p27_pT157	p53	813.167	0.07899	1
Bap1.c.4	N.Cadherin	813.5	0.30745	-1
eIF4G	HER2	813.5	0.30721	1
N.Ras	Rad51	813.5	0.1468	1
14.3.3_beta	Bax	813.667	0.15678	1
Collagen_VI	TSC1	813.667	0.31007	-1
ER.alpha_pS118	LKB1	813.833	0.08227	-1
GSK3.alpha.beta_pS21_S9	Src	813.833	0.14636	-1
4E.BP1_pS65	Caspase.7_cleavedD198	814.333	0.0467	1
C.Raf	IRS1	815	0.08514	1
AR	B.Raf	815.167	0.15265	-1
NF2	S6	815.5	0.08447	1
14.3.3_epsilon	Akt	815.667	0.31421	-1
Ku80	Rab11	815.833	0.18465	-1
EGFR_pY1068	PEA.15	816	0.22243	-1
Bax	EGFR_pY1068	816.5	0.2356	-1
BRCA2	Rictor_pT1135	816.5	0.14538	1
ETS.1	Transglutaminase	816.667	0.08343	1
Bap1.c.4	Ku80	817	0.31497	1
Cyclin_B1	Cyclin_E1	817.833	0.09521	1
eEF2K	TSC1	818	0.30644	1
HER3_pY1289	TSC1	818.5	0.30581	-1
Chk2_pT68	NF.kB.p65_pS536	819	0.2294	-1
AR	VHL	819.167	0.22595	-1
ATM	p70S6K	819.333	0.1493	1
ACVRL1	JNK_pT183_Y185	819.667	0.14401	1
E.Cadherin	Rad51	819.833	0.21855	-1
Akt	YB.1	820.5	0.22253	1
Beclin	Smad1	820.5	0.14531	1
AMPK_alpha	NDRG1_pT346	820.833	0.14675	-1
p62.LCK.ligand	p90RSK	821.5	0.07778	-1
4E.BP1_pT37T46	Src_pY527	821.833	0.11062	1
p27_pT157	PKC.delta_pS664	821.833	0.25331	1
Bim	Notch1	822	0.15136	1
Dvl3	p21	822.333	0.07677	1
P.Cadherin	p27_pT198	822.5	0.09061	1
Myosin.IIa_pS1943	p53	822.667	0.12798	1
Chk1	FOXO3a	822.833	0.22711	1
B.Raf	HER2	823	0.23029	1
PI3K.p85	YAP	823.333	0.07641	-1
PTEN	TSC1	823.333	0.14351	1
beta.Catenin	CD31	823.667	0.31309	-1
E.Cadherin	PKC.delta_pS664	824.333	0.1854	-1
Cyclin_E1	PKC.alpha	824.5	0.05967	1
p90RSK_pT359_S363	PEA.15	824.5	0.08682	-1
Bad_pS112	NF.kB.p65_pS536	824.833	0.2316	1
ERK2	GSK3.alpha.beta	825	0.20341	1
PREX1	TAZ	825.333	0.14319	1
CD31	Stathmin	826.167	0.30386	1
Cyclin_E2	GATA3	826.333	0.07583	-1
Mre11	Tuberin	826.5	0.3036	-1
14.3.3_epsilon	c.Met_pY1235	826.833	0.24166	1
DJ.1	ERK2	827	0.23348	-1
p27	p27_pT198	827.333	0.08945	1
53BP1	Annexin.1	827.833	0.08681	-1
TAZ	YAP	828.167	0.20169	1
Chk2_pT68	PR	828.5	0.08158	1
PCNA	Rad51	828.667	0.07642	1
14.3.3_zeta	Bax	828.833	0.21525	1
4E.BP1_pS65	4E.BP1_pT70	828.833	0.07461	1
eIF4G	JNK2	828.833	0.15232	1
BRCA2	p70S6K	829.333	0.30426	-1
E.Cadherin	eIF4G	829.333	0.30303	1
Bid	Mre11	829.5	0.15264	1
ETS.1	LKB1	829.667	0.22451	1
Src_pY527	TAZ	829.667	0.07478	-1
4E.BP1_pS65	Bak	829.833	0.06774	-1
Src_pY416	Tuberin_pT1462	830	0.07747	1
BRCA2	HER3_pY1289	830.5	0.30197	1
A.Raf_pS299	FOXO3a	831	0.07733	1
ER.alpha	Smad1	831	0.08102	1
Chk1_pS345	eEF2	831.167	0.11782	1
Caveolin.1	PAI.1	832.167	0.08385	1
Akt	Collagen_VI	832.333	0.30575	-1
GSK3.alpha.beta	JNK2	832.5	0.14665	1
Caveolin.1	E.Cadherin	832.833	0.08834	-1
eIF4E	YAP	833	0.1416	1
PKC.pan_BetaII_pS660	Smad4	833.167	0.22726	-1
AMPK_pT172	E.Cadherin	833.667	0.15476	1
p38_MAPK	PTEN	833.667	0.0783	1
Akt	Smad4	834.167	0.31037	-1
CD31	XRCC1	834.167	0.22254	1
Chk2	Ku80	834.333	0.08739	1
Bcl.2	eEF2	835	0.11227	-1
ERK2	NF.kB.p65_pS536	835.833	0.30203	1
HER3	Smad4	836	0.07996	1
beta.Catenin	P.Cadherin	836.167	0.11088	1
CD31	IGFBP2	836.167	0.09401	-1
Bcl.xL	Stathmin	836.5	0.07567	1
AMPK_pT172	PDK1	836.833	0.30847	-1
Bax	Tuberin	837.167	0.30721	-1
p70S6K	PTEN	837.333	0.10742	1
eEF2K	Mre11	837.5	0.30055	-1
TIGAR	Transglutaminase	838.167	0.07269	1
c.Met_pY1235	ER.alpha_pS118	839.167	0.0879	1
Cyclin_D1	P.Cadherin	839.167	0.14029	-1
Src	Src_pY527	839.167	0.07977	1
BRCA2	HER2	839.333	0.30076	-1
Akt	VHL	839.5	0.30389	1
GAPDH	p38_MAPK	839.5	0.07108	-1
Chk1_pS345	HER2	839.833	0.14609	1
GSK3.alpha.beta_pS21_S9	PKC.pan_BetaII_pS660	839.833	0.30627	1
B.Raf	eEF2	840	0.23201	1
eEF2K	PRDX1	840.167	0.22048	-1
ER.alpha_pS118	p27_pT157	840.833	0.09201	1
Acetyl.a.Tubulin.Lys40	eEF2K	841.667	0.10548	1
PKC.alpha_pS657	TSC1	841.833	0.13967	1
ATM	Bcl.2	842.333	0.07066	1
beta.Catenin	Stathmin	842.833	0.31568	-1
IGFBP2	TRFC	843.167	0.07525	1
eIF4E	Fibronectin	843.5	0.0768	-1
C.Raf_pS338	CD31	843.833	0.30415	1
Collagen_VI	PR	844.667	0.13886	-1
eEF2	TIGAR	845	0.07417	1
14.3.3_zeta	Tuberin	845.5	0.23039	-1
IRS1	p90RSK	845.833	0.07352	1
p90RSK	PKC.pan_BetaII_pS660	845.833	0.07314	1
C.Raf_pS338	GSK3.alpha.beta_pS21_S9	846	0.15138	-1
mTOR	PRDX1	846	0.22424	-1
Chk2	Src_pY527	846.333	0.06914	-1
Bid	CD20	846.667	0.13966	1
eIF4G	GAB2	846.667	0.18968	1
GSK3.alpha.beta_pS21_S9	Tuberin_pT1462	846.833	0.19509	1
Bak	P.Cadherin	847.333	0.06888	1
Caspase.7_cleavedD198	PREX1	848.167	0.06852	1
Claudin.7	IGFBP2	848.167	0.08734	1
B.Raf	eEF2K	848.333	0.29835	1
PEA.15	SF2	848.333	0.13823	1
mTOR_pS2448	PI3K.p110.alpha	848.667	0.06816	-1
Annexin.1	ER.alpha	849	0.08316	-1
14.3.3_beta	eEF2K	849.167	0.30629	-1
A.Raf_pS299	PRDX1	849.5	0.06824	1
Fibronectin	Raptor	849.5	0.07587	1
PKC.alpha_pS657	Rab.25	849.5	0.06798	-1
Annexin.1	Claudin.7	850	0.06767	1
HER3_pY1289	Stathmin	850.167	0.29768	1
ATM	PDCD4	850.333	0.07287	1
HER2	Smad4	850.667	0.29665	-1
Mre11	PKC.delta_pS664	851.667	0.22466	1
GATA3	p27_pT157	852.333	0.1007	-1
mTOR_pS2448	Smad1	852.333	0.10466	-1
Annexin.1	Syk	852.667	0.06785	1
C.Raf	PKC.pan_BetaII_pS660	852.833	0.06799	1
Akt	Rab11	853.167	0.30487	-1
GSK3.alpha.beta_pS21_S9	Tuberin	853.333	0.29832	1
BRCA2	ER.alpha	853.667	0.07061	1
GSK3.alpha.beta	p21	853.833	0.0664	1
GAB2	GSK3_pS9	854	0.29884	1
JNK2	TSC1	854.167	0.29695	1
Bap1.c.4	eEF2	855.167	0.1567	1
53BP1	mTOR	855.667	0.29963	1
Mre11	Rb_pS807_S811	855.833	0.13694	-1
BRCA2	VEGFR2	856.333	0.08256	1
Chk1_pS345	ER.alpha_pS118	856.5	0.06909	1
LKB1	p53	856.5	0.08456	1
PDK1	SCD1	856.667	0.13674	1
eEF2K	Rad51	856.833	0.21749	-1
Myosin.IIa_pS1943	YB.1	857.167	0.06556	1
Bak	Bcl.xL	857.333	0.06657	1
c.Myc	YB.1	857.333	0.07179	1
53BP1	Stathmin	858	0.29493	-1
IRS1	Raptor	858.333	0.08122	1
c.Kit	Shc_pY317	858.5	0.13597	-1
Chk1	NF.kB.p65_pS536	858.667	0.30438	-1
Bim	Src	858.833	0.06642	1
BRCA2	Ku80	858.833	0.22377	-1
Akt	TAZ	859.5	0.29498	-1
IRS1	N.Cadherin	860	0.0667	1
P.Cadherin	TSC1	860.5	0.13967	1
BRCA2	eIF4G	860.667	0.29406	-1
CD20	Chk2_pT68	860.667	0.14079	1
HSP70	N.Cadherin	860.667	0.17887	1
Rab11	STAT5.alpha	860.833	0.22594	-1
Lck	STAT5.alpha	861.167	0.0644	1
ACC_pS79	PI3K.p85	861.333	0.06437	-1
Cyclin_E2	p27_pT198	861.667	0.06441	1
Fibronectin	MEK1	861.667	0.06465	-1
GSK3.alpha.beta	S6	862.167	0.06466	1
Chk1_pS345	Mre11	862.333	0.22721	-1
Cyclin_E2	ER.alpha_pS118	862.333	0.06491	1
4E.BP1	Rad50	862.667	0.15572	-1
CD49b	JNK2	863.167	0.10576	-1
PR	Raptor	863.167	0.06409	-1
Akt	PRDX1	863.5	0.30076	-1
GSK3_pS9	STAT3_pY705	864.5	0.13511	1
PDK1_pS241	TSC1	864.5	0.22589	1
Cyclin_D1	PTEN	864.667	0.0741	-1
BRCA2	HSP70	864.833	0.13615	1
E.Cadherin	Fibronectin	865	0.13425	-1
LKB1	PR	865.5	0.07802	-1
HER3_pY1289	N.Ras	865.667	0.29334	1
CD20	N.Ras	865.833	0.14078	1
Annexin.1	Fibronectin	866	0.06294	-1
ARHI	ATM	866.333	0.14282	-1
Rictor_pT1135	Src_pY527	867.5	0.07268	1
eIF4E	Rab.25	867.833	0.10547	1
HER2	Ku80	868.833	0.29678	1
mTOR_pS2448	NDRG1_pT346	869	0.07365	1
Smad3	TSC1	869.333	0.10506	-1
14.3.3_beta	Chk1	869.667	0.21886	1
Annexin.1	eIF4E	870.5	0.09439	1
ARHI	YAP	870.5	0.18223	1
ACVRL1	HER2	870.667	0.22087	-1
eEF2K	PDK1_pS241	870.833	0.14258	1
Bim	Heregulin	871	0.06257	-1
CD20	p70S6K_pT389	871.333	0.07473	1
B.Raf	E.Cadherin	871.5	0.29756	1
ACVRL1	VHL	871.667	0.29219	-1
E.Cadherin	HER2	871.833	0.29622	1
G6PD	STAT3_pY705	871.833	0.05779	-1
c.Myc	Tuberin	872	0.13487	1
BRCA2	ERK2	873.167	0.29983	-1
DJ.1	eIF4E	873.167	0.06189	1
C.Raf_pS338	Smad1	873.333	0.0609	1
eIF4G	N.Ras	874	0.3005	-1
ER.alpha_pS118	p70S6K_pT389	874	0.10537	1
4E.BP1_pS65	FOXO3a_pS318_S321	874.333	0.13509	1
beta.Catenin	BRCA2	874.5	0.29687	-1
Bid	EGFR_pY1173	874.5	0.06497	1
53BP1	PI3K.p110.alpha	875	0.31651	1
BRCA2	TSC1	875.333	0.30403	-1
Dvl3	eIF4G	875.833	0.22843	1
53BP1	BRCA2	876	0.29137	-1
PKC.delta_pS664	TIGAR	876	0.13729	1
c.Myc	IRS1	876.167	0.07005	1
53BP1	Rab11	876.333	0.29436	-1
ER.alpha_pS118	Smad1	876.333	0.06422	1
ATM	ERK2	876.5	0.1424	1
Mre11	p70S6K	876.667	0.29103	-1
Bax	NF.kB.p65_pS536	877	0.29127	-1
PKC.alpha	TIGAR	877	0.06805	1
4E.BP1	eIF4E	877.333	0.09437	1
Acetyl.a.Tubulin.Lys40	MEK1_pS217_S221	877.833	0.17069	-1
GAB2	GSK3.alpha.beta_pS21_S9	878	0.29031	1
Rab.25	SCD1	878	0.07313	1
53BP1	CD31	878.167	0.29029	-1
ASNS	PRDX1	878.333	0.10331	1
GSK3.alpha.beta	PCNA	878.667	0.0632	1
HER2_pY1248	PRAS40_pT246	878.667	0.16982	1
53BP1	STAT5.alpha	879.5	0.29126	1
CD31	N.Cadherin	879.667	0.28976	1
Acetyl.a.Tubulin.Lys40	PKC.alpha_pS657	880.333	0.0705	1
A.Raf_pS299	GATA3	880.5	0.05872	-1
ARHI	HER3_pY1289	881	0.21552	1
ARHI	Tuberin	883.833	0.29582	-1
ATM	SCD1	884	0.13108	-1
AMPK_pT172	B.Raf	885	0.29012	1
Caveolin.1	Heregulin	885.167	0.07897	1
GAB2	PCNA	885.167	0.07372	-1
PKC.alpha	PKC.alpha_pS657	885.167	0.06441	1
A.Raf_pS299	TRFC	885.333	0.05864	1
STAT5.alpha	YAP	885.333	0.2149	-1
BRCA2	Smad4	886.167	0.29552	1
DJ.1	NDRG1_pT346	886.167	0.06019	-1
4E.BP1_pT70	FOXO3a_pS318_S321	886.5	0.06838	1
A.Raf_pS299	BRCA2	886.5	0.05721	1
53BP1	HER3_pY1289	886.833	0.28965	-1
GAB2	NF.kB.p65_pS536	887	0.29738	1
Chk1	PKC.alpha_pS657	887.833	0.13062	-1
c.Kit	eEF2K	888.333	0.18744	-1
ER.alpha_pS118	VEGFR2	888.5	0.06423	-1
Akt	GSK3.alpha.beta	889	0.14799	1
Heregulin	MYH11	889.5	0.13334	1
NF2	TRFC	889.833	0.08091	1
14.3.3_zeta	NDRG1_pT346	890.333	0.08403	1
Bim	P.Cadherin	890.833	0.06268	1
ARHI	LKB1	891.167	0.13843	1
GSK3_pS9	Mre11	891.167	0.28789	-1
HSP70	TAZ	891.333	0.21566	1
Bcl.2	PAI.1	892.167	0.06102	-1
DJ.1	HER2	893	0.28843	-1
Mre11	VHL	893	0.28843	-1
Bcl.xL	p70S6K	893.167	0.12961	-1
Tuberin_pT1462	YAP	893.167	0.05481	-1
ARID1A	Bcl.xL	893.5	0.05603	-1
HER3_pY1289	Tuberin	893.667	0.288	-1
NF.kB.p65_pS536	p90RSK_pT359_S363	893.833	0.13011	1
HER3_pY1289	Rictor_pT1135	894.167	0.1296	1
ACVRL1	TAZ	894.833	0.30393	1
Akt	N.Ras	895.833	0.28938	-1
AMPK_pT172	eEF2K	895.833	0.2966	1
Cyclin_B1	INPP4B	896	0.05928	-1
Akt	XRCC1	896.333	0.29074	-1
PI3K.p110.alpha	PI3K.p85	896.667	0.05387	1
Cyclin_E2	Smad3	896.833	0.12906	1
Chk1	GAB2	897.167	0.38749	-1
AR	c.Kit	897.5	0.30262	1
IGFBP2	Src	898	0.1329	-1
PEA15_pS116	Smad1	898.333	0.20068	-1
DJ.1	p27_pT157	898.5	0.13335	1
mTOR_pS2448	Rictor	898.5	0.13147	1
Akt_pS473	CDK1	898.667	0.12816	-1
Myosin.IIa_pS1943	p21	898.833	0.07049	1
A.Raf_pS299	Caspase.7_cleavedD198	899.167	0.08333	-1
Annexin.1	VEGFR2	899.333	0.05575	1
HER2	VEGFR2	899.333	0.12964	-1
14.3.3_beta	Akt	900	0.28729	-1
ER.alpha	STAT3_pY705	900	0.06265	1
B.Raf	Tuberin	900.333	0.28813	1
p38_pT180_Y182	Tuberin_pT1462	900.667	0.12047	1
c.Myc	PREX1	900.833	0.12871	-1
S6	S6_pS235_S236	900.833	0.12028	1
ACC1	Annexin.1	901	0.05553	1
c.Kit	Smad4	901.167	0.21932	1
beta.Catenin	N.Ras	901.5	0.2905	-1
DJ.1	Shc_pY317	901.833	0.06495	-1
Caveolin.1	p27	902.167	0.05641	-1
JNK_pT183_Y185	NDRG1_pT346	902.5	0.05233	-1
14.3.3_zeta	beta.Catenin	903	0.2054	-1
INPP4B	PAI.1	903	0.06183	1
CD49b	IGFBP2	903.333	0.05459	1
E.Cadherin	VHL	903.333	0.22409	1
14.3.3_zeta	c.Myc	904	0.17419	-1
JNK_pT183_Y185	p38_pT180_Y182	904	0.11214	1
Chk1_pS345	INPP4B	904.333	0.07555	1
P.Cadherin	PDK1_pS241	904.333	0.06036	1
B.Raf	Mre11	904.667	0.28423	-1
Src_pY527	STAT3_pY705	905.167	0.0636	1
IRS1	Mre11	905.5	0.05624	1
MAPK_pT202_Y204	YAP_pS127	905.667	0.10792	1
53BP1	ATM	906	0.29811	1
Bad_pS112	BRCA2	906	0.1082	-1
14.3.3_epsilon	Rictor_pT1135	906.5	0.06311	1
AMPK_alpha	Cyclin_B1	906.5	0.10701	-1
RBM15	TSC1	906.5	0.28491	1
Akt	C.Raf_pS338	906.667	0.2886	-1
NF.kB.p65_pS536	PDK1	906.667	0.28697	-1
14.3.3_beta	A.Raf_pS299	907	0.05285	1
Bap1.c.4	Stathmin	907	0.20222	-1
FASN	Src	907.167	0.05432	1
Annexin.1	Rab.25	907.333	0.10204	1
EGFR	HER2_pY1248	907.5	0.10528	1
LKB1	PKC.delta_pS664	907.833	0.21151	1
eEF2	JNK_pT183_Y185	908.5	0.12756	-1
eIF4G	p70S6K	909.833	0.29441	1
Claudin.7	Syk	910.167	0.05798	1
Akt_pT308	Tuberin_pT1462	910.667	0.09884	1
c.Jun_pS73	p27	910.667	0.06633	-1
Bcl.xL	eIF4G	910.833	0.12717	-1
Bcl.xL	ETS.1	911	0.09865	1
ER.alpha_pS118	PI3K.p110.alpha	911.167	0.09821	1
Chk2_pT68	Mre11	911.333	0.28461	1
GATA3	P.Cadherin	911.333	0.10379	-1
Chk2	HSP70	911.667	0.05647	-1
ACC1	eIF4G	911.833	0.06869	1
FoxM1	Rb_pS807_S811	912	0.05199	1
B.Raf	VHL	912.167	0.28436	1
mTOR_pS2448	Myosin.IIa_pS1943	912.167	0.09676	1
Transglutaminase	YB.1	912.167	0.08138	1
BRCA2	Stathmin	912.5	0.28999	1
Chk1_pS345	ERK2	912.833	0.13654	1
p90RSK	RBM15	912.833	0.03943	1
4E.BP1_pT37T46	S6_pS240_S244	913.167	0.05406	1
PI3K.p85	VEGFR2	913.167	0.09599	-1
4E.BP1_pT37T46	Akt_pS473	913.333	0.05253	1
p70S6K_pT389	XBP1	913.5	0.05045	1
PAI.1	Rab.25	913.667	0.09578	-1
HER3	IGFBP2	913.833	0.09532	-1
MAPK_pT202_Y204	mTOR_pS2448	914	0.09529	1
HER3_pY1289	Smad3	914.167	0.13039	1
Bak	p21	914.333	0.09514	1
G6PD	Src_pY527	914.5	0.0626	-1
4E.BP1_pT70	PKC.delta_pS664	914.667	0.09473	1
CDK1	GAPDH	915.167	0.09403	-1
HER2	PTEN	915.167	0.12663	1
14.3.3_zeta	eIF4E	915.5	0.20416	1
Akt_pS473	NDRG1_pT346	915.833	0.05296	1
4E.BP1_pT70	HER3	916	0.09373	-1
AR	ER.alpha	916	0.21375	1
Mre11	PI3K.p110.alpha	916	0.22167	-1
p70S6K	STAT5.alpha	916.167	0.28174	1
CD31	eEF2	916.333	0.28431	-1
Rictor	STAT3_pY705	916.333	0.05891	1
HER3_pY1289	Rab11	916.667	0.28333	1
p38_pT180_Y182	SCD1	916.833	0.09322	-1
Lck	Tuberin	917	0.12611	-1
cIAP	p90RSK	917.667	0.09296	1
14.3.3_zeta	PI3K.p85	918	0.1264	-1
C.Raf_pS338	FOXO3a_pS318_S321	918.167	0.20338	1
53BP1	E.Cadherin	918.333	0.19861	1
c.Met_pY1235	TSC1	918.333	0.28976	-1
Caspase.7_cleavedD198	YAP	918.333	0.09284	-1
IGFBP2	JNK_pT183_Y185	918.333	0.04814	-1
ER.alpha_pS118	Mre11	918.667	0.0927	1
EGFR_pY1173	Myosin.IIa_pS1943	918.833	0.09862	-1
ERK2	TAZ	919	0.19856	-1
HER3	YB.1_pS102	919.167	0.09227	1
Bcl.xL	Myosin.IIa_pS1943	919.333	0.12645	-1
MIG.6	p53	919.5	0.06411	-1
eEF2K	EGFR	919.667	0.21278	1
Ku80	LKB1	919.667	0.09196	-1
p62.LCK.ligand	PKC.alpha	919.667	0.06211	-1
ARHI	Stathmin	919.833	0.30776	1
DJ.1	Tuberin	919.833	0.28507	-1
AMPK_pT172	VHL	920	0.19799	1
CD49b	PREX1	920.167	0.04935	-1
Myosin.IIa_pS1943	P.Cadherin	920.167	0.09155	1
Caveolin.1	Rb_pS807_S811	920.333	0.0488	1
BRCA2	FOXO3a_pS318_S321	920.5	0.04724	1
Rab.25	Rictor	920.667	0.09148	-1
c.Jun_pS73	PEA.15	920.833	0.04966	-1
eEF2	eIF4G	921	0.28774	1
AR	N.Ras	921.833	0.1354	1
4E.BP1_pS65	GSK3.alpha.beta	922.167	0.09025	1
ARID1A	p90RSK	922.333	0.0902	1
PEA.15	Rad50	922.5	0.09008	-1
Rab.25	Shc_pY317	922.5	0.05251	1
p21	p62.LCK.ligand	922.667	0.08977	-1
beta.Catenin	NF.kB.p65_pS536	922.833	0.28301	1
p90RSK_pT359_S363	PI3K.p110.alpha	922.833	0.04669	1
Syk	Transglutaminase	922.833	0.08975	1
HER3	YAP	923.167	0.08972	1
PCNA	YAP_pS127	923.167	0.05367	-1
c.Jun_pS73	S6_pS235_S236	923.5	0.08962	1
FOXO3a	Lck	923.833	0.08942	1
GAPDH	TIGAR	924.167	0.08914	1
AMPK_pT172	p38_MAPK	924.333	0.08899	1
CDK1	p27	924.5	0.08846	-1
HSP70	Rab11	924.833	0.31463	1
Bax	eIF4G	925	0.19569	-1
CDK1	MAPK_pT202_Y204	925	0.08822	1
MYH11	p38_MAPK	925.167	0.08819	-1
FOXO3a	GSK3.alpha.beta_pS21_S9	925.333	0.12844	-1
cIAP	S6	925.5	0.08816	1
HER3	p90RSK	925.5	0.05222	1
A.Raf_pS299	LKB1	925.667	0.05227	-1
CDK1	FoxM1	925.667	0.08812	1
Cyclin_E1	FASN	925.667	0.0632	1
Bak	ER.alpha_pS118	925.833	0.08809	1
Annexin_VII	PI3K.p85	926	0.08804	1
ASNS	Bim	926.167	0.06978	1
Caspase.7_cleavedD198	Collagen_VI	926.333	0.0878	-1
CD31	Rab11	926.333	0.20676	1
ATM	c.Met_pY1235	926.5	0.13544	-1
GATA3	YB.1	926.5	0.0467	1
ACC_pS79	PRAS40_pT246	926.667	0.08733	1
SCD1	TIGAR	926.667	0.04738	1
ACC_pS79	Bim	926.833	0.08714	-1
AR	ARHI	926.833	0.21155	1
Bak	Raptor	926.833	0.04485	1
beta.Catenin	HER3_pY1289	927	0.28092	-1
HER3	Rad51	927.167	0.08692	1
Annexin_VII	PREX1	927.333	0.05611	1
c.Met_pY1235	p70S6K	927.333	0.28099	-1
Chk2	Cyclin_E1	927.333	0.08691	1
FoxM1	LKB1	927.333	0.0549	-1
GSK3.alpha.beta	Tuberin	927.333	0.19493	1
CD20	PDK1_pS241	927.833	0.10032	-1
IGFBP2	Rictor	927.833	0.08667	-1
EGFR	Rab.25	928.167	0.0863	1
PRAS40_pT246	Src_pY416	928.333	0.04553	1
ACVRL1	p70S6K	928.5	0.28307	-1
EGFR_pY1173	MYH11	928.5	0.08609	1
E.Cadherin	PKC.alpha_pS657	928.667	0.06831	-1
Heregulin	p62.LCK.ligand	928.667	0.08598	1
C.Raf_pS338	VEGFR2	928.833	0.08584	1
Bap1.c.4	Collagen_VI	929.333	0.19454	-1
Smad4	VHL	929.333	0.28052	-1
Tuberin	Tuberin_pT1462	929.333	0.0855	1
Bak	Cyclin_E1	929.5	0.05208	-1
Lck	p27	929.5	0.05473	1
ARID1A	HER3	930	0.0852	1
ACC1	TSC1	930.167	0.08513	1
eIF4G	GSK3.alpha.beta	930.333	0.19437	1
HER2	Paxillin	930.667	0.1943	1
Bad_pS112	c.Met_pY1235	930.833	0.28197	-1
E.Cadherin	MIG.6	930.833	0.08492	-1
C.Raf	HER3	931.333	0.08457	1
p62.LCK.ligand	p70S6K	931.5	0.08444	1
Chk2_pT68	Cyclin_E1	931.667	0.04329	1
PCNA	RBM15	931.667	0.08443	1
C.Raf	VEGFR2	932	0.08417	1
Chk1	p70S6K	932	0.1937	-1
GAB2	IRS1	932	0.06773	1
CD31	PKC.pan_BetaII_pS660	932.333	0.19362	-1
MEK1_pS217_S221	Shc_pY317	932.667	0.08375	1
Bak	ETS.1	932.833	0.08374	1
CD49b	E.Cadherin	932.833	0.04528	1
A.Raf_pS299	PI3K.p110.alpha	933	0.05589	1
ACC_pS79	N.Ras	933.5	0.1263	-1
BRCA2	GAB2	933.667	0.19324	-1
FoxM1	Rad51	933.833	0.08331	1
Chk2	SCD1	934	0.05569	1
MIG.6	p38_pT180_Y182	934.167	0.12798	-1
Akt	ATM	934.5	0.28882	1
eIF4G	p62.LCK.ligand	934.833	0.08278	1
Annexin.1	c.Jun_pS73	935	0.08267	1
mTOR_pS2448	S6_pS235_S236	935.333	0.08249	1
cIAP	Syk	935.5	0.08222	1
p38_MAPK	S6_pS240_S244	935.667	0.08221	1
N.Ras	TSC1	936	0.2793	-1
AMPK_alpha	AMPK_pT172	936.5	0.08189	1
ACC1	Cyclin_E1	936.667	0.08185	1
PKC.delta_pS664	PRAS40_pT246	936.667	0.05234	1
ARID1A	p27	936.833	0.08182	1
Claudin.7	PRDX1	936.833	0.09052	1
NF.kB.p65_pS536	Rab11	937.167	0.28412	-1
ARID1A	Caveolin.1	937.5	0.05354	-1
Src_pY416	YB.1	937.5	0.08171	-1
Bad_pS112	p38_pT180_Y182	937.667	0.05056	1
HER2_pY1248	PI3K.p85	937.833	0.08146	-1
p38_MAPK	Smad3	937.833	0.05057	-1
Bax	eEF2	938	0.26742	-1
MAPK_pT202_Y204	PTEN	938.167	0.08124	-1
NF2	Smad1	938.167	0.05152	1
ARHI	Smad3	938.333	0.12724	1
ASNS	JNK2	938.5	0.04408	-1
Cyclin_E1	GSK3.alpha.beta	938.667	0.08104	1
Cyclin_E2	Tuberin_pT1462	939	0.08099	1
FASN	p70S6K	939.167	0.08096	1
Collagen_VI	ERK2	939.333	0.19188	-1
p21	p90RSK	939.5	0.08093	-1
Caspase.7_cleavedD198	Cyclin_B1	939.667	0.0651	1
Cyclin_E2	Lck	939.667	0.08092	1
4E.BP1	IGFBP2	940.333	0.08078	-1
beta.Catenin	Collagen_VI	940.333	0.27704	-1
GSK3.alpha.beta_pS21_S9	STAT3_pY705	940.333	0.12395	1
4E.BP1_pS65	Smad4	940.5	0.06194	-1
cIAP	Tuberin_pT1462	940.5	0.08076	1
NF.kB.p65_pS536	TAZ	940.667	0.27866	-1
14.3.3_beta	p90RSK_pT359_S363	941	0.08059	-1
4E.BP1_pT70	PDCD4	941.167	0.08053	-1
p38_pT180_Y182	Src_pY416	941.167	0.04868	1
53BP1	c.Met_pY1235	941.5	0.27794	-1
Myosin.IIa_pS1943	NF2	941.5	0.08037	1
14.3.3_epsilon	ARHI	941.667	0.27842	1
53BP1	ARHI	941.667	0.19119	-1
14.3.3_zeta	FASN	941.833	0.07558	1
ACC1	STAT5.alpha	942	0.08017	-1
Akt	PKC.alpha_pS657	942	0.12344	1
B.Raf	STAT5.alpha	942.333	0.19114	1
eEF2K	p70S6K	942.333	0.28176	1
P.Cadherin	PREX1	942.5	0.08011	1
ARHI	GATA3	942.667	0.1293	1
Ku80	p90RSK	942.667	0.08002	1
Bad_pS112	Src_pY527	942.833	0.07994	1
ASNS	CDK1	943	0.07994	-1
Bak	N.Cadherin	943	0.0672	1
Chk1	P.Cadherin	943.167	0.0632	-1
cIAP	Lck	943.167	0.07993	1
beta.Catenin	PKC.alpha_pS657	943.833	0.0797	-1
Fibronectin	Myosin.IIa_pS1943	944	0.07967	1
ARID1A	CD49b	944.167	0.04916	1
C.Raf_pS338	Tuberin_pT1462	944.167	0.07965	1
ER.alpha	FOXO3a	944.167	0.04852	1
N.Cadherin	VHL	944.333	0.27738	-1
14.3.3_zeta	eIF4G	944.667	0.19061	-1
14.3.3_beta	p90RSK	944.833	0.0794	-1
53BP1	TAZ	945	0.19053	-1
C.Raf_pS338	STAT5.alpha	945.167	0.27692	-1
Lck	PI3K.p85	945.167	0.04379	1
A.Raf_pS299	PKC.alpha	945.5	0.07936	-1
ARID1A	FoxM1	945.667	0.05381	1
Claudin.7	PTEN	945.833	0.05654	-1
GATA3	Src_pY416	946	0.07925	-1
c.Myc	DJ.1	946.833	0.06856	-1
GAPDH	p90RSK	947	0.07879	-1
AR	Rb_pS807_S811	947.333	0.05017	-1
beta.Catenin	GSK3.alpha.beta_pS21_S9	947.333	0.19009	1
Cyclin_E2	GSK3.alpha.beta	947.5	0.07858	-1
Bap1.c.4	HER3_pY1289	947.667	0.27836	-1
Rb_pS807_S811	VEGFR2	947.833	0.07851	1
ERK2	mTOR	948	0.64104	1
4E.BP1_pT37T46	S6_pS235_S236	948.333	0.20832	1
C.Raf_pS338	Src_pY416	948.333	0.07803	1
beta.Catenin	PEA.15	948.833	0.12396	-1
eEF2	GSK3.alpha.beta_pS21_S9	949	0.18928	1
Syk	Tuberin	949	0.07783	1
Collagen_VI	N.Ras	949.167	0.27526	1
AR	Chk2_pT68	949.333	0.28055	1
ARHI	N.Ras	949.333	0.21752	1
CD20	p90RSK	949.333	0.04839	-1
53BP1	Paxillin	949.667	0.18896	1
FoxM1	VEGFR2	949.667	0.06168	-1
Akt	PTEN	949.833	0.07764	1
CD20	YB.1	950.167	0.07762	1
c.Jun_pS73	Src_pY527	950.333	0.07756	1
GSK3_pS9	Rad51	950.333	0.12904	-1
c.Myc	Myosin.IIa_pS1943	950.5	0.0618	-1
GSK3.alpha.beta	HER3	950.5	0.07756	-1
14.3.3_epsilon	E.Cadherin	950.667	0.18876	-1
ACVRL1	FOXO3a	950.667	0.07754	1
Chk2	NF2	951	0.07741	1
ACC1	eEF2	951.167	0.07728	1
Beclin	mTOR_pS2448	951.167	0.05167	-1
CD20	NDRG1_pT346	951.167	0.1216	-1
Claudin.7	NF2	951.667	0.077	1
STAT5.alpha	YB.1	952.333	0.12307	1
CD49b	GAPDH	952.5	0.05892	1
Collagen_VI	HER2	952.667	0.18844	-1
INPP4B	XBP1	952.833	0.12261	1
MYH11	Src	952.833	0.07662	-1
Akt_pS473	AMPK_alpha	953	0.0765	-1
eIF4E	MAPK_pT202_Y204	953.5	0.07643	1
eIF4G	YAP	953.5	0.12673	-1
GSK3_pS9	Tuberin_pT1462	953.667	0.07635	1
Claudin.7	p38_pT180_Y182	954	0.07633	-1
E.Cadherin	INPP4B	954.167	0.07622	1
Akt_pS473	JNK_pT183_Y185	954.333	0.07615	1
4E.BP1_pS65	C.Raf_pS338	954.5	0.06599	1
A.Raf_pS299	E.Cadherin	954.5	0.07615	1
4E.BP1_pT37T46	Myosin.IIa_pS1943	954.667	0.07614	1
Akt	HER3_pY1289	954.833	0.27392	-1
Bak	Notch1	955.333	0.04793	1
Bcl.xL	Rictor	955.333	0.0758	-1
ACVRL1	Smad1	955.5	0.03799	-1
CDK1	Src_pY416	955.5	0.07577	1
Chk2_pT68	p90RSK	955.667	0.07571	-1
Akt_pS473	Bax	956	0.17973	-1
p90RSK_pT359_S363	YAP	956	0.04362	-1
4E.BP1_pT37T46	IRS1	956.167	0.04578	-1
beta.Catenin	Tuberin	956.167	0.35292	1
C.Raf_pS338	JNK_pT183_Y185	956.167	0.07559	1
14.3.3_beta	EGFR_pY1173	956.333	0.07556	-1
LKB1	Rad50	956.667	0.10245	1
Caveolin.1	Shc_pY317	956.833	0.07527	-1
ATM	YB.1_pS102	957.167	0.04577	-1
Caspase.7_cleavedD198	ETS.1	957.167	0.07526	1
TSC1	YB.1	957.167	0.20991	1
CD31	MEK1_pS217_S221	957.333	0.18723	1
cIAP	DJ.1	957.333	0.07511	1
ER.alpha	GSK3.alpha.beta	957.5	0.12332	-1
FOXO3a_pS318_S321	Src_pY527	957.833	0.07492	1
Rab.25	VEGFR2	958	0.07482	1
Akt_pS473	PTEN	958.167	0.07478	-1
BRCA2	STAT5.alpha	958.167	0.28098	-1
GAB2	JNK2	958.167	0.28265	1
Smad4	Tuberin	958.167	0.27891	-1
p38_pT180_Y182	Src_pY527	958.333	0.12148	1
Bid	N.Cadherin	958.5	0.21356	1
Chk1_pS345	Rab11	958.5	0.18666	-1
EGFR_pY1173	NDRG1_pT346	958.5	0.07453	-1
GAPDH	PI3K.p110.alpha	958.5	0.0428	1
GSK3_pS9	TAZ	958.5	0.28622	-1
eIF4E	p90RSK_pT359_S363	959	0.12128	-1
S6_pS240_S244	Stathmin	959	0.07436	-1
eEF2	Smad4	959.333	0.1867	-1
ACC_pS79	SCD1	959.5	0.07424	-1
S6_pS240_S244	YB.1_pS102	959.5	0.26929	1
53BP1	HER2	959.667	0.27665	1
FOXO3a	GSK3.alpha.beta	959.667	0.07424	-1
Rb_pS807_S811	TIGAR	959.667	0.07052	-1
ACC_pS79	PKC.delta_pS664	959.833	0.0742	-1
c.Myc	p70S6K	960.333	0.1222	1
Ku80	YAP	960.333	0.12517	-1
Notch1	PAI.1	960.333	0.06498	-1
c.Myc	NF2	960.5	0.07414	1
Beclin	VEGFR2	960.667	0.07413	-1
4E.BP1_pT37T46	p38_pT180_Y182	960.833	0.05325	1
Src	Tuberin_pT1462	960.833	0.03665	-1
Rictor	YB.1_pS102	961	0.07402	-1
ERK2	PKC.pan_BetaII_pS660	961.167	0.28061	1
p27_pT198	PKC.pan_BetaII_pS660	961.167	0.07394	-1
CDK1	EGFR	961.333	0.07374	-1
G6PD	GAPDH	961.333	0.04391	1
p38_pT180_Y182	YAP_pS127	961.333	0.04443	1
B.Raf	CD31	961.5	0.27767	-1
A.Raf_pS299	ACC1	961.667	0.07363	1
Bap1.c.4	c.Met_pY1235	961.833	0.27882	-1
Bax	S6_pS240_S244	961.833	0.07361	-1
Collagen_VI	Smad4	961.833	0.34466	1
Rictor	Transglutaminase	962	0.07359	1
NF.kB.p65_pS536	p38_pT180_Y182	962.167	0.12122	1
HER3	Rab11	962.333	0.07751	1
FoxM1	INPP4B	962.5	0.04724	-1
MYH11	p27	962.5	0.07353	1
PR	VHL	962.667	0.12057	-1
Bax	PREX1	962.833	0.07349	1
c.Kit	CD31	962.833	0.1273	1
FoxM1	XRCC1	962.833	0.05603	1
ER.alpha_pS118	p53	963	0.06025	-1
Src	TIGAR	963	0.07346	-1
cIAP	HER3	963.5	0.07336	-1
MEK1_pS217_S221	Raptor	963.5	0.14457	-1
CDK1	YB.1	963.667	0.07328	-1
AR	Chk1	964	0.18527	1
JNK_pT183_Y185	SF2	964	0.07322	1
E.Cadherin	HER3	964.167	0.03999	1
Caspase.7_cleavedD198	MAPK_pT202_Y204	964.333	0.0732	-1
FOXO3a_pS318_S321	LKB1	964.5	0.05831	1
14.3.3_beta	14.3.3_epsilon	964.667	0.27488	1
A.Raf_pS299	Src_pY527	964.667	0.07312	-1
EGFR_pY1068	NF.kB.p65_pS536	964.833	0.27312	1
Akt_pS473	ER.alpha_pS118	965	0.07306	-1
Cyclin_E1	TIGAR	965.167	0.07298	1
ARHI	beta.Catenin	965.333	0.27722	-1
ATM	c.Jun_pS73	965.333	0.07298	-1
FoxM1	P.Cadherin	965.5	0.07295	-1
Heregulin	p27	965.667	0.07291	-1
AR	GSK3.alpha.beta_pS21_S9	966	0.1843	-1
ARID1A	c.Met_pY1235	966	0.07285	1
ACC1	P.Cadherin	966.167	0.07283	1
P.Cadherin	Src_pY527	966.167	0.05381	-1
Bak	Cyclin_B1	966.333	0.04084	-1
HER3	P.Cadherin	966.5	0.07274	-1
CDK1	GAB2	966.667	0.07273	-1
p70S6K	SCD1	966.667	0.04632	-1
ARID1A	PI3K.p85	966.833	0.07272	1
DJ.1	EGFR_pY1068	966.833	0.27469	-1
GAB2	YB.1	966.833	0.27196	1
ARID1A	CDK1	967	0.07271	1
Cyclin_D1	PCNA	967	0.04761	-1
Rab11	TSC1	967	0.2755	-1
eEF2	PRDX1	967.167	0.27466	-1
4E.BP1	mTOR_pS2448	967.333	0.04762	-1
eIF4G	S6	967.333	0.07266	1
ACC_pS79	STAT5.alpha	967.5	0.0726	1
Akt_pT308	PTEN	967.667	0.07257	-1
MEK1	PR	967.833	0.05503	1
p38_pT180_Y182	Rb_pS807_S811	967.833	0.04861	1
P.Cadherin	Smad4	968	0.07256	1
Smad4	Stathmin	968	0.5849	1
GATA3	NF2	968.167	0.07251	1
14.3.3_epsilon	eIF4G	968.333	0.27664	-1
4E.BP1	4E.BP1_pT70	968.5	0.07247	1
FOXO3a_pS318_S321	SCD1	968.667	0.07246	1
CD49b	PAI.1	968.833	0.04454	1
PAI.1	TAZ	968.833	0.04871	1
PI3K.p85	RBM15	968.833	0.07246	1
4E.BP1_pS65	PKC.alpha	969	0.07239	-1
Akt_pS473	mTOR_pS2448	969	0.05032	1
Bax	Smad4	969	0.18319	1
beta.Catenin	EGFR	969	0.12486	1
cIAP	Claudin.7	969	0.04799	-1
FASN	HER3	969.167	0.07234	1
PI3K.p110.alpha	Stathmin	969.167	0.21086	-1
PKC.delta_pS664	Smad4	969.167	0.1228	1
p90RSK_pT359_S363	PKC.alpha_pS657	969.5	0.07221	1
14.3.3_beta	Caveolin.1	969.833	0.0722	1
4E.BP1	Dvl3	969.833	0.04512	1
CD31	STAT5.alpha	969.833	0.27801	-1
Bax	Stathmin	970	0.2742	1
CD20	CDK1	970	0.0722	1
BRCA2	Tuberin	970.5	0.58162	-1
MEK1	PKC.alpha_pS657	970.667	0.07208	-1
c.Jun_pS73	p27_pT198	970.833	0.07208	1
Bim	IGFBP2	971	0.07206	-1
Rab.25	Tuberin_pT1462	971.167	0.07205	-1
p70S6K	TAZ	971.333	0.28615	-1
Akt_pS473	Cyclin_E2	971.5	0.07188	-1
EGFR	PDK1_pS241	971.667	0.04736	1
Fibronectin	PKC.alpha_pS657	971.833	0.07173	1
NDRG1_pT346	PR	971.833	0.06875	-1
Bid	Rad51	972	0.0717	1
Bid	C.Raf	972.167	0.04946	1
Cyclin_B1	YB.1	972.167	0.04255	-1
PEA.15	Src_pY416	972.167	0.0717	-1
Ku80	PI3K.p110.alpha	972.5	0.1231	1
Akt_pT308	S6_pS240_S244	972.667	0.07166	-1
S6_pS235_S236	Src_pY416	972.667	0.11908	1
C.Raf	mTOR_pS2448	972.833	0.04935	-1
Rad50	Rictor	972.833	0.07158	1
Bcl.xL	S6	973	0.07157	-1
PAI.1	PKC.alpha	973.167	0.07153	-1
4E.BP1_pT37T46	p27_pT198	973.333	0.07152	-1
eIF4E	VEGFR2	973.333	0.07668	1
N.Cadherin	PDK1	973.333	0.18215	1
Bax	c.Myc	973.667	0.12083	-1
p38_MAPK	YB.1_pS102	973.667	0.07145	-1
cIAP	Cyclin_E1	973.833	0.07138	1
HER2_pY1248	Transglutaminase	974	0.06166	-1
GAPDH	VEGFR2	974.167	0.07135	1
PKC.delta_pS664	Tuberin	974.333	0.18183	-1
ACC_pS79	c.Jun_pS73	974.5	0.07132	-1
ATM	Chk2_pT68	974.5	0.12712	-1
CD31	N.Ras	974.5	0.57309	1
Cyclin_E2	MIG.6	974.833	0.04865	1
E.Cadherin	Rb_pS807_S811	974.833	0.07123	1
Cyclin_B1	PKC.delta_pS664	975	0.05266	-1
Cyclin_D1	TAZ	975	0.06008	1
FOXO3a_pS318_S321	Smad1	975	0.07119	1
p27	Tuberin	975.167	0.12133	-1
53BP1	eEF2	975.333	0.18146	1
p38_pT180_Y182	PAI.1	975.333	0.07118	-1
HER3	PR	975.833	0.07106	-1
ERK2	XRCC1	976.333	0.56913	-1
MEK1_pS217_S221	Rb_pS807_S811	976.333	0.07097	1
PKC.alpha	XRCC1	976.333	0.18679	-1
MAPK_pT202_Y204	PAI.1	976.667	0.07077	-1
4E.BP1_pT37T46	YAP_pS127	976.833	0.07069	1
Caspase.7_cleavedD198	cIAP	976.833	0.05898	1
E.Cadherin	mTOR	977.333	0.181	1
mTOR	RBM15	977.333	0.26921	1
CD31	SF2	977.5	0.11994	1
14.3.3_zeta	eEF2	977.667	0.18077	-1
c.Jun_pS73	FASN	978	0.07037	-1
c.Met_pY1235	GATA3	978	0.26824	1
c.Myc	PKC.alpha	978	0.11872	-1
MYH11	YB.1_pS102	978.167	0.07034	-1
Cyclin_E1	eIF4E	978.333	0.06468	1
PKC.pan_BetaII_pS660	Raptor	978.333	0.07033	1
Caveolin.1	ER.alpha_pS118	978.5	0.07032	-1
CD31	Src_pY416	978.667	0.07024	1
GSK3.alpha.beta	STAT5.alpha	978.667	0.1805	1
Mre11	p27_pT198	978.833	0.07023	1
N.Ras	Tuberin	978.833	0.28098	-1
Bax	Fibronectin	979.333	0.07018	1
c.Met_pY1235	Ku80	979.5	0.20962	-1
FOXO3a	STAT5.alpha	979.5	0.26965	-1
cIAP	Fibronectin	979.667	0.07008	1
TIGAR	YB.1	979.667	0.05665	-1
DJ.1	Stathmin	980	0.27297	1
c.Kit	GAB2	980.167	0.12389	-1
Caspase.7_cleavedD198	EGFR	980.167	0.06996	-1
Chk1_pS345	PRAS40_pT246	980.5	0.11179	1
Akt	Bad_pS112	980.667	0.27504	1
JNK_pT183_Y185	p38_MAPK	980.667	0.06989	-1
PKC.delta_pS664	Transglutaminase	980.667	0.05583	1
IGFBP2	mTOR	981	0.06981	-1
Akt_pT308	Collagen_VI	981.167	0.0467	1
p38_MAPK	PDK1	981.333	0.06975	1
eEF2	SF2	981.5	0.10265	-1
PREX1	STAT3_pY705	981.5	0.06966	1
Akt_pS473	MEK1_pS217_S221	981.667	0.12127	-1
Cyclin_D1	Fibronectin	981.667	0.10771	1
14.3.3_beta	PRDX1	981.833	0.12207	1
4E.BP1_pT70	p21	981.833	0.06952	1
ACC1	Collagen_VI	982	0.10732	-1
AMPK_alpha	Ku80	982	0.0695	-1
EGFR_pY1173	Src	982.167	0.06948	1
Smad1	TRFC	982.167	0.0555	1
14.3.3_beta	Rictor	982.5	0.06945	-1
CD49b	p70S6K	982.667	0.06941	-1
ACC_pS79	ATM	982.833	0.06939	-1
Smad4	TAZ	982.833	0.55877	1
Chk2	G6PD	983	0.05512	1
Heregulin	Rad51	983	0.05243	1
AMPK_alpha	Heregulin	983.167	0.0693	1
Claudin.7	p38_MAPK	983.5	0.05483	-1
ACVRL1	GATA3	983.667	0.06927	-1
C.Raf_pS338	ER.alpha	983.667	0.17087	1
Bax	TIGAR	983.833	0.05469	1
Rab.25	Rb_pS807_S811	983.833	0.06921	-1
C.Raf_pS338	FOXO3a	984	0.26646	1
Notch1	p38_MAPK	984	0.0692	-1
Cyclin_D1	Rad51	984.167	0.06675	1
p27	Syk	984.167	0.06914	1
AMPK_pT172	S6_pS235_S236	984.333	0.06908	-1
14.3.3_zeta	ERK2	984.667	0.27402	-1
FASN	GSK3.alpha.beta	984.667	0.06901	1
mTOR_pS2448	NF2	984.833	0.06901	1
ACVRL1	beta.Catenin	985	0.55479	-1
14.3.3_epsilon	LKB1	985.167	0.26748	1
Bad_pS112	PDK1	985.167	0.27231	-1
IRS1	PCNA	985.167	0.04118	-1
beta.Catenin	DJ.1	985.333	0.55462	-1
Acetyl.a.Tubulin.Lys40	ERK2	985.5	0.1176	1
Bax	Heregulin	985.5	0.06881	-1
53BP1	GAB2	985.667	0.2754	1
AMPK_pT172	Bap1.c.4	985.667	0.27812	1
Bad_pS112	Tuberin	985.667	0.28761	1
Chk2	EGFR_pY1068	985.667	0.06876	-1
p27_pT198	S6	985.833	0.06874	1
PEA15_pS116	Syk	985.833	0.05378	-1
Rictor	Src_pY416	986	0.06873	-1
Akt	FOXO3a	986.167	0.55383	-1
Annexin_VII	S6	986.167	0.06868	-1
Beclin	p38_MAPK	986.333	0.06863	-1
Chk1	Rad50	986.833	0.1305	-1
Akt_pS473	Src_pY527	987	0.06857	1
ARID1A	Caspase.7_cleavedD198	987.333	0.06844	1
NF.kB.p65_pS536	TSC1	987.5	0.26921	1
ARID1A	EGFR_pY1173	987.667	0.06835	-1
eEF2	PKC.alpha	987.833	0.09848	1
RBM15	Syk	987.833	0.02766	1
eEF2	GAB2	988	0.17728	1
AMPK_pT172	FASN	988.333	0.06828	-1
C.Raf	FOXO3a_pS318_S321	988.5	0.06826	1
Caspase.7_cleavedD198	YB.1	988.667	0.06825	-1
NDRG1_pT346	Tuberin_pT1462	988.667	0.11701	1
ARHI	PKC.delta_pS664	988.833	0.06824	1
Bax	c.Met_pY1235	989	0.17707	1
Caveolin.1	Rab.25	989	0.06823	-1
PI3K.p110.alpha	PKC.pan_BetaII_pS660	989.167	0.0682	1
PCNA	Rab11	989.5	0.0651	-1
Akt_pT308	AMPK_pT172	989.667	0.04245	-1
beta.Catenin	Ku80	989.667	0.54774	1
PEA.15	YAP_pS127	989.667	0.06793	1
Bcl.xL	MAPK_pT202_Y204	990	0.06789	-1
Bak	Cyclin_E2	990.167	0.06273	1
ACC_pS79	c.Kit	990.333	0.11848	-1
mTOR	PDK1_pS241	990.333	0.26974	1
14.3.3_beta	Smad1	990.5	0.04501	-1
p38_MAPK	Rb_pS807_S811	990.5	0.06783	-1
AR	BRCA2	990.667	0.17654	1
C.Raf	PDCD4	990.667	0.0512	-1
Rb_pS807_S811	Src_pY527	990.667	0.09469	1
PI3K.p110.alpha	Rab.25	991	0.0677	1
c.Myc	Dvl3	991.167	0.06765	-1
HER2	TSC1	991.167	0.54673	1
JNK2	PDK1	991.333	0.17647	-1
14.3.3_epsilon	14.3.3_zeta	991.667	0.17634	1
DJ.1	GAPDH	991.667	0.06759	1
c.Myc	Rictor	991.833	0.05123	1
JNK_pT183_Y185	p27_pT157	991.833	0.0641	1
Cyclin_E1	PEA15_pS116	992	0.09239	-1
PR	Smad1	992	0.03762	1
MIG.6	PKC.delta_pS664	992.333	0.09182	1
Myosin.IIa_pS1943	Paxillin	992.333	0.06752	1
MEK1	p27	992.5	0.03752	-1
eEF2K	GAPDH	992.667	0.05001	-1
HER3	PI3K.p85	992.667	0.06747	-1
ER.alpha_pS118	Rictor	993	0.06745	-1
GATA3	PEA15_pS116	993.167	0.06741	-1
AMPK_alpha	MEK1	993.333	0.06739	-1
Chk2_pT68	mTOR	993.5	0.2662	-1
eIF4E	Rictor	993.5	0.08949	-1
PKC.alpha	Rab11	993.5	0.06739	1
Akt_pT308	FASN	993.667	0.06735	1
PDK1	Stathmin	993.667	0.54356	1
Akt_pS473	PREX1	993.833	0.11736	-1
Chk2	TIGAR	993.833	0.06731	-1
LKB1	Transglutaminase	993.833	0.08911	1
c.Kit	p90RSK	994.167	0.04936	-1
ARHI	eEF2	994.333	0.1756	-1
IGFBP2	Transglutaminase	994.333	0.06725	-1
AMPK_alpha	HER3	994.5	0.0404	-1
FOXO3a	Smad3	994.667	0.08788	1
Annexin_VII	N.Ras	994.833	0.05111	1
Bad_pS112	PDCD4	995	0.18082	1
ATM	TAZ	995.167	0.08715	-1
Dvl3	MYH11	995.167	0.06716	-1
4E.BP1_pS65	EGFR_pY1173	995.333	0.04892	1
Bak	Rb_pS807_S811	995.333	0.11609	-1
E.Cadherin	Rab.25	995.333	0.08695	1
Akt_pS473	Rictor	995.5	0.04597	1
ARID1A	Chk2	995.5	0.04873	1
mTOR	TAZ	995.5	0.26553	-1
ARHI	GSK3_pS9	995.833	0.54061	-1
CDK1	STAT3_pY705	995.833	0.06705	-1
C.Raf_pS338	EGFR_pY1173	996	0.26274	1
Chk1_pS345	p90RSK	996	0.06704	1
LKB1	Src	996.167	0.11594	1
NF.kB.p65_pS536	p70S6K	996.667	0.2651	1
Stathmin	VHL	996.667	0.54	-1
B.Raf	ERK2	996.833	0.269	1
AMPK_alpha	ETS.1	997.167	0.06684	1
ACVRL1	TSC1	997.333	0.26759	-1
AR	GATA3	997.333	0.12066	1
CDK1	MEK1	997.333	0.06683	-1
E.Cadherin	Ku80	997.333	0.26982	1
GSK3_pS9	p38_pT180_Y182	997.5	0.06683	1
p70S6K	XRCC1	997.667	0.06682	-1
LKB1	SCD1	997.833	0.11593	1
ATM	SF2	998	0.11751	-1
Cyclin_E1	GAPDH	998	0.06678	1
EGFR	ERK2	998	0.12189	1
G6PD	VEGFR2	998	0.04068	-1
MAPK_pT202_Y204	p70S6K	998.167	0.06675	-1
14.3.3_zeta	GSK3_pS9	998.333	0.17383	-1
4E.BP1_pS65	ARID1A	998.333	0.06674	-1
Caveolin.1	Transglutaminase	998.333	0.04046	1
Chk1	YAP	998.333	0.26874	1
AR	p21	998.5	0.06672	-1
Bax	Syk	998.5	0.04403	1
eIF4G	PKC.delta_pS664	998.5	0.12955	-1
BRCA2	E.Cadherin	998.667	0.26814	-1
PI3K.p85	Src_pY416	998.667	0.0667	-1
p38_MAPK	PEA15_pS116	999	0.06654	-1
PAI.1	VEGFR2	999	0.04695	1
4E.BP1	IRS1	999.167	0.06649	-1
NF2	p70S6K	999.167	0.04686	1
Bad_pS112	STAT3_pY705	999.333	0.04685	1
Dvl3	PTEN	999.5	0.05353	1
MAPK_pT202_Y204	STAT3_pY705	999.667	0.08164	1
p70S6K_pT389	Raptor	999.833	0.04668	-1
ER.alpha_pS118	RBM15	1000	0.04663	-1
14.3.3_beta	YB.1_pS102	1000.33	0.06635	-1
eEF2K	TAZ	1000.33	0.265	-1
4E.BP1	Heregulin	1000.5	0.06634	1
AMPK_pT172	Dvl3	1000.5	0.12048	1
Annexin_VII	ERK2	1000.5	0.11518	-1
p90RSK_pT359_S363	Src_pY416	1000.67	0.06631	1
c.Kit	eEF2	1000.83	0.12271	-1
p70S6K_pT389	STAT3_pY705	1000.83	0.04626	1
Bid	Myosin.IIa_pS1943	1001	0.07918	-1
CDK1	PDCD4	1001	0.06625	-1
ACVRL1	GSK3_pS9	1001.33	0.17325	-1
Annexin_VII	Bim	1001.33	0.03867	1
Myosin.IIa_pS1943	PTEN	1001.33	0.03259	1
PDK1_pS241	PKC.alpha_pS657	1001.33	0.06617	-1
GSK3.alpha.beta	Lck	1001.5	0.06612	-1
GSK3_pS9	JNK2	1001.67	0.1732	1
FOXO3a_pS318_S321	PI3K.p110.alpha	1001.83	0.06605	-1
AMPK_pT172	Cyclin_E1	1002	0.06604	-1
4E.BP1_pT70	VEGFR2	1002.17	0.04555	1
53BP1	Mre11	1002.17	0.2764	-1
Bid	PR	1002.17	0.11518	1
CD49b	STAT5.alpha	1002.17	0.26123	-1
14.3.3_zeta	PEA.15	1002.33	0.06592	1
EGFR_pY1173	PAI.1	1002.5	0.06591	1
GAPDH	TRFC	1002.67	0.04501	1
Beclin	C.Raf_pS338	1002.83	0.06587	1
PR	TAZ	1003	0.06586	-1
eEF2	PDK1_pS241	1003.17	0.26107	1
JNK2	XRCC1	1003.17	0.12147	-1
Src_pY416	Tuberin	1003.17	0.0658	-1
Cyclin_B1	VEGFR2	1003.5	0.04061	1
GSK3.alpha.beta_pS21_S9	PDK1	1003.5	0.53148	-1
ACC_pS79	LKB1	1003.67	0.06568	-1
ER.alpha	NDRG1_pT346	1003.67	0.07702	-1
eEF2	P.Cadherin	1003.83	0.07702	1
EGFR	p21	1003.83	0.06567	-1
GAB2	Rictor	1003.83	0.26179	1
ATM	GAPDH	1004	0.06566	-1
c.Met_pY1235	p38_MAPK	1004.17	0.06566	1
ETS.1	PR	1004.33	0.06564	-1
ACC_pS79	eIF4G	1004.5	0.0656	1
Acetyl.a.Tubulin.Lys40	Lck	1004.5	0.04449	-1
GAB2	PDK1	1004.5	0.5305	-1
ARHI	TSC1	1004.67	0.53031	-1
Bcl.2	ER.alpha	1004.67	0.06559	1
G6PD	YB.1	1004.83	0.06558	-1
p62.LCK.ligand	RBM15	1004.83	0.04422	1
CDK1	MIG.6	1005	0.06558	-1
ARHI	ER.alpha	1005.17	0.06556	1
Bap1.c.4	Cyclin_D1	1005.17	0.11569	-1
ER.alpha_pS118	PKC.delta_pS664	1005.33	0.04413	1
mTOR_pS2448	YB.1_pS102	1005.33	0.06553	1
N.Cadherin	XBP1	1005.33	0.07597	1
beta.Catenin	N.Cadherin	1005.5	0.52978	-1
PEA15_pS116	PREX1	1005.5	0.06553	1
14.3.3_epsilon	p53	1005.67	0.06552	1
c.Met_pY1235	Smad3	1005.67	0.20372	1
C.Raf_pS338	mTOR	1005.67	0.52965	-1
14.3.3_beta	Rab11	1005.83	0.18259	1
PREX1	Syk	1005.83	0.06551	1
4E.BP1_pT37T46	p21	1006	0.06549	1
c.Kit	MYH11	1006	0.07575	1
Chk1_pS345	Smad4	1006.17	0.27006	-1
ASNS	p70S6K_pT389	1006.33	0.0436	1
Bcl.2	PI3K.p85	1006.33	0.04618	1
Cyclin_D1	GATA3	1006.33	0.25932	1
Annexin_VII	Smad4	1006.5	0.07542	1
Bax	TRFC	1006.5	0.04359	-1
Cyclin_D1	Shc_pY317	1006.5	0.06547	-1
N.Ras	SCD1	1006.5	0.05751	1
PAI.1	STAT5.alpha	1006.5	0.0886	-1
cIAP	NF.kB.p65_pS536	1006.67	0.04351	1
14.3.3_beta	Tuberin	1006.83	0.27323	-1
AR	VEGFR2	1007	0.04221	-1
FoxM1	TRFC	1007	0.04035	1
p53	Transglutaminase	1007	0.04343	1
ERK2	PRDX1	1007.17	0.27237	-1
mTOR	Rab11	1007.17	0.52862	-1
Src_pY527	STAT5.alpha	1007.33	0.06539	-1
ACVRL1	PREX1	1007.5	0.25823	1
Bcl.2	VHL	1007.5	0.52825	-1
Cyclin_E1	Rictor_pT1135	1007.5	0.06537	1
A.Raf_pS299	IGFBP2	1007.67	0.07428	1
N.Ras	Rab11	1007.67	0.26152	1
BRCA2	Src_pY416	1007.83	0.06533	1
C.Raf	GATA3	1008.17	0.07378	1
FOXO3a	TIGAR	1008.17	0.06523	-1
N.Ras	PKC.delta_pS664	1008.17	0.2003	1
p90RSK_pT359_S363	Src	1008.17	0.04826	-1
Cyclin_B1	p90RSK_pT359_S363	1008.5	0.04541	-1
p53	S6	1008.5	0.05292	1
CD31	Chk1_pS345	1008.67	0.26427	-1
Claudin.7	GAPDH	1008.67	0.06509	-1
4E.BP1_pS65	MAPK_pT202_Y204	1008.83	0.06509	1
B.Raf	Ku80	1008.83	0.52725	1
14.3.3_epsilon	YAP	1009.17	0.06508	1
Chk2_pT68	eIF4G	1009.17	0.52686	-1
B.Raf	N.Ras	1009.33	0.26763	-1
Beclin	MIG.6	1009.33	0.04284	1
Bid	TAZ	1009.33	0.06506	1
C.Raf_pS338	Tuberin	1009.5	0.52624	-1
Cyclin_E2	PRAS40_pT246	1009.5	0.06505	-1
Ku80	YB.1_pS102	1009.83	0.06498	-1
beta.Catenin	TAZ	1010	0.52613	-1
A.Raf_pS299	p27	1010.17	0.06492	-1
GSK3_pS9	STAT5.alpha	1010.17	0.52611	1
IRS1	PKC.alpha	1010.33	0.06486	1
ACVRL1	TRFC	1010.5	0.04244	-1
beta.Catenin	Smad3	1010.5	0.1198	-1
cIAP	Smad1	1010.5	0.06482	1
DJ.1	N.Ras	1010.67	0.17063	1
IGFBP2	Ku80	1010.67	0.06481	1
Paxillin	PDK1	1010.83	0.26765	-1
Akt_pS473	GSK3.alpha.beta_pS21_S9	1011	0.52496	1
ASNS	EGFR_pY1173	1011	0.06476	-1
GAPDH	YB.1	1011.33	0.06474	-1
ARHI	eEF2K	1011.5	0.26848	-1
ER.alpha	Rab.25	1011.5	0.04216	-1
Notch1	YB.1_pS102	1011.67	0.03473	-1
ACC_pS79	Src	1011.83	0.06466	-1
Cyclin_E2	HER3	1012	0.06463	1
NDRG1_pT346	VHL	1012	0.07111	1
Annexin.1	Chk2	1012.17	0.06461	-1
p70S6K_pT389	Smad4	1012.17	0.0416	1
DJ.1	mTOR	1012.33	0.17047	-1
EGFR	P.Cadherin	1012.33	0.0383	1
HER3_pY1289	TAZ	1012.33	0.52296	1
HER2	Rab.25	1012.5	0.06445	1
CD31	HER2	1012.67	0.52272	-1
EGFR_pY1173	TRFC	1012.67	0.04148	-1
GSK3.alpha.beta_pS21_S9	VHL	1012.67	0.26255	1
CD31	PRDX1	1012.83	0.52258	1
FOXO3a_pS318_S321	PI3K.p85	1012.83	0.06441	-1
Src_pY416	TSC1	1012.83	0.07005	-1
Chk2_pT68	Tuberin	1013	0.52252	-1
Src	Src_pY416	1013	0.0644	-1
Akt_pT308	STAT3_pY705	1013.33	0.06437	1
CDK1	LKB1	1013.5	0.06435	1
ACVRL1	HER3	1013.67	0.06433	-1
PRDX1	Rab.25	1013.83	0.06906	1
Bcl.xL	PEA.15	1014	0.06426	1
beta.Catenin	MEK1_pS217_S221	1014	0.16994	-1
mTOR_pS2448	PTEN	1014.17	0.06424	1
4E.BP1_pT37T46	Rictor_pT1135	1014.5	0.0642	1
GSK3_pS9	p90RSK_pT359_S363	1014.5	0.19722	1
4E.BP1_pS65	GATA3	1014.67	0.04109	1
PDCD4	YB.1_pS102	1014.67	0.0642	1
CD20	RBM15	1014.83	0.12105	-1
CDK1	p27_pT198	1014.83	0.06417	1
14.3.3_zeta	mTOR	1015	0.16978	-1
Beclin	YB.1	1015	0.06806	1
53BP1	ERK2	1015.17	0.5213	1
CDK1	PDK1_pS241	1015.33	0.06732	-1
Lck	YB.1	1015.33	0.06415	-1
Syk	TAZ	1015.33	0.041	-1
Bax	STAT5.alpha	1015.5	0.3347	-1
PKC.delta_pS664	SCD1	1015.67	0.06627	1
Collagen_VI	S6_pS235_S236	1015.83	0.06409	-1
EGFR_pY1068	VHL	1015.83	0.52063	1
N.Cadherin	Smad4	1015.83	0.26857	1
4E.BP1_pT70	RBM15	1016	0.06408	-1
S6_pS240_S244	Src_pY527	1016	0.24681	1
GSK3.alpha.beta_pS21_S9	HER2	1016.17	0.52056	1
Lck	P.Cadherin	1016.17	0.06408	1
mTOR_pS2448	PEA15_pS116	1016.17	0.06598	1
GSK3.alpha.beta	NF2	1016.33	0.04075	1
PAI.1	PKC.delta_pS664	1016.33	0.06406	1
4E.BP1_pT37T46	ASNS	1016.67	0.04072	1
C.Raf	Caspase.7_cleavedD198	1016.67	0.06398	1
Annexin_VII	MIG.6	1016.83	0.04071	1
p90RSK	TSC1	1017	0.0406	1
Bak	c.Met_pY1235	1017.17	0.0639	1
FoxM1	Rab.25	1017.33	0.06386	-1
PDK1_pS241	SF2	1017.33	0.08902	-1
FOXO3a_pS318_S321	Rictor_pT1135	1017.5	0.06444	1
Stathmin	Tuberin	1017.5	0.51949	-1
DJ.1	PEA.15	1017.67	0.51941	1
p27_pT198	Rab.25	1017.67	0.04035	1
Syk	YAP_pS127	1017.67	0.06384	-1
A.Raf_pS299	Rictor_pT1135	1017.83	0.04033	1
NF2	PDK1	1018	0.04029	-1
p90RSK_pT359_S363	TAZ	1018	0.06375	-1
PRDX1	Tuberin	1018.17	0.51882	-1
Cyclin_D1	PDCD4	1018.33	0.04025	-1
AMPK_alpha	LKB1	1018.5	0.06332	1
Annexin_VII	p53	1018.5	0.04023	1
Caveolin.1	CD31	1018.5	0.06372	1
HER2	Mre11	1018.5	0.51856	-1
Ku80	p62.LCK.ligand	1018.67	0.06369	1
PKC.alpha_pS657	VEGFR2	1018.83	0.03472	-1
PREX1	S6	1018.83	0.06368	1
14.3.3_zeta	N.Ras	1019	0.16913	1
AMPK_pT172	Rictor_pT1135	1019	0.16826	-1
GSK3.alpha.beta_pS21_S9	TAZ	1019	0.51816	-1
JNK2	p38_MAPK	1019	0.03851	1
mTOR_pS2448	XRCC1	1019	0.06367	-1
IGFBP2	Stathmin	1019.17	0.06367	-1
PI3K.p85	Smad3	1019.17	0.06245	-1
A.Raf_pS299	p27_pT157	1019.67	0.04001	-1
Claudin.7	PI3K.p85	1019.67	0.06363	-1
Notch1	P.Cadherin	1019.83	0.06361	-1
Akt	c.Jun_pS73	1020	0.11617	1
Annexin_VII	SCD1	1020	0.06177	1
PKC.alpha	Src_pY527	1020	0.06359	-1
STAT3_pY705	YAP_pS127	1020.17	0.06357	1
HER2_pY1248	IGFBP2	1020.33	0.06357	-1
c.Jun_pS73	Tuberin_pT1462	1020.5	0.04403	1
Chk1_pS345	p90RSK_pT359_S363	1020.5	0.05342	1
Bap1.c.4	TAZ	1020.67	0.16888	-1
Bcl.xL	GSK3.alpha.beta	1020.67	0.06355	-1
IRS1	mTOR_pS2448	1020.83	0.06352	1
BRCA2	eEF2K	1021	0.51584	-1
IGFBP2	XRCC1	1021.17	0.06347	1
Mre11	p90RSK	1021.17	0.03976	-1
PKC.pan_BetaII_pS660	XRCC1	1021.17	0.26299	-1
NF.kB.p65_pS536	YB.1	1021.33	0.06088	1
Chk2_pT68	TAZ	1021.5	0.51548	1
EGFR	p62.LCK.ligand	1021.5	0.06341	-1
ARHI	p70S6K	1021.67	0.51531	-1
Caspase.7_cleavedD198	PI3K.p85	1021.67	0.06339	1
beta.Catenin	VEGFR2	1021.83	0.06338	1
CD31	GSK3.alpha.beta	1022	0.26578	-1
eIF4G	TAZ	1022	0.51497	-1
Ku80	p38_MAPK	1022	0.06337	-1
p38_pT180_Y182	PKC.pan_BetaII_pS660	1022.17	0.06335	1
C.Raf	cIAP	1022.33	0.06335	1
IRS1	p38_pT180_Y182	1022.33	0.03937	-1
GAPDH	Tuberin	1022.5	0.03933	-1
ARID1A	p62.LCK.ligand	1022.83	0.03928	1
Bax	INPP4B	1023	0.05931	-1
Chk1	p62.LCK.ligand	1023	0.03927	-1
Bcl.xL	PRDX1	1023.17	0.04198	1
Chk2_pT68	VHL	1023.17	0.26597	-1
Claudin.7	HER3	1023.17	0.06313	1
EGFR	ER.alpha_pS118	1023.17	0.03923	-1
Cyclin_E1	PKC.alpha_pS657	1023.33	0.03307	-1
GSK3.alpha.beta_pS21_S9	Smad4	1023.33	0.26605	-1
Caveolin.1	Src	1023.5	0.06308	1
ACVRL1	Rictor_pT1135	1023.67	0.11319	1
PI3K.p110.alpha	VEGFR2	1023.67	0.06308	-1
FoxM1	Heregulin	1023.83	0.03917	1
4E.BP1	YB.1_pS102	1024	0.06301	1
c.Kit	PEA15_pS116	1024	0.05815	1
CD20	Cyclin_E2	1024.17	0.063	-1
p53	PEA15_pS116	1024.17	0.03513	1
ASNS	Rad50	1024.33	0.05804	-1
HER2	Rad51	1024.33	0.16807	-1
ARID1A	Raptor	1024.5	0.06298	1
C.Raf_pS338	TSC1	1024.5	0.51304	-1
Chk1_pS345	Chk2	1024.5	0.03902	1
ACVRL1	p53	1024.67	0.06296	1
eEF2K	EGFR_pY1068	1024.67	0.26628	1
STAT3_pY705	TRFC	1024.67	0.04823	-1
c.Kit	CD49b	1024.83	0.05558	-1
GAB2	PEA.15	1024.83	0.06296	-1
Collagen_VI	GSK3_pS9	1025	0.16794	-1
DJ.1	eIF4G	1025	0.26456	-1
Fibronectin	N.Ras	1025.17	0.03894	1
ACC1	Src	1025.33	0.06286	1
c.Met_pY1235	GSK3.alpha.beta	1025.33	0.16791	-1
AMPK_pT172	GAB2	1025.5	0.51243	1
Collagen_VI	S6_pS240_S244	1025.5	0.06285	-1
PEA.15	TIGAR	1025.67	0.06283	1
PAI.1	PKC.alpha_pS657	1025.83	0.06282	-1
4E.BP1_pT70	HER2	1026	0.11612	-1
GAPDH	p53	1026	0.05671	1
ACC_pS79	Caspase.7_cleavedD198	1026.17	0.06281	-1
Beclin	Transglutaminase	1026.17	0.03876	1
14.3.3_epsilon	MIG.6	1026.33	0.0628	1
Acetyl.a.Tubulin.Lys40	PEA.15	1026.33	0.03875	-1
beta.Catenin	PDK1_pS241	1026.33	0.16765	1
Dvl3	Myosin.IIa_pS1943	1026.33	0.05665	1
Paxillin	STAT5.alpha	1026.33	0.51164	1
c.Myc	TRFC	1026.5	0.03498	1
HER3_pY1289	Smad4	1026.5	0.26587	1
B.Raf	NF.kB.p65_pS536	1026.67	0.26862	1
Bax	CD31	1026.67	0.51147	1
P.Cadherin	PAI.1	1026.67	0.0628	-1
53BP1	S6_pS235_S236	1026.83	0.06279	-1
JNK2	YAP	1026.83	0.25322	-1
NF.kB.p65_pS536	Stathmin	1026.83	0.51147	-1
Fibronectin	Shc_pY317	1027	0.05612	-1
LKB1	PDK1	1027	0.16748	1
Akt_pS473	S6	1027.17	0.06271	-1
c.Kit	PEA.15	1027.17	0.04564	1
Cyclin_E2	Syk	1027.17	0.03862	-1
Dvl3	Lck	1027.33	0.05604	-1
eEF2K	N.Ras	1027.33	0.51104	-1
Mre11	STAT3_pY705	1027.33	0.04362	-1
ARID1A	MIG.6	1027.5	0.06267	1
N.Cadherin	TSC1	1027.5	0.51069	-1
Rb_pS807_S811	XBP1	1027.5	0.03852	-1
eEF2K	JNK2	1027.67	0.16722	1
MEK1_pS217_S221	NDRG1_pT346	1027.67	0.06267	-1
4E.BP1	JNK_pT183_Y185	1027.83	0.03937	-1
DJ.1	IGFBP2	1028	0.03829	-1
Rictor	Syk	1028	0.06264	-1
Myosin.IIa_pS1943	PDK1	1028.17	0.06263	-1
eEF2K	GAB2	1028.33	0.26314	1
Akt_pT308	Cyclin_D1	1028.5	0.06253	1
Bax	PKC.alpha	1028.83	0.06246	-1
CD20	CD31	1029	0.50932	1
JNK2	Rad50	1029	0.05475	1
Myosin.IIa_pS1943	Smad3	1029	0.0376	-1
Caveolin.1	Cyclin_B1	1029.17	0.06244	1
eIF4G	PI3K.p110.alpha	1029.17	0.26638	1
N.Ras	Smad4	1029.17	0.50926	1
A.Raf_pS299	RBM15	1029.33	0.06243	-1
Bax	GSK3.alpha.beta_pS21_S9	1029.33	0.50923	-1
4E.BP1	p21	1029.5	0.03787	1
PDCD4	STAT3_pY705	1029.5	0.05447	1
PI3K.p110.alpha	TSC1	1029.5	0.11823	1
BRCA2	JNK2	1029.67	0.16672	-1
Dvl3	p27	1029.67	0.251	-1
N.Cadherin	p21	1029.67	0.06242	-1
Cyclin_E1	Dvl3	1029.83	0.06241	-1
4E.BP1_pT37T46	Annexin_VII	1030	0.0443	-1
14.3.3_beta	Cyclin_E2	1030.17	0.0624	1
Akt_pT308	NF2	1030.17	0.03781	-1
Chk1_pS345	eEF2K	1030.17	0.50862	1
HER2	MEK1_pS217_S221	1030.17	0.25249	-1
14.3.3_zeta	Notch1	1030.67	0.0376	-1
DJ.1	eEF2K	1030.67	0.50821	-1
p70S6K_pT389	Shc_pY317	1030.67	0.05377	1
ACC_pS79	YAP_pS127	1030.83	0.06233	1
MEK1_pS217_S221	p38_MAPK	1030.83	0.03758	1
Collagen_VI	N.Cadherin	1031	0.16649	1
Lck	Src_pY416	1031.17	0.06226	-1
GSK3.alpha.beta_pS21_S9	Paxillin	1031.33	0.50735	1
MAPK_pT202_Y204	mTOR	1031.33	0.06225	-1
PDK1	TAZ	1031.33	0.26319	1
AMPK_pT172	BRCA2	1031.5	0.26603	-1
14.3.3_beta	TSC1	1031.67	0.16635	-1
Fibronectin	HER3	1031.67	0.03732	-1
Myosin.IIa_pS1943	Notch1	1031.67	0.06216	-1
STAT5.alpha	XRCC1	1031.83	0.50687	-1
E.Cadherin	NDRG1_pT346	1032	0.06212	1
p90RSK	Rad51	1032.17	0.06211	-1
AMPK_alpha	YB.1_pS102	1032.33	0.0621	-1
Bak	Smad1	1032.33	0.03718	-1
Chk1	VHL	1032.33	0.32145	-1
PEA.15	PREX1	1032.33	0.05287	1
Dvl3	p70S6K_pT389	1032.67	0.05263	-1
PCNA	PEA15_pS116	1032.67	0.06204	1
4E.BP1_pT70	Src_pY416	1032.83	0.03703	1
mTOR	PDK1	1032.83	0.50583	-1
[truncated: 1,043 more rows]

## Sheet: F) KIRC
ANTIBODY.1	ANTIBODY.2	consensusRank	consensusWeight	spearmanSign
PKC.alpha	PKC.alpha_pS657	1	1.09768	1
GAB2	MIG.6	2	0.90772	1
ACC_pS79	ACC1	3.5	0.73559	1
S6_pS235_S236	S6_pS240_S244	3.5	0.75901	1
GSK3.alpha.beta_pS21_S9	GSK3_pS9	6.833	0.52347	1
MYH11	Rictor	8.167	0.52344	1
EGFR_pY1068	HER2_pY1248	10.833	0.46168	1
NF.kB.p65_pS536	Tuberin_pT1462	15.833	0.40403	1
ACVRL1	ARHI	18	0.40373	1
MAPK_pT202_Y204	Shc_pY317	18.333	0.40304	1
p38_MAPK	p38_pT180_Y182	18.333	0.38928	1
PDK1	PDK1_pS241	21.833	0.40577	1
Bid	Mre11	22.833	0.40421	1
EGFR_pY1068	EGFR_pY1173	23.5	0.3563	1
Bak	CD20	28.167	0.3312	1
c.Myc	XBP1	33.5	0.3158	1
EGFR_pY1173	HER2_pY1248	35.333	0.32006	1
c.Myc	ETS.1	49	0.28378	1
PREX1	Syk	54.667	0.32197	1
Mre11	Stathmin	55.667	0.4753	1
Chk1	Stathmin	56.333	0.43866	1
PEA.15	YAP_pS127	59.667	0.29309	1
mTOR	mTOR_pS2448	63.667	0.30431	1
HER3_pY1289	Shc_pY317	64.167	0.26653	1
MAPK_pT202_Y204	Src_pY527	82.333	0.24813	1
CD31	Rab11	97	0.26322	1
Akt_pS473	MAPK_pT202_Y204	101.333	0.25064	1
ERK2	GSK3.alpha.beta_pS21_S9	118	0.244	1
C.Raf_pS338	MAPK_pT202_Y204	118.167	0.23777	1
Chk1_pS345	Cyclin_E1	121.833	0.2392	1
Bad_pS112	YB.1_pS102	130.333	0.2295	1
ATM	RBM15	133	0.32652	1
N.Ras	SCD1	137.333	0.2489	1
PI3K.p85	PREX1	144	0.22914	1
EGFR_pY1068	Shc_pY317	148	0.27243	1
14.3.3_zeta	PRDX1	150.667	0.22251	1
Beclin	YB.1	151.667	0.2262	1
14.3.3_epsilon	c.Met_pY1235	156	0.25155	1
BRCA2	Rab.25	157.5	0.21962	1
HER3_pY1289	p70S6K_pT389	159.333	0.21738	1
NF.kB.p65_pS536	p90RSK_pT359_S363	162	0.25906	1
14.3.3_epsilon	Smad4	171	0.216	1
AMPK_alpha	GAPDH	178.333	0.22004	1
14.3.3_epsilon	Cyclin_E1	178.5	0.225	1
HER3	Smad4	197.5	0.22323	1
Bid	BRCA2	199.5	0.21826	1
p21	Rad51	204.167	0.28249	1
PKC.delta_pS664	PKC.pan_BetaII_pS660	208.667	0.21966	1
Cyclin_E1	YAP	216	0.24489	1
Bad_pS112	p38_pT180_Y182	219.167	0.20875	1
ACVRL1	Rab.25	220.833	0.25578	1
S6_pS235_S236	YB.1_pS102	224.5	0.21377	1
Bid	Stathmin	232	0.30761	1
ARHI	PRAS40_pT246	233	0.20321	1
XBP1	YB.1	236.167	0.21887	1
Cyclin_E2	ER.alpha_pS118	240.5	0.21412	1
Src_pY416	Src_pY527	246.667	0.25422	1
HER3_pY1289	Src_pY416	247.5	0.20174	1
Tuberin	Tuberin_pT1462	252.333	0.21247	1
INPP4B	XBP1	276.833	0.21389	1
ERK2	PEA.15	283.667	0.21562	1
ER.alpha_pS118	Smad4	285.833	0.21313	1
PREX1	STAT5.alpha	286	0.20445	1
ETS.1	Fibronectin	300	0.19878	1
p27_pT157	TSC1	306.833	0.19217	-1
14.3.3_beta	BRCA2	309.833	0.22267	1
Fibronectin	YB.1	310.833	0.18852	1
p90RSK	PKC.pan_BetaII_pS660	314.833	0.20188	1
Beclin	p53	317.333	0.20147	1
CD31	Notch1	318.833	0.18506	1
ARID1A	Smad1	319.5	0.18751	1
FoxM1	Rab.25	324.333	0.18725	1
p90RSK_pT359_S363	PEA.15	329.833	0.15757	-1
14.3.3_beta	XRCC1	331.667	0.20481	1
ACVRL1	PRAS40_pT246	340.833	0.20237	1
c.Met_pY1235	HER3_pY1289	353.667	0.18465	1
GSK3.alpha.beta	GSK3_pS9	355.333	0.15452	1
FOXO3a_pS318_S321	Rictor	355.833	0.17394	1
p53	Stathmin	363.333	0.25656	1
ARHI	SF2	372.833	0.2431	1
GSK3_pS9	Tuberin_pT1462	377.333	0.22589	1
GAPDH	YAP	377.5	0.17873	-1
PKC.alpha_pS657	PKC.delta_pS664	378.833	0.2164	1
p90RSK	RBM15	379	0.2231	1
GATA3	RBM15	380.167	0.19094	-1
ARHI	Rab.25	394.667	0.23046	1
4E.BP1_pT37T46	S6_pS240_S244	395.833	0.1918	1
B.Raf	JNK2	405.833	0.18241	1
Bad_pS112	PKC.pan_BetaII_pS660	413.667	0.29188	1
JNK2	PDK1_pS241	414.333	0.17952	1
GSK3.alpha.beta_pS21_S9	Tuberin_pT1462	414.833	0.22955	1
Akt_pS473	Akt_pT308	420.333	0.4096	1
AMPK_alpha	AMPK_pT172	420.5	0.17358	1
Cyclin_B1	TRFC	421.5	0.18676	1
p27_pT157	XRCC1	421.833	0.17899	1
Chk1	Rad51	423.167	0.28511	1
p38_MAPK	PTEN	426.167	0.17855	1
GATA3	YAP	427.667	0.19129	1
MEK1_pS217_S221	mTOR_pS2448	428	0.19278	1
Fibronectin	p21	429.167	0.22982	1
AR	P.Cadherin	431.667	0.1373	-1
FOXO3a	Stathmin	434.5	0.46853	1
FOXO3a	Mre11	437	0.4278	1
Akt_pT308	YB.1_pS102	440	0.17684	1
ETS.1	Raptor	441	0.14728	1
Akt	TSC1	443	0.24784	1
Cyclin_E2	PCNA	446	0.13776	1
Rad51	Stathmin	446.5	0.36601	1
Bid	CD20	451.833	0.34614	1
AMPK_alpha	p21	452.833	0.33054	-1
p21	Stathmin	453	0.37826	1
Cyclin_D1	Mre11	453.667	0.24037	1
MAPK_pT202_Y204	MEK1_pS217_S221	456.333	0.32283	1
c.Met_pY1235	Stathmin	457	0.34398	1
Bax	p27	457.833	0.14071	-1
c.Met_pY1235	p53	458.333	0.31969	1
p21	XBP1	458.833	0.31194	1
c.Met_pY1235	Chk1	460.333	0.32328	1
C.Raf_pS338	p70S6K	463.5	0.17593	-1
SCD1	SF2	464.833	0.18098	1
Mre11	Rad51	467.333	0.31272	1
14.3.3_beta	Smad4	470.333	0.29819	1
Bak	Stathmin	470.833	0.29637	1
Bad_pS112	CD49b	471.667	0.19239	-1
Cyclin_E1	Cyclin_E2	471.833	0.29653	1
Akt_pS473	Shc_pY317	474.333	0.21001	1
Chk1	Chk2_pT68	474.5	0.29552	1
B.Raf	GSK3.alpha.beta_pS21_S9	475.667	0.2931	1
Bid	HSP70	476.167	0.29756	1
Cyclin_E1	PCNA	477.167	0.21352	1
ACVRL1	N.Ras	479	0.30314	1
GSK3.alpha.beta_pS21_S9	p90RSK_pT359_S363	480	0.28382	1
INPP4B	YB.1	480.833	0.23274	1
GSK3.alpha.beta_pS21_S9	PKC.pan_BetaII_pS660	481.833	0.29154	1
MAPK_pT202_Y204	STAT3_pY705	482.167	0.28694	1
B.Raf	p21	482.667	0.286	-1
ARHI	SCD1	483.167	0.28738	1
ARHI	N.Ras	483.5	0.22551	1
RBM15	STAT5.alpha	487.333	0.29138	1
Fibronectin	XBP1	488.333	0.27556	1
14.3.3_beta	14.3.3_epsilon	492.833	0.27112	1
P.Cadherin	PI3K.p85	493	0.20685	1
CDK1	YAP	493.5	0.20104	1
GSK3.alpha.beta_pS21_S9	JNK2	494.5	0.27493	1
c.Myc	Fibronectin	495.667	0.27071	1
eEF2	S6	496.167	0.16979	1
4E.BP1_pT37T46	4E.BP1_pT70	497	0.23484	1
Chk2_pT68	Stathmin	498.333	0.26812	1
Chk1	p53	499.333	0.28308	1
p70S6K	RBM15	503.167	0.17697	1
FOXO3a	YAP	503.667	0.2707	1
c.Met_pY1235	Rad51	505.667	0.27525	1
STAT5.alpha	Tuberin	506.833	0.17086	1
NF.kB.p65_pS536	Src_pY416	507	0.1679	1
4E.BP1_pT37T46	S6_pS235_S236	507.833	0.26447	1
LKB1	TIGAR	508	0.16678	1
p21	PDK1_pS241	508.833	0.27895	-1
ACC1	FASN	510.5	0.18858	1
ACVRL1	SCD1	515.833	0.22034	1
cIAP	Tuberin	515.833	0.16849	1
Bak	FOXO3a	516.5	0.26513	1
FoxM1	XRCC1	516.833	0.18031	1
mTOR_pS2448	PR	517.833	0.13894	1
14.3.3_epsilon	STAT5.alpha	518.833	0.25995	-1
beta.Catenin	Src_pY527	521.167	0.26327	1
c.Met_pY1235	RBM15	522.5	0.26618	-1
beta.Catenin	PTEN	524.833	0.25362	1
ETS.1	XBP1	525.333	0.20259	1
Cyclin_E1	Stathmin	525.5	0.27922	1
CD20	FOXO3a	526.167	0.26629	1
ATM	Tuberin	526.833	0.18144	1
beta.Catenin	Tuberin	527.833	0.2615	1
Fibronectin	Smad1	528.5	0.12677	1
c.Kit	PKC.pan_BetaII_pS660	530.333	0.25011	-1
PKC.pan_BetaII_pS660	Stathmin	530.667	0.25738	-1
Shc_pY317	Src_pY527	531.667	0.26155	1
Akt	Tuberin	533.167	0.28383	1
JNK2	p70S6K	533.167	0.21261	1
HSP70	Mre11	534	0.257	1
FOXO3a	mTOR	536.5	0.2725	-1
AMPK_alpha	ERK2	537	0.2474	1
Cyclin_E1	TSC1	538.167	0.24721	-1
BRCA2	N.Ras	542.833	0.24756	1
PKC.alpha	PKC.delta_pS664	546.833	0.19931	1
GSK3.alpha.beta_pS21_S9	Mre11	549.167	0.26405	-1
NF.kB.p65_pS536	Src_pY527	551.167	0.16345	1
Cyclin_E2	GATA3	552.333	0.24321	1
IGFBP2	p21	553.333	0.23897	1
Chk1	ERK2	553.5	0.24445	-1
14.3.3_beta	N.Ras	553.667	0.20713	1
14.3.3_beta	Stathmin	557.5	0.2502	1
Akt	Paxillin	557.5	0.17579	1
ATM	STAT5.alpha	557.667	0.25292	1
mTOR	PKC.pan_BetaII_pS660	558.167	0.24582	1
14.3.3_zeta	Rad50	558.5	0.15199	-1
Chk2_pT68	PI3K.p110.alpha	560.5	0.22248	1
Chk2_pT68	FOXO3a	562.667	0.25889	1
IRS1	Rab.25	566	0.17981	1
Beclin	INPP4B	567.333	0.18481	1
B.Raf	CD20	569	0.24071	-1
ACC1	P.Cadherin	570.5	0.23279	1
Cyclin_B1	FASN	572	0.15877	1
mTOR	RBM15	572.333	0.2055	1
RBM15	Stathmin	575.333	0.26783	-1
14.3.3_epsilon	Stathmin	575.5	0.24887	1
FOXO3a	PKC.pan_BetaII_pS660	576	0.2548	-1
14.3.3_epsilon	Chk1	576.333	0.24048	1
p21	Tuberin	576.833	0.24923	-1
4E.BP1_pT37T46	Akt_pS473	577	0.16445	1
NF2	Stathmin	577.667	0.24044	-1
Cyclin_E1	GATA3	577.833	0.24066	1
BRCA2	Stathmin	578.5	0.24684	1
14.3.3_epsilon	GATA3	578.833	0.24572	1
AMPK_alpha	PDK1_pS241	578.833	0.23431	1
Caspase.7_cleavedD198	CDK1	578.833	0.12797	1
4E.BP1	TRFC	580	0.2563	1
Raptor	YB.1	581.833	0.16236	1
c.Met_pY1235	CD20	582	0.17751	1
AMPK_pT172	Src_pY527	584.333	0.21502	1
CD20	Cyclin_E2	587.333	0.23005	1
GSK3_pS9	p90RSK_pT359_S363	588	0.227	1
ERK2	p90RSK	588.667	0.23197	1
p70S6K	STAT5.alpha	588.667	0.16341	1
Mre11	mTOR	589.667	0.24244	-1
MEK1_pS217_S221	PKC.pan_BetaII_pS660	590	0.23081	1
AMPK_alpha	B.Raf	591	0.21528	1
Lck	PI3K.p85	591.5	0.23761	1
Chk1_pS345	Cyclin_E2	592.167	0.22823	1
c.Met_pY1235	GATA3	592.667	0.24322	1
Rab.25	SCD1	593.667	0.23429	1
GSK3.alpha.beta_pS21_S9	MEK1_pS217_S221	594.833	0.23195	1
c.Met_pY1235	Chk1_pS345	595.667	0.23039	1
Chk2_pT68	p53	601	0.2343	1
Chk1	PKC.pan_BetaII_pS660	603.167	0.24596	-1
HSP70	Rad51	605.333	0.17917	1
14.3.3_epsilon	FOXO3a	605.667	0.23726	1
FOXO3a	GSK3.alpha.beta_pS21_S9	606.167	0.25402	-1
GSK3.alpha.beta_pS21_S9	Stathmin	607.167	0.26833	-1
Chk1	Mre11	608.5	0.432	1
Bak	Mre11	611.167	0.19708	1
Bcl.2	p27	611.333	0.18334	1
Chk1	HSP70	612.5	0.23639	1
Cyclin_E2	FOXO3a	612.5	0.25256	1
Cyclin_B1	PAI.1	613.333	0.14505	1
C.Raf_pS338	Shc_pY317	613.5	0.21972	1
Rad51	TIGAR	613.833	0.21992	1
Lck	PREX1	614.167	0.18144	1
eIF4G	NF.kB.p65_pS536	615	0.17618	1
beta.Catenin	Chk1	616.833	0.23949	-1
Acetyl.a.Tubulin.Lys40	PAI.1	617	0.1648	-1
eIF4G	MEK1	617.167	0.12448	1
14.3.3_beta	beta.Catenin	618	0.22368	-1
14.3.3_epsilon	Cyclin_E2	620.833	0.22422	1
p38_pT180_Y182	PKC.pan_BetaII_pS660	622.333	0.32148	1
TSC1	Tuberin	622.5	0.16184	1
ACC_pS79	FASN	622.667	0.17925	1
14.3.3_zeta	4E.BP1	625	0.19179	1
Rab11	YB.1	628	0.16531	-1
14.3.3_zeta	PEA.15	628.167	0.27197	1
Cyclin_E2	Rad51	628.833	0.22352	1
CD49b	STAT5.alpha	629.167	0.2365	-1
14.3.3_epsilon	PCNA	630.333	0.23936	1
Mre11	NF2	630.667	0.21831	-1
Chk1_pS345	Stathmin	631.833	0.21978	1
eEF2	P.Cadherin	632	0.20175	1
AMPK_alpha	Tuberin	633.333	0.19068	1
AMPK_alpha	p38_MAPK	633.667	0.18756	1
Chk1	Cyclin_E1	635.5	0.24369	1
Cyclin_E2	Mre11	636.333	0.22555	1
NF.kB.p65_pS536	STAT5.alpha	637	0.16811	1
beta.Catenin	p21	638	0.23682	-1
Chk1	FOXO3a	639.333	0.34781	1
P.Cadherin	Src	641.833	0.12628	1
14.3.3_epsilon	PKC.pan_BetaII_pS660	642	0.2263	-1
beta.Catenin	PAI.1	642	0.21741	-1
PDK1_pS241	Stathmin	642.167	0.22962	-1
GSK3_pS9	PKC.pan_BetaII_pS660	643.333	0.23375	1
CDK1	S6	643.833	0.141	-1
Lck	TIGAR	644.167	0.21308	1
Bak	Chk2_pT68	647	0.22279	1
Chk2	eEF2	648.167	0.2117	1
Akt	XRCC1	649.167	0.21422	-1
N.Ras	SF2	649.5	0.17096	1
mTOR	Stathmin	650	0.22083	-1
c.Met_pY1235	GSK3.alpha.beta_pS21_S9	650.667	0.24701	-1
Bcl.2	Bim	651.5	0.22166	1
PKC.pan_BetaII_pS660	STAT5.alpha	652.5	0.22571	1
Bid	TAZ	652.667	0.22566	1
PKC.pan_BetaII_pS660	RBM15	657	0.23508	1
c.Jun_pS73	JNK_pT183_Y185	659.5	0.2561	1
mTOR_pS2448	TIGAR	662	0.21448	-1
14.3.3_beta	VEGFR2	662.167	0.12698	-1
DJ.1	PEA.15	664.167	0.15334	1
beta.Catenin	TSC1	664.5	0.21532	1
ARID1A	PCNA	666.333	0.11242	1
Cyclin_E1	p53	666.667	0.23449	1
Cyclin_E1	p21	667.667	0.2547	1
Bak	Chk1	668.333	0.24108	1
ARID1A	Rictor_pT1135	668.833	0.13584	1
GSK3.alpha.beta_pS21_S9	RBM15	669.833	0.22174	1
Cyclin_E1	RBM15	670.167	0.22002	-1
eIF4G	GSK3_pS9	672	0.22037	1
ACC1	Rab11	672.667	0.20798	-1
p21	p53	672.667	0.2204	1
DJ.1	eIF4E	673.667	0.10409	1
Stathmin	Tuberin	673.833	0.22429	-1
CD20	EGFR_pY1173	675.5	0.18734	1
Bid	Chk1	676.5	0.21695	1
Akt	c.Met_pY1235	676.667	0.21593	-1
JNK2	Stathmin	676.667	0.22536	-1
NF2	p21	677.667	0.21602	-1
Bax	Paxillin	678	0.21224	-1
GSK3.alpha.beta_pS21_S9	PDK1_pS241	679.667	0.20886	1
Chk2_pT68	Mre11	681.5	0.21045	1
JNK_pT183_Y185	p38_pT180_Y182	682.333	0.12398	1
c.Met_pY1235	Cyclin_E1	683.167	0.2387	1
FOXO3a	Rad51	684.333	0.26955	1
14.3.3_epsilon	Mre11	686.5	0.23069	1
N.Ras	Rab11	686.833	0.20769	1
C.Raf_pS338	P.Cadherin	688.167	0.1671	-1
Paxillin	RBM15	688.167	0.21315	1
4E.BP1_pT70	S6_pS240_S244	688.333	0.15387	1
Dvl3	SCD1	688.833	0.16735	-1
HER2_pY1248	Shc_pY317	689.167	0.2302	1
ACC_pS79	Notch1	689.667	0.20716	-1
Akt	Bcl.xL	690.333	0.2073	-1
Bap1.c.4	Src	692	0.16459	-1
BRCA2	Rb_pS807_S811	692.5	0.10888	-1
beta.Catenin	Cyclin_E1	695.333	0.21011	-1
eIF4G	RBM15	696.5	0.15971	1
Notch1	Rab11	696.5	0.1531	1
NDRG1_pT346	Raptor	697.167	0.16357	-1
Bax	Bcl.xL	698.167	0.24135	1
FOXO3a	NF2	699.667	0.21122	-1
eIF4G	p70S6K	700.833	0.20839	1
E.Cadherin	HER3	701	0.16617	1
beta.Catenin	PRDX1	703	0.13193	-1
CD20	ER.alpha_pS118	703.5	0.20232	1
Cyclin_E2	GSK3.alpha.beta	704	0.17174	-1
eEF2	HER2_pY1248	704	0.20579	-1
p70S6K_pT389	Shc_pY317	706.333	0.20184	1
Bak	BRCA2	706.5	0.1888	1
BRCA2	p53	706.833	0.17908	1
BRCA2	Chk1	707.667	0.31134	1
53BP1	C.Raf	708.333	0.20617	1
PTEN	Src_pY527	709.5	0.21297	1
Akt_pS473	NDRG1_pT346	710.333	0.23986	1
Collagen_VI	G6PD	710.667	0.11015	1
MYH11	Myosin.IIa_pS1943	712.333	0.17275	1
eEF2	eEF2K	715.333	0.23913	1
Chk1	N.Cadherin	715.667	0.17543	1
TRFC	VHL	716.333	0.15946	-1
p70S6K_pT389	S6_pS240_S244	716.833	0.25455	1
EGFR	EGFR_pY1068	717	0.3306	1
Bid	HER2_pY1248	717.167	0.11593	1
14.3.3_epsilon	Akt	717.333	0.16307	-1
c.Met_pY1235	Tuberin_pT1462	719.167	0.21295	-1
C.Raf_pS338	Mre11	721.333	0.20466	1
Bcl.2	eIF4G	721.667	0.15118	-1
Caveolin.1	Collagen_VI	721.833	0.24822	1
14.3.3_beta	GSK3.alpha.beta_pS21_S9	722.333	0.30451	-1
Chk1	YAP	722.833	0.21109	1
GAPDH	p21	724	0.20991	-1
PKC.alpha	PKC.pan_BetaII_pS660	725.333	0.29991	1
CD20	p27_pT157	725.5	0.20822	1
Heregulin	N.Ras	725.5	0.15163	1
AR	PAI.1	726.167	0.13277	-1
CD49b	GATA3	726.5	0.22994	1
Akt_pS473	p70S6K_pT389	726.833	0.10971	1
HER2_pY1248	HSP70	728.167	0.20165	1
ATM	YAP	729.167	0.20365	-1
Cyclin_E1	PR	729.333	0.10888	1
LKB1	P.Cadherin	729.5	0.15478	1
c.Jun_pS73	Src_pY416	730.167	0.15202	1
CD20	Mre11	730.167	0.25688	1
Dvl3	eIF4G	730.333	0.11155	1
c.Kit	p90RSK	732.333	0.23278	-1
Cyclin_D1	Ku80	732.833	0.14896	-1
4E.BP1_pS65	NDRG1_pT346	734.333	0.09219	1
Chk2_pT68	XRCC1	734.5	0.14555	1
4E.BP1	4E.BP1_pT37T46	734.667	0.14753	1
Chk1	p21	734.667	0.30114	1
Chk2	EGFR	734.667	0.14884	1
ACC_pS79	CD31	735	0.14623	-1
beta.Catenin	VHL	735.167	0.19759	1
Akt	mTOR	735.833	0.13804	1
AR	NF2	736.5	0.26237	1
HER2_pY1248	HER3_pY1289	736.5	0.17238	1
CD20	GSK3.alpha.beta	736.667	0.13206	-1
GSK3.alpha.beta_pS21_S9	p21	737.667	0.2926	-1
c.Met_pY1235	JNK2	739.5	0.21388	-1
MEK1	Src_pY416	739.833	0.14382	1
Rictor	TSC1	741.333	0.18669	1
Caveolin.1	Paxillin	741.667	0.2337	1
HER2_pY1248	Src_pY416	742.667	0.25634	1
GSK3.alpha.beta_pS21_S9	p90RSK	743.167	0.1974	1
ER.alpha_pS118	Tuberin	744.167	0.1461	-1
Bcl.xL	ER.alpha_pS118	744.833	0.23169	1
BRCA2	VEGFR2	745	0.38486	1
Akt_pT308	CDK1	745.333	0.37086	1
53BP1	mTOR	745.5	0.23455	1
4E.BP1_pT70	Cyclin_E1	746.167	0.14309	-1
HER2	HER2_pY1248	746.167	0.36338	1
53BP1	Rad50	746.333	0.09812	1
14.3.3_beta	c.Myc	746.667	0.34024	1
Chk2_pT68	p27_pT157	747.833	0.19581	1
c.Met_pY1235	PKC.pan_BetaII_pS660	748.167	0.28738	-1
BRCA2	Mre11	748.833	0.22117	1
AMPK_alpha	HER3	749	0.15664	1
EGFR_pY1068	HER2	749	0.12164	1
eIF4E	MEK1	749	0.29847	1
Bak	Bid	749.333	0.1941	1
c.Jun_pS73	CDK1	749.667	0.29293	1
BRCA2	FOXO3a	750.5	0.1984	1
GAPDH	GSK3.alpha.beta_pS21_S9	752.333	0.28711	1
Akt_pT308	Tuberin_pT1462	752.833	0.25289	1
GSK3_pS9	TAZ	752.833	0.14423	-1
Ku80	S6	752.833	0.25163	-1
CDK1	p27_pT198	753.333	0.22958	1
G6PD	Smad4	753.5	0.24622	1
EGFR_pY1068	p53	753.667	0.15156	-1
14.3.3_beta	PEA15_pS116	754	0.24137	1
Smad1	VEGFR2	754	0.14111	1
beta.Catenin	GATA3	754.833	0.20553	-1
beta.Catenin	EGFR_pY1068	755.333	0.29362	1
NF.kB.p65_pS536	VHL	755.667	0.14156	1
PDK1_pS241	Rad51	755.667	0.28761	-1
CD49b	VHL	756.167	0.13666	-1
cIAP	HSP70	756.333	0.10693	-1
Cyclin_B1	FoxM1	756.333	0.23	1
LKB1	Rad51	756.333	0.11121	1
Akt_pS473	Tuberin_pT1462	757.167	0.16631	1
Bad_pS112	c.Kit	757.167	0.19283	-1
ER.alpha	YAP	757.667	0.11086	-1
p70S6K	PKC.pan_BetaII_pS660	757.667	0.19466	1
CDK1	Src_pY416	757.833	0.21749	1
4E.BP1	GAPDH	758	0.1646	1
ATM	beta.Catenin	758.5	0.19988	1
Lck	STAT5.alpha	758.667	0.2151	1
B.Raf	Stathmin	759	0.29287	-1
ACC1	Notch1	759.333	0.19764	-1
DJ.1	mTOR	759.667	0.21068	1
beta.Catenin	Rad51	759.833	0.20537	-1
c.Kit	GSK3.alpha.beta_pS21_S9	760.167	0.28281	-1
A.Raf_pS299	MEK1_pS217_S221	760.333	0.2062	1
C.Raf	C.Raf_pS338	760.5	0.20688	-1
Akt	MEK1	761.167	0.0976	1
MAPK_pT202_Y204	Src_pY416	761.167	0.24607	1
Chk1_pS345	PKC.delta_pS664	761.667	0.20289	1
HER2	Paxillin	761.833	0.13939	1
JNK2	STAT5.alpha	762	0.2101	1
mTOR_pS2448	Src	762	0.14014	-1
AR	beta.Catenin	763.333	0.19424	1
C.Raf_pS338	MEK1_pS217_S221	763.667	0.19674	1
CD49b	GSK3_pS9	763.667	0.15426	-1
ERK2	GAPDH	763.667	0.20759	1
14.3.3_beta	Shc_pY317	763.833	0.19189	-1
Mre11	p53	764	0.21393	1
S6	S6_pS235_S236	764.167	0.19589	1
YAP	YAP_pS127	764.167	0.19222	1
Cyclin_E1	VHL	764.333	0.19487	-1
TAZ	YAP_pS127	765.333	0.18781	1
Bap1.c.4	S6	765.833	0.18563	1
Rictor_pT1135	Tuberin_pT1462	765.833	0.18702	1
Rab11	Rictor_pT1135	767.5	0.18525	1
C.Raf	IRS1	767.667	0.18418	1
Cyclin_E1	p27_pT157	767.833	0.16913	1
BRCA2	N.Cadherin	768	0.15299	1
Akt_pS473	NF.kB.p65_pS536	768.667	0.1795	1
Src_pY527	YB.1_pS102	769	0.18003	-1
c.Kit	eEF2K	769.333	0.16431	-1
Claudin.7	Syk	769.333	0.18837	1
P.Cadherin	p62.LCK.ligand	769.833	0.18031	1
Akt	beta.Catenin	770	0.20433	1
Src	Src_pY527	770	0.18213	-1
PDK1_pS241	Tuberin	770.333	0.22015	1
NF.kB.p65_pS536	p38_MAPK	770.833	0.13812	1
4E.BP1_pT37T46	p70S6K_pT389	771.167	0.1762	1
ACC1	eEF2	771.167	0.20626	1
FoxM1	PCNA	771.167	0.21939	1
4E.BP1	eIF4E	771.667	0.17676	1
14.3.3_beta	Beclin	773.333	0.17353	1
Lck	YB.1	773.333	0.17367	-1
c.Jun_pS73	c.Myc	774.833	0.17193	1
p90RSK_pT359_S363	YB.1_pS102	775	0.17281	1
Akt_pS473	CDK1	776	0.17298	-1
4E.BP1	HER2	776.5	0.21975	-1
eEF2K	TIGAR	776.5	0.13543	-1
14.3.3_beta	CD20	777.167	0.27635	1
Chk2	Cyclin_B1	777.333	0.19042	1
Caveolin.1	PEA.15	778	0.13612	1
PDCD4	S6_pS235_S236	778.167	0.16648	1
p21	TAZ	779	0.14214	1
GAPDH	Myosin.IIa_pS1943	779.167	0.16513	1
PI3K.p110.alpha	SF2	779.667	0.16468	1
p62.LCK.ligand	p90RSK	779.833	0.16695	1
14.3.3_beta	FOXO3a_pS318_S321	780.167	0.16395	-1
beta.Catenin	YAP_pS127	780.5	0.16244	1
14.3.3_beta	ETS.1	780.667	0.16761	-1
Bid	ETS.1	780.667	0.19437	1
14.3.3_zeta	GAPDH	780.833	0.12371	1
Fibronectin	Smad4	781.333	0.16226	1
Bak	Cyclin_E1	781.5	0.21653	1
C.Raf	Cyclin_E1	782.167	0.13441	-1
ERK2	PDK1_pS241	782.5	0.22082	1
4E.BP1_pT37T46	JNK_pT183_Y185	782.667	0.16037	1
ATM	FOXO3a	782.667	0.27595	-1
Chk1_pS345	PR	784.833	0.16066	1
PR	SCD1	785.167	0.15806	1
Lck	Syk	785.833	0.18702	1
Akt	ERK2	786.5	0.17085	1
mTOR	VHL	786.833	0.13796	1
JNK2	Rad50	787	0.15735	1
c.Myc	PEA15_pS116	787.333	0.1576	-1
14.3.3_zeta	DJ.1	787.667	0.15223	1
Bad_pS112	HER3_pY1289	788	0.20718	-1
eIF4G	YB.1	788.5	0.15933	1
Bap1.c.4	YAP_pS127	789	0.15428	-1
c.Jun_pS73	PAI.1	789.333	0.15473	1
beta.Catenin	E.Cadherin	789.667	0.15962	1
c.Met_pY1235	Cyclin_E2	790	0.20732	1
c.Met_pY1235	p27_pT157	790	0.19981	1
Dvl3	PTEN	790	0.1579	1
eIF4E	Paxillin	790.333	0.13217	-1
MEK1	Src	791.333	0.15285	-1
Fibronectin	PDK1_pS241	791.5	0.19632	-1
FOXO3a	GSK3_pS9	791.5	0.27169	-1
Annexin_VII	Bcl.2	791.667	0.08864	1
MYH11	NDRG1_pT346	791.833	0.15261	-1
Bcl.xL	Src	792	0.15931	1
HSP70	p21	792	0.1983	1
Bak	Lck	792.167	0.15182	1
c.Kit	ER.alpha_pS118	792.167	0.15856	1
C.Raf_pS338	Stathmin	792.5	0.19992	1
14.3.3_beta	RBM15	793	0.19739	-1
eIF4G	GSK3.alpha.beta_pS21_S9	793	0.27137	1
Cyclin_E2	p53	793.333	0.19374	1
ER.alpha	PR	793.333	0.08503	1
p27	p27_pT198	793.833	0.15248	1
B.Raf	Rad51	794.167	0.2025	-1
PEA15_pS116	Rictor_pT1135	794.167	0.15087	-1
Bak	Smad4	794.333	0.15175	1
NF.kB.p65_pS536	Stathmin	794.667	0.20004	-1
14.3.3_zeta	beta.Catenin	795.5	0.13368	-1
4E.BP1	ER.alpha	795.667	0.13518	-1
Heregulin	PDCD4	796	0.14953	-1
FASN	HER2	796.667	0.1479	-1
Akt	HER2	797.5	0.13092	1
Acetyl.a.Tubulin.Lys40	Tuberin_pT1462	797.667	0.13087	1
P.Cadherin	p27_pT198	797.667	0.15012	1
4E.BP1_pT37T46	Rb_pS807_S811	797.833	0.14878	1
beta.Catenin	Mre11	798	0.28087	-1
FOXO3a_pS318_S321	PREX1	798	0.15311	-1
Heregulin	p90RSK	798.167	0.21429	1
14.3.3_beta	FoxM1	799.167	0.20307	1
STAT5.alpha	Syk	799.667	0.18189	1
GATA3	XBP1	800.167	0.21844	1
Chk2_pT68	PR	800.667	0.14746	1
GSK3.alpha.beta	mTOR	800.833	0.13172	1
PAI.1	PTEN	800.833	0.19013	-1
Bad_pS112	MEK1_pS217_S221	801.167	0.14551	1
PEA.15	PEA15_pS116	801.333	0.14534	1
Annexin_VII	Rb_pS807_S811	802.167	0.14921	-1
Bax	GAB2	802.167	0.12999	-1
Bcl.xL	Cyclin_E1	802.333	0.18916	1
Akt_pT308	Src_pY416	802.5	0.14439	-1
C.Raf	GAB2	802.5	0.13145	1
eEF2	TAZ	802.5	0.15437	-1
IRS1	PAI.1	802.833	0.14443	1
MEK1_pS217_S221	Src_pY527	803.167	0.15086	1
P.Cadherin	Src_pY527	803.667	0.12969	-1
eEF2	Shc_pY317	804.333	0.20026	-1
c.Kit	Transglutaminase	804.667	0.13157	-1
Cyclin_B1	S6	804.667	0.14343	1
Claudin.7	PREX1	804.833	0.15635	-1
FOXO3a_pS318_S321	YB.1	805	0.12943	1
14.3.3_zeta	Chk1	805.667	0.14615	-1
4E.BP1	PR	806	0.14327	-1
p21	p27_pT198	806	0.18595	1
Bak	GSK3.alpha.beta_pS21_S9	806.333	0.281	-1
Akt_pT308	MEK1_pS217_S221	806.667	0.13089	1
Cyclin_E2	Fibronectin	807	0.21552	1
HER3	Shc_pY317	807.5	0.19283	1
Bak	EGFR_pY1173	807.667	0.2093	1
Ku80	RBM15	807.667	0.09481	1
MEK1_pS217_S221	Src	807.667	0.14195	-1
14.3.3_epsilon	CD49b	808.167	0.28327	1
Bid	Smad3	808.333	0.08819	-1
PEA15_pS116	Rab11	808.5	0.14337	-1
CD31	YAP	809	0.14118	-1
Myosin.IIa_pS1943	NF2	809	0.14146	1
CDK1	JNK_pT183_Y185	809.5	0.14404	1
p70S6K_pT389	Rictor_pT1135	809.667	0.14083	1
14.3.3_zeta	Akt	811.167	0.10368	-1
Chk1	eIF4G	811.667	0.14811	-1
PCNA	YAP	811.667	0.16537	1
B.Raf	XBP1	811.833	0.19692	-1
RBM15	YAP	812	0.2171	-1
beta.Catenin	N.Cadherin	812.167	0.16054	1
Bim	CD49b	812.167	0.14182	1
JNK2	Syk	812.167	0.14207	1
SF2	Tuberin	812.333	0.13999	1
N.Cadherin	Stathmin	813.333	0.1311	1
Akt	PTEN	813.833	0.21832	1
BRCA2	STAT5.alpha	813.833	0.18747	-1
IRS1	p53	813.833	0.12129	1
Akt_pT308	AMPK_alpha	814.667	0.13892	1
LKB1	YAP_pS127	814.833	0.13941	1
mTOR_pS2448	Rictor_pT1135	815	0.1385	-1
Myosin.IIa_pS1943	Rictor_pT1135	815.167	0.14047	-1
C.Raf_pS338	Chk2_pT68	816	0.2002	1
G6PD	Transglutaminase	816.833	0.14337	1
c.Jun_pS73	p27_pT198	817.167	0.13657	1
eEF2K	Heregulin	817.167	0.14449	1
4E.BP1_pT70	DJ.1	817.667	0.13934	-1
cIAP	Rad50	817.833	0.09389	1
ARID1A	PREX1	818	0.13731	1
LKB1	PEA15_pS116	818	0.13763	1
4E.BP1_pT70	SF2	818.167	0.08345	1
Cyclin_E2	IRS1	818.167	0.12988	1
Bap1.c.4	PI3K.p110.alpha	818.667	0.13697	1
Bid	PKC.pan_BetaII_pS660	818.667	0.26471	-1
c.Met_pY1235	Lck	819.333	0.13675	1
PKC.delta_pS664	PR	819.5	0.13684	1
mTOR	YB.1	819.833	0.14213	-1
CD20	PKC.pan_BetaII_pS660	820.5	0.27108	-1
Chk1	Cyclin_E2	820.5	0.212	1
Chk1	p27_pT157	820.833	0.17142	1
4E.BP1	Rictor	821	0.15587	-1
eIF4G	PR	821.333	0.13504	-1
Beclin	PRDX1	822.167	0.14073	-1
Claudin.7	E.Cadherin	822.667	0.13693	1
AR	p21	822.833	0.20472	-1
PDCD4	TIGAR	823	0.13922	1
Chk1	Src	823.5	0.13142	1
Akt_pS473	GSK3_pS9	824	0.14355	1
CD49b	p70S6K	824	0.18392	-1
FASN	FoxM1	824.5	0.10705	1
BRCA2	PDK1	824.833	0.13399	1
Bid	FOXO3a	826	0.31768	1
c.Kit	PR	826	0.13345	1
LKB1	mTOR	826.667	0.13318	1
HER2_pY1248	p27_pT198	826.833	0.13515	-1
Bad_pS112	JNK_pT183_Y185	827.167	0.13273	1
ASNS	FASN	827.333	0.20564	1
Bap1.c.4	p27	827.333	0.13242	1
VEGFR2	XRCC1	827.333	0.13094	-1
Smad4	XRCC1	827.667	0.20586	1
CD20	Smad4	827.833	0.13409	1
GSK3_pS9	P.Cadherin	827.833	0.1281	1
JNK_pT183_Y185	N.Cadherin	827.833	0.13332	-1
Bad_pS112	p90RSK_pT359_S363	828.833	0.1886	1
BRCA2	c.Kit	829.333	0.18551	1
eEF2	p62.LCK.ligand	829.333	0.14199	1
E.Cadherin	eIF4G	829.5	0.13548	-1
HER3	VEGFR2	829.833	0.13188	-1
Bax	TIGAR	830.167	0.14228	1
PDK1	PRAS40_pT246	830.667	0.13547	1
BRCA2	MEK1_pS217_S221	831	0.14728	-1
c.Met_pY1235	EGFR_pY1173	831	0.13275	1
53BP1	Cyclin_E1	831.167	0.13929	-1
GATA3	XRCC1	831.167	0.18659	1
p38_pT180_Y182	YB.1_pS102	831.333	0.13518	1
Chk1	GSK3.alpha.beta_pS21_S9	832.333	0.27941	-1
EGFR	YAP_pS127	832.333	0.1323	-1
ER.alpha	Shc_pY317	832.5	0.16619	1
4E.BP1_pT70	p27_pT157	832.667	0.1347	1
Bim	NF2	833	0.1309	-1
C.Raf	PI3K.p110.alpha	833	0.16038	1
Bap1.c.4	INPP4B	833.167	0.1318	-1
Akt_pT308	mTOR_pS2448	833.333	0.13085	-1
MIG.6	p27_pT198	833.833	0.14439	-1
p90RSK	PDK1_pS241	833.833	0.19702	1
p38_pT180_Y182	XBP1	834	0.18269	-1
EGFR_pY1173	N.Ras	834.167	0.12539	1
S6	YAP	834.167	0.13075	-1
14.3.3_epsilon	VHL	835	0.12512	-1
IRS1	VEGFR2	835.167	0.13057	1
PRAS40_pT246	Rictor_pT1135	835.5	0.12981	-1
Chk1_pS345	Rictor_pT1135	835.667	0.13446	1
4E.BP1_pS65	Akt	835.833	0.13042	1
Bax	C.Raf	836.5	0.10602	-1
p21	PAI.1	836.5	0.2009	1
B.Raf	mTOR	837	0.25897	1
p70S6K_pT389	YAP_pS127	837	0.12978	-1
Bad_pS112	Rictor_pT1135	837.167	0.12977	1
Caspase.7_cleavedD198	Lck	837.5	0.12937	1
PREX1	PTEN	837.667	0.13216	1
14.3.3_epsilon	c.Myc	838.167	0.12905	1
Bid	SF2	838.333	0.1304	1
Bak	N.Cadherin	838.833	0.15027	1
Myosin.IIa_pS1943	p38_pT180_Y182	839.333	0.12852	-1
14.3.3_epsilon	PEA15_pS116	840	0.12865	1
14.3.3_epsilon	GSK3.alpha.beta_pS21_S9	840.833	0.26628	-1
Akt_pT308	Tuberin	841	0.12837	-1
ARID1A	GATA3	841	0.18102	1
JNK_pT183_Y185	PR	841	0.12842	1
Src_pY527	STAT3_pY705	841.167	0.27271	1
Chk2	ER.alpha	841.333	0.12804	-1
JNK2	p90RSK_pT359_S363	841.833	0.1936	1
ACC_pS79	P.Cadherin	842.167	0.25885	1
c.Met_pY1235	TSC1	842.167	0.20711	-1
Bcl.xL	TSC1	842.667	0.21432	-1
ASNS	FoxM1	843	0.1275	1
beta.Catenin	c.Met_pY1235	843.833	0.26426	-1
eEF2	STAT3_pY705	844	0.15015	-1
eIF4E	eIF4G	844	0.12732	1
C.Raf_pS338	Chk1	844.167	0.2013	1
Rictor_pT1135	TSC1	844.667	0.12703	1
PKC.delta_pS664	Smad3	844.833	0.12694	1
CD49b	ER.alpha_pS118	845.167	0.12232	1
Bak	Smad3	845.667	0.12908	-1
E.Cadherin	Src	845.667	0.12655	1
FoxM1	GATA3	846.167	0.13533	1
Annexin.1	Caveolin.1	846.333	0.13205	1
FOXO3a_pS318_S321	PKC.pan_BetaII_pS660	846.667	0.13152	-1
ARHI	BRCA2	846.833	0.26013	1
14.3.3_zeta	Claudin.7	847	0.12826	1
GATA3	GSK3.alpha.beta_pS21_S9	847	0.25734	-1
mTOR	NF2	847.5	0.26252	1
Cyclin_E1	eEF2K	847.833	0.10397	-1
Bid	Rad51	848.5	0.29147	1
p27_pT157	p70S6K_pT389	848.667	0.20549	1
IGFBP2	Rb_pS807_S811	848.833	0.1343	1
Transglutaminase	VHL	848.833	0.12556	1
ACC_pS79	AMPK_pT172	849.5	0.12887	1
IRS1	p38_MAPK	849.667	0.19251	-1
PEA15_pS116	YB.1	849.667	0.07881	1
14.3.3_zeta	PEA15_pS116	849.833	0.12472	1
Bcl.xL	PCNA	850.167	0.18608	1
GAPDH	Ku80	850.333	0.12513	-1
Bim	Notch1	850.5	0.12913	1
Ku80	p27_pT198	850.667	0.12508	1
Annexin_VII	Notch1	851.167	0.12849	-1
eEF2K	mTOR_pS2448	851.667	0.12474	1
p38_pT180_Y182	p90RSK_pT359_S363	851.667	0.12653	1
HSP70	Stathmin	851.833	0.29524	1
p53	YAP	851.833	0.1245	1
Annexin_VII	DJ.1	852	0.12871	1
C.Raf_pS338	HER3_pY1289	852	0.30444	1
PCNA	TSC1	852	0.20967	-1
NF.kB.p65_pS536	Tuberin	852.167	0.12898	1
CD20	GSK3.alpha.beta_pS21_S9	852.5	0.28328	-1
A.Raf_pS299	MYH11	852.833	0.12519	-1
CD20	JNK2	852.833	0.18977	-1
AMPK_alpha	beta.Catenin	853	0.2	1
Cyclin_E2	mTOR	853	0.20735	-1
HER2_pY1248	p62.LCK.ligand	853.167	0.18278	-1
Chk2_pT68	YAP	853.5	0.12677	1
Bak	NF2	854	0.18112	-1
ARID1A	YAP	854.167	0.12711	1
p38_pT180_Y182	Src_pY527	854.167	0.12387	1
c.Jun_pS73	SF2	854.333	0.12457	-1
4E.BP1	p38_pT180_Y182	854.833	0.12371	1
4E.BP1	HER3_pY1289	855.167	0.12183	-1
PDCD4	PTEN	855.333	0.12357	1
PTEN	TSC1	855.333	0.25817	1
ER.alpha_pS118	PRAS40_pT246	856.167	0.12579	-1
Rad50	TSC1	856.333	0.12342	1
Stathmin	TIGAR	856.5	0.25922	1
14.3.3_beta	c.Met_pY1235	856.667	0.21785	1
EGFR_pY1068	Src_pY416	856.667	0.10357	1
JNK2	PR	856.667	0.12319	-1
ARID1A	JNK2	856.833	0.12487	-1
FASN	SF2	857	0.07669	-1
GSK3.alpha.beta_pS21_S9	Smad4	857.333	0.25368	-1
PI3K.p85	PKC.alpha	857.5	0.12052	1
SF2	Smad3	857.833	0.12239	1
Bid	N.Cadherin	858.833	0.1205	1
VEGFR2	VHL	858.833	0.12284	1
ERK2	mTOR_pS2448	859.333	0.12305	1
p62.LCK.ligand	Smad3	859.333	0.12217	1
C.Raf_pS338	FOXO3a_pS318_S321	859.5	0.12557	-1
Bax	GSK3.alpha.beta	859.667	0.12529	1
HER3_pY1289	SF2	859.667	0.12277	-1
Collagen_VI	GAPDH	859.833	0.12845	-1
FOXO3a	P.Cadherin	860	0.22218	-1
cIAP	Lck	860.333	0.12171	-1
Akt	Caveolin.1	860.5	0.1734	1
AMPK_alpha	CDK1	860.667	0.12243	-1
Bak	RBM15	860.667	0.25586	-1
IRS1	N.Ras	860.667	0.12051	1
14.3.3_epsilon	N.Cadherin	861.5	0.12265	1
Bax	Chk1	861.5	0.12305	1
4E.BP1_pT37T46	Rad50	861.833	0.12926	-1
Bid	EGFR_pY1068	862	0.135	-1
HER3	Mre11	862.667	0.12946	1
PRAS40_pT246	Smad4	862.667	0.12338	1
Acetyl.a.Tubulin.Lys40	p90RSK_pT359_S363	863	0.1196	1
NF2	S6	863	0.1276	1
Bax	Lck	863.167	0.12102	1
GSK3.alpha.beta	PKC.alpha_pS657	863.167	0.12533	-1
Cyclin_E1	FASN	863.333	0.12181	1
Chk1	HER2	863.5	0.13409	-1
c.Kit	Notch1	864	0.18503	1
Chk1	LKB1	864.167	0.11921	1
Akt_pS473	Bcl.xL	864.5	0.26257	-1
PREX1	Rad50	864.833	0.12091	1
Caveolin.1	TAZ	865	0.12161	-1
FOXO3a_pS318_S321	GSK3.alpha.beta_pS21_S9	865.167	0.13126	-1
p90RSK_pT359_S363	Rb_pS807_S811	866	0.10246	1
Bcl.xL	ETS.1	866.667	0.12475	-1
eEF2K	p70S6K	866.667	0.18045	1
c.Met_pY1235	Mre11	867	0.22886	1
AR	G6PD	867.5	0.18243	-1
Mre11	Paxillin	868	0.25135	-1
c.Met_pY1235	Chk2	868.167	0.12556	-1
Notch1	PRAS40_pT246	868.167	0.12464	-1
CDK1	XRCC1	868.333	0.11941	1
FASN	HER3_pY1289	868.333	0.12011	-1
PKC.alpha_pS657	PKC.pan_BetaII_pS660	868.333	0.25484	1
Ku80	p62.LCK.ligand	868.5	0.12034	-1
Bap1.c.4	FoxM1	868.667	0.08126	1
PDCD4	YB.1_pS102	869	0.11981	1
p38_MAPK	PEA15_pS116	869.167	0.11995	-1
Src	YB.1	869.5	0.12051	1
53BP1	c.Met_pY1235	869.833	0.13945	-1
Rad51	TAZ	869.833	0.1261	1
ACC_pS79	EGFR	870.333	0.11882	1
C.Raf	Paxillin	870.5	0.16106	1
p38_MAPK	PEA.15	870.667	0.12001	1
Paxillin	S6	871	0.11951	-1
BRCA2	XRCC1	871.333	0.12102	1
ARID1A	Lck	871.833	0.1186	1
eIF4G	S6	873	0.11941	1
HER3_pY1289	p53	873	0.12164	1
B.Raf	PDK1_pS241	873.333	0.27517	1
Cyclin_D1	TAZ	873.333	0.11995	1
A.Raf_pS299	PI3K.p85	873.667	0.11892	1
p21	PKC.pan_BetaII_pS660	873.667	0.25775	-1
PR	Syk	873.667	0.11916	-1
S6	YB.1	873.667	0.11874	1
ARID1A	Cyclin_E2	873.833	0.14754	1
Cyclin_E1	SCD1	874	0.20993	-1
14.3.3_zeta	eEF2	874.333	0.11774	1
Annexin.1	PDCD4	874.333	0.1239	1
Myosin.IIa_pS1943	YAP	874.667	0.11787	-1
RBM15	TSC1	875.167	0.25193	1
AR	Syk	875.5	0.12065	-1
P.Cadherin	XRCC1	875.667	0.20801	-1
ACC_pS79	NF2	876.333	0.20761	1
ASNS	eEF2	876.667	0.12365	1
14.3.3_beta	PREX1	877.667	0.11856	-1
Dvl3	FASN	878	0.12441	1
EGFR	Src_pY416	878	0.11783	-1
Dvl3	Raptor	878.333	0.1199	1
eEF2	RBM15	878.5	0.1246	1
JNK_pT183_Y185	Rb_pS807_S811	878.5	0.11789	1
PAI.1	Syk	878.5	0.11736	1
Ku80	Lck	879.5	0.11739	-1
Bcl.2	MYH11	879.667	0.11675	1
Cyclin_B1	eIF4G	879.667	0.11821	1
ER.alpha	MAPK_pT202_Y204	879.667	0.12464	1
Cyclin_E2	JNK2	879.833	0.24992	-1
Beclin	XBP1	880	0.11841	1
DJ.1	p27	880	0.11934	1
AMPK_pT172	PTEN	880.167	0.20832	1
Caveolin.1	VEGFR2	880.167	0.18514	1
Bap1.c.4	CD49b	880.5	0.11633	1
BRCA2	IRS1	880.667	0.1829	1
BRCA2	c.Myc	881	0.12887	1
Claudin.7	Rb_pS807_S811	881	0.11725	1
beta.Catenin	mTOR	881.333	0.1896	1
C.Raf	NF.kB.p65_pS536	881.667	0.11662	1
FoxM1	N.Ras	881.667	0.11744	1
Paxillin	TSC1	882.167	0.18474	1
Bcl.xL	FOXO3a_pS318_S321	882.5	0.13604	1
CD20	N.Cadherin	882.5	0.11737	1
Annexin.1	ER.alpha	883	0.12611	1
GSK3.alpha.beta	Shc_pY317	883	0.20254	-1
c.Met_pY1235	FOXO3a	883.333	0.28071	1
Mre11	RBM15	883.333	0.27612	-1
Bap1.c.4	VHL	883.667	0.11571	-1
JNK2	SF2	883.667	0.11655	-1
AMPK_pT172	p90RSK_pT359_S363	883.833	0.11579	1
Cyclin_B1	NF2	883.833	0.11631	-1
IRS1	mTOR	884	0.12537	-1
IRS1	PREX1	884.333	0.11633	-1
ACC1	Chk2	884.5	0.18787	1
Bap1.c.4	p38_pT180_Y182	885	0.11689	1
AMPK_pT172	beta.Catenin	885.333	0.24381	1
Annexin_VII	Smad3	886	0.11515	-1
Bid	Cyclin_E2	886.333	0.25231	1
HSP70	STAT3_pY705	886.333	0.13498	1
Mre11	p21	886.333	0.31586	1
PI3K.p110.alpha	Rad50	886.5	0.11523	1
Ku80	YB.1	886.833	0.1163	1
FOXO3a	p21	887	0.30158	1
Bcl.xL	Notch1	887.333	0.11851	-1
MEK1_pS217_S221	YB.1_pS102	887.333	0.10369	1
NF2	XRCC1	887.333	0.19972	-1
Bim	Cyclin_E1	887.5	0.12141	1
Smad3	Src	887.5	0.11487	1
Acetyl.a.Tubulin.Lys40	S6_pS235_S236	887.833	0.11576	-1
FOXO3a	Lck	887.833	0.12293	1
GSK3.alpha.beta	Rictor_pT1135	888	0.11534	-1
HER2	Rb_pS807_S811	888.333	0.12356	1
GATA3	Notch1	888.5	0.13003	-1
FASN	N.Ras	889.167	0.11848	-1
N.Cadherin	STAT5.alpha	889.667	0.12379	-1
Paxillin	VEGFR2	890	0.17226	1
FOXO3a_pS318_S321	PEA15_pS116	890.167	0.07587	1
HER3	Paxillin	890.167	0.11658	-1
Bax	Bcl.2	890.833	0.11728	-1
cIAP	VEGFR2	891.167	0.11421	1
NDRG1_pT346	Tuberin_pT1462	891.167	0.18231	1
BRCA2	FoxM1	891.5	0.11758	1
14.3.3_epsilon	RBM15	892.167	0.2341	-1
Fibronectin	p53	892.167	0.11723	1
Akt_pT308	C.Raf_pS338	892.333	0.19761	-1
C.Raf	Chk1_pS345	892.5	0.12079	1
Bid	p53	892.667	0.19718	1
14.3.3_epsilon	Paxillin	893	0.1913	-1
cIAP	NF2	893.5	0.12087	1
mTOR	Shc_pY317	893.667	0.11358	-1
C.Raf	Rad50	894	0.14584	1
FOXO3a	Tuberin_pT1462	894.167	0.19001	-1
HER3	TRFC	894.667	0.11352	-1
Mre11	P.Cadherin	895	0.19547	-1
c.Myc	CD20	895.167	0.24859	1
PKC.delta_pS664	YB.1_pS102	895.5	0.11556	-1
Akt	ATM	895.833	0.18442	1
Bcl.xL	beta.Catenin	896	0.1629	-1
Bcl.xL	Heregulin	896	0.11642	1
BRCA2	ETS.1	896.167	0.122	1
eEF2	YB.1_pS102	896.333	0.23844	1
AMPK_alpha	ETS.1	896.5	0.24498	-1
Caspase.7_cleavedD198	TIGAR	896.5	0.12755	1
Mre11	TIGAR	896.833	0.21421	1
p53	XRCC1	896.833	0.1898	1
4E.BP1_pT70	JNK_pT183_Y185	897.167	0.11293	-1
CDK1	Lck	897.167	0.11444	1
SF2	TSC1	897.167	0.11274	-1
AMPK_alpha	Rad51	897.5	0.24434	-1
ASNS	HER2	897.5	0.12797	-1
c.Kit	INPP4B	897.667	0.11282	1
14.3.3_zeta	p27	897.833	0.11272	1
ARID1A	Bap1.c.4	898.167	0.11321	1
NF2	PEA15_pS116	898.167	0.11275	1
ARID1A	Cyclin_E1	898.333	0.11585	1
Bad_pS112	c.Met_pY1235	898.333	0.12054	-1
Fibronectin	Smad3	898.333	0.11478	1
HER2	p27_pT198	898.833	0.11547	-1
JNK2	MEK1	899	0.11333	1
MEK1_pS217_S221	NF.kB.p65_pS536	899	0.19756	1
4E.BP1_pS65	4E.BP1_pT37T46	899.167	0.0763	1
p53	XBP1	899.167	0.2507	1
p62.LCK.ligand	TAZ	899.167	0.11718	1
AMPK_alpha	PAI.1	899.5	0.21799	-1
eEF2	p27_pT198	899.5	0.11228	1
MEK1	Rad50	899.667	0.11355	-1
Akt_pT308	PTEN	900	0.11665	-1
c.Myc	Smad4	900.167	0.11225	-1
ACC1	p90RSK	900.333	0.11245	-1
ACC1	TIGAR	900.667	0.11686	1
Bax	GSK3.alpha.beta_pS21_S9	900.667	0.1926	-1
FASN	Rb_pS807_S811	901.167	0.11426	1
4E.BP1_pT70	SCD1	901.333	0.11225	1
Akt_pS473	PTEN	901.333	0.11635	1
Beclin	CD31	901.333	0.11365	-1
Chk1_pS345	Chk2_pT68	901.333	0.20021	1
AMPK_alpha	p90RSK	901.833	0.2444	1
AR	MEK1_pS217_S221	902	0.11597	1
mTOR	Rad51	902	0.19179	-1
Paxillin	STAT3_pY705	902.333	0.132	1
ASNS	Cyclin_B1	902.5	0.2351	1
cIAP	Smad1	902.5	0.11174	1
GATA3	TAZ	902.667	0.12901	1
Cyclin_E2	RBM15	903	0.24838	-1
Notch1	Smad1	903.167	0.11147	1
Heregulin	Rictor_pT1135	903.333	0.11152	1
PKC.pan_BetaII_pS660	Src	903.333	0.11159	-1
eIF4E	p70S6K_pT389	903.5	0.1116	1
Bad_pS112	C.Raf_pS338	903.667	0.24418	-1
P.Cadherin	PDK1_pS241	903.833	0.1547	1
GSK3.alpha.beta	STAT5.alpha	904	0.11488	-1
E.Cadherin	Paxillin	904.333	0.1163	-1
ERK2	HER3_pY1289	904.333	0.19041	-1
4E.BP1	PRDX1	904.667	0.11373	1
ER.alpha	GSK3.alpha.beta	904.667	0.11442	-1
ACC1	ASNS	905.167	0.19383	1
p90RSK_pT359_S363	Rictor_pT1135	905.333	0.11116	1
Bcl.2	GAPDH	905.5	0.11658	1
C.Raf	Src_pY527	905.833	0.11157	1
GSK3_pS9	HSP70	906	0.18971	-1
c.Myc	FOXO3a	906.167	0.24281	1
Bax	Bim	906.333	0.11418	-1
B.Raf	VHL	906.5	0.11552	1
beta.Catenin	GAPDH	906.5	0.11595	1
Lck	PDCD4	906.5	0.111	1
p21	p90RSK	907.167	0.27534	-1
Bcl.xL	eIF4E	907.333	0.11243	1
Tuberin	XRCC1	907.667	0.18925	-1
PRAS40_pT246	Raptor	908.5	0.19491	-1
CDK1	Cyclin_E2	908.667	0.17699	1
Lck	S6	908.833	0.11276	1
4E.BP1_pS65	C.Raf	909	0.11464	-1
PDK1	XRCC1	909	0.11563	1
PTEN	Tuberin	909	0.12344	1
FOXO3a_pS318_S321	Src_pY527	909.167	0.11043	-1
eIF4G	p27_pT198	909.333	0.11062	1
Bap1.c.4	PCNA	909.5	0.12439	1
Caveolin.1	Rad50	909.667	0.11588	1
A.Raf_pS299	GAB2	909.833	0.11675	-1
Lck	N.Cadherin	909.833	0.11025	-1
beta.Catenin	MAPK_pT202_Y204	910.333	0.18788	1
4E.BP1_pT70	Rad50	910.833	0.11091	-1
Chk2_pT68	Paxillin	910.833	0.11571	-1
14.3.3_epsilon	YAP	911	0.28184	1
Bcl.2	FoxM1	911.333	0.18764	-1
ACC_pS79	Chk2	911.5	0.18766	1
C.Raf	YAP	911.667	0.18709	-1
E.Cadherin	Heregulin	911.667	0.11317	1
ER.alpha_pS118	S6	911.667	0.10992	-1
Bap1.c.4	Bcl.2	911.833	0.11009	1
FOXO3a	p90RSK	911.833	0.18766	-1
ETS.1	PEA15_pS116	912.167	0.11522	1
LKB1	YAP	912.167	0.11135	1
c.Myc	Claudin.7	912.333	0.11191	-1
p27	Src	912.667	0.10997	1
Bap1.c.4	CD20	912.833	0.11512	-1
CD31	Myosin.IIa_pS1943	912.833	0.11014	1
AMPK_alpha	INPP4B	913	0.1194	-1
STAT3_pY705	YB.1_pS102	913	0.12136	-1
GSK3.alpha.beta_pS21_S9	IRS1	913.167	0.12319	-1
GSK3_pS9	Notch1	913.333	0.12505	-1
GSK3.alpha.beta_pS21_S9	p27_pT157	913.5	0.24299	-1
Akt_pT308	PI3K.p85	914.333	0.11133	1
PAI.1	XBP1	914.667	0.11365	1
ER.alpha_pS118	INPP4B	915	0.10929	1
eEF2K	mTOR	915.167	0.07665	1
p38_pT180_Y182	PDCD4	915.167	0.11035	1
A.Raf_pS299	p62.LCK.ligand	915.333	0.10946	1
ACC_pS79	PKC.pan_BetaII_pS660	915.333	0.18584	1
GATA3	PKC.alpha_pS657	915.667	0.18581	-1
Lck	Mre11	915.667	0.12681	1
c.Myc	N.Ras	915.833	0.11058	1
Bid	eEF2	916	0.1857	-1
4E.BP1_pT37T46	Tuberin_pT1462	916.833	0.12325	-1
Chk1	PCNA	917.5	0.11919	1
p38_pT180_Y182	Rictor_pT1135	917.5	0.11032	-1
c.Jun_pS73	YAP	918	0.10836	1
p27_pT157	PI3K.p85	918	0.24485	-1
mTOR_pS2448	Rad51	918.167	0.11691	-1
GSK3.alpha.beta	Tuberin	918.333	0.10833	1
MEK1	Src_pY527	918.667	0.11023	1
ARID1A	Smad4	919	0.12473	1
Bcl.2	TSC1	919.167	0.11789	1
Chk2_pT68	RBM15	919.167	0.24098	-1
ACVRL1	HER3	919.333	0.109	1
B.Raf	EGFR	919.333	0.11063	1
FOXO3a	PKC.alpha_pS657	919.333	0.18475	-1
p21	RBM15	919.333	0.24563	-1
PTEN	YAP	919.333	0.11316	-1
N.Ras	PRAS40_pT246	919.5	0.10883	1
PAI.1	TAZ	919.833	0.10887	1
PDK1	Tuberin_pT1462	920.167	0.11454	1
Annexin.1	INPP4B	920.667	0.10698	1
14.3.3_beta	Chk1_pS345	921	0.18441	1
ARHI	Cyclin_E1	921.333	0.10906	-1
BRCA2	GSK3_pS9	921.5	0.18251	-1
4E.BP1_pT70	YAP	921.833	0.10762	-1
c.Myc	Rictor	922	0.18426	1
eEF2K	PKC.delta_pS664	922.333	0.15172	1
Collagen_VI	SF2	922.5	0.1092	-1
GATA3	p53	922.5	0.21752	1
14.3.3_zeta	S6	923	0.09775	1
p70S6K	S6	923	0.07568	1
PDCD4	S6	923.167	0.13348	1
PDK1	XBP1	923.333	0.21221	-1
Bax	eEF2	923.667	0.22715	1
p90RSK_pT359_S363	S6	923.833	0.10816	-1
Ku80	Rab.25	924	0.10889	-1
MYH11	Raptor	924	0.16994	1
4E.BP1_pT37T46	p38_pT180_Y182	924.167	0.11178	1
p38_pT180_Y182	p70S6K_pT389	924.167	0.10849	-1
Bad_pS112	YAP_pS127	924.333	0.10804	1
53BP1	RBM15	924.5	0.26046	1
B.Raf	eIF4G	924.5	0.19305	1
ACC1	Smad3	924.667	0.10885	1
HER2	XBP1	924.833	0.10757	1
Akt	NDRG1_pT346	925	0.11616	1
Bap1.c.4	STAT5.alpha	925.5	0.12102	-1
FOXO3a	MEK1_pS217_S221	926.5	0.17775	-1
AMPK_alpha	NDRG1_pT346	927.167	0.24046	1
SF2	Src	927.167	0.1121	-1
ER.alpha	Lck	927.333	0.18221	-1
GSK3.alpha.beta_pS21_S9	mTOR	927.333	0.19659	1
PCNA	Syk	927.333	0.10782	-1
c.Kit	GSK3_pS9	928	0.11237	-1
NF2	STAT5.alpha	928	0.182	1
c.Met_pY1235	XRCC1	928.167	0.24843	1
Collagen_VI	Rictor	928.167	0.10698	1
NF2	YAP	928.167	0.08957	-1
ARID1A	GAPDH	929.5	0.23971	-1
Caveolin.1	Lck	929.5	0.10764	-1
4E.BP1_pT37T46	Cyclin_B1	930	0.10667	-1
Bcl.xL	STAT3_pY705	930.167	0.18478	-1
Claudin.7	VHL	930.333	0.11164	1
Cyclin_E2	Smad4	930.667	0.10989	1
B.Raf	Tuberin_pT1462	931	0.21047	1
p62.LCK.ligand	S6	931.167	0.10765	1
Cyclin_D1	PTEN	931.667	0.18109	-1
beta.Catenin	Src	932	0.10569	-1
cIAP	PDK1	932	0.18105	-1
LKB1	Src_pY527	932	0.10656	-1
ATM	Rad50	932.5	0.19717	1
Chk2	PRAS40_pT246	932.5	0.10745	1
4E.BP1_pT70	A.Raf_pS299	932.667	0.10831	-1
Akt	JNK2	932.667	0.18103	1
c.Met_pY1235	VEGFR2	932.667	0.10618	-1
ASNS	C.Raf	932.833	0.10787	-1
c.Myc	PDK1_pS241	933	0.1935	-1
HER2	PKC.delta_pS664	933	0.10677	-1
Caspase.7_cleavedD198	eIF4G	933.167	0.11253	-1
4E.BP1_pT70	HER3	934.333	0.11255	-1
Akt	HER3_pY1289	934.5	0.10891	-1
ER.alpha_pS118	TSC1	934.667	0.11893	-1
P.Cadherin	Tuberin_pT1462	934.667	0.18014	-1
c.Jun_pS73	p27_pT157	935	0.10589	1
c.Kit	GSK3.alpha.beta	935	0.10932	-1
ER.alpha_pS118	XBP1	935	0.1079	1
p38_MAPK	PREX1	935.167	0.10561	1
CD20	STAT5.alpha	935.333	0.17991	-1
GAPDH	Rictor_pT1135	935.333	0.10581	1
Bcl.xL	ERK2	936	0.10749	-1
Bak	c.Met_pY1235	936.167	0.2819	1
ATM	JNK2	936.333	0.11496	1
mTOR_pS2448	PREX1	936.333	0.10575	1
14.3.3_epsilon	HER3	936.5	0.10562	1
IRS1	Src	936.5	0.10557	-1
14.3.3_beta	NF2	936.667	0.14648	-1
eIF4E	Fibronectin	937.167	0.10557	-1
c.Met_pY1235	ERK2	937.5	0.24179	-1
C.Raf	GSK3.alpha.beta_pS21_S9	937.667	0.11818	1
c.Met_pY1235	C.Raf	938	0.10813	-1
14.3.3_epsilon	Akt_pS473	939.333	0.17888	-1
JNK_pT183_Y185	MEK1	939.5	0.10481	-1
ARID1A	PKC.delta_pS664	939.833	0.10501	1
C.Raf_pS338	p62.LCK.ligand	939.833	0.10694	-1
FOXO3a_pS318_S321	Transglutaminase	939.833	0.11119	-1
c.Myc	PDK1	940	0.10546	-1
HER2	P.Cadherin	940	0.11092	-1
DJ.1	GAPDH	940.167	0.10497	1
c.Jun_pS73	Rad50	940.333	0.10495	-1
Heregulin	JNK2	940.833	0.10494	1
AMPK_alpha	XBP1	941	0.28477	-1
Akt	PRAS40_pT246	941.167	0.11214	-1
Chk1_pS345	p53	941.167	0.22083	1
PTEN	Smad3	941.333	0.10708	1
4E.BP1_pS65	mTOR_pS2448	941.5	0.11057	1
Bcl.2	eEF2	941.5	0.11503	-1
p27_pT198	PCNA	942	0.10626	1
FOXO3a_pS318_S321	p53	942.667	0.17778	1
B.Raf	ETS.1	943.167	0.27079	-1
eEF2	GAPDH	943.333	0.10599	1
Beclin	Rad50	943.5	0.10473	1
GSK3_pS9	JNK2	943.5	0.23641	1
Ku80	Rab11	944.167	0.11251	-1
Bak	Cyclin_B1	944.333	0.10442	1
Bad_pS112	GSK3.alpha.beta_pS21_S9	944.5	0.24576	1
Bak	p70S6K_pT389	944.5	0.17698	1
AMPK_pT172	HER3	944.667	0.11152	1
Chk1	TSC1	945.167	0.18861	-1
14.3.3_zeta	YAP	945.667	0.10468	1
BRCA2	TAZ	945.833	0.19081	1
PAI.1	PDK1_pS241	945.833	0.11164	-1
eIF4G	Src_pY527	946	0.10374	1
MYH11	TRFC	946	0.10996	-1
Ku80	mTOR	946.333	0.10442	1
Stathmin	YAP	946.833	0.34126	1
CD31	HER3	947.167	0.10705	1
ERK2	p21	947.167	0.24989	-1
FOXO3a	PDK1	947.167	0.17591	-1
AMPK_alpha	mTOR	947.333	0.18084	1
c.Met_pY1235	mTOR	947.333	0.18014	-1
FOXO3a_pS318_S321	p62.LCK.ligand	947.333	0.10602	-1
FOXO3a_pS318_S321	VEGFR2	947.333	0.10345	1
CD49b	GSK3.alpha.beta_pS21_S9	947.667	0.22593	-1
PRAS40_pT246	YB.1	947.833	0.17566	-1
53BP1	NF2	948.333	0.15604	1
HSP70	N.Ras	948.833	0.1095	1
GAB2	XRCC1	949.167	0.17538	-1
FOXO3a_pS318_S321	YAP_pS127	949.667	0.16132	1
FoxM1	p53	951.167	0.17777	1
CD49b	Fibronectin	951.333	0.10879	1
Collagen_VI	HER3	951.333	0.1044	-1
Bid	TIGAR	951.667	0.18749	1
c.Jun_pS73	FOXO3a_pS318_S321	951.667	0.10274	-1
Chk2	PRDX1	952.167	0.10418	-1
p21	PDCD4	952.167	0.10379	-1
ASNS	p38_MAPK	953	0.10363	1
P.Cadherin	p27	953	0.10589	-1
Akt	Chk1_pS345	953.333	0.11983	-1
c.Jun_pS73	NF.kB.p65_pS536	953.667	0.10287	1
Paxillin	Raptor	953.833	0.17381	1
ETS.1	p70S6K_pT389	954.167	0.17366	-1
GSK3_pS9	Paxillin	954.167	0.11204	1
Mre11	PKC.pan_BetaII_pS660	954.167	0.33426	-1
Bid	c.Kit	954.5	0.23387	1
Chk2_pT68	Dvl3	954.5	0.12069	-1
Myosin.IIa_pS1943	TSC1	954.667	0.10378	1
ERK2	p27	954.833	0.109	1
A.Raf_pS299	HSP70	955	0.11529	-1
Cyclin_E1	Tuberin	955	0.10252	-1
Beclin	Lck	955.167	0.08758	-1
Src	STAT3_pY705	955.333	0.10883	-1
IGFBP2	Rad51	955.667	0.24383	1
EGFR_pY1068	p21	955.833	0.1734	-1
c.Jun_pS73	C.Raf	956.5	0.10905	-1
Bad_pS112	PAI.1	956.667	0.10319	1
PDCD4	S6_pS240_S244	956.667	0.12166	1
Rb_pS807_S811	Src	956.667	0.11094	-1
cIAP	GSK3.alpha.beta_pS21_S9	956.833	0.11895	1
ETS.1	HER2	956.833	0.10489	1
ACC_pS79	p62.LCK.ligand	957.5	0.21457	1
Paxillin	PTEN	957.5	0.17283	1
4E.BP1_pT37T46	PKC.delta_pS664	957.833	0.11049	-1
Bcl.xL	p38_MAPK	957.833	0.17277	-1
Bid	PI3K.p110.alpha	957.833	0.10588	-1
Acetyl.a.Tubulin.Lys40	C.Raf	958	0.10301	1
GSK3_pS9	p21	958.833	0.17252	-1
Myosin.IIa_pS1943	p53	958.833	0.10167	-1
MEK1	Smad3	959	0.10273	1
P.Cadherin	S6	959	0.10922	1
Rictor_pT1135	S6	959	0.10484	-1
Bad_pS112	PTEN	960.167	0.10604	-1
TSC1	VEGFR2	961.333	0.16537	1
ER.alpha	GSK3_pS9	961.5	0.10359	-1
PKC.pan_BetaII_pS660	Src_pY416	961.5	0.10875	-1
p38_pT180_Y182	PTEN	961.833	0.21838	1
HER3_pY1289	Rb_pS807_S811	962	0.10183	-1
AMPK_pT172	VHL	962.333	0.10962	1
ATM	mTOR	962.5	0.23801	1
E.Cadherin	Raptor	962.5	0.11047	-1
AR	Rab.25	963	0.11408	-1
Chk1	PDK1_pS241	963	0.24578	-1
FOXO3a	JNK2	963.167	0.24404	-1
eIF4G	HER3_pY1289	963.5	0.11084	-1
GAPDH	p53	963.667	0.25759	-1
B.Raf	FOXO3a	963.833	0.24399	-1
Cyclin_E2	Smad1	963.833	0.14716	1
ERK2	GSK3_pS9	964	0.19094	1
Chk2	p38_MAPK	964.333	0.10274	1
AMPK_pT172	ASNS	964.5	0.10217	-1
beta.Catenin	HER2	964.5	0.14174	1
C.Raf_pS338	HSP70	964.667	0.23293	1
E.Cadherin	Notch1	964.667	0.10204	-1
eIF4E	TSC1	964.833	0.10197	-1
Ku80	p27_pT157	964.833	0.1008	-1
Acetyl.a.Tubulin.Lys40	JNK2	965	0.10302	1
P.Cadherin	Tuberin	965	0.12109	-1
S6	STAT5.alpha	965	0.1092	1
Stathmin	TAZ	965	0.22718	1
AMPK_pT172	mTOR_pS2448	965.167	0.17209	1
beta.Catenin	eEF2	965.167	0.17073	-1
A.Raf_pS299	Chk1_pS345	966	0.10559	1
A.Raf_pS299	TSC1	966.167	0.10347	-1
Mre11	N.Ras	966.167	0.17055	1
CD49b	Rab.25	966.333	0.11107	1
ACC1	ETS.1	966.5	0.17046	-1
Cyclin_D1	Transglutaminase	966.5	0.11389	-1
53BP1	Tuberin	966.667	0.17221	1
cIAP	FoxM1	967	0.10175	1
G6PD	NF.kB.p65_pS536	967.167	0.1086	-1
GATA3	Tuberin_pT1462	967.167	0.17022	-1
IRS1	YAP_pS127	967.333	0.10243	-1
Bim	HSP70	967.5	0.07122	-1
B.Raf	Src_pY527	967.667	0.10483	-1
MEK1_pS217_S221	p62.LCK.ligand	967.667	0.10375	-1
Notch1	PRDX1	967.667	0.10662	-1
AMPK_alpha	PTEN	968	0.10542	1
ATM	INPP4B	968.167	0.1049	-1
Claudin.7	p90RSK	968.167	0.10489	1
NF2	Smad3	968.167	0.17002	1
mTOR_pS2448	PEA15_pS116	968.333	0.10208	1
PI3K.p110.alpha	PI3K.p85	968.333	0.10237	1
14.3.3_beta	p27_pT157	968.667	0.24742	1
14.3.3_beta	p53	968.833	0.30969	1
Bid	LKB1	968.833	0.15272	1
MEK1	p27_pT198	968.833	0.1012	-1
CD49b	FoxM1	969	0.10049	1
4E.BP1_pT70	ASNS	970	0.10012	1
Annexin.1	p38_pT180_Y182	970	0.10173	1
p27	PEA.15	970	0.10783	1
Rad51	XBP1	970	0.32363	1
Rab.25	SF2	970.5	0.10792	1
mTOR_pS2448	Stathmin	970.667	0.24199	-1
AR	PDK1_pS241	971	0.1009	1
GAPDH	Stathmin	971	0.25587	-1
GATA3	PCNA	971	0.21252	1
14.3.3_zeta	HER3	971.167	0.10297	-1
Chk1	STAT5.alpha	971.333	0.24566	-1
Bak	Cyclin_E2	971.5	0.19056	1
Chk1_pS345	VHL	971.5	0.10807	-1
Ku80	PDCD4	971.667	0.10276	-1
C.Raf_pS338	HER2	971.833	0.10001	-1
ASNS	CD31	972	0.10888	-1
Bid	PKC.alpha_pS657	972.167	0.16844	-1
Chk2_pT68	Collagen_VI	972.333	0.1064	-1
FOXO3a	TIGAR	972.5	0.16834	1
eEF2	ER.alpha	973	0.17248	-1
Rad50	RBM15	973	0.0999	1
14.3.3_zeta	p27_pT198	973.167	0.09987	1
HER3_pY1289	Mre11	973.167	0.168	1
Cyclin_E2	Ku80	973.5	0.10371	1
B.Raf	GSK3.alpha.beta	973.833	0.16781	1
HER3_pY1289	MAPK_pT202_Y204	973.833	0.26256	1
ER.alpha	PAI.1	974.167	0.09963	-1
14.3.3_beta	PCNA	974.333	0.23132	1
ASNS	TRFC	974.667	0.10712	1
Ku80	p38_MAPK	974.833	0.09953	1
ATM	B.Raf	975.167	0.16749	1
Bad_pS112	Bcl.2	975.333	0.10931	-1
IGFBP2	Paxillin	976.333	0.1684	-1
Bim	p27	976.5	0.06937	1
p70S6K	PKC.alpha	976.5	0.16733	1
4E.BP1_pT37T46	NDRG1_pT346	977.333	0.10009	1
CD20	Stathmin	977.333	0.29009	1
DJ.1	Rictor_pT1135	977.833	0.0991	-1
ARID1A	CD49b	978.167	0.16667	1
ASNS	HER3	978.167	0.0999	-1
E.Cadherin	YB.1_pS102	978.167	0.09973	-1
4E.BP1_pS65	FASN	978.5	0.09931	-1
PRDX1	TSC1	978.833	0.16647	-1
4E.BP1_pS65	PDCD4	979.5	0.09899	-1
ERK2	FOXO3a_pS318_S321	979.5	0.10265	-1
DJ.1	eIF4G	979.667	0.09899	-1
Shc_pY317	XRCC1	979.667	0.10217	1
AMPK_pT172	Src_pY416	980.333	0.10791	1
ARHI	Bak	980.5	0.09898	1
p27_pT157	VEGFR2	980.5	0.14107	-1
Akt	Tuberin_pT1462	981.333	0.10935	1
ERK2	Src_pY416	981.833	0.1656	-1
N.Ras	p90RSK	982.833	0.16528	1
P.Cadherin	Rab11	982.833	0.20846	-1
FOXO3a_pS318_S321	p70S6K_pT389	983.167	0.09925	-1
Bim	mTOR_pS2448	983.833	0.165	-1
ARID1A	FoxM1	984	0.10006	1
MYH11	YAP	984.5	0.0989	-1
Notch1	Raptor	984.5	0.10099	-1
Cyclin_E1	LKB1	984.833	0.16474	1
EGFR	EGFR_pY1173	984.833	0.13185	1
CDK1	PKC.pan_BetaII_pS660	985.167	0.10605	-1
ER.alpha	STAT3_pY705	985.333	0.10889	1
STAT5.alpha	YAP	985.667	0.25853	-1
c.Kit	p70S6K	985.833	0.16449	-1
PKC.pan_BetaII_pS660	YB.1_pS102	986.167	0.10768	1
JNK2	p38_pT180_Y182	986.333	0.09922	1
Caspase.7_cleavedD198	FOXO3a	986.833	0.17404	1
Bap1.c.4	GSK3_pS9	987	0.098	-1
Akt_pT308	JNK_pT183_Y185	987.167	0.09801	1
ACC_pS79	C.Raf_pS338	987.5	0.16416	-1
JNK2	P.Cadherin	987.667	0.11156	1
Chk1	p70S6K	987.833	0.10556	-1
14.3.3_zeta	XBP1	988	0.09803	-1
ACC1	MIG.6	988.167	0.16413	-1
CD31	LKB1	988.333	0.1007	1
Chk1	RBM15	988.5	0.55426	-1
Cyclin_E1	GAPDH	988.833	0.22381	-1
Tuberin	YAP	989	0.09973	-1
SCD1	TSC1	989.167	0.16412	-1
C.Raf_pS338	Dvl3	989.333	0.09997	1
Bid	Caspase.7_cleavedD198	989.5	0.20678	1
mTOR	SF2	989.5	0.16409	-1
Bap1.c.4	YAP	989.667	0.10609	-1
cIAP	p53	989.667	0.09784	1
4E.BP1_pS65	Bcl.xL	989.833	0.10629	-1
ER.alpha_pS118	HER3	989.833	0.10764	-1
EGFR	eIF4E	990.333	0.09867	-1
53BP1	Collagen_VI	990.667	0.1034	-1
Claudin.7	ER.alpha_pS118	990.667	0.10862	-1
Annexin.1	TRFC	991.333	0.10849	-1
14.3.3_beta	ER.alpha_pS118	991.5	0.16368	1
Ku80	Paxillin	991.5	0.20538	1
eIF4E	S6	991.667	0.09748	-1
N.Ras	Rab.25	992.167	0.24346	1
GSK3.alpha.beta	STAT3_pY705	992.333	0.09646	-1
Shc_pY317	YB.1	992.667	0.23322	-1
Akt	N.Ras	992.833	0.16343	-1
Bcl.xL	GSK3.alpha.beta_pS21_S9	992.833	0.10575	-1
eIF4E	PCNA	993	0.23299	1
Beclin	Caveolin.1	993.167	0.10579	-1
Beclin	PI3K.p85	993.667	0.09843	1
C.Raf_pS338	Myosin.IIa_pS1943	993.833	0.09777	-1
C.Raf_pS338	Rad51	993.833	0.16299	1
FOXO3a	RBM15	994.5	0.53669	-1
Acetyl.a.Tubulin.Lys40	LKB1	994.667	0.10138	1
AR	STAT5.alpha	994.833	0.14903	1
c.Jun_pS73	STAT3_pY705	995.167	0.21524	1
14.3.3_epsilon	53BP1	995.333	0.11342	-1
CD20	Chk1	995.333	0.53393	1
CD49b	PEA15_pS116	995.333	0.0981	-1
14.3.3_epsilon	14.3.3_zeta	995.5	0.10053	1
Bcl.2	Smad3	995.5	0.0974	1
Fibronectin	PCNA	995.5	0.10326	-1
p27_pT198	Stathmin	995.5	0.09812	1
CD20	Chk2_pT68	995.833	0.19722	1
NF2	RBM15	995.833	0.27046	1
ERK2	p27_pT198	996.167	0.16228	-1
Fibronectin	STAT3_pY705	996.167	0.14856	1
p27_pT157	RBM15	996.167	0.25896	-1
c.Kit	LKB1	996.667	0.09816	1
p90RSK_pT359_S363	S6_pS240_S244	996.667	0.10036	-1
4E.BP1	NF.kB.p65_pS536	997	0.0967	-1
4E.BP1_pT37T46	JNK2	997.667	0.09891	-1
Cyclin_D1	Rad51	997.667	0.1887	1
ETS.1	STAT3_pY705	998	0.10112	1
B.Raf	ERK2	998.167	0.26188	1
Bid	GSK3_pS9	998.167	0.16183	-1
CDK1	PKC.delta_pS664	998.333	0.09675	-1
Akt	PDK1_pS241	998.5	0.16182	1
p53	Rad51	998.5	0.52644	1
14.3.3_zeta	p53	998.667	0.09693	-1
PDK1	YAP	998.667	0.09659	-1
53BP1	c.Kit	998.833	0.16165	-1
c.Myc	TAZ	998.833	0.09902	1
HER2	YB.1_pS102	998.833	0.09652	-1
STAT5.alpha	Stathmin	998.833	0.24881	-1
C.Raf	STAT5.alpha	999.333	0.21729	1
DJ.1	ERK2	999.333	0.06698	1
FoxM1	YAP	999.333	0.0993	1
G6PD	HER3	999.333	0.06641	-1
4E.BP1	Bax	999.5	0.16156	1
G6PD	Src_pY527	999.833	0.24378	-1
NF.kB.p65_pS536	Shc_pY317	1000.17	0.16152	1
beta.Catenin	Stathmin	1000.33	0.52218	-1
BRCA2	GSK3.alpha.beta	1000.5	0.16152	-1
GSK3_pS9	Stathmin	1000.5	0.29918	-1
Cyclin_B1	Rb_pS807_S811	1000.67	0.09666	1
Shc_pY317	Src_pY416	1000.83	0.23017	1
mTOR	YAP	1001	0.3142	-1
Cyclin_E2	Stathmin	1001.17	0.52042	1
Ku80	PDK1	1001.17	0.09793	-1
FOXO3a	mTOR_pS2448	1001.33	0.2141	-1
mTOR	PTEN	1001.33	0.10445	1
ER.alpha_pS118	PTEN	1001.5	0.09914	-1
HER3_pY1289	IGFBP2	1001.5	0.16139	1
Cyclin_E1	FOXO3a	1002.17	0.51881	1
14.3.3_epsilon	Bad_pS112	1002.33	0.17864	-1
Chk2_pT68	Rictor_pT1135	1002.33	0.09619	1
c.Met_pY1235	eEF2	1002.5	0.16116	1
14.3.3_epsilon	Myosin.IIa_pS1943	1002.83	0.10474	-1
Bax	ERK2	1003	0.09614	-1
Cyclin_B1	YAP	1003	0.09618	1
JNK_pT183_Y185	RBM15	1003	0.09965	-1
Bax	Src_pY527	1003.5	0.10541	-1
Bad_pS112	p27_pT157	1003.67	0.14306	-1
Bcl.2	Cyclin_E2	1003.83	0.16086	-1
Bim	STAT3_pY705	1004	0.06668	-1
ETS.1	p21	1004.17	0.16086	1
HER3	Rad51	1004.17	0.09855	-1
ARHI	Heregulin	1004.33	0.04823	1
JNK_pT183_Y185	PEA15_pS116	1004.33	0.09571	1
14.3.3_epsilon	XRCC1	1005	0.22375	1
14.3.3_zeta	FASN	1005	0.04805	1
c.Met_pY1235	Paxillin	1005	0.22593	-1
Paxillin	PRDX1	1005.17	0.1604	-1
Bak	cIAP	1005.33	0.10484	-1
p21	Rictor	1005.33	0.07079	1
mTOR	p27_pT157	1005.5	0.16036	-1
Raptor	TAZ	1005.67	0.10203	-1
ASNS	GAB2	1005.83	0.10747	-1
c.Myc	Transglutaminase	1005.83	0.08944	-1
Bap1.c.4	cIAP	1006.5	0.09565	1
53BP1	PEA.15	1006.83	0.14086	1
ACC_pS79	EGFR_pY1173	1007.5	0.15978	-1
Raptor	RBM15	1007.67	0.10878	1
Cyclin_B1	IGFBP2	1007.83	0.09883	1
ACC_pS79	ASNS	1008.17	0.22322	1
CD49b	PKC.pan_BetaII_pS660	1008.17	0.25578	-1
4E.BP1_pT70	S6	1008.33	0.09573	1
ASNS	PR	1008.33	0.0953	1
Mre11	YAP	1008.33	0.5017	1
mTOR	TIGAR	1008.5	0.09908	-1
4E.BP1_pT70	NDRG1_pT346	1008.67	0.14019	1
MAPK_pT202_Y204	PI3K.p110.alpha	1008.83	0.04595	-1
Src_pY416	Transglutaminase	1008.83	0.15957	-1
p90RSK	YAP	1009	0.5005	-1
PEA.15	PRAS40_pT246	1009	0.09527	-1
ER.alpha	MEK1_pS217_S221	1009.5	0.13957	1
N.Cadherin	p70S6K	1009.5	0.15951	-1
PEA15_pS116	RBM15	1009.5	0.09506	1
PTEN	Stathmin	1009.5	0.16848	-1
BRCA2	CD20	1009.67	0.4982	1
DJ.1	Paxillin	1009.83	0.04574	-1
4E.BP1_pS65	c.Kit	1010	0.09552	-1
Annexin_VII	TSC1	1010.17	0.13926	1
c.Met_pY1235	GSK3_pS9	1010.83	0.22726	-1
eEF2	GSK3.alpha.beta_pS21_S9	1010.83	0.15932	1
53BP1	p90RSK	1011.17	0.15929	1
Cyclin_E1	Rad51	1011.17	0.29482	1
G6PD	PRDX1	1011.33	0.13855	1
p90RSK_pT359_S363	PKC.pan_BetaII_pS660	1011.33	0.49323	1
14.3.3_beta	Bak	1011.5	0.22567	1
eEF2K	INPP4B	1011.5	0.09566	-1
Bad_pS112	EGFR	1011.67	0.18552	1
p62.LCK.ligand	PR	1011.83	0.0948	1
p62.LCK.ligand	PRAS40_pT246	1011.83	0.04425	1
4E.BP1	p70S6K	1012.17	0.15923	1
Annexin_VII	Rab.25	1012.17	0.2526	1
14.3.3_zeta	Rictor	1012.33	0.08808	-1
CD31	Cyclin_E2	1012.33	0.09708	-1
14.3.3_beta	STAT5.alpha	1012.5	0.22655	-1
beta.Catenin	RBM15	1012.67	0.48919	1
CD20	Cyclin_D1	1012.67	0.20644	1
53BP1	S6	1013	0.04344	1
Bid	Fibronectin	1013.33	0.25217	1
Mre11	PDK1_pS241	1013.5	0.27519	-1
Bak	p27_pT157	1013.67	0.48709	1
4E.BP1	IRS1	1013.83	0.09517	1
Cyclin_B1	HER2_pY1248	1013.83	0.04265	-1
p90RSK	Stathmin	1013.83	0.48663	-1
4E.BP1_pS65	p90RSK	1014	0.09515	1
MEK1	Myosin.IIa_pS1943	1014.17	0.09553	1
Collagen_VI	IGFBP2	1014.67	0.13613	1
4E.BP1_pS65	Src	1015	0.09504	1
CDK1	Tuberin_pT1462	1015.33	0.13568	-1
MEK1	Tuberin	1015.33	0.09443	1
mTOR	p90RSK	1015.33	0.48416	1
eIF4G	P.Cadherin	1015.5	0.09514	1
ER.alpha	S6	1015.5	0.08758	-1
AR	INPP4B	1015.67	0.10489	-1
cIAP	GSK3_pS9	1015.83	0.10323	1
Chk1	p90RSK	1016	0.48185	-1
IRS1	p70S6K	1016.17	0.09501	-1
PDK1_pS241	Rictor_pT1135	1016.17	0.09683	-1
4E.BP1_pS65	Rad50	1016.5	0.10011	-1
ARID1A	Caveolin.1	1016.5	0.10078	-1
c.Myc	JNK2	1016.5	0.15772	-1
C.Raf	NDRG1_pT346	1016.5	0.10552	-1
Rictor	XRCC1	1016.5	0.10869	-1
[truncated: 1,737 more rows]

## Sheet: G) LUAD
ANTIBODY.1	ANTIBODY.2	consensusRank	consensusWeight	spearmanSign
[truncated: 2,780 more rows]

[truncated: 4 more sheets: H) LUSC, I) OV, J) READ, K) UCEC]
