# Supplementary material for: A Multi-Method Approach for Proteomic Network Inference in 11 Human Cancers
Source: PLoS Comput Biol. 2016 Feb 29;12(2):e1004765. doi: 10.1371/journal.pcbi.1004765 (PMC4771175; doi:10.1371/journal.pcbi.1004765)
Supplement: S11 Table — For each tumor type, significant interactions are determined based on consensus rank threshold of 425. The number of interactions that match to Reactome gene lists is counted for each module and group. Module and group counts are averaged across 11 tumor types and plotted in Figs 8 and 9 tracks next to heatmaps. (XLSX) [file pcbi.1004765.s020.xlsx]

## Sheet: Number of matching interactions
Reactome gene list	Positive.dominant	Negative.dominant	Heterogeneous	Module.1	Module.2	Module.3	Module.4	Module.5	Module.6
ADP signalling through P2Y purinoceptor 1	0	0	0.181818	0	0.181818	0	0	0	0
AKT phosphorylates targets in the cytosol	6.45455	0	1.18182	0	7.18182	0.454545	0	0	0
APC/C-mediated degradation of cell cycle proteins	0	0	0.363636	0	0	0	0	0	0.363636
APC/C:Cdc20 mediated degradation of Cyclin B	0	0	0.363636	0	0	0	0	0	0.363636
APC/C:Cdc20 mediated degradation of mitotic proteins	0	0	0.363636	0	0	0	0	0	0.363636
ARMS-mediated activation	4.36364	0.454545	4.90909	1.09091	4.36364	0	1.63636	0	0
Activated TLR4 signalling	1.63636	0.181818	1.36364	0	3	0	0	0	0
Activation and oligomerization of BAK protein	0	0	0.272727	0.272727	0	0	0	0	0
Activation of APC/C and APC/C:Cdc20 mediated degradation of mitotic proteins	0	0	0.363636	0	0	0	0	0	0.363636
Activation of BH3-only proteins	0.454545	0.0909091	0.0909091	0	0.0909091	0	0.181818	0.272727	0
Activation of NF-kappaB in B cells	0.0909091	0	0	0	0.0909091	0	0	0	0
Activation of NIMA Kinases NEK9, NEK6, NEK7	0	0	0.363636	0	0	0	0	0	0.363636
Activation of NMDA receptor upon glutamate binding and postsynaptic events	0	0.181818	0.272727	0	0.0909091	0	0	0	0
Activation of gene expression by SREBF (SREBP)	1.18182	0	0	0	0	0	0	0	1.18182
Activation of the AP-1 family of transcription factors	0.272727	0	0.727273	0	1	0	0	0	0
Activation of the mRNA upon binding of the cap-binding complex and eIFs, and subsequent binding to 43S	0	0	0.454545	0	0.181818	0	0	0.181818	0
Adaptive Immune System	13.4545	0.181818	9.18182	0.909091	14.1818	1.81818	1.90909	0.0909091	0.727273
Adherens junctions interactions	0.818182	0.0909091	0	0	0	0.818182	0	0	0
Apoptosis	1.27273	0.181818	0.909091	0.363636	0.0909091	0.909091	0.181818	0.272727	0
Apoptotic cleavage of cell adhesion proteins	0.818182	0	0	0	0	0.818182	0	0	0
Apoptotic cleavage of cellular proteins	0.818182	0	0	0	0	0.818182	0	0	0
Apoptotic execution phase	0.818182	0	0	0	0	0.818182	0	0	0
Axon guidance	4.63636	0.818182	7.90909	1.81818	6	0.0909091	1.63636	0.363636	0
BH3-only proteins associate with and inactivate anti-apoptotic BCL-2 members	0.272727	0	0.181818	0.0909091	0	0	0	0.272727	0
Beta-catenin independent WNT signaling	0	0	0.181818	0	0.181818	0	0	0	0
CD28 co-stimulation	0.545455	0	0.727273	0	0.363636	0.363636	0	0	0.272727
CD28 dependent PI3K/Akt signaling	0.363636	0	0.545455	0	0	0.363636	0	0	0.272727
CDO in myogenesis	0	0.0909091	0	0	0	0	0	0	0
CREB phosphorylation through the activation of Ras	0	0.181818	0.272727	0	0.0909091	0	0	0	0
CTLA4 inhibitory signaling	0	0	0.181818	0	0.181818	0	0	0	0
Ca-dependent events	0	0	0.818182	0	0.818182	0	0	0	0
CaM pathway	0	0	0.818182	0	0.818182	0	0	0	0
Calmodulin induced events	0	0	0.818182	0	0.818182	0	0	0	0
Cap-dependent Translation Initiation	0	0	0.454545	0	0.181818	0	0	0.181818	0
Cell Cycle	1.81818	0.454545	5.90909	2.09091	0.181818	0.363636	0.181818	0	2.81818
Cell Cycle Checkpoints	0.363636	0.181818	2.63636	1.18182	0	0.272727	0.181818	0	0.636364
Cell Cycle, Mitotic	1.63636	0.181818	2.18182	0.363636	0.181818	0	0	0	2.45455
Cell junction organization	0.818182	0.0909091	0.454545	0	0	0.818182	0	0	0
Cell surface interactions at the vascular wall	0.181818	0	0.454545	0	0	0	0.181818	0	0.272727
Cell-Cell communication	0.818182	0.181818	0.909091	0	0.363636	0.818182	0	0	0.181818
Cell-cell junction organization	0.818182	0.0909091	0.454545	0	0	0.818182	0	0	0
Cellular Senescence	0.272727	0.272727	2.27273	0.363636	1.72727	0.272727	0	0	0
Cellular response to heat stress	1.27273	0	1.18182	0	1.36364	1	0	0	0
Cellular responses to stress	5.09091	0.454545	8.72727	0.909091	7.45455	4.72727	0	0	0
Centrosome maturation	0	0	0.363636	0	0	0	0	0	0.363636
ChREBP activates metabolic gene expression	1.18182	0	0	0	0	0	0	0	1.18182
Chk1/Chk2(Cds1) mediated inactivation of Cyclin B:Cdk1 complex	0.181818	0	0.363636	0	0	0	0.181818	0	0.363636
Condensation of Prometaphase Chromosomes	0	0	0.363636	0	0	0	0	0	0.363636
Condensation of Prophase Chromosomes	0	0	0.454545	0	0	0	0	0	0.363636
Constitutive Signaling by AKT1 E17K in Cancer	7.90909	0	1.72727	0	7.18182	1.72727	0	0.0909091	0
Constitutive Signaling by Aberrant PI3K in Cancer	1.09091	0.0909091	0.909091	0.454545	0.909091	0	0	0	0.272727
Constitutive Signaling by EGFRvIII	0.636364	0	0	0	0.636364	0	0	0	0
Constitutive Signaling by Ligand-Responsive EGFR Cancer Variants	0.636364	0	0	0	0.636364	0	0	0	0
Costimulation by the CD28 family	0.545455	0	0.727273	0	0.363636	0.363636	0	0	0.272727
Cyclin A/B1 associated events during G2/M transition	0.909091	0	0.454545	0	0	0	0	0	1.36364
Cyclin A:Cdk2-associated events at S phase entry	0	0	0.363636	0.363636	0	0	0	0	0
Cytokine Signaling in Immune system	5.54545	1	7.81818	1.27273	4.54545	2.18182	1.63636	0	0.454545
DAG and IP3 signaling	0	0	0.818182	0	0.818182	0	0	0	0
DAP12 interactions	14.8182	0.636364	12.3636	1.90909	15.1818	3	2.36364	0.0909091	0.727273
DAP12 signaling	14.8182	0.636364	12.3636	1.90909	15.1818	3	2.36364	0.0909091	0.727273
DNA Damage/Telomere Stress Induced Senescence	0	0	0.545455	0.363636	0	0.181818	0	0	0
DNA Double Strand Break Response	0	0	0.545455	0.363636	0	0.181818	0	0	0
DNA Double-Strand Break Repair	0.636364	0.454545	2.45455	0.909091	0	1.27273	0	0	0.0909091
DNA Repair	0.636364	0.454545	2.45455	0.909091	0	1.27273	0	0	0.0909091
DSCAM interactions	0	0	0.181818	0	0.181818	0	0	0	0
Deactivation of the beta-catenin transactivating complex	0	0	0.0909091	0	0	0.0909091	0	0	0
Depolymerisation of the Nuclear Lamina	0	0	0.545455	0	0.181818	0	0	0	0.363636
Developmental Biology	8.54545	1.09091	12.1818	2.63636	10.6364	0.909091	3	0.454545	0
Disease	13.0909	0.636364	8.36364	0.818182	11	5.09091	1.27273	0.0909091	0.454545
Diseases of signal transduction	11.7273	0.181818	6.18182	0.727273	9.09091	4.36364	1.27273	0.0909091	0.272727
Disinhibition of SNARE formation	0	0	0.181818	0	0.181818	0	0	0	0
Downregulation of ERBB2:ERBB3 signaling	0	0	0.363636	0.0909091	0	0	0	0	0
Downstream TCR signaling	0	0	0.636364	0	0	0	0	0	0.545455
Downstream signal transduction	15.7273	0.636364	12.8182	1.90909	15.1818	4.72727	2.36364	0.0909091	0.545455
Downstream signaling events of B Cell Receptor (BCR)	11.2727	0.0909091	5.54545	0.454545	11.0909	1.72727	0.636364	0.0909091	0.545455
Downstream signaling of activated FGFR1	14.8182	0.636364	12	1.90909	15.1818	3	2.36364	0.0909091	0.545455
Downstream signaling of activated FGFR2	14.8182	0.636364	12	1.90909	15.1818	3	2.36364	0.0909091	0.545455
Downstream signaling of activated FGFR3	14.8182	0.636364	12	1.90909	15.1818	3	2.36364	0.0909091	0.545455
Downstream signaling of activated FGFR4	14.8182	0.636364	12	1.90909	15.1818	3	2.36364	0.0909091	0.545455
E2F mediated regulation of DNA replication	0.727273	0	0.545455	0	0	0	0	0	1.18182
E2F-enabled inhibition of pre-replication complex formation	0	0	0.363636	0	0	0	0	0	0.363636
ECM proteoglycans	0	0	0.0909091	0	0	0	0	0.0909091	0
EGFR interacts with phospholipase C-gamma	0	0	0.818182	0	0.818182	0	0	0	0
ERK/MAPK targets	0.272727	0.0909091	0.0909091	0	0.363636	0	0	0	0
Energy dependent regulation of mTOR by LKB1-AMPK	0.818182	0	1.72727	0	0	2.54545	0	0	0
Eukaryotic Translation Elongation	0	0	0.0909091	0	0	0	0	0	0.0909091
Eukaryotic Translation Initiation	0	0	0.454545	0	0.181818	0	0	0.181818	0
Extracellular matrix organization	0.727273	0.181818	0.272727	0	0	0	0	0.0909091	0
FCERI mediated MAPK activation	4.45455	0.454545	5.72727	1.09091	5.18182	0.0909091	1.63636	0	0
FGFR1 mutant receptor activation	0	0	0.363636	0	0	0.363636	0	0	0
FRS-mediated FGFR1 signaling	4.36364	0.454545	4.90909	1.09091	4.36364	0	1.63636	0	0
FRS-mediated FGFR2 signaling	4.36364	0.454545	4.90909	1.09091	4.36364	0	1.63636	0	0
FRS-mediated FGFR3 signaling	4.36364	0.454545	4.90909	1.09091	4.36364	0	1.63636	0	0
FRS-mediated FGFR4 signaling	4.36364	0.454545	4.90909	1.09091	4.36364	0	1.63636	0	0
Fatty Acyl-CoA Biosynthesis	1.18182	0	0.0909091	0	0	0	0	0	1.18182
Fatty acid, triacylglycerol, and ketone body metabolism	1.18182	0	0.181818	0	0	0	0	0	1.18182
Fc epsilon receptor (FCERI) signaling	15.3636	0.727273	15.2727	1.90909	17.1818	4.09091	2.36364	0.0909091	0.727273
Fcgamma receptor (FCGR) dependent phagocytosis	0.454545	0	0.0909091	0	0.545455	0	0	0	0
Frs2-mediated activation	4.36364	0.454545	4.90909	1.09091	4.36364	0	1.63636	0	0
G alpha (z) signalling events	0	0	1.36364	0	1.36364	0	0	0	0
G beta:gamma signalling through PI3Kgamma	0	0	0.272727	0	0	0.181818	0	0	0
G-protein beta:gamma signalling	0	0	0.272727	0	0	0.181818	0	0	0
G-protein mediated events	0	0	0.818182	0	0.818182	0	0	0	0
G0 and Early G1	0	0	0.454545	0	0	0	0	0	0.0909091
G1/S DNA Damage Checkpoints	0	0	1.09091	0.818182	0	0	0	0	0
G1/S Transition	0.727273	0	1.36364	0.363636	0	0	0	0	1.18182
G1/S-Specific Transcription	0	0	0.0909091	0	0	0	0	0	0.0909091
G2/M Checkpoints	0.181818	0.181818	1.36364	0.454545	0	0.272727	0.181818	0	0.454545
G2/M DNA damage checkpoint	0.181818	0.181818	1.36364	0.454545	0	0.272727	0.181818	0	0.454545
G2/M DNA replication checkpoint	0	0	0.363636	0	0	0	0	0	0.363636
G2/M Transition	0.909091	0	0.454545	0	0	0	0	0	1.36364
GAB1 signalosome	9.27273	0.0909091	6.36364	0.545455	10.5455	1.81818	0	0.0909091	0.545455
GPCR downstream signaling	0	0	1.81818	0	1.36364	0.181818	0	0	0
GPVI-mediated activation cascade	0	0	0.727273	0	0	0.181818	0	0	0.454545
GRB2 events in EGFR signaling	4.36364	0.454545	4.90909	1.09091	4.36364	0	1.63636	0	0
GRB2 events in ERBB2 signaling	4.36364	0.454545	4.90909	1.09091	4.36364	0	1.63636	0	0
GRB7 events in ERBB2 signaling	0	0	0.181818	0.0909091	0	0	0	0	0
GTP hydrolysis and joining of the 60S ribosomal subunit	0	0	0.0909091	0	0	0	0	0	0
Gastrin-CREB signalling pathway via PKC and MAPK	4.36364	1	6.45455	1.27273	5.36364	0	1.63636	0.0909091	0
Gene Expression	6.18182	0.727273	6.45455	1	5	4.18182	0.636364	0.454545	0.0909091
Generic Transcription Pathway	4.45455	0.363636	3.45455	0.818182	1.45455	3.81818	0.636364	0.272727	0
Glutamate Binding, Activation of AMPA Receptors and Synaptic Plasticity	0	0	0.181818	0	0.181818	0	0	0	0
Golgi Cisternae Pericentriolar Stack Reorganization	0	0	0.363636	0	0	0	0	0	0.363636
Growth hormone receptor signaling	0	0	0.181818	0	0	0.181818	0	0	0
HDR through Homologous Recombination (HR) or Single Strand Annealing (SSA)	0	0.181818	1.36364	0.363636	0	0.272727	0	0	0
HDR through Homologous Recombination (HRR)	0	0.0909091	1.36364	0.363636	0	0.181818	0	0	0
HDR through Single Strand Annealing (SSA)	0	0	0.272727	0.0909091	0	0.181818	0	0	0
HSF1-dependent transactivation	0	0	0.636364	0	0	0.636364	0	0	0
Hemostasis	2.09091	0.181818	4.36364	0.181818	3.36364	0.454545	0.181818	0.181818	0.636364
Homologous DNA Pairing and Strand Exchange	0	0.0909091	1.09091	0.363636	0	0.181818	0	0	0
Homology Directed Repair	0	0.181818	1.45455	0.363636	0	0.272727	0	0	0
HuR (ELAVL1) binds and stabilizes mRNA	0	0	0.818182	0	0.818182	0	0	0	0
IGF1R signaling cascade	11.3636	0.909091	12.1818	1.27273	9.54545	7.45455	1.63636	0.181818	0
IRF3-mediated induction of type I IFN	0	0.0909091	0	0	0	0	0	0	0
IRS-mediated signalling	11.3636	0.909091	12.1818	1.27273	9.54545	7.45455	1.63636	0.181818	0
IRS-related events triggered by IGF1R	11.3636	0.909091	12.1818	1.27273	9.54545	7.45455	1.63636	0.181818	0
Immune System	21.4545	2.36364	26.0909	2.72727	23.4545	10.7273	2.36364	0.727273	0.909091
Infectious disease	0	0.0909091	0.0909091	0	0	0	0	0	0.0909091
Inhibition of TSC complex formation by PKB	1.90909	0	0.636364	0	1.45455	1.09091	0	0	0
Innate Immune System	16.7273	1.63636	21.5455	2.72727	21.1818	5.45455	2.36364	0.727273	0.909091
Insulin receptor signalling cascade	11.3636	0.909091	12.1818	1.27273	9.54545	7.45455	1.63636	0.181818	0
Integration of energy metabolism	1.18182	0	0	0	0	0	0	0	1.18182
Integrin alphaIIb beta3 signaling	0	0	0.181818	0	0.181818	0	0	0	0
Integrin cell surface interactions	0	0.181818	0	0	0	0	0	0	0
Interleukin receptor SHC signaling	4.36364	0.636364	5.36364	1.27273	4.36364	0.272727	1.63636	0	0
Interleukin-2 signaling	4.36364	0.636364	6.54545	1.27273	4.36364	1	1.63636	0	0.454545
Interleukin-3, 5 and GM-CSF signaling	4.36364	0.818182	6.09091	1.27273	4.36364	1	1.63636	0	0
Intrinsic Pathway for Apoptosis	0.454545	0.0909091	0.818182	0.363636	0.0909091	0	0.181818	0.272727	0
L13a-mediated translational silencing of Ceruloplasmin expression	0	0	0.0909091	0	0	0	0	0	0
L1CAM interactions	1.36364	0.181818	0.727273	0	2	0	0	0	0
M Phase	0	0	0.727273	0	0.181818	0	0	0	0.363636
MAP kinase activation in TLR cascade	1.63636	0.181818	1.36364	0	3	0	0	0	0
MAP2K and MAPK activation	2.18182	0.272727	1.18182	0	1.54545	0	1.18182	0	0
MAPK family signaling cascades	5	0.454545	5.27273	1.18182	4.54545	0	2.36364	0	0
MAPK targets/ Nuclear events mediated by MAP kinases	0.272727	0.0909091	1	0	1.27273	0	0	0	0
MAPK1/MAPK3 signaling	4.36364	0.454545	4.90909	1.09091	4.36364	0	1.63636	0	0
MAPK3 (ERK1) activation	0.909091	0	0	0	0.909091	0	0	0	0
MASTL Facilitates Mitotic Progression	0	0	0.363636	0	0	0	0	0	0.363636
Macroautophagy	0.818182	0	1.72727	0	0	2.54545	0	0	0
Meiosis	0	0	0.454545	0.272727	0	0.181818	0	0	0
Meiotic recombination	0	0	0.454545	0.272727	0	0.181818	0	0	0
Membrane Trafficking	0.181818	0.0909091	0.181818	0	0.181818	0	0.181818	0	0
Metabolism	1.18182	0.181818	0.909091	0.0909091	0	0.0909091	0	0.181818	1.54545
Metabolism of lipids and lipoproteins	1.18182	0	0.636364	0	0	0	0	0.0909091	1.45455
Metabolism of proteins	0.181818	0	0.545455	0	0.181818	0.181818	0	0.181818	0.0909091
Metabolism of vitamins and cofactors	1.18182	0	0	0	0	0	0	0	1.18182
Metabolism of water-soluble vitamins and cofactors	1.18182	0	0	0	0	0	0	0	1.18182
Mitotic G1-G1/S phases	0.727273	0	1.36364	0.363636	0	0	0	0	1.18182
Mitotic G2-G2/M phases	0.909091	0	0.454545	0	0	0	0	0	1.36364
Mitotic Prometaphase	0	0	0.363636	0	0	0	0	0	0.363636
Mitotic Prophase	0	0	0.727273	0	0.181818	0	0	0	0.363636
MyD88 cascade initiated on plasma membrane	1.63636	0.181818	1.36364	0	3	0	0	0	0
MyD88 dependent cascade initiated on endosome	1.63636	0.181818	1.36364	0	3	0	0	0	0
MyD88:Mal cascade initiated on plasma membrane	1.63636	0.181818	1.36364	0	3	0	0	0	0
Myogenesis	0	0.0909091	0	0	0	0	0	0	0
NCAM signaling for neurite out-growth	4.36364	0.545455	5.36364	1.09091	4.36364	0	1.63636	0.272727	0
NGF signalling via TRKA from the plasma membrane	15.4545	0.909091	14.3636	1.90909	17.8182	3.27273	2.36364	0.0909091	0.636364
Negative feedback regulation of MAPK pathway	0.909091	0.181818	0.545455	0	0.909091	0	0	0	0
Negative regulation of FGFR1 signaling	0.454545	0	0.0909091	0	0.545455	0	0	0	0
Negative regulation of FGFR2 signaling	0.454545	0	0.0909091	0	0.545455	0	0	0	0
Negative regulation of FGFR3 signaling	0.454545	0	0.0909091	0	0.545455	0	0	0	0
Negative regulation of FGFR4 signaling	0.454545	0	0.0909091	0	0.545455	0	0	0	0
Negative regulation of MAPK pathway	1.72727	0.272727	1	0	0.909091	0	1.18182	0	0
Neuronal System	0.181818	0.181818	0.545455	0	0.272727	0	0	0	0
Neurotransmitter Receptor Binding And Downstream Transmission In The Postsynaptic Cell	0.181818	0.181818	0.545455	0	0.272727	0	0	0	0
Nonhomologous End-Joining (NHEJ)	0.636364	0.0909091	0.363636	0	0	1	0	0	0
Nonsense Mediated Decay (NMD) enhanced by the Exon Junction Complex (EJC)	0	0	0.0909091	0	0	0	0	0	0
Nonsense Mediated Decay (NMD) independent of the Exon Junction Complex (EJC)	0	0	0.0909091	0	0	0	0	0	0
Nonsense-Mediated Decay (NMD)	0	0	0.0909091	0	0	0	0	0	0
Nuclear Envelope Breakdown	0	0	0.545455	0	0.181818	0	0	0	0.363636
Nuclear Events (kinase and transcription factor activation)	0.272727	0.0909091	0.0909091	0	0.363636	0	0	0	0
Nuclear Pore Complex (NPC) Disassembly	0	0	0.363636	0	0	0	0	0	0.363636
Nuclear Receptor transcription pathway	0.818182	0	0.363636	0.636364	0	0	0	0	0
Nuclear signaling by ERBB4	0.272727	0	0.181818	0	0	0	0	0	0
Oncogene Induced Senescence	0	0	0.181818	0	0	0	0	0	0
Opioid Signalling	0	0	0.818182	0	0.818182	0	0	0	0
Oxidative Stress Induced Senescence	0.272727	0	0.727273	0	1	0	0	0	0
PCP/CE pathway	0	0	0.181818	0	0.181818	0	0	0	0
PI Metabolism	0	0	0.363636	0	0	0	0	0	0.272727
PI-3K cascade:FGFR1	9	0.0909091	3.90909	0.454545	8.27273	1.72727	0	0.0909091	0.545455
PI-3K cascade:FGFR2	9	0.0909091	3.90909	0.454545	8.27273	1.72727	0	0.0909091	0.545455
PI-3K cascade:FGFR3	9	0.0909091	3.90909	0.454545	8.27273	1.72727	0	0.0909091	0.545455
PI-3K cascade:FGFR4	9	0.0909091	3.90909	0.454545	8.27273	1.72727	0	0.0909091	0.545455
PI3K Cascade	4.81818	0.0909091	4.18182	0	3.63636	4.90909	0	0.181818	0
PI3K events in ERBB2 signaling	9	0.0909091	3.90909	0.454545	8.27273	1.72727	0	0.0909091	0.545455
PI3K events in ERBB4 signaling	9	0.0909091	3.90909	0.454545	8.27273	1.72727	0	0.0909091	0.545455
PI3K/AKT Signaling in Cancer	9	0.0909091	3.54545	0.454545	8.27273	1.72727	0	0.0909091	0.272727
PI3K/AKT activation	9	0.0909091	3.90909	0.454545	8.27273	1.72727	0	0.0909091	0.545455
PIP3 activates AKT signaling	9	0.0909091	3.90909	0.454545	8.27273	1.72727	0	0.0909091	0.545455
PKB-mediated events	4.81818	0.0909091	4.09091	0	3.63636	4.90909	0	0.181818	0
PLC beta mediated events	0	0	0.818182	0	0.818182	0	0	0	0
PLC-gamma1 signalling	0	0	0.818182	0	0.818182	0	0	0	0
PLCG1 events in ERBB2 signaling	0.909091	0	1.09091	0	1.72727	0	0	0	0
PPARA activates gene expression	0	0	0.0909091	0	0	0	0	0	0
Peptide chain elongation	0	0	0.0909091	0	0	0	0	0	0.0909091
Phospholipase C-mediated cascade: FGFR1	0	0	0.818182	0	0.818182	0	0	0	0
Phospholipase C-mediated cascade; FGFR2	0	0	0.818182	0	0.818182	0	0	0	0
Phospholipase C-mediated cascade; FGFR3	0	0	0.818182	0	0.818182	0	0	0	0
Phospholipase C-mediated cascade; FGFR4	0	0	0.818182	0	0.818182	0	0	0	0
Phospholipid metabolism	0	0	0.363636	0	0	0	0	0	0.272727
Phosphorylation of Emi1	0	0	0.363636	0	0	0	0	0	0.363636
Phosphorylation of the APC/C	0	0	0.363636	0	0	0	0	0	0.363636
Platelet Aggregation (Plug Formation)	0	0	0.181818	0	0.181818	0	0	0	0
Platelet activation, signaling and aggregation	1.90909	0.181818	3.63636	0	3.36364	0.454545	0	0	0.636364
Polo-like kinase mediated events	0.909091	0	0	0	0	0	0	0	0.909091
Post NMDA receptor activation events	0	0.181818	0.272727	0	0.0909091	0	0	0	0
Presynaptic phase of homologous DNA pairing and strand exchange	0	0.0909091	1.09091	0.363636	0	0.181818	0	0	0
Processing of DNA double-strand break ends	0	0.181818	0.454545	0.0909091	0	0.272727	0	0	0
Programmed Cell Death	1.27273	0.181818	0.909091	0.363636	0.0909091	0.909091	0.181818	0.272727	0
Prolonged ERK activation events	4.36364	0.454545	4.90909	1.09091	4.36364	0	1.63636	0	0
RAF activation	0.818182	0	1	0	0.0909091	0	1.18182	0	0
RAF-independent MAPK1/3 activation	0.909091	0.0909091	0.636364	0	0.909091	0	0	0	0
RAF/MAP kinase cascade	4.36364	0.454545	4.90909	1.09091	4.36364	0	1.63636	0	0
RHO GTPase Effectors	1.45455	0.0909091	0.818182	0	0.545455	1.27273	0.181818	0	0
RHO GTPases activate IQGAPs	0.818182	0	0	0	0	0.818182	0	0	0
RHO GTPases activate PAKs	0	0	0.0909091	0	0	0	0	0	0
RHO GTPases activate PKNs	0.181818	0	0	0	0	0	0.181818	0	0
RSK activation	0	0.0909091	0.0909091	0	0.0909091	0	0	0	0
Recruitment and ATM-mediated phosphorylation of repair and signaling proteins at DNA double strand breaks	0	0	0.545455	0.363636	0	0.181818	0	0	0
Recruitment of NuMA to mitotic centrosomes	0	0	0.363636	0	0	0	0	0	0.363636
Recruitment of mitotic centrosome proteins and complexes	0	0	0.363636	0	0	0	0	0	0.363636
Recycling pathway of L1	0.454545	0.0909091	0.181818	0	0.636364	0	0	0	0
Regulation of APC/C activators between G1/S and early anaphase	0	0	0.363636	0	0	0	0	0	0.363636
Regulation of HSF1-mediated heat shock response	0	0	0.454545	0	0.363636	0	0	0	0
Regulation of PLK1 Activity at G2/M Transition	0	0	0.363636	0	0	0	0	0	0.363636
Regulation of cholesterol biosynthesis by SREBP (SREBF)	1.18182	0	0	0	0	0	0	0	1.18182
Regulation of lipid metabolism by Peroxisome proliferator-activated receptor alpha (PPARalpha)	0	0	0.0909091	0	0	0	0	0	0
Regulation of mRNA stability by proteins that bind AU-rich elements	0	0	0.909091	0	0.818182	0.0909091	0	0	0
Regulation of mitotic cell cycle	0	0	0.363636	0	0	0	0	0	0.363636
Resolution of D-Loop Structures	0	0	0.454545	0.272727	0	0.181818	0	0	0
Resolution of D-loop Structures through Holliday Junction Intermediates	0	0	0.454545	0.272727	0	0.181818	0	0	0
Resolution of D-loop Structures through Synthesis-Dependent Strand Annealing (SDSA)	0	0	0.454545	0.272727	0	0.181818	0	0	0
Resolution of Sister Chromatid Cohesion	0	0	0.363636	0	0	0	0	0	0.363636
Response to elevated platelet cytosolic Ca2+	0.727273	0	0.181818	0	0.181818	0	0	0	0
Ribosomal scanning and start codon recognition	0	0	0.0909091	0	0	0	0	0	0
Role of LAT2/NTAL/LAB on calcium mobilization	9.63636	0.0909091	5.45455	0.454545	9.09091	2.45455	0	0.0909091	0.727273
S Phase	0	0	0.818182	0.363636	0	0	0	0	0.0909091
SCF(Skp2)-mediated degradation of p27/p21	0	0	0.272727	0.272727	0	0	0	0	0
SHC1 events in EGFR signaling	4.36364	0.454545	4.90909	1.09091	4.36364	0	1.63636	0	0
SHC1 events in ERBB2 signaling	4.36364	0.454545	4.90909	1.09091	4.36364	0	1.63636	0	0
SHC1 events in ERBB4 signaling	4.36364	0.454545	4.90909	1.09091	4.36364	0	1.63636	0	0
SOS-mediated signalling	4.36364	0.454545	4.90909	1.09091	4.36364	0	1.63636	0	0
STING mediated induction of host immune responses	0	0.0909091	0	0	0	0	0	0	0
Senescence-Associated Secretory Phenotype (SASP)	0	0.0909091	0.545455	0	0.545455	0	0	0	0
Sensing of DNA Double Strand Breaks	0	0	0.181818	0	0	0.181818	0	0	0
Signal Transduction	25.9091	6.36364	40.6364	4.09091	25	18.1818	4.36364	4	0.909091
Signal amplification	0	0	0.181818	0	0.181818	0	0	0	0
Signal attenuation	0	0	0.0909091	0	0.0909091	0	0	0	0
Signal transduction by L1	0.909091	0.0909091	0	0	0.909091	0	0	0	0
Signaling by EGFR	14.8182	0.636364	12.1818	1.90909	15.1818	3.09091	2.36364	0.0909091	0.545455
Signaling by EGFR in Cancer	0.636364	0	0	0	0.636364	0	0	0	0
Signaling by EGFRvIII in Cancer	0.636364	0	0	0	0.636364	0	0	0	0
Signaling by ERBB2	14.8182	0.636364	12	1.90909	15.1818	3	2.36364	0.0909091	0.545455
Signaling by ERBB4	16	0.818182	13	2	14.3636	4.72727	3	0.181818	0.545455
Signaling by FGFR	14.8182	0.636364	12	1.90909	15.1818	3	2.36364	0.0909091	0.545455
Signaling by FGFR in disease	0	0	0.363636	0	0	0.363636	0	0	0
Signaling by FGFR1	14.8182	0.636364	12	1.90909	15.1818	3	2.36364	0.0909091	0.545455
Signaling by FGFR1 fusion mutants	0	0	0.363636	0	0	0.363636	0	0	0
Signaling by FGFR1 in disease	0	0	0.363636	0	0	0.363636	0	0	0
Signaling by FGFR2	14.8182	0.636364	12	1.90909	15.1818	3	2.36364	0.0909091	0.545455
Signaling by FGFR3	14.8182	0.636364	12	1.90909	15.1818	3	2.36364	0.0909091	0.545455
Signaling by FGFR4	14.8182	0.636364	12	1.90909	15.1818	3	2.36364	0.0909091	0.545455
Signaling by GPCR	5	1	8.90909	1.27273	6.63636	1	1.63636	0.0909091	0
Signaling by Hippo	0.181818	0	0.0909091	0	0	0	0.181818	0	0
Signaling by Insulin receptor	11.3636	0.909091	12.1818	1.27273	9.54545	7.45455	1.63636	0.181818	0
Signaling by Interleukins	4.72727	0.909091	6.90909	1.27273	4.54545	1	1.63636	0	0.454545
Signaling by Leptin	4.36364	0.454545	5.27273	1.09091	4.36364	0.363636	1.63636	0	0
Signaling by Ligand-Responsive EGFR Variants in Cancer	0.636364	0	0	0	0.636364	0	0	0	0
Signaling by PDGF	15.7273	0.727273	13.5455	1.90909	15.1818	4.72727	2.36364	0.545455	0.545455
Signaling by Rho GTPases	1.45455	0.0909091	0.818182	0	0.545455	1.27273	0.181818	0	0
Signaling by SCF-KIT	15.7273	1.72727	14.0909	2.09091	14.3636	7.18182	2.36364	0.0909091	0.545455
Signaling by Type 1 Insulin-like Growth Factor 1 Receptor (IGF1R)	11.3636	0.909091	12.1818	1.27273	9.54545	7.45455	1.63636	0.181818	0
Signaling by VEGF	6.54545	0.727273	9.18182	1.27273	7.90909	1.54545	1.63636	0.272727	0.0909091
Signaling by Wnt	1.72727	0	1.09091	0	2.54545	0.181818	0	0	0
Signaling by the B Cell Receptor (BCR)	11.9091	0.0909091	6.18182	0.454545	11.9091	1.72727	0.636364	0.0909091	0.727273
Signalling by NGF	16.3636	1.18182	16.6364	1.90909	20.2727	3.27273	2.72727	0.0909091	0.636364
Signalling to ERKs	5	0.454545	5.09091	1.09091	5.18182	0	1.63636	0	0
Signalling to RAS	5	0.454545	5.09091	1.09091	5.18182	0	1.63636	0	0
Signalling to p38 via RIT and RIN	4.36364	0.454545	4.90909	1.09091	4.36364	0	1.63636	0	0
Spry regulation of FGF signaling	0.454545	0	0.0909091	0	0.545455	0	0	0	0
Synthesis of PIPs at the plasma membrane	0	0	0.363636	0	0	0	0	0	0.272727
TCF dependent signaling in response to WNT	1.09091	0	0.818182	0	1.72727	0.181818	0	0	0
TCR signaling	0	0	0.636364	0	0	0	0	0	0.545455
TP53 Regulates Metabolic Genes	3.27273	0.272727	2.54545	0	1.45455	3.81818	0.181818	0.272727	0
TRAF6 mediated induction of NFkB and MAP kinases upon TLR7/8 or 9 activation	1.63636	0.181818	1.36364	0	3	0	0	0	0
Thrombin signalling through proteinase activated receptors (PARs)	0.454545	0	0.0909091	0	0.545455	0	0	0	0
Toll Like Receptor 10 (TLR10) Cascade	1.63636	0.181818	1.36364	0	3	0	0	0	0
Toll Like Receptor 2 (TLR2) Cascade	1.63636	0.181818	1.36364	0	3	0	0	0	0
Toll Like Receptor 3 (TLR3) Cascade	1.63636	0.181818	1.36364	0	3	0	0	0	0
Toll Like Receptor 4 (TLR4) Cascade	1.63636	0.181818	1.36364	0	3	0	0	0	0
Toll Like Receptor 5 (TLR5) Cascade	1.63636	0.181818	1.36364	0	3	0	0	0	0
Toll Like Receptor 7/8 (TLR7/8) Cascade	1.63636	0.181818	1.36364	0	3	0	0	0	0
Toll Like Receptor 9 (TLR9) Cascade	1.63636	0.181818	1.36364	0	3	0	0	0	0
Toll Like Receptor TLR1:TLR2 Cascade	1.63636	0.181818	1.36364	0	3	0	0	0	0
Toll Like Receptor TLR6:TLR2 Cascade	1.63636	0.181818	1.36364	0	3	0	0	0	0
Toll-Like Receptors Cascades	1.63636	0.181818	1.36364	0	3	0	0	0	0
Trafficking of AMPA receptors	0	0	0.181818	0	0.181818	0	0	0	0
Trafficking of GluR2-containing AMPA receptors	0	0	0.181818	0	0.181818	0	0	0	0
Transcriptional Regulation by TP53	3.27273	0.272727	2.54545	0	1.45455	3.81818	0.181818	0.272727	0
Translation	0	0	0.545455	0	0.181818	0	0	0.181818	0.0909091
Translation initiation complex formation	0	0	0.0909091	0	0	0	0	0	0
Translocation of GLUT4 to the plasma membrane	0.181818	0.0909091	0	0	0	0	0.181818	0	0
Transmission across Chemical Synapses	0.181818	0.181818	0.545455	0	0.272727	0	0	0	0
Triglyceride Biosynthesis	1.18182	0	0.0909091	0	0	0	0	0	1.18182
Ubiquitin Mediated Degradation of Phosphorylated Cdc25A	0	0	0.272727	0.181818	0	0	0	0	0
VEGFA-VEGFR2 Pathway	6.54545	0.727273	9.18182	1.27273	7.90909	1.54545	1.63636	0.272727	0.0909091
VEGFR2 mediated cell proliferation	4.36364	0.454545	6.54545	1.09091	5.81818	0	1.63636	0	0
VEGFR2 mediated vascular permeability	0.454545	0	0.545455	0	0	0.545455	0	0.272727	0
Vesicle-mediated transport	0.181818	0.0909091	0.181818	0	0.181818	0	0.181818	0	0
WNT5A-dependent internalization of FZD4	0	0	0.181818	0	0.181818	0	0	0	0
YAP1- and WWTR1 (TAZ)-stimulated gene expression	0	0	0.0909091	0	0	0	0	0	0
mTOR signalling	4.81818	0.0909091	4.09091	0	3.63636	4.90909	0	0.181818	0
mTORC1-mediated signalling	0.636364	0.0909091	1.54545	0	0.636364	1.27273	0	0.181818	0
p38MAPK events	0	0	0.181818	0	0.181818	0	0	0	0
p53-Dependent G1 DNA Damage Response	0	0	0.272727	0.272727	0	0	0	0	0
p53-Dependent G1/S DNA damage checkpoint	0	0	0.272727	0.272727	0	0	0	0	0
p53-Independent DNA Damage Response	0	0	0.272727	0.181818	0	0	0	0	0
p53-Independent G1/S DNA damage checkpoint	0	0	0.272727	0.181818	0	0	0	0	0
p75 NTR receptor-mediated signalling	0	0	0.454545	0	0.454545	0	0	0	0
