# Supplementary material for: A Multi-Method Approach for Proteomic Network Inference in 11 Human Cancers
Source: PLoS Comput Biol. 2016 Feb 29;12(2):e1004765. doi: 10.1371/journal.pcbi.1004765 (PMC4771175; doi:10.1371/journal.pcbi.1004765)
Supplement: S2 Protocol — (ZIP) [file pcbi.1004765.s022.zip]

Archive with 12 entries (12 files):
- choose_best_parameter.r
- community_detection_consensus.r
- consensus_rank_and_weight.r
- create_discovery_set.r
- functions.r
- generate_discovery_set_heatmap.r
- MAIN.r
- normalize_CLR_weights.r
- PCA_methods.r
- print_limited_recall_edges.r
- reactome_weights_and_tracks_for_module_group.r
- run_methods.r
